# Supplementary material for: Developmental programming: adverse sexually dimorphic transcriptional programming of gestational testosterone excess in cardiac left ventricle of fetal sheep
Source: Sci Rep. 2023 Feb 15;13:2682. doi: 10.1038/s41598-023-29212-9 (PMC9932081; doi:10.1038/s41598-023-29212-9)
Supplement: Supplementary file 8 — Supplementary Table S1. [file 41598_2023_29212_MOESM8_ESM.xlsx]

## Sheet: S1_singleendmalevsfemalecoding
				SUPPLEMENTAL TABLE S1
	baseMean	log2FoldChange	lfcSE	stat	pvalue	padj
LOC101112291	10264.6	-5.87902	0.539542	-10.8963	1.2e-27	1.93e-23			upregulated in female
DIPK2B	2399.88	-0.590539	0.0598666	-9.86425	5.95e-23	4.78e-19			upregulated in male
EIF2S3	1426.66	-0.570077	0.0634252	-8.98817	2.51e-19	1.35e-15
GPR143	40.5279	1.66271	0.256348	6.48617	8.8e-11	3.54e-07
KDM6A	1762.41	-0.385394	0.0627641	-6.14036	8.23e-10	2.65e-06
SLC9A2	210.523	0.618597	0.127393	4.85582	1.2e-06	0.00321345
NSUN7	349.447	0.656595	0.139876	4.69412	2.68e-06	0.00588307
USP9X	9216.46	-0.301032	0.0643794	-4.67591	2.93e-06	0.00588307
SHROOM2	305.863	0.58757	0.138134	4.25362	2.1e-05	0.0375852
EVI2B	104.603	0.495231	0.117703	4.20748	2.58e-05	0.0415289
LOC101103215	391.922	-0.494358	0.120668	-4.09685	4.19e-05	0.06123
LOC101113516	20.1161	-1.46356	0.359131	-4.07529	4.6e-05	0.0615888
PERM1	708.837	-0.503814	0.125284	-4.02137	5.79e-05	0.0715789
LOC114116116	46.538	-2.82676	0.711799	-3.97129	7.15e-05	0.0821144
LOC101102344	690.406	-0.393681	0.100416	-3.92052	8.84e-05	0.094731
LOC101120961	3733.1	-0.361235	0.093014	-3.88366	0.000102895	0.0973391
RPS6KA6	180.663	0.434183	0.111398	3.89757	9.72e-05	0.0973391
ZBTB20	1480.05	0.233825	0.0606186	3.85731	0.000114641	0.102425
LOC105615393	376.787	0.616024	0.165161	3.72983	0.000191607	0.148233
MYO1C	7000.46	-0.2164	0.058222	-3.71681	0.000201754	0.148233
LOC101110457	1052.07	-0.479921	0.128571	-3.73274	0.00018941	0.148233
ARMCX5	380.388	0.436674	0.117527	3.71553	0.000202781	0.148233
MACROD1	1225.57	-0.226336	0.0614135	-3.68545	0.000228299	0.159631
LOC101118635	37.2967	1.0993	0.299621	3.66897	0.000243531	0.163186
LOC114113111	15361.4	0.442991	0.121249	3.65356	0.000258632	0.166373
CNPPD1	909.874	-0.214668	0.059	-3.63845	0.000274287	0.169657
LOC101111607	434.431	-0.280142	0.0776263	-3.60886	0.000307545	0.170735
MRPL12	1285.97	-0.229345	0.0637109	-3.59977	0.000318496	0.170735
ZSCAN2	305.878	-0.263283	0.0726187	-3.62555	0.000288346	0.170735
BRWD3	830.688	0.209238	0.0580844	3.60231	0.000315404	0.170735
USP44	118.919	0.501374	0.139737	3.58799	0.000333233	0.172873
DQB	76.7726	-1.35861	0.380777	-3.568	0.00035972	0.180782
CKM	22734.8	-0.436399	0.123582	-3.53126	0.00041358	0.196983
LOC101123417	1409.57	-0.35938	0.101957	-3.52481	0.000423789	0.196983
NLGN4X	48.3458	0.858399	0.243742	3.52175	0.000428703	0.196983
ZNF175	249.565	-0.581015	0.165345	-3.51395	0.000441488	0.197223
FAM133B	440.366	0.272703	0.0780455	3.49415	0.00047557	0.201266
PCDH7	16645.1	0.270493	0.0773886	3.49525	0.000473614	0.201266
LOC101112843	176.474	-0.722409	0.207706	-3.47804	0.000505098	0.208282
LOC101123097	212.452	0.597259	0.172318	3.46603	0.000528212	0.212368
LOC101113108	2256.83	-0.390469	0.112987	-3.45586	0.000548531	0.215158
POLR2E	1919.95	-0.153421	0.0447485	-3.42852	0.000606886	0.23238
ETHE1	420.503	-0.27152	0.0793548	-3.42159	0.000622554	0.232835
TBRG4	1554.86	-0.204651	0.0602778	-3.39512	0.000685976	0.245152
MAP1S	1614.93	-0.169632	0.049955	-3.39569	0.000684551	0.245152
SLC35A3	315.504	0.370809	0.110479	3.35637	0.000789727	0.254008
UBE2M	877.531	-0.215762	0.064045	-3.36891	0.000754649	0.254008
SBNO1	2139.81	0.169044	0.0502321	3.36525	0.000764731	0.254008
NOVA1	213.083	0.425887	0.126518	3.36621	0.000762099	0.254008
LOC114111358	89.4129	0.520248	0.154953	3.35747	0.000786605	0.254008
CSMD3	502.536	0.454547	0.135792	3.34738	0.00081578	0.257243
FTL	552.441	-0.433933	0.130051	-3.33663	0.00084801	0.257315
KCTD21	198.661	-0.405264	0.121451	-3.33684	0.000847359	0.257315
PLA1A	4218.59	0.270655	0.0817381	3.31124	0.000928822	0.25754
PDE1A	308.335	0.389156	0.117266	3.31856	0.000904819	0.25754
RCC1	327.946	-0.277387	0.0834458	-3.32416	0.000886846	0.25754
RAB11FIP5	2488.1	-0.306266	0.0923556	-3.31616	0.000912628	0.25754
LOC105605117	52.7194	0.697353	0.210463	3.31342	0.000921609	0.25754
PKD2L2	19.8495	0.978024	0.296004	3.30409	0.000952846	0.259723
RANGAP1	1708.84	-0.209687	0.0640204	-3.27531	0.00105545	0.278257
LOC101104790	1428.06	-0.349391	0.106628	-3.27672	0.0010502	0.278257
DMAP1	729.133	-0.168109	0.051871	-3.2409	0.00119152	0.284881
MVB12B	979.325	-0.207526	0.0645777	-3.21359	0.00131086	0.284881
RSBN1L	1128.75	0.1931	0.0593346	3.25442	0.00113623	0.284881
LOC114114548	158.105	0.466591	0.145125	3.2151	0.00130401	0.284881
CLN6	289.096	-0.306228	0.0950673	-3.22117	0.00127667	0.284881
CD276	1178.51	-0.161563	0.0502056	-3.21803	0.00129076	0.284881
NIN	3040.93	0.191957	0.0597136	3.21463	0.00130613	0.284881
LRRC69	54.1306	0.604913	0.186738	3.23936	0.00119797	0.284881
CCDC7	60.3511	0.585245	0.181675	3.22139	0.00127572	0.284881
MAP3K1	2779.25	-0.190145	0.0587115	-3.23863	0.00120105	0.284881
LOC114110414	46.9014	0.614595	0.19033	3.2291	0.0012418	0.284881
ESCO1	590.859	0.347817	0.107513	3.23511	0.00121595	0.284881
MICU3	233.262	0.474315	0.145656	3.25642	0.00112828	0.284881
DTYMK	512.308	-0.295452	0.0925191	-3.19342	0.001406	0.293653
IFRD1	486.319	0.233349	0.0730113	3.19607	0.00139314	0.293653
NR1H3	337.913	-0.250671	0.0783187	-3.20066	0.00137115	0.293653
C2CD5	1845.97	0.312614	0.0985477	3.17221	0.00151285	0.296703
CHERP	1168.22	-0.172458	0.0543633	-3.17232	0.00151224	0.296703
FLOT1	2157.07	-0.210876	0.0664743	-3.17229	0.00151242	0.296703
LOC101123158	2708.72	-0.347353	0.10922	-3.18031	0.00147119	0.296703
BEST1	29.8213	1.58254	0.497271	3.18244	0.00146038	0.296703
CITED4	238.792	-0.307848	0.0979528	-3.14282	0.00167329	0.299281
CDCA3	489.138	-0.248663	0.0792549	-3.13751	0.00170392	0.299281
POLD2	578.365	-0.231567	0.0733041	-3.15899	0.00158315	0.299281
EVI2A	62.7078	0.556063	0.177219	3.13772	0.0017027	0.299281
LOC101106791	2242.18	-0.262271	0.0830399	-3.15837	0.00158655	0.299281
KCNMB1	539.105	0.642357	0.204356	3.14332	0.00167043	0.299281
MON1A	208.82	-0.331639	0.104812	-3.16413	0.0015555	0.299281
CDCP1	45.75	-0.595696	0.189527	-3.14306	0.00167189	0.299281
CARMIL1	344.72	0.667658	0.212894	3.1361	0.00171209	0.299281
MID1IP1	197.463	-0.335997	0.106816	-3.14556	0.00165771	0.299281
LRRC53	175.663	0.61871	0.199151	3.10675	0.00189159	0.301231
DCUN1D1	1603.03	0.290028	0.0937791	3.09268	0.00198361	0.301231
ATP11B	962.88	0.213794	0.0691376	3.0923	0.00198613	0.301231
CLTB	2290.69	-0.230748	0.0744097	-3.10104	0.0019284	0.301231
TNIP1	1359.19	-0.220129	0.0710717	-3.09728	0.00195306	0.301231
LOC105611754	41.9627	0.601623	0.192866	3.11939	0.00181227	0.301231
YTHDC2	1163.77	0.285363	0.0923197	3.09103	0.00199463	0.301231
LOC443015	1963.87	-0.222141	0.0714683	-3.10824	0.00188207	0.301231
AHI1	416.302	0.293048	0.094192	3.11118	0.00186342	0.301231
FMO4	122.659	0.423408	0.135437	3.12623	0.00177061	0.301231
LOC101118373	230.066	0.448903	0.145285	3.08981	0.00200285	0.301231
VAC14	945.011	-0.183127	0.059092	-3.09902	0.00194163	0.301231
ZC3H4	2063.3	-0.166723	0.0540108	-3.08684	0.00202294	0.301231
ZNF865	948.942	-0.194805	0.0625968	-3.11206	0.00185785	0.301231
LOC105604839	81.15	0.711536	0.229544	3.09978	0.00193662	0.301231
LRRTM3	2780.53	0.525887	0.170245	3.089	0.00200829	0.301231
NDUFB9	1666.14	-0.21972	0.0714313	-3.07596	0.00209827	0.309582
LOC114110036	85.8892	-0.665378	0.216728	-3.0701	0.00213987	0.310957
APOOL	332.499	0.26939	0.0877719	3.06921	0.00214627	0.310957
NDUFS8	3039.68	-0.169864	0.0554227	-3.06488	0.00217759	0.312679
RASGRP1	140.736	0.506567	0.166635	3.03999	0.0023659	0.329358
MCMDC2	14.0282	1.0821	0.3561	3.03874	0.00237567	0.329358
TP53	781.268	-0.173465	0.0569777	-3.04444	0.00233114	0.329358
MAP9	441.29	0.371957	0.122384	3.03927	0.00237154	0.329358
LIN54	600.546	0.194028	0.0639525	3.03394	0.00241378	0.331782
LOC106990414	1557.11	-0.31245	0.103099	-3.03057	0.00244091	0.332668
FNBP1L	1090.27	0.182389	0.0602426	3.02757	0.00246529	0.333166
LOC114113114	29.8605	0.941598	0.31156	3.0222	0.00250945	0.335915
ATXN3	610.349	0.203736	0.0674615	3.02004	0.0025274	0.335915
NECTIN3	474.872	0.225978	0.0749586	3.0147	0.0025723	0.336323
HDHD5	564.048	-0.227815	0.0755337	-3.01607	0.00256071	0.336323
ADAMTSL4	2468.31	-0.21998	0.0743639	-2.95816	0.00309479	0.348925
LOC101109587	252.958	0.436947	0.145737	2.9982	0.00271583	0.348925
NDUFV3	892.71	-0.241783	0.0817556	-2.95738	0.00310261	0.348925
RAPGEF4	464.52	0.222359	0.0746075	2.98038	0.0028789	0.348925
CHPF	2544.4	-0.235266	0.0794554	-2.96098	0.00306658	0.348925
FABP3	2844.34	-0.402587	0.134567	-2.99173	0.00277403	0.348925
LOC101110664	4871.62	-0.250648	0.0844022	-2.96969	0.00298102	0.348925
CPNE8	96.6644	0.444079	0.149728	2.96591	0.00301784	0.348925
FRS2	861.015	0.174251	0.0586276	2.97217	0.00295703	0.348925
CBY1	936.929	-0.204019	0.0686973	-2.96982	0.00297971	0.348925
LOC114115261	230.915	0.303217	0.102513	2.95784	0.00309802	0.348925
LOC105614076	47.4525	0.595413	0.200833	2.96472	0.0030296	0.348925
KIF1C	6489.18	-0.173374	0.057892	-2.99479	0.00274636	0.348925
ELMO2	1326.98	-0.149747	0.0503594	-2.97357	0.00294354	0.348925
RRAD	10679.9	-0.400372	0.133844	-2.99134	0.00277757	0.348925
LOC101121538	3138.79	-0.201263	0.0679082	-2.96374	0.0030392	0.348925
GNAZ	1668.53	-0.342093	0.114803	-2.97981	0.00288423	0.348925
ZBTB47	3474.02	-0.193394	0.0653712	-2.9584	0.00309245	0.348925
COLEC12	288.274	-0.460754	0.154515	-2.98194	0.00286426	0.348925
STXBP4	726.776	0.175538	0.058716	2.98962	0.00279328	0.348925
NEXN	3529.31	0.420328	0.144332	2.91224	0.0035885	0.350899
TIAM1	273.082	0.427289	0.14673	2.91207	0.00359042	0.350899
PHC3	2446.96	0.223256	0.0766883	2.91121	0.00360031	0.350899
LOC114110617	19.8612	0.775652	0.267631	2.89821	0.00375294	0.350899
LOC101103044	1097.95	0.244693	0.0839854	2.91352	0.00357382	0.350899
LOC105611576	386.491	-0.371164	0.127275	-2.91623	0.00354284	0.350899
POMC	37.2907	0.797382	0.272306	2.92825	0.00340871	0.350899
PEG10	3796.03	-0.226178	0.0778827	-2.90408	0.00368329	0.350899
LHFPL3	45.1852	0.543985	0.185221	2.93695	0.00331458	0.350899
PGLS	953.934	-0.171323	0.0585395	-2.92663	0.00342658	0.350899
LMNB2	2230.54	-0.175473	0.0594705	-2.9506	0.00317162	0.350899
ELMSAN1	2132.21	-0.157842	0.0541948	-2.91249	0.00358555	0.350899
CLDN20	37.3983	0.675277	0.232482	2.90464	0.00367671	0.350899
LOC101113599	6287.7	-0.165542	0.0564094	-2.93465	0.00333922	0.350899
OXR1	1943.77	0.376934	0.129991	2.89969	0.00373535	0.350899
LOC105609712	53.7084	0.672729	0.231193	2.90982	0.00361633	0.350899
CACNA1S	109.001	-0.837836	0.287905	-2.91011	0.00361305	0.350899
RPN2	2146.82	-0.293054	0.0994143	-2.9478	0.00320043	0.350899
TYROBP	71.2878	-0.637068	0.216711	-2.9397	0.00328525	0.350899
LOC114118018	527.847	0.420991	0.143573	2.93225	0.0033652	0.350899
ERP29	790.451	-0.236182	0.080789	-2.92345	0.0034618	0.350899
LOC101108778	2690.79	-0.232656	0.0796269	-2.92182	0.00347991	0.350899
SMARCB1	1411.59	-0.143196	0.0485574	-2.949	0.00318802	0.350899
COCH	27.4526	0.979983	0.335972	2.91686	0.00353575	0.350899
LOC101119941	930.677	-0.352504	0.119914	-2.93963	0.00328601	0.350899
ZNHIT1	405.844	-0.206387	0.0706979	-2.91928	0.00350843	0.350899
LOC114110892	74.5769	0.693975	0.23859	2.90864	0.00363	0.350899
BMPR1A	1763.54	0.194074	0.0668877	2.9015	0.00371384	0.350899
LOC114111513	217.336	0.332891	0.11474	2.90127	0.00371652	0.350899
MICOS13	699.293	-0.229834	0.0795612	-2.88877	0.00386753	0.355415
KLF16	811.882	-0.204706	0.0707899	-2.89174	0.00383117	0.355415
FKRP	876.189	-0.234724	0.0812471	-2.88901	0.00386454	0.355415
TBPL1	339.333	0.237907	0.082544	2.88219	0.00394926	0.360863
LOC101118216	39.2898	-1.02172	0.354832	-2.87946	0.00398361	0.361945
LRP11	468.358	-0.245959	0.0855784	-2.87408	0.00405208	0.363057
SNAP25	64.4915	0.904151	0.314314	2.87658	0.00402009	0.363057
LOC101117358	456.61	0.194691	0.0678437	2.86969	0.00410872	0.363057
SREK1	1350.91	0.296688	0.103353	2.87063	0.00409656	0.363057
MYD88	108.315	-0.430405	0.149875	-2.87176	0.00408196	0.363057
LOC106990150	115.874	-0.390739	0.136602	-2.86041	0.00423097	0.367912
LOC101112076	715.249	-0.211565	0.0739228	-2.86197	0.00421017	0.367912
NELFE	753.018	-0.172585	0.0603379	-2.86031	0.00423229	0.367912
DZIP3	639.301	0.283041	0.0996727	2.83971	0.00451552	0.373748
ATG9A	1652.84	-0.195907	0.0688822	-2.84409	0.00445389	0.373748
NAP1L1	2487	0.290665	0.102524	2.8351	0.00458116	0.373748
LOC114114044	13.2927	0.950217	0.333871	2.84607	0.00442631	0.373748
SLC39A3_1	444.05	-0.25382	0.0895947	-2.83298	0.00461163	0.373748
WDR18	918.182	-0.167628	0.0591588	-2.83352	0.00460382	0.373748
MAL2	94.9352	0.608092	0.214717	2.83207	0.0046248	0.373748
VPS13B	3664.12	0.184735	0.0651634	2.83496	0.00458318	0.373748
LOC114118727	57.7188	0.431018	0.151922	2.83711	0.00455243	0.373748
LOC105602920	16.1081	0.939303	0.331561	2.83297	0.00461172	0.373748
ABHD16A	974.809	-0.142422	0.0500099	-2.84788	0.00440114	0.373748
LOC114109686	5439.71	-0.252358	0.0886098	-2.84797	0.00439989	0.373748
GRK5	1819.74	-0.316154	0.111557	-2.83401	0.00459672	0.373748
MSRB1	668.378	-0.207697	0.0730061	-2.84493	0.00444219	0.373748
TUFM	2389.06	-0.238821	0.0844352	-2.82845	0.00467737	0.376107
LOC114109699	2203.24	-0.201435	0.0712955	-2.82536	0.00472281	0.377872
SMIM5	1975.97	-0.165916	0.0587633	-2.82347	0.00475071	0.378222
ZMYM1	945.074	0.318081	0.114689	2.77342	0.00554699	0.382311
CYP2J	35.5972	0.549495	0.197274	2.78544	0.00534553	0.382311
SYCP1	13.2984	1.26376	0.453825	2.78469	0.00535784	0.382311
LOC101122645	1551.05	-0.333834	0.121219	-2.75398	0.00588746	0.382311
CKS1B	318.162	-0.221	0.079008	-2.79718	0.005155	0.382311
NLGN1	17.6775	0.890595	0.323592	2.75221	0.00591938	0.382311
RSRC1	177.576	0.466529	0.169242	2.75658	0.00584089	0.382311
CHST2	3039.88	-0.509135	0.183779	-2.77037	0.00559926	0.382311
LOC114110249	92.0239	0.663958	0.240409	2.76179	0.00574859	0.382311
ANKRD28	896.736	0.131904	0.0476491	2.76825	0.00563588	0.382311
MRPS9	676.568	-0.240852	0.0865017	-2.78436	0.00536327	0.382311
LOC114114159	14.9573	0.838354	0.303872	2.75891	0.00579951	0.382311
NDUFB7	1231.1	-0.197387	0.071555	-2.75854	0.00580608	0.382311
GRIN3B	25.0194	0.8981	0.323821	2.77345	0.00554659	0.382311
NDUFS7	3722.61	-0.175039	0.0624496	-2.80288	0.00506484	0.382311
HPGDS	12.8883	1.12306	0.407732	2.7544	0.00588006	0.382311
LOC105601929	45.9077	-1.04706	0.374643	-2.79482	0.00519293	0.382311
RORA	348.132	0.290511	0.105094	2.76429	0.00570465	0.382311
TG	24.2198	-1.18086	0.423944	-2.78541	0.00534594	0.382311
LOC101109545	254.3	1.29425	0.468958	2.75985	0.00578286	0.382311
NXPH3	30.3273	-0.652829	0.233951	-2.79046	0.00526339	0.382311
MBTD1	995.965	0.223397	0.0810797	2.75527	0.00586429	0.382311
ZNF207	4187.66	0.172643	0.062163	2.77726	0.00548189	0.382311
RASL10B	1131.08	-0.248716	0.0890171	-2.79402	0.00520568	0.382311
MRM1	314.712	-0.250117	0.0906904	-2.75792	0.0058171	0.382311
EIF6	873.221	-0.204599	0.0742427	-2.75581	0.00585464	0.382311
AARS	2691.08	-0.191508	0.069382	-2.76019	0.00577672	0.382311
COTL1	382.002	-0.443719	0.161146	-2.75353	0.00589568	0.382311
LOC114117868	227.51	0.490621	0.175335	2.7982	0.00513887	0.382311
LOC101102085	29.0268	-1.03617	0.370484	-2.79679	0.00516124	0.382311
FANCM	760.548	0.233064	0.0843789	2.76211	0.00574285	0.382311
CSNK2B	1415.82	-0.166994	0.0603913	-2.76521	0.0056887	0.382311
LOC114109611	16.1334	-2.03713	0.734915	-2.77192	0.00557271	0.382311
LOC114109701	1935.96	-0.293305	0.106424	-2.75601	0.00585106	0.382311
LOC101110185	1748.88	-0.309186	0.11047	-2.79882	0.00512899	0.382311
INCENP	1162.19	-0.213033	0.0765324	-2.78357	0.00537637	0.382311
NDUFV1	6774.47	-0.240584	0.0857747	-2.80483	0.00503428	0.382311
NUDT8	159.915	-0.44634	0.15959	-2.79679	0.00516126	0.382311
FADD	882.331	-0.1685	0.061044	-2.7603	0.00577485	0.382311
MRPL43	676.896	-0.178858	0.0648704	-2.75715	0.0058307	0.382311
ARMC5	760.139	-0.157918	0.0571804	-2.76175	0.00574926	0.382311
TBL1X	3154.21	0.193727	0.0696294	2.78225	0.00539829	0.382311
DMD	16056.4	0.205458	0.0729094	2.81799	0.00483253	0.382311
MED14	1286.93	-0.129212	0.0468231	-2.75958	0.00578764	0.382311
OTUD5	2193.9	-0.130424	0.0473186	-2.75629	0.00584614	0.382311
IDH3G	2105.58	-0.161095	0.0582836	-2.76399	0.00570989	0.382311
LOC101106292	154.789	-0.503069	0.182786	-2.75223	0.00591918	0.382311
MAB21L3	55.8393	0.720711	0.262432	2.74627	0.00602767	0.384671
SZRD1	3202.09	-0.146999	0.0534989	-2.7477	0.00600154	0.384671
TRPM7	2607.67	0.325351	0.118465	2.74638	0.00602576	0.384671
PPP1R12A	4244.49	0.192958	0.0703137	2.74424	0.00606506	0.385527
LOC101123578	11.6103	-1.34405	0.49021	-2.74179	0.00611059	0.386892
SOX5	179.48	0.28941	0.105745	2.73688	0.00620254	0.387463
LOC101107687	75.3267	-0.388196	0.142046	-2.73288	0.00627826	0.387463
LOC114114503	119.096	-0.34493	0.126372	-2.72948	0.0063434	0.387463
YKT6	1121.05	-0.197658	0.0724355	-2.72875	0.00635752	0.387463
KIAA1147	205.539	0.486697	0.177676	2.73923	0.00615827	0.387463
KIF3A	624.885	0.312129	0.114324	2.73021	0.00632948	0.387463
LOC443459	750.649	0.20208	0.073857	2.7361	0.00621731	0.387463
SCN1B	55.0613	-0.531352	0.194556	-2.73111	0.00631221	0.387463
EHD2	5082.77	-0.174832	0.0641035	-2.72734	0.00638464	0.387463
PACSIN3	1516.53	-0.17815	0.0652907	-2.72857	0.00636093	0.387463
ZNF771	388.4	-0.199029	0.0728621	-2.73158	0.00630317	0.387463
METTL14	317.033	0.269432	0.0988962	2.72439	0.006442	0.389474
FAM126B	779.968	0.201028	0.0739041	2.72012	0.00652581	0.390141
RARG	425.729	-0.208953	0.0768868	-2.71767	0.00657431	0.390141
IMPDH1	378.142	-0.208833	0.0768198	-2.71849	0.00655814	0.390141
SLC35F1	644.936	-0.191144	0.0702408	-2.72127	0.00650307	0.390141
EPB41L1	426.241	-0.214914	0.0789858	-2.72092	0.00650999	0.390141
ADGRL4	478.921	0.311188	0.116407	2.67327	0.00751153	0.395962
LOC101120455	1594	-0.306359	0.11449	-2.67586	0.00745377	0.395962
MGST3	4768.7	-0.246461	0.0919963	-2.67903	0.00738347	0.395962
SLC25A36	2020.91	0.205798	0.0765342	2.68897	0.00716726	0.395962
LOC114113083	100.75	0.431784	0.160616	2.6883	0.00718159	0.395962
LOC114113184	210.838	0.375043	0.139462	2.68921	0.00716208	0.395962
SDHB	4550.71	-0.174579	0.0645175	-2.70591	0.00681169	0.395962
FAM161A	97.5578	0.385502	0.142869	2.6983	0.00696955	0.395962
ITPRIPL1	1028.36	-0.159729	0.0593776	-2.69005	0.00714405	0.395962
SLC25A17	214.736	-0.233435	0.0862146	-2.70761	0.00677698	0.395962
SVOPL	33.6902	0.758634	0.282717	2.68337	0.00728843	0.395962
SLC12A2	2379.33	0.159217	0.0590925	2.69437	0.00705222	0.395962
LOC101107597	50.3087	0.448751	0.167448	2.67994	0.00736353	0.395962
ATP5ME	2828.31	-0.225481	0.0844476	-2.67008	0.00758341	0.395962
LOC114115733	25.1643	0.864586	0.321452	2.68962	0.00715328	0.395962
PCNX4	605.263	0.35397	0.131672	2.68826	0.00718247	0.395962
LOC105611302	154.863	0.563108	0.210664	2.67301	0.00751737	0.395962
TRNAW-CCA_75	17.6295	0.842957	0.31401	2.68449	0.007264	0.395962
LOC101119226	2254.53	-0.352667	0.132002	-2.67168	0.00754719	0.395962
GGA3	999.717	-0.130004	0.0485196	-2.67941	0.00737513	0.395962
LOC105610172	19.0455	0.786045	0.294245	2.6714	0.00755365	0.395962
MIEF2	533.969	-0.186252	0.0693953	-2.68393	0.0072763	0.395962
POLDIP2	2687.01	-0.160371	0.0594067	-2.69954	0.0069436	0.395962
AKAP1	4347.76	-0.137855	0.0510835	-2.69861	0.00696296	0.395962
RGS16	189.005	-0.347673	0.129135	-2.69233	0.00709546	0.395962
SDHAF1	142.862	-0.295612	0.109796	-2.69238	0.00709436	0.395962
PVR	874.666	-0.273922	0.101763	-2.69176	0.00710768	0.395962
LOC105613406	109.147	0.362462	0.135731	2.67045	0.00757488	0.395962
RNF26	560.132	-0.179756	0.0669941	-2.68317	0.00729283	0.395962
LOC101106719	41611.7	-0.131071	0.0483692	-2.70979	0.00673249	0.395962
LRRC73	31.07	-1.08569	0.400911	-2.70805	0.00676792	0.395962
FIBP	1157.98	-0.115647	0.0433121	-2.67008	0.00758328	0.395962
HECTD2	415.286	0.282425	0.104516	2.70221	0.006888	0.395962
VASN	922.498	-0.206291	0.0769631	-2.68039	0.00735368	0.395962
TYSND1	808.579	-0.202859	0.0757359	-2.6785	0.00739517	0.395962
WRN	483.531	0.258409	0.0964675	2.67871	0.00739054	0.395962
ASMTL	1920.63	-0.286419	0.105689	-2.71001	0.00672817	0.395962
TNNI1	26342.4	-0.187555	0.0703162	-2.66731	0.00764611	0.397944
LOC105609508	100.491	0.458153	0.174597	2.62405	0.00868902	0.399325
LOC114115336	73.7425	0.518833	0.196043	2.64653	0.00813234	0.399325
LOC101122398	3921.38	-0.277091	0.104941	-2.64044	0.00827972	0.399325
LMNA	3937.39	-0.172213	0.0649146	-2.65292	0.00797988	0.399325
LOC114118758	41.5291	0.604309	0.229046	2.63838	0.0083304	0.399325
ADCY5	8756.94	-0.161983	0.0618473	-2.61908	0.00881667	0.399325
EPHB3	1161.13	-0.249145	0.0949619	-2.62364	0.00869966	0.399325
XRN1	1826.46	0.182972	0.069936	2.61628	0.00888934	0.399325
BRWD1	3521.26	0.19542	0.0736943	2.65176	0.00800725	0.399325
RFX3	494.609	0.149402	0.0570084	2.6207	0.00877492	0.399325
BAZ2B	1465.49	0.331069	0.126383	2.61958	0.00880385	0.399325
XKR8	225.975	-0.285485	0.108076	-2.64151	0.00825362	0.399325
WDR35	389.241	0.226576	0.0860441	2.63326	0.00845706	0.399325
EML6	169.437	0.59593	0.225732	2.63999	0.00829086	0.399325
TSPYL6	34.7403	0.61839	0.23276	2.65678	0.00788918	0.399325
ETNK1	1747.77	0.185787	0.0708596	2.62191	0.00874393	0.399325
EMG1	542.809	-0.22488	0.0858393	-2.61977	0.0087988	0.399325
HOOK2	104.543	0.40808	0.153167	2.66428	0.00771543	0.399325
NFIC	7808.05	-0.144961	0.0552266	-2.62485	0.00866876	0.399325
PRELID1	727.278	-0.191131	0.0728195	-2.62472	0.00867203	0.399325
QDPR	918.096	-0.204517	0.0778861	-2.62585	0.00864325	0.399325
LOC101110848	26.3098	-1.59279	0.599789	-2.65558	0.00791725	0.399325
KATNBL1	294.611	0.249794	0.0950294	2.62859	0.00857385	0.399325
LOC105608241	659.709	0.326958	0.12299	2.65842	0.00785073	0.399325
LOC105615954	287.004	0.473417	0.180541	2.62222	0.00873595	0.399325
SLC35A1	276.458	0.228946	0.0867301	2.63975	0.00829664	0.399325
SNX14	837.092	0.187408	0.0713364	2.6271	0.00861158	0.399325
DPYS	15.3212	1.039	0.39543	2.62752	0.00860106	0.399325
MTUS2	9328.65	-0.101623	0.0388196	-2.61784	0.00884886	0.399325
CYGB	237.304	-0.272224	0.103539	-2.6292	0.00855863	0.399325
CSNK1D	2439.19	-0.111579	0.0424427	-2.62894	0.00856512	0.399325
LOC114116869	25.3399	0.651859	0.24731	2.6358	0.00839397	0.399325
LOC114116929	57.2745	0.690938	0.262629	2.63085	0.00851716	0.399325
KCNT2	237.834	0.395953	0.149618	2.64642	0.00813481	0.399325
UBE2T	407.921	-0.214409	0.0814158	-2.63351	0.0084508	0.399325
COQ9	2129.86	-0.183485	0.0695054	-2.63986	0.00829393	0.399325
PDP2	141.985	-0.316997	0.119842	-2.64513	0.00816585	0.399325
BCL9L	3816.35	-0.138711	0.0526155	-2.63631	0.00838124	0.399325
LOC114118400	19.7691	0.753684	0.28332	2.66019	0.00780963	0.399325
LOC101104528	3533.11	0.157778	0.0600508	2.62741	0.00860387	0.399325
TNNC1	21712.3	-0.237951	0.0909176	-2.61721	0.00886505	0.399325
CCDC71	557.392	-0.209506	0.0797955	-2.62554	0.00865111	0.399325
NDUFAF3	582.528	-0.240085	0.0911285	-2.63458	0.00842425	0.399325
LOC105603786	98.9388	0.491562	0.186742	2.63231	0.00848063	0.399325
LOC101110974	644.861	-0.370086	0.140138	-2.64086	0.00826965	0.399325
RUFY2	373.647	0.272675	0.102536	2.65933	0.00782973	0.399325
GLS	4799.68	0.221562	0.0834262	2.65579	0.0079124	0.399325
LOC114111673	211.82	0.280267	0.10581	2.64877	0.00807852	0.399325
RBM41	222.58	0.383343	0.144158	2.65919	0.00783283	0.399325
MRPS5	902.337	-0.338009	0.129467	-2.61077	0.00903388	0.402527
PHF14	1083.24	0.179284	0.0687353	2.60833	0.00909846	0.402527
ADD1	6301.97	-0.173883	0.0666544	-2.60872	0.00908824	0.402527
DPP8	1994.07	0.132967	0.050987	2.60787	0.0091108	0.402527
RBM39	4341.36	0.149986	0.0574653	2.61003	0.00905344	0.402527
XIRP1	12040.6	-0.311621	0.119483	-2.60808	0.00910507	0.402527
LOC114114045	48.3325	0.611745	0.235012	2.60303	0.00924035	0.403099
ZNF644	3722.68	0.317592	0.122024	2.60271	0.00924908	0.403099
ORC4	736.159	0.201449	0.0773878	2.60311	0.00923826	0.403099
LOC114114004	30.0371	0.579972	0.222532	2.60624	0.00915427	0.403099
GDAP1	311.631	0.218872	0.08404	2.60438	0.00920414	0.403099
ZNF768	1296.5	-0.18051	0.0693958	-2.60116	0.00929084	0.403825
LOC114115264	53.1956	0.596229	0.229426	2.59879	0.00935537	0.405237
F13A1	223.787	-0.435081	0.16746	-2.59811	0.00937372	0.405237
NUDCD3	2207.74	-0.133551	0.0514451	-2.59599	0.00943193	0.40666
EPB41L5	1300.75	0.22653	0.0873418	2.5936	0.00949758	0.407673
ZNF329	1265.9	-0.161304	0.0622003	-2.59329	0.00950613	0.407673
ECSIT	1149.49	-0.205765	0.0793746	-2.59232	0.00953305	0.407741
TAPBPL	888.378	-0.193379	0.0746364	-2.59094	0.00957129	0.408067
FAM13B	1264.65	0.255847	0.0988962	2.58703	0.0096808	0.408067
LOC114108752	39.5917	2.21781	0.857423	2.5866	0.00969293	0.408067
MAPK7	957.377	-0.12742	0.0491971	-2.59	0.00959769	0.408067
AURKB	371.433	-0.216132	0.0834784	-2.58908	0.00962329	0.408067
RBM42	1258.78	-0.207711	0.0802822	-2.58726	0.0096743	0.408067
JAK2	653.8	0.190151	0.0736151	2.58305	0.00979321	0.408086
ERMP1	968.43	0.142142	0.055014	2.58375	0.0097732	0.408086
TGFBRAP1	890.269	-0.144263	0.0558529	-2.5829	0.00979735	0.408086
LOC106990101	4964.76	-0.308838	0.119697	-2.58016	0.00987556	0.408086
HS6ST3	14.5696	-2.18024	0.845152	-2.5797	0.00988863	0.408086
LOC114116912	28.1018	0.987186	0.382715	2.57943	0.00989639	0.408086
HRC	2287.67	-0.176722	0.0683661	-2.58494	0.00973954	0.408086
RSF1	1510.85	0.182517	0.0707227	2.58074	0.00985879	0.408086
LOC114116111	34.9843	0.588772	0.22854	2.57623	0.00998831	0.409776
PCF11	1868.59	0.183188	0.0710968	2.5766	0.00997763	0.409776
NSMCE3	508.669	-0.257124	0.0998903	-2.57407	0.0100511	0.411301
AGL	5747.62	0.191962	0.0751289	2.5551	0.0106158	0.412247
ATF2	1120.98	0.164077	0.0639226	2.5668	0.0102642	0.412247
PTPN4	1099.94	0.207347	0.0806498	2.57096	0.0101418	0.412247
AAMP	1340.73	-0.160983	0.0631593	-2.54884	0.0108083	0.412247
GEN1	228.073	0.317379	0.123939	2.56077	0.0104439	0.412247
MAP4K3	1390.45	0.188207	0.0732285	2.57014	0.0101658	0.412247
TRHDE	19.043	0.840627	0.328998	2.55512	0.0106153	0.412247
PTMS	2717.24	-0.158332	0.0620071	-2.55345	0.0106663	0.412247
GPR137C	152.307	0.333722	0.130656	2.5542	0.0106433	0.412247
SLC24A5	369.388	0.255995	0.100308	2.55207	0.0107084	0.412247
GPAA1	2077.43	-0.149939	0.0584272	-2.56624	0.0102806	0.412247
PCDH9	276.385	0.395452	0.154356	2.56195	0.0104087	0.412247
GHDC	126.102	-0.369828	0.144605	-2.55751	0.0105426	0.412247
PFN1	2978.12	-0.21068	0.0824081	-2.55655	0.0105717	0.412247
C1QBP	1404.84	-0.1885	0.0736304	-2.56009	0.0104646	0.412247
TMC2	23.5733	0.948899	0.370266	2.56275	0.0103846	0.412247
MYH14	1569.09	-0.220001	0.085784	-2.56459	0.0103296	0.412247
EMC10	3973.03	-0.137007	0.053759	-2.54854	0.0108176	0.412247
TTYH1	104.561	-0.432983	0.168802	-2.56504	0.0103164	0.412247
ZNF544	22.9644	0.675116	0.262925	2.56772	0.0102371	0.412247
TRIM28	6319.5	-0.115394	0.0449546	-2.5669	0.0102612	0.412247
FAM76B	298.413	0.292411	0.114654	2.55038	0.0107607	0.412247
ARHGEF17	4033.22	-0.130613	0.0508633	-2.56793	0.0102307	0.412247
LOC114118742	38.5094	0.66396	0.260199	2.55174	0.0107186	0.412247
KLHL2	730.438	0.221776	0.0864902	2.56418	0.010342	0.412247
SCLT1	370.783	0.247196	0.0967498	2.55501	0.0106186	0.412247
MTG1	480.315	-0.173867	0.0681827	-2.55002	0.0107716	0.412247
SMC1A	5060.51	-0.158805	0.0621248	-2.55622	0.0105817	0.412247
LOC114111196	44.4214	0.492147	0.192945	2.55071	0.0107504	0.412247
AVL9	1161.23	0.252046	0.0989618	2.5469	0.0108685	0.412344
ZNF280D	925.994	0.252718	0.0992296	2.54681	0.0108714	0.412344
ATP1A1	19442.3	-0.188546	0.0741148	-2.54397	0.01096	0.414725
RBM28	459.867	-0.184538	0.0725712	-2.54286	0.0109949	0.415072
IMPG2	360.246	0.352922	0.139139	2.53646	0.0111979	0.416021
METTL21A	407.427	0.223213	0.0880052	2.53636	0.0112012	0.416021
FAM126A	1482.97	0.182228	0.0717698	2.53906	0.0111151	0.416021
MAP2K2	1581.51	-0.123711	0.048729	-2.53876	0.0111246	0.416021
DNAAF4	58.2426	0.532261	0.209457	2.54115	0.0110488	0.416021
EPC1	1522.32	0.125214	0.0493433	2.53762	0.011161	0.416021
PIK3C2A	1245.15	0.149752	0.0589873	2.53871	0.0111261	0.416021
NTNG2	47.5592	0.441937	0.174377	2.53438	0.0112647	0.417418
LOC105615308	107.285	0.360747	0.143115	2.52069	0.0117125	0.41784
PSMD4	1204.6	-0.158629	0.0628784	-2.52279	0.0116429	0.41784
SENP7	771.598	0.260766	0.103378	2.52246	0.0116537	0.41784
LOC114113044	84.1203	0.462233	0.18273	2.5296	0.0114193	0.41784
LOC101104231	111.449	0.44059	0.174231	2.52876	0.0114466	0.41784
VPS13C	3353.71	0.264165	0.104467	2.52869	0.011449	0.41784
LOC114116056	212.163	0.48504	0.191904	2.52752	0.0114872	0.41784
LOC114117064	17.2349	0.947781	0.375876	2.52153	0.0116847	0.41784
NSRP1	137.782	0.46085	0.182037	2.53162	0.0113536	0.41784
LOC105610782	11.5415	0.881166	0.348746	2.52667	0.011515	0.41784
IRX5	535.719	-0.342058	0.135207	-2.52989	0.01141	0.41784
DGCR6L	760.109	-0.175884	0.0696337	-2.52584	0.0115422	0.41784
TEX264	677.013	-0.180617	0.0715174	-2.5255	0.0115533	0.41784
B3GAT3	585.248	-0.144887	0.0574705	-2.52106	0.0117	0.41784
LOC101121557	13.9538	1.27309	0.504158	2.52517	0.0115641	0.41784
ZNF597	33.1403	0.581953	0.229774	2.53272	0.0113181	0.41784
C26H4orf47	61.0297	0.572558	0.227158	2.52053	0.0117178	0.41784
NDUFA10	3624.15	-0.211258	0.0846565	-2.49548	0.0125787	0.418463
AK5	25.3528	0.912852	0.368458	2.47749	0.013231	0.418463
PTBP2	839.424	0.221977	0.088578	2.506	0.0122104	0.418463
USP16	745.682	0.223981	0.0904801	2.47548	0.0133059	0.418463
PLS1	28.4855	0.598898	0.23903	2.50553	0.0122267	0.418463
C2CD2	558.979	-0.17066	0.0689732	-2.47429	0.0133501	0.418463
AGPAT3	944.899	-0.192367	0.0772319	-2.49078	0.0127465	0.418463
MYORG	605.199	-0.334735	0.13485	-2.48228	0.0130544	0.418463
STOML2	1096.31	-0.190369	0.0757877	-2.51188	0.0120091	0.418463
KIAA2026	990.773	0.135063	0.0546672	2.47064	0.0134871	0.418463
CNTLN	575.197	0.333498	0.133702	2.49435	0.0126189	0.418463
ANKAR	33.5566	0.680452	0.272336	2.49858	0.0124693	0.418463
COQ10B	252.484	0.222	0.0895272	2.47969	0.0131496	0.418463
WDTC1	2584.48	-0.197261	0.0789806	-2.49759	0.012504	0.418463
LOC106991039	29.6816	0.612677	0.244413	2.50673	0.0121854	0.418463
UCN	14.2673	0.905626	0.366099	2.47372	0.0133715	0.418463
C3H2orf42	260.742	0.270611	0.10878	2.4877	0.0128571	0.418463
C3H2orf49	424.353	0.307521	0.123445	2.49115	0.012733	0.418463
CEP83	375.574	0.235645	0.0945806	2.49147	0.0127216	0.418463
FGD6	411.113	0.287155	0.114722	2.50304	0.0123131	0.418463
SCAF11	2309.1	0.145594	0.0585542	2.48649	0.012901	0.418463
CCDC38	158.682	0.363362	0.146818	2.47491	0.013327	0.418463
RIMKLB	659.793	0.381435	0.153692	2.48182	0.0130715	0.418463
CSDC2	950.876	-0.417579	0.166956	-2.50113	0.0123799	0.418463
PACSIN2	2186.93	-0.149087	0.059347	-2.51213	0.0120006	0.418463
NDRG2	4212.68	-0.162318	0.0650296	-2.49607	0.0125579	0.418463
PROB1	3102.92	-0.250155	0.0996762	-2.50967	0.0120843	0.418463
SGCD	1313	0.237236	0.0949954	2.49735	0.0125126	0.418463
FMN1	16.9631	0.894203	0.356212	2.51031	0.0120625	0.418463
LOC114115882	32.7385	0.539874	0.215273	2.50785	0.0121467	0.418463
LOC114115657	66.9681	0.557253	0.224887	2.47793	0.0132149	0.418463
LOC101118793	1457.41	0.278901	0.11176	2.49554	0.0125765	0.418463
LOC114116059	1319.58	0.419066	0.16944	2.47325	0.0133892	0.418463
ZNF292	2653.21	0.182781	0.0735802	2.4841	0.0129878	0.418463
SYTL3	36.9692	0.951467	0.38278	2.48568	0.0129306	0.418463
WBP4	321.866	0.310435	0.124336	2.49675	0.0125336	0.418463
FAM20A	243.492	0.520492	0.209801	2.48089	0.0131056	0.418463
GALK1	700.454	-0.173882	0.0703457	-2.47182	0.0134429	0.418463
PCYT2	863.876	-0.1961	0.0790333	-2.48123	0.013093	0.418463
ATPAF2	505.768	-0.178827	0.0722283	-2.47586	0.0132916	0.418463
SUPT4H1	442.281	-0.237264	0.0959731	-2.47219	0.0134288	0.418463
H6PD	2428.18	-0.172367	0.0695929	-2.47679	0.013257	0.418463
LOC114117363	35.9749	0.702123	0.279108	2.51559	0.0118832	0.418463
LOC101118212	104.429	-0.568962	0.228819	-2.48652	0.0129001	0.418463
LOC114117978	354.123	-0.198173	0.0802306	-2.47005	0.0135095	0.418463
ZNF574	689.379	-0.183385	0.073654	-2.48982	0.0127807	0.418463
SCAF1	2558.34	-0.150516	0.0606608	-2.48127	0.0130915	0.418463
SREK1IP1	475.129	0.256164	0.103283	2.4802	0.0131307	0.418463
AHRR	19.9699	0.665374	0.264712	2.51358	0.0119514	0.418463
LINGO1	238.915	-0.334685	0.133446	-2.50802	0.012141	0.418463
LOC114109210	42.9607	0.670528	0.270992	2.47435	0.0133479	0.418463
GPR27	390.328	-0.24716	0.0989903	-2.49681	0.0125317	0.418463
CATHL3	11.9912	1.02753	0.414328	2.48	0.0131383	0.418463
VARS	1676.85	-0.127747	0.0514127	-2.48474	0.0129648	0.418463
LOC101108868	10898	-0.248871	0.0995421	-2.50016	0.0124138	0.418463
LOC114109730	67.5039	0.420074	0.167039	2.51483	0.0119089	0.418463
RPS6KA4	362.723	-0.205677	0.0832286	-2.47123	0.013465	0.418463
PYGM	7571.16	-0.363764	0.147095	-2.47299	0.0133987	0.418463
CAPN1	4351.12	-0.143572	0.0578837	-2.48036	0.0131251	0.418463
RIC8A	885.551	-0.128627	0.0517608	-2.48503	0.012954	0.418463
TSHZ1	927.139	-0.147553	0.0597504	-2.46949	0.0135307	0.418463
POLI	293.846	0.248494	0.098862	2.51355	0.0119524	0.418463
MRPS34	543.236	-0.181606	0.0725157	-2.50437	0.012267	0.418463
CDIPT	537.146	-0.199093	0.0804406	-2.47503	0.0133226	0.418463
ARPC1B	871.123	-0.25132	0.100389	-2.50347	0.0122982	0.418463
TSPAN14	906.084	-0.174518	0.0696434	-2.50588	0.0122148	0.418463
LOC101117055	518.476	0.253867	0.100935	2.51516	0.0118978	0.418463
LOC105605459	64.1874	0.42467	0.169391	2.50704	0.0121748	0.418463
LOC114108628	257.065	0.288024	0.114394	2.51781	0.0118085	0.418463
FHL3	537.368	-0.216071	0.0876338	-2.46562	0.0136777	0.420774
GDAP2	292.996	0.213912	0.0867637	2.46546	0.0136839	0.420774
FGD1	1430.79	-0.142659	0.0578516	-2.46594	0.0136652	0.420774
ATP13A5	479.049	0.319974	0.130105	2.45936	0.0139186	0.421541
CAPZB	2464.3	-0.144354	0.0585988	-2.46343	0.0137615	0.421541
TUBA8	119.576	-0.513005	0.208562	-2.45972	0.0139045	0.421541
SETDB2	434.173	0.268257	0.109036	2.46026	0.0138838	0.421541
LOC114117844	35.1562	0.658119	0.267264	2.46243	0.0137999	0.421541
CPLANE1	1196.73	0.296655	0.120602	2.45978	0.0139022	0.421541
LRRC14B	385.976	-0.308929	0.125516	-2.46127	0.0138447	0.421541
LOC114111667	162.088	0.366688	0.149067	2.45989	0.013898	0.421541
LOC101120030	2581.93	0.209682	0.0852879	2.45851	0.0139514	0.42174
GIMAP6	44.6777	-1.01322	0.412442	-2.45663	0.0140247	0.422259
LOC105609307	47.545	0.433911	0.176674	2.45599	0.0140496	0.422259
ARHGDIA	3753.15	-0.161324	0.0656635	-2.45682	0.0140171	0.422259
STK10	1070.85	-0.175649	0.0715526	-2.45482	0.0140954	0.422259
PRSS23	149.71	-0.420118	0.171148	-2.45471	0.0140998	0.422259
SGCA	1540.01	-0.161566	0.0658927	-2.45195	0.0142085	0.423936
LOC101111669	1441.64	-0.300602	0.122584	-2.45221	0.0141982	0.423936
S100A16	960.146	-0.197574	0.081041	-2.43796	0.0147706	0.424298
ETS2	706.734	-0.185738	0.0761506	-2.43909	0.0147244	0.424298
CRAT	2926.35	-0.177484	0.0728219	-2.43723	0.0148002	0.424298
USP15	1067.24	0.19388	0.0794915	2.439	0.0147279	0.424298
FZD1	880.613	-0.330651	0.1353	-2.44383	0.0145321	0.424298
LOC114114519	189.407	0.318932	0.130576	2.4425	0.0145861	0.424298
UHRF1	1670.47	-0.145211	0.0594994	-2.44055	0.0146651	0.424298
CHIC2	410.36	0.195399	0.0800704	2.44034	0.0146734	0.424298
POPDC3	1484.13	0.190169	0.0778712	2.44209	0.0146024	0.424298
TMEM11	510.695	-0.15882	0.0648353	-2.44958	0.0143021	0.424298
TRPV2	198.105	-0.241873	0.0992941	-2.43592	0.0148538	0.424298
MYBBP1A	1559.57	-0.154835	0.0635132	-2.43784	0.0147752	0.424298
HSD11B1	110.669	0.469253	0.192272	2.44057	0.0146641	0.424298
CLPTM1	2008.99	-0.159933	0.0652636	-2.45057	0.0142629	0.424298
LOC101117364	67.4833	0.623719	0.256022	2.43619	0.0148429	0.424298
EOGT	417.054	0.205041	0.0837135	2.44931	0.0143128	0.424298
LOC105603471	96.5928	0.441865	0.180606	2.44657	0.0144224	0.424298
SLC35B2	1097.35	-0.124052	0.050666	-2.44843	0.0143482	0.424298
TNFRSF21	540.874	-0.293098	0.120101	-2.44043	0.0146698	0.424298
LOC101119426	601.686	-0.344926	0.141523	-2.43724	0.0147999	0.424298
FAU	4930.91	-0.169318	0.0693592	-2.44117	0.0146397	0.424298
TRAP1	1612.35	-0.169559	0.0695939	-2.4364	0.0148343	0.424298
BOLA2B	454.813	-0.2186	0.0895523	-2.44102	0.0146456	0.424298
BCKDK	681.84	-0.17465	0.0714701	-2.44368	0.0145382	0.424298
COLQ	520.18	-0.304115	0.124949	-2.4339	0.014937	0.425268
REPS2	185.916	0.280581	0.115285	2.43381	0.0149407	0.425268
PMS1	395.692	0.282973	0.116305	2.43303	0.0149731	0.425436
NME3	381.947	-0.192967	0.0793344	-2.43232	0.0150025	0.42552
POU2F1	1219.69	0.109944	0.045224	2.4311	0.015053	0.425796
LOC114109175	25.6075	2.40244	0.988329	2.43081	0.0150652	0.425796
PTH1R	623.327	-0.239594	0.0986439	-2.42888	0.0151455	0.426064
MEA1	749.827	-0.220309	0.0906757	-2.42964	0.0151138	0.426064
MPP1	615.414	-0.22702	0.0934748	-2.42867	0.0151541	0.426064
NES	7133.96	-0.374027	0.154134	-2.42664	0.0152394	0.426227
ZNF782	275.404	0.324391	0.133613	2.42784	0.0151891	0.426227
TRIM2	4290.48	0.180656	0.074435	2.42702	0.0152233	0.426227
SRSF11	2178.75	0.246595	0.101696	2.42483	0.0153154	0.426866
ARHGEF38	46.3835	0.565559	0.233227	2.42492	0.0153116	0.426866
ZNF146	1283.14	0.262556	0.10835	2.42321	0.015384	0.427297
LOC105606646	1396.33	0.413409	0.170569	2.4237	0.0153633	0.427297
TEN1	381.664	-0.268432	0.110835	-2.42191	0.0154391	0.428089
SDHA	15006.8	-0.207998	0.0859315	-2.42051	0.0154986	0.428999
ZNF569	216.123	0.288149	0.119111	2.41915	0.0155566	0.429865
RPAP2	635.311	0.234285	0.0969773	2.41587	0.0156976	0.43154
SELENOW	4718.12	-0.236352	0.0978582	-2.41525	0.0157246	0.43154
UBP1	2203.03	0.130596	0.0540344	2.41691	0.0156527	0.43154
NFATC2IP	581.959	0.320673	0.132755	2.41552	0.0157128	0.43154
ARMC8	1067.58	0.141242	0.0587781	2.40296	0.0162628	0.431916
NPHP3	545.109	0.277132	0.114991	2.41004	0.0159506	0.431916
LOC114113270	53.6759	0.644291	0.268117	2.40302	0.0162602	0.431916
THEMIS2	117.381	-0.342765	0.142614	-2.40345	0.0162413	0.431916
STRBP	1529.28	0.170511	0.0707877	2.40877	0.0160066	0.431916
CNOT11	344.265	-0.203502	0.0845189	-2.40777	0.0160502	0.431916
LOC114114657	19.1864	0.759902	0.316467	2.40121	0.0163411	0.431916
LOC101121595	63.443	0.562589	0.234385	2.40027	0.0163829	0.431916
SLC23A1	65.238	0.670926	0.278327	2.41057	0.0159277	0.431916
RUFY3	536.693	0.237441	0.0988364	2.40236	0.0162897	0.431916
LOC105615721	36.5725	0.581603	0.241485	2.40844	0.0160207	0.431916
MYO6	596.073	0.183495	0.0760212	2.41373	0.0157899	0.431916
LOC101115551	177.005	0.259169	0.107746	2.40538	0.0161555	0.431916
ZDHHC20	1237.9	0.18883	0.0783461	2.4102	0.0159437	0.431916
ZNF875	43.8966	0.511306	0.212277	2.40867	0.0160108	0.431916
LOC114117768	16.1035	-0.834642	0.346758	-2.40699	0.0160847	0.431916
STX3	1093.43	-0.289513	0.12047	-2.4032	0.0162522	0.431916
ZNF366	338.106	-0.210938	0.0876284	-2.40719	0.0160757	0.431916
PGAM5	887.354	-0.134663	0.0560634	-2.40198	0.0163068	0.431916
LOC101113632	200.745	-0.350417	0.14598	-2.40044	0.0163754	0.431916
LOC101113369	2927.43	-0.246458	0.102127	-2.41324	0.0158116	0.431916
MAK	30.6142	0.806725	0.335642	2.40353	0.0162378	0.431916
ANKRD12	1750.41	0.311238	0.129463	2.40406	0.0162141	0.431916
LOC105610122	179.077	0.259143	0.107582	2.4088	0.016005	0.431916
PTP4A3	2844.25	-0.20559	0.0857516	-2.39751	0.0165069	0.432918
LOC105608127	55.1757	0.606551	0.252948	2.39792	0.0164882	0.432918
LOC114118379	155.609	0.420459	0.175408	2.39703	0.0165285	0.432918
VSIG10L2	18.1627	1.6545	0.69001	2.39779	0.0164945	0.432918
ARL4C	243.691	-0.218739	0.0915113	-2.3903	0.0168346	0.43326
ZZZ3	1100.79	0.142666	0.0596368	2.39225	0.0167455	0.43326
2021-03-07	1766.24	0.201368	0.0841238	2.39371	0.016679	0.43326
CACNA2D1	4347.29	0.188004	0.0785817	2.39247	0.0167353	0.43326
LOC101121420	1360.95	-0.195387	0.0816775	-2.39218	0.0167487	0.43326
TM9SF1	719.509	-0.154515	0.0645081	-2.39528	0.0166078	0.43326
LOC114116276	29.9782	0.794668	0.332442	2.39039	0.0168303	0.43326
CRH	74.5596	0.466127	0.194946	2.39106	0.0167999	0.43326
DIS3	413.493	0.195678	0.0817537	2.3935	0.0166883	0.43326
GUCY1A1	1997.36	0.220213	0.0920912	2.39125	0.0167912	0.43326
RANBP1	1037.25	-0.146931	0.0614716	-2.39023	0.0168379	0.43326
CIP2A	671.404	0.205661	0.0861197	2.38809	0.0169364	0.434427
TRMT61A	313.235	-0.214876	0.0899789	-2.38807	0.0169373	0.434427
CORO1A	201.555	-0.485386	0.203316	-2.38735	0.0169705	0.434585
ACAD9	986.938	-0.322255	0.135026	-2.38662	0.0170042	0.434756
LOC105609277	68.8584	0.664156	0.278582	2.38406	0.017123	0.435213
CEP170	1802.99	0.145462	0.0609832	2.38528	0.0170659	0.435213
MEPCE	987.498	-0.170498	0.0715207	-2.3839	0.0171303	0.435213
MAMLD1	214.025	-0.3567	0.149603	-2.38432	0.0171108	0.435213
LAMA2	18300.9	0.0781219	0.0327897	2.38251	0.0171949	0.435531
HPS5	1115.26	0.139873	0.0587124	2.38235	0.0172025	0.435531
ARID4B	1293.81	0.157344	0.0660584	2.38189	0.0172241	0.435531
COIL	650.541	-0.241995	0.101649	-2.38069	0.01728	0.43626
C1H1orf56	11.7755	1.07635	0.453799	2.37187	0.0176984	0.436448
LAMTOR2	497.241	-0.23417	0.0987463	-2.37143	0.0177194	0.436448
LOC114117999	13.6544	0.891858	0.37622	2.37058	0.0177604	0.436448
LOC105608763	288.301	-0.242386	0.102049	-2.3752	0.0175396	0.436448
GULP1	238.52	0.300032	0.126495	2.3719	0.017697	0.436448
PHPT1	840.255	-0.217532	0.091709	-2.37198	0.0176931	0.436448
CFAP36	314.942	0.241626	0.101697	2.37593	0.0175046	0.436448
HCFC2	976.317	0.195888	0.0826641	2.36969	0.0178031	0.436448
LOC114114517	74.2962	0.432476	0.18234	2.37181	0.0177013	0.436448
LRRC25	20.7099	-0.72612	0.305879	-2.37388	0.0176024	0.436448
PSKH1	821.231	-0.17225	0.0726664	-2.37042	0.0177681	0.436448
BCO2	49.7335	-0.555789	0.234236	-2.37277	0.0176551	0.436448
CHSY1	279.688	-0.328034	0.138411	-2.37	0.0177881	0.436448
LOC114109186	16.502	1.55111	0.652818	2.37603	0.0175001	0.436448
LOC114109082	465.844	0.421802	0.177809	2.37222	0.0176817	0.436448
PRRC2A	10359.3	-0.126548	0.0532666	-2.37575	0.0175133	0.436448
PPP1CA	1643.37	-0.19522	0.0823096	-2.37178	0.0177028	0.436448
NEURL1	31.9035	0.709617	0.298888	2.37419	0.0175873	0.436448
TSNAX	435.75	0.212272	0.0894176	2.37394	0.0175993	0.436448
SYS1	983.13	-0.14759	0.0623608	-2.36672	0.0179466	0.438895
RICTOR	2858.9	0.232189	0.0981153	2.36649	0.0179575	0.438895
PPP1R26	1415.06	-0.142236	0.0601337	-2.36533	0.018014	0.43894
DCTN1	3787.63	-0.137441	0.0581041	-2.36543	0.0180089	0.43894
GATD3A	3073.46	-0.250941	0.106209	-2.36272	0.0181416	0.439344
SAMM50	2251.23	-0.210995	0.0893798	-2.36066	0.0182427	0.439344
KMT2E	3431.24	0.146325	0.0619477	2.36207	0.0181731	0.439344
SYNCRIP	1884	0.146192	0.0619155	2.36115	0.0182181	0.439344
LOC105608013	768.473	0.35263	0.149421	2.35997	0.0182764	0.439344
SCPEP1	353.366	-0.26466	0.112141	-2.36007	0.0182715	0.439344
LOC114117632	21.092	0.603616	0.255426	2.36318	0.018119	0.439344
P2RY2	651.988	-0.446918	0.189216	-2.36194	0.0181795	0.439344
TBL3	578.488	-0.167328	0.0707827	-2.36397	0.0180803	0.439344
RABGGTB	410.475	0.197166	0.0836176	2.35795	0.0183762	0.43977
CTNNAL1	651.661	0.19868	0.0842422	2.35844	0.0183521	0.43977
PCDH17	506.488	0.286528	0.121492	2.35841	0.0183534	0.43977
STAT2	661.522	-0.18115	0.0768568	-2.35699	0.0184239	0.440257
REX1BD	769.834	-0.162429	0.068944	-2.35596	0.0184749	0.44082
LOC101116707	1062.91	0.184982	0.0786339	2.35245	0.0186502	0.441848
ZC3H8	217.133	0.22794	0.0969889	2.35016	0.0187652	0.441848
EIF3L	1964.09	-0.152573	0.0648742	-2.35184	0.018681	0.441848
SLC25A40	236.828	0.222936	0.0947904	2.35188	0.0186787	0.441848
CDKL1	114.27	0.38302	0.162917	2.35102	0.0187222	0.441848
LOC101122953	774.529	0.150542	0.0640503	2.35037	0.018755	0.441848
CYB561	38.1813	0.691343	0.293924	2.35212	0.018667	0.441848
SLC25A11	2419.94	-0.165095	0.0702415	-2.35039	0.0187536	0.441848
CNPY3	631.8	-0.168218	0.0714474	-2.35443	0.0185512	0.441848
PTGER3	6913.81	0.218698	0.0943524	2.31789	0.0204555	0.442045
FUBP1	3265.15	0.17056	0.0732256	2.32924	0.0198466	0.442045
LOC114118829	42.3594	0.499503	0.21595	2.31305	0.02072	0.442045
ABCF3	1619.44	-0.158129	0.0676373	-2.3379	0.0193924	0.442045
LOC114109439	40.7267	0.444448	0.191677	2.31874	0.0204093	0.442045
FAM110C	206.103	-0.333913	0.144722	-2.30727	0.0210399	0.442045
LOC105606607	88.496	0.327012	0.13935	2.34669	0.018941	0.442045
LOC105608991	62.3718	0.546708	0.234296	2.33341	0.0196267	0.442045
AQP3	11.502	-1.05559	0.449983	-2.34585	0.0189838	0.442045
DENND4C	1628.98	0.142474	0.0607057	2.34696	0.0189271	0.442045
GPR155	209.492	0.216013	0.0934847	2.31067	0.0208508	0.442045
LOC101118851	529	0.210404	0.0909461	2.3135	0.0206953	0.442045
RIF1	2578.05	0.257261	0.110302	2.33233	0.0196833	0.442045
SPATS2L	1373.59	-0.171229	0.0742725	-2.30542	0.0211433	0.442045
FGR	131.904	-0.284459	0.121368	-2.34378	0.0190894	0.442045
GPN2	222.856	-0.26594	0.113747	-2.33799	0.0193879	0.442045
RXRA	2392.05	-0.139025	0.0593439	-2.34271	0.0191444	0.442045
AK1	610.583	-0.236737	0.102535	-2.30885	0.0209521	0.442045
DENND1A	900.378	-0.132593	0.0573374	-2.3125	0.02075	0.442045
LOC105612852	14.0312	0.878798	0.37419	2.34853	0.0188476	0.442045
SLC1A4	471.996	-0.189861	0.0817218	-2.32326	0.0201652	0.442045
LOC105611978	36.9805	-0.50277	0.217465	-2.31196	0.0207799	0.442045
LOC105614781	64.9614	0.486953	0.210474	2.3136	0.0206895	0.442045
POLR2F	282.15	-0.24296	0.104057	-2.33488	0.01955	0.442045
LOC114114509	565.586	0.338612	0.146884	2.3053	0.0211499	0.442045
STEAP2	216.644	0.238776	0.102749	2.32387	0.0201323	0.442045
COPG2	805.689	0.173498	0.0752848	2.30455	0.0211917	0.442045
FMC1	452.412	-0.215346	0.0929912	-2.31576	0.0205712	0.442045
DDX39A	575.982	-0.148998	0.0640738	-2.32541	0.0200499	0.442045
GADD45GIP1	281.341	-0.215394	0.0925959	-2.32617	0.0200095	0.442045
TRIR	822.96	-0.153538	0.0662779	-2.31659	0.0205263	0.442045
DMXL1	3070.73	0.116723	0.0504219	2.31494	0.0206164	0.442045
LOC114115129	15.5461	0.693958	0.300781	2.30719	0.0210443	0.442045
CHD1	1554.15	0.191331	0.082809	2.3105	0.0208603	0.442045
LARP7	197.967	0.292151	0.125094	2.33545	0.01952	0.442045
SPP1	497.168	0.358289	0.15544	2.30499	0.0211669	0.442045
CLOCK	2171.24	0.149924	0.0650698	2.30405	0.0212199	0.442045
PSMC6	1003.89	0.244157	0.105152	2.32195	0.0202356	0.442045
PLEKHO2	870.807	-0.162223	0.0701383	-2.3129	0.020728	0.442045
LOC114115611	71.2528	0.538275	0.233181	2.3084	0.0209769	0.442045
CCNB2	366.221	-0.213398	0.0915863	-2.33002	0.0198054	0.442045
SLTM	1011.02	0.24793	0.106159	2.33547	0.0195189	0.442045
LOC101113241	95.0298	-0.670048	0.285702	-2.34527	0.0190134	0.442045
GATM	761.131	0.489516	0.210053	2.33045	0.0197825	0.442045
KTN1	2822.58	0.306459	0.132216	2.31787	0.0204563	0.442045
TSTD3	118.529	0.310953	0.134663	2.30912	0.0209368	0.442045
SLC18B1	324.399	0.329643	0.141558	2.32868	0.0198763	0.442045
LOC114116727	117.762	0.465537	0.201103	2.31492	0.0206172	0.442045
MAB21L1	178.518	0.375445	0.161692	2.32197	0.0202343	0.442045
SOCS7	1439.83	-0.116796	0.0500111	-2.33541	0.0195223	0.442045
EIF5A	2830.71	-0.180718	0.0771598	-2.34212	0.0191745	0.442045
WDR81	1389.24	-0.142655	0.0619026	-2.3045	0.0211946	0.442045
LOC101116921	145.226	-0.254992	0.108848	-2.34263	0.0191482	0.442045
DNTTIP1	563.582	-0.133023	0.0575979	-2.3095	0.0209158	0.442045
NEURL2	651.877	-0.182359	0.0779786	-2.33858	0.0193571	0.442045
GLG1	7937.72	-0.12891	0.0550135	-2.34324	0.019117	0.442045
SLC38A8	35.2036	0.607849	0.263488	2.30693	0.0210587	0.442045
ARL2BP	232.532	-0.206817	0.0896848	-2.30604	0.0211085	0.442045
NFAT5	3044.64	0.201246	0.0864427	2.32808	0.0199077	0.442045
ISOC2	1242.18	-0.257368	0.110449	-2.3302	0.0197955	0.442045
LOC114118399	914.181	0.369994	0.158327	2.33689	0.0194447	0.442045
MPEG1	351.182	-0.588233	0.253583	-2.31969	0.0203578	0.442045
PRKAA1	535.143	0.197403	0.0851181	2.31917	0.0203859	0.442045
IFT81	448.157	0.216937	0.0932958	2.32526	0.0200579	0.442045
TTC6	12.4679	0.90673	0.392166	2.31211	0.0207719	0.442045
KLHDC8B	1372.17	-0.161847	0.0692349	-2.33765	0.0194054	0.442045
SEC13	1025.88	-0.129228	0.0557026	-2.31996	0.0203433	0.442045
KIAA1257	70.7101	0.624021	0.269543	2.3151	0.0206072	0.442045
KLHDC3	5125.99	-0.141188	0.0607095	-2.32564	0.020038	0.442045
LOC101111915	3527.57	-0.285243	0.122569	-2.3272	0.0199546	0.442045
SCT	51.6456	-0.382425	0.16331	-2.34172	0.0191953	0.442045
LOC101107486	33.1012	-2.05881	0.876514	-2.34886	0.018831	0.442045
PTPN2	587.128	0.152294	0.0649739	2.34392	0.0190821	0.442045
RPL3L	628.181	-0.182635	0.0783989	-2.32956	0.0198295	0.442045
NDUFB10	2341.64	-0.190737	0.0822505	-2.31898	0.0203959	0.442045
DNAJA3	1357.13	-0.145839	0.0621686	-2.34587	0.0189829	0.442045
KIF22	816.213	-0.187616	0.0806233	-2.32706	0.0199619	0.442045
SH2B2	131.494	-0.254956	0.109902	-2.31985	0.020349	0.442045
RADIL	538.432	-0.176176	0.0760468	-2.31668	0.0205214	0.442045
FAM149B1	826.326	0.187984	0.0804097	2.33783	0.0193961	0.442045
LOC101106394	313.519	0.193231	0.0823339	2.34692	0.0189293	0.442045
SLC25A6	12623	0.186682	0.0801402	2.32944	0.0198356	0.442045
CDKL5	234.687	0.205416	0.0878911	2.33716	0.0194307	0.442045
BCLAF3	394.278	0.358952	0.154705	2.32024	0.0203281	0.442045
DYNLT3	664.784	0.289231	0.124867	2.31632	0.0205406	0.442045
ZNF711	415.421	0.301928	0.130879	2.30692	0.0210591	0.442045
G6PD	914.468	-0.148487	0.0636259	-2.33375	0.0196089	0.442045
SSR4	1227.75	-0.200185	0.0860659	-2.32595	0.0200214	0.442045
TCEAL4	463.622	0.152712	0.0652321	2.34105	0.0192297	0.442045
TLE3	802.61	-0.208469	0.0904989	-2.30355	0.0212477	0.442051
GRIK3	17.5366	-0.985199	0.430578	-2.28808	0.0221328	0.442461
SSBP3	1338.88	-0.172394	0.076095	-2.26551	0.0234814	0.442461
ANGPTL3	88.7229	0.504701	0.222382	2.26952	0.0232367	0.442461
ERICH3	55.3728	0.583923	0.25837	2.26003	0.0238196	0.442461
LOC114111288	11.4438	0.903284	0.393158	2.29751	0.0215896	0.442461
ZNF326	702.982	0.173172	0.0762317	2.27166	0.0231073	0.442461
KIAA1107	453.486	0.248821	0.110762	2.24645	0.024675	0.442461
LOC114111377	2436.71	-0.273574	0.120717	-2.26625	0.0234361	0.442461
MAGI3	915.798	0.124234	0.0553312	2.24527	0.0247506	0.442461
PEX11B	250.671	-0.190541	0.0849013	-2.24427	0.0248151	0.442461
CFAP44	35.4455	0.458993	0.204659	2.24272	0.0249148	0.442461
PIGZ	416.309	-0.188553	0.0835326	-2.25724	0.0239933	0.442461
PRKCI	615.095	0.185708	0.0810794	2.29044	0.0219958	0.442461
SEC62	816.165	0.20513	0.0895626	2.29035	0.0220009	0.442461
LOC114109599	73.8121	0.51453	0.227731	2.25937	0.0238601	0.442461
TRPC1	415.746	0.156303	0.0689489	2.26694	0.0233941	0.442461
ATR	671.863	0.217506	0.09759	2.22878	0.0258288	0.442461
ZNF484	262.256	0.36608	0.163471	2.23941	0.0251291	0.442461
TUT7	964.593	0.149684	0.0669337	2.2363	0.0253323	0.442461
PNMA2	19.576	0.598037	0.268375	2.22837	0.0258561	0.442461
POLR1E	523.237	-0.178489	0.079538	-2.24407	0.024828	0.442461
RIC1	1250.44	0.134655	0.0596077	2.25902	0.0238821	0.442461
IFT74	276.894	0.349657	0.156925	2.22818	0.0258688	0.442461
LCT	35.8439	0.602038	0.264766	2.27385	0.0229751	0.442461
NOP58	508.744	0.211023	0.093822	2.24919	0.0245006	0.442461
CARF	386.941	0.197904	0.0888334	2.22781	0.0258932	0.442461
NBEAL1	1617.57	0.150591	0.0661804	2.27546	0.0228784	0.442461
LOC114113212	57.2548	0.396674	0.173394	2.2877	0.0221551	0.442461
GMEB1	484.076	0.188385	0.083182	2.26473	0.0235293	0.442461
E2F2	307.001	-0.225178	0.0999566	-2.25276	0.0242742	0.442461
TUBB4B	6799.78	-0.216211	0.0946175	-2.2851	0.0223068	0.442461
LOC105607217	408.577	-0.5318	0.237234	-2.24167	0.0249827	0.442461
FAM78A	1251.85	-0.175983	0.0772622	-2.27774	0.0227423	0.442461
PTPA	2301.56	-0.133568	0.058731	-2.27424	0.0229518	0.442461
VPS54	731.301	0.174799	0.077258	2.26253	0.0236646	0.442461
IMMT	3482.07	-0.185204	0.080727	-2.2942	0.0217787	0.442461
VRK2	302.11	0.204729	0.0903041	2.2671	0.023384	0.442461
SPAST	634.154	0.158261	0.0699855	2.26134	0.0237381	0.442461
CEP290	757.251	0.460785	0.206466	2.23177	0.0256301	0.442461
MFSD5	284.696	-0.188244	0.0824489	-2.28316	0.0224209	0.442461
ZCRB1	256.618	0.237884	0.10486	2.26859	0.0232932	0.442461
WASHC4	919.152	0.172431	0.0774547	2.22622	0.0259997	0.442461
EIF3D	2786.63	-0.140439	0.0614254	-2.28633	0.0222352	0.442461
WASHC1	1023.89	-0.138468	0.0602422	-2.29852	0.0215321	0.442461
LGALS1	1370.24	-0.247674	0.109818	-2.2553	0.0241143	0.442461
SUN2	3122.24	-0.13499	0.0598282	-2.2563	0.024052	0.442461
TAB1	1474.74	-0.137978	0.0612918	-2.25116	0.0243752	0.442461
LOC106991096	173.682	0.368723	0.164917	2.2358	0.0253647	0.442461
CTTNBP2	1796.64	0.164167	0.0729599	2.2501	0.0244427	0.442461
LOC105613374	12.5145	-1.61466	0.719314	-2.24471	0.0247865	0.442461
KEAP1	1915.27	-0.119296	0.0525384	-2.27065	0.0231685	0.442461
ILF3	3609.76	-0.115212	0.0502872	-2.29108	0.0219585	0.442461
GPR108	609.919	-0.142408	0.0631641	-2.25457	0.0241603	0.442461
ALKBH7	417.848	-0.214239	0.0962802	-2.22517	0.0260701	0.442461
PTPRS	3408.26	-0.105954	0.0473007	-2.24	0.0250906	0.442461
PRSS57	23.0531	0.582877	0.256078	2.27617	0.022836	0.442461
R3HDM4	611.477	-0.135801	0.0607826	-2.2342	0.02547	0.442461
STK11	2162.87	-0.129041	0.0577493	-2.23449	0.0254505	0.442461
ADAMTSL5	1225.14	-0.223733	0.0999463	-2.23853	0.0251863	0.442461
CSF1R	1026.97	-0.469652	0.208735	-2.24999	0.0244494	0.442461
HAVCR2	228.216	0.297571	0.132459	2.24651	0.024671	0.442461
ITK	12.4007	-1.43422	0.62448	-2.29666	0.0216381	0.442461
RASA1	1534.74	0.175027	0.078298	2.2354	0.0253911	0.442461
CCNH	375.688	0.19627	0.088244	2.22417	0.0261372	0.442461
FAM172A	805.52	0.147505	0.0645313	2.28579	0.0222663	0.442461
C6H4orf3	559.447	0.184138	0.0820287	2.2448	0.0247812	0.442461
LOC114115307	31.2099	0.584049	0.25775	2.26596	0.0234541	0.442461
WFS1	996.792	-0.202008	0.0906157	-2.22928	0.0257955	0.442461
TACC3	1214.78	-0.172347	0.0754201	-2.28516	0.0223036	0.442461
AGGF1	1486.25	0.111977	0.0497496	2.25081	0.0243976	0.442461
ITGA11	474.15	-0.268364	0.117293	-2.28799	0.022138	0.442461
NOP9	235.158	-0.21683	0.0944945	-2.29463	0.0217541	0.442461
RABGGTA	406.317	-0.14758	0.0662901	-2.22627	0.0259962	0.442461
PRMT5	803.127	-0.16786	0.0751942	-2.23235	0.0255918	0.442461
TTBK2	1624.07	0.138203	0.0614076	2.25059	0.0244116	0.442461
MYEF2	1328.32	0.189284	0.083668	2.26232	0.0236777	0.442461
LOC114115922	13.5074	0.813181	0.365005	2.22786	0.0258895	0.442461
LOC114116271	33.9387	0.633385	0.276495	2.29077	0.0219769	0.442461
PLN	31462.4	0.321987	0.144226	2.23251	0.0255811	0.442461
LOC105609598	122.891	0.447186	0.198907	2.24822	0.024562	0.442461
CCNC	352.556	0.191618	0.0838363	2.28563	0.0222761	0.442461
PNLDC1	27.7223	0.684235	0.302255	2.26377	0.0235885	0.442461
TBC1D31	1936.74	0.221227	0.0981504	2.25396	0.0241989	0.442461
PCMTD1	2032.12	0.1672	0.0746068	2.24108	0.0250206	0.442461
FSBP	125.636	0.419468	0.18533	2.26336	0.0236135	0.442461
RB1	600.162	0.128418	0.0576556	2.22732	0.0259257	0.442461
LOC105608011	73.0488	0.450113	0.197796	2.27564	0.0228679	0.442461
LOC105611671	91.8084	0.409109	0.17819	2.29592	0.0216805	0.442461
MPHOSPH8	632.619	0.191158	0.085523	2.23516	0.0254065	0.442461
TGDS	113.491	0.375263	0.164433	2.28216	0.0224801	0.442461
MRPS7	599.68	-0.177618	0.0779101	-2.27978	0.0226208	0.442461
PSMD3	1765.96	-0.13879	0.0617056	-2.24923	0.0244982	0.442461
PDK2	2354.06	-0.137104	0.0614007	-2.23294	0.0255527	0.442461
LRRC59	1056.05	-0.158709	0.0712516	-2.22745	0.0259175	0.442461
EPN2	2385.42	-0.133764	0.0584154	-2.28987	0.0220289	0.442461
SMTNL2	729.814	-0.215575	0.0957719	-2.25092	0.0243903	0.442461
LOC114108771	187.71	-0.304647	0.136826	-2.22653	0.0259785	0.442461
TMEM81	67.1263	0.374146	0.163573	2.28734	0.0221762	0.442461
LYPLAL1	249.874	0.348681	0.155253	2.24588	0.0247117	0.442461
TNFRSF1B	368.812	-0.415912	0.181277	-2.29435	0.0217705	0.442461
SSU72	406.548	-0.214231	0.0932203	-2.29812	0.021555	0.442461
PRG4	46.822	0.448582	0.201257	2.2289	0.0258205	0.442461
CCDC3	465.206	-0.355787	0.154945	-2.29622	0.0216633	0.442461
PITRM1	1351.99	-0.110058	0.048788	-2.25584	0.0240806	0.442461
CENPB	2132.05	-0.137901	0.0607051	-2.27166	0.0231069	0.442461
ZGPAT	576.886	-0.16008	0.071209	-2.24803	0.0245743	0.442461
PPDPF	2503.96	-0.221072	0.0992796	-2.22676	0.0259633	0.442461
SYCP2	113.926	0.5601	0.248798	2.25122	0.0243717	0.442461
CSTF1	568.3	-0.14803	0.0658163	-2.24914	0.0245036	0.442461
SDCBP2	33.0759	0.569941	0.250712	2.27329	0.0230085	0.442461
POFUT1	769.968	-0.156778	0.0703376	-2.22894	0.0258181	0.442461
COMMD7	410.945	-0.15986	0.0700656	-2.28158	0.0225142	0.442461
TP53TG5	121.186	0.372742	0.164397	2.26733	0.0233701	0.442461
ZFP1	158.135	0.294281	0.131402	2.23955	0.0251204	0.442461
LOC105613342	79.5272	0.401865	0.179901	2.23381	0.0254956	0.442461
MMP15	7229.51	-0.117911	0.0529211	-2.22806	0.0258765	0.442461
THAP11	910.284	-0.192245	0.0839466	-2.29009	0.0220159	0.442461
ZNF565	357.276	0.196847	0.0877168	2.24412	0.0248245	0.442461
ZNF577	305.827	0.198549	0.0892009	2.22586	0.0260235	0.442461
LOC105605808	389.393	0.304345	0.134128	2.26906	0.0232648	0.442461
LOC105605834	47.0684	-0.777427	0.339735	-2.28833	0.0221182	0.442461
ZBTB45	232.307	-0.191728	0.0858314	-2.23377	0.0254981	0.442461
HINFP	534.016	-0.146746	0.0649782	-2.25839	0.0239211	0.442461
LOC105602212	360.475	0.322163	0.140471	2.29345	0.0218223	0.442461
PAMR1	95.5867	-0.727144	0.320317	-2.27007	0.0232032	0.442461
PTPMT1	1416.93	-0.232165	0.102563	-2.26362	0.0235976	0.442461
SSRP1	3509.36	-0.139351	0.0610575	-2.28229	0.0224719	0.442461
CDK7	219.11	0.217751	0.0970406	2.24392	0.0248378	0.442461
ADAMTS6	913.282	0.279988	0.125816	2.22537	0.0260563	0.442461
BASP1	91.9116	-0.396174	0.176846	-2.24023	0.0250763	0.442461
IRX1	61.3318	-0.595298	0.258729	-2.30086	0.0213998	0.442461
MGAT4D	40.1577	-0.941706	0.415259	-2.26776	0.0233441	0.442461
RSRC2	798.631	0.266449	0.117947	2.25906	0.0238798	0.442461
LOC114108901	13.4897	1.46662	0.644992	2.27386	0.0229746	0.442461
MTFP1	696.969	-0.193216	0.0845635	-2.28486	0.0223208	0.442461
TCN2	1237.19	-0.343368	0.153308	-2.23973	0.0251085	0.442461
LOC105602951	83.7277	0.452423	0.201564	2.24456	0.0247963	0.442461
LOC101111397	157.737	0.543257	0.243217	2.23363	0.0255076	0.442461
HDGFL3	972.571	0.118743	0.052556	2.25936	0.0238612	0.442461
FAM189A1	35.1584	0.843414	0.378087	2.23074	0.0256981	0.442461
LOC114109232	17.4998	0.858347	0.377019	2.27667	0.0228062	0.442461
CX3CR1	90.9409	-0.670884	0.298325	-2.24884	0.0245227	0.442461
LOC105603379	60.1738	0.601743	0.270054	2.22823	0.0258649	0.442461
CHDH	262.486	-0.292121	0.129377	-2.2579	0.0239519	0.442461
ALAS1	3079.75	-0.231868	0.10404	-2.22864	0.0258381	0.442461
LOC101110095	8485.53	-0.1927	0.0852356	-2.26079	0.0237721	0.442461
LOC105603609	144.989	0.337787	0.149448	2.26024	0.0238065	0.442461
SLC39A7	675.992	-0.122791	0.0533673	-2.30086	0.0213993	0.442461
PPP2R5D	1276.86	-0.141598	0.0633952	-2.23358	0.025511	0.442461
LOC101109492	115.764	-1.2554	0.557999	-2.24982	0.0244604	0.442461
LOC101104866	129.163	-1.36195	0.591995	-2.30062	0.0214132	0.442461
LOC101106374	47.6163	-1.06153	0.463068	-2.29237	0.0218841	0.442461
LOC105604036	36.4191	0.517673	0.227936	2.27113	0.023139	0.442461
ANO1	242.402	-0.434809	0.195362	-2.22566	0.0260373	0.442461
LZTS2	1985.48	-0.12416	0.0545352	-2.2767	0.022804	0.442461
LOC101103461	68.3776	-0.659983	0.296721	-2.22425	0.0261316	0.442461
PQLC1	951.222	-0.180698	0.0795416	-2.27174	0.0231024	0.442461
LOC114110455	222.13	0.35027	0.153686	2.27913	0.0226595	0.442461
YES1	1102.68	0.167002	0.0732035	2.28134	0.0225286	0.442461
LOC105604471	120.091	0.4094	0.183251	2.23409	0.0254769	0.442461
PIAS2	1825.42	0.119565	0.053229	2.24625	0.0246883	0.442461
POLR3K	480.669	-0.149124	0.0670426	-2.22431	0.0261274	0.442461
MCRIP2	2065.95	-0.169071	0.074592	-2.26661	0.0234138	0.442461
ITGAL	70.0314	-0.817035	0.356444	-2.29218	0.021895	0.442461
ZNF629	1680.13	-0.125626	0.0559876	-2.24382	0.0248439	0.442461
PPP1R35	386.915	-0.153322	0.0677717	-2.26234	0.0236767	0.442461
HERC4	1510.34	0.139206	0.0624994	2.22732	0.025926	0.442461
AIFM2	393.592	-0.181893	0.0803304	-2.26431	0.0235553	0.442461
SYT15	244.989	0.535844	0.240457	2.22844	0.025851	0.442461
SNX25	366.057	0.219352	0.0954851	2.29724	0.0216051	0.442461
PRAG1	761.721	-0.175667	0.0782593	-2.24468	0.0247887	0.442461
AKAP4	34.6041	-0.703	0.31599	-2.22475	0.0260978	0.442461
PIN4	56.6175	0.358338	0.160971	2.22611	0.0260071	0.442461
CHIC1	153.871	0.305057	0.133681	2.28198	0.0224908	0.442461
LOC105613872	367.735	-0.189169	0.0840674	-2.2502	0.0244362	0.442461
LOC114111250	110.612	0.737805	0.326675	2.25853	0.0239128	0.442461
LOC114112591	54.3317	-0.363266	0.162444	-2.23625	0.0253355	0.442461
THUMPD3	469.017	0.158214	0.0711626	2.22327	0.0261973	0.443013
PCP4L1	149.124	-0.494044	0.222616	-2.21926	0.0264689	0.445367
WASHC3	293.122	0.192453	0.0866687	2.22056	0.0263808	0.445367
COLGALT1	2458.9	-0.169034	0.0761643	-2.21933	0.026464	0.445367
EXOSC9	375.586	0.179273	0.0807606	2.21981	0.0264318	0.445367
SDHAF4	54.6224	0.442482	0.199427	2.21877	0.0265027	0.445367
MLXIP	1170.48	-0.14197	0.0639821	-2.21891	0.026493	0.445367
DKKL1	260.648	-0.271196	0.122259	-2.21821	0.0265408	0.445542
ME3	540.661	-0.305796	0.137897	-2.21756	0.0265846	0.445588
TTYH3	5254.2	-0.0848696	0.0382752	-2.21735	0.0265989	0.445588
C9orf72	549.267	0.149604	0.0675275	2.21546	0.0267287	0.445668
RAC2	80.2312	-0.671218	0.302983	-2.21537	0.0267349	0.445668
LYPD5	15.8046	-1.20167	0.54245	-2.21526	0.0267423	0.445668
OVAR	1718.4	-1.72698	0.779212	-2.21632	0.0266699	0.445668
GPRASP1	730.12	0.783083	0.353347	2.21619	0.0266784	0.445668
IQCG	248.977	0.487497	0.220178	2.2141	0.0268219	0.446176
PLOD3	1149.19	-0.15092	0.0681658	-2.21401	0.0268283	0.446176
CUTA	843.855	-0.210674	0.0951808	-2.21341	0.0268692	0.446395
PYROXD1	364.648	0.192659	0.0871954	2.20951	0.0271391	0.447682
LSMEM1	152.269	0.250933	0.113571	2.20948	0.0271415	0.447682
B4GALT5	1232.95	-0.177675	0.0803693	-2.21074	0.0270541	0.447682
LOC114109034	22.2583	0.89745	0.406083	2.21002	0.0271039	0.447682
LARS2	1109.16	-0.121251	0.0548644	-2.21001	0.0271047	0.447682
PPP1R14B	1162.95	-0.166584	0.0753858	-2.20975	0.0271226	0.447682
ATP5MF	1528.12	-0.162755	0.0736492	-2.20986	0.0271148	0.447682
CDC20	1020.22	-0.200511	0.0907864	-2.2086	0.0272023	0.447857
MIER1	1004.85	0.180919	0.0819706	2.20713	0.0273053	0.447857
LOC114113938	179.672	0.352723	0.159854	2.20653	0.0273471	0.447857
VDAC1	2210.26	-0.193939	0.0878508	-2.20759	0.0272727	0.447857
MRPS28	163.502	-0.302868	0.137208	-2.20736	0.0272888	0.447857
FOXC2	86.8735	-0.520181	0.235586	-2.20803	0.027242	0.447857
LOC114109428	93.9082	0.371336	0.168263	2.20688	0.0273228	0.447857
TTC39A	132.854	0.36233	0.164314	2.2051	0.0274468	0.448174
LOC106990360	94.4477	0.414126	0.18776	2.20561	0.0274113	0.448174
TIGD5	1969.49	-0.151291	0.068611	-2.20506	0.0274501	0.448174
OAZ3	32.3232	0.556501	0.252443	2.20446	0.0274918	0.448316
NKAIN1	214.015	-0.335346	0.152226	-2.20295	0.0275981	0.448316
CIPC	711.748	-0.143637	0.0651729	-2.20393	0.0275292	0.448316
BRMS1L	275.271	0.234045	0.106227	2.20325	0.0275773	0.448316
RNPS1	2356.09	-0.143804	0.0652767	-2.20299	0.0275954	0.448316
CTSA	1259.33	-0.123467	0.0560771	-2.20173	0.0276842	0.44926
LRCH3	1920.27	0.171827	0.0781467	2.19878	0.0278938	0.450175
ZMAT3	731.146	0.17391	0.0792205	2.19526	0.028145	0.450175
CCNT2	1780.04	0.261171	0.11898	2.19509	0.0281573	0.450175
PPIL3	88.2264	0.358891	0.163813	2.19086	0.0284619	0.450175
WDR5	674.893	-0.129462	0.0591087	-2.19024	0.0285072	0.450175
NCS1	303.637	-0.253276	0.115665	-2.18974	0.0285433	0.450175
MCM5	1758.37	-0.141951	0.0648377	-2.18932	0.0285733	0.450175
PPFIBP1	3039.39	0.327688	0.14897	2.19969	0.027829	0.450175
HEBP1	246.84	-0.305234	0.139104	-2.19428	0.0282153	0.450175
ARF1	2768.07	-0.152343	0.0694505	-2.19354	0.0282682	0.450175
FKBP8	3512.25	-0.129409	0.0588801	-2.19785	0.0279599	0.450175
TMED1	559.892	-0.145984	0.0664886	-2.19562	0.028119	0.450175
CHSY3	287.939	0.286659	0.130843	2.19087	0.0284614	0.450175
BMPR1B	47.4596	0.443868	0.202084	2.19645	0.0280595	0.450175
TMEM129	872.023	-0.141254	0.0642975	-2.19688	0.0280293	0.450175
PCNX1	4472.69	0.0821695	0.0374277	2.19542	0.0281333	0.450175
CNP	547.748	-0.162482	0.0742024	-2.18972	0.0285449	0.450175
FLII	3695.18	-0.116842	0.0531705	-2.1975	0.0279846	0.450175
LOC101117005	774.357	0.29953	0.136649	2.19196	0.0283826	0.450175
TMEM201	805.589	-0.158773	0.0723417	-2.19477	0.0281803	0.450175
ATP6V0D1	951.392	-0.190651	0.0870793	-2.1894	0.0285681	0.450175
LOC105601988	182.296	0.295926	0.134556	2.19928	0.027858	0.450175
KBTBD3	160.088	0.25007	0.113664	2.20008	0.0278009	0.450175
RANBP17	789.118	0.178562	0.0812845	2.19676	0.0280379	0.450175
CCDC66	295.522	0.256227	0.11683	2.19317	0.028295	0.450175
TMEM115	1019.44	-0.154058	0.0703711	-2.18923	0.0285803	0.450175
EHD1	2453.99	-0.184629	0.0842779	-2.19072	0.028472	0.450175
ZRANB1	1075.82	0.124482	0.0568493	2.18968	0.0285473	0.450175
LOC101121393	24.8682	1.0288	0.46818	2.19744	0.027989	0.450175
ACTB	26639.8	-0.242557	0.110735	-2.19042	0.0284934	0.450175
YAF2	327.847	0.155847	0.0712015	2.18882	0.0286098	0.450198
PRXL2B	133.282	-0.390713	0.178558	-2.18816	0.0286581	0.450517
LOC114112989	107.51	0.436559	0.199609	2.18707	0.0287377	0.451064
LOC105613214	21.9242	1.06773	0.488236	2.18691	0.028749	0.451064
CRYGS	40.9853	0.510482	0.233555	2.18571	0.0288372	0.452007
FAM102B	495.559	0.285469	0.130659	2.18484	0.0289008	0.452123
LOC114109595	14.1008	-1.24484	0.569713	-2.18503	0.0288869	0.452123
DHPS	624.031	-0.174497	0.0799101	-2.18367	0.0289868	0.452147
CNTN2	66.7186	0.452954	0.207501	2.1829	0.0290429	0.452147
LOC101112930	2479.33	-0.17809	0.0815681	-2.18333	0.0290112	0.452147
LCOR	2430.37	0.145225	0.0665187	2.18322	0.02902	0.452147
UROS	184.521	-0.239137	0.109504	-2.18381	0.0289759	0.452147
TRIM33	1465.56	0.146085	0.0669498	2.18201	0.0291084	0.45246
STEAP1	35.9799	0.544188	0.249453	2.18152	0.0291447	0.45246
TMX2	1688.27	-0.135661	0.0621875	-2.18149	0.0291474	0.45246
KDM7A	762.026	0.140977	0.06464	2.18095	0.0291871	0.452639
ZFP69	421.023	0.289479	0.132818	2.17952	0.0292929	0.45297
U2SURP	1683.55	0.260805	0.119634	2.18002	0.0292556	0.45297
SEC14L1	2377.84	-0.124803	0.0572553	-2.17976	0.029275	0.45297
RORC	955.69	-0.127458	0.0585604	-2.17653	0.0295159	0.454471
SMIM3	260.961	-0.199518	0.0917046	-2.17566	0.0295806	0.454471
CRYL1	402.324	-0.222688	0.102346	-2.17583	0.029568	0.454471
MRPL10	798.739	-0.161729	0.0743208	-2.1761	0.029548	0.454471
SPAG5	710.438	-0.160227	0.0735822	-2.17752	0.0294419	0.454471
LOC101109728	229.504	0.441825	0.20296	2.17691	0.0294876	0.454471
RBBP6	2223.41	0.145969	0.0671063	2.17519	0.0296161	0.454471
MAPK8	711.897	0.152981	0.07032	2.1755	0.0295927	0.454471
ALG6	154.569	0.246525	0.113357	2.17477	0.0296472	0.454515
LOC114109032	99.3487	0.432096	0.198746	2.17411	0.0296969	0.454757
PDHB	3080.73	-0.173297	0.0797345	-2.17343	0.0297478	0.454757
TASOR	3197.29	0.144017	0.0662581	2.17357	0.0297372	0.454757
LOC114114279	2410.34	-0.179145	0.0824468	-2.17285	0.0297916	0.454993
VPS28	2431.73	-0.122318	0.0563422	-2.17098	0.0299329	0.455853
LOC105608136	65.1554	0.336604	0.15503	2.17122	0.0299145	0.455853
UCP2	228.209	-0.530188	0.244136	-2.17169	0.0298791	0.455853
CCDC112	339.287	0.405272	0.186746	2.17018	0.0299933	0.456341
MRPL37	1506.32	-0.167855	0.0773902	-2.16895	0.0300868	0.456468
NDUFA8	2181.1	-0.189759	0.0874884	-2.16896	0.0300859	0.456468
DCHS2	90.1607	0.408868	0.188488	2.16919	0.0300681	0.456468
XPNPEP1	1208.28	-0.128504	0.0592762	-2.16788	0.0301675	0.45726
STARD7	4804.62	-0.104246	0.0481208	-2.16633	0.030286	0.45779
KXD1	590.265	-0.160372	0.0740806	-2.16484	0.0304002	0.45779
NMRK2	3846.25	-0.321316	0.148304	-2.1666	0.030265	0.45779
REV3L	2676	0.200032	0.0923986	2.16488	0.0303969	0.45779
TATDN1	260.565	0.376707	0.173983	2.16519	0.0303729	0.45779
FZD2	159.013	-0.287335	0.132729	-2.16482	0.0304017	0.45779
PPP1R9B	2100.01	-0.136078	0.062834	-2.16568	0.0303356	0.45779
LOC105603808	27.9967	0.640214	0.295788	2.16444	0.0304306	0.457796
BTD	168.927	-0.228164	0.105485	-2.16301	0.0305407	0.457971
SRSF10	1944.72	0.152281	0.0704088	2.16281	0.0305561	0.457971
HNRNPR	1775.63	0.126102	0.0582853	2.16352	0.0305009	0.457971
LCORL	623.321	0.310032	0.143335	2.163	0.0305415	0.457971
SARS	995.788	-0.205525	0.095264	-2.15743	0.0309724	0.458559
POLQ	432.829	0.175805	0.0814517	2.15839	0.0308973	0.458559
RUNDC3B	119.765	0.386004	0.178761	2.15933	0.0308243	0.458559
NDUFA7	531.824	-0.183762	0.085164	-2.15774	0.0309479	0.458559
FRYL	2277.08	0.104832	0.0485312	2.16009	0.0307654	0.458559
DLST	6293.55	-0.1609	0.074477	-2.1604	0.0307421	0.458559
ZNF7	910.99	-0.129038	0.0597009	-2.16141	0.0306636	0.458559
U2AF2	3088.79	-0.116524	0.0539862	-2.15841	0.0308959	0.458559
THAP7	549.178	-0.171452	0.079422	-2.15874	0.0308702	0.458559
LOC105603392	875.426	-0.15792	0.0732081	-2.15714	0.0309945	0.458559
IP6K1	2348.3	-0.119735	0.0554954	-2.15758	0.0309609	0.458559
PIK3C3	689.53	0.161935	0.0749694	2.16001	0.0307718	0.458559
JMJD8	265.249	-0.172814	0.0801027	-2.15741	0.030974	0.458559
LOC114112495	24.8891	0.659288	0.305404	2.15874	0.0308703	0.458559
STAC3	62.186	0.531317	0.246374	2.15654	0.0310412	0.458828
ARSH	36.8522	0.580382	0.269267	2.15542	0.031129	0.459703
PLEK	18.0539	-0.745459	0.346296	-2.15266	0.0313453	0.460273
ERGIC2	631.139	0.207222	0.0962764	2.15237	0.0313685	0.460273
NDUFA2	1078.48	-0.167528	0.0777946	-2.15347	0.0312819	0.460273
LOC105611082	24.3184	0.665711	0.309253	2.15264	0.031347	0.460273
SPATA7	403.406	0.213924	0.0993162	2.15397	0.0312423	0.460273
GRAMD1A	1327.54	-0.110107	0.0511466	-2.15277	0.0313366	0.460273
YIPF3	1445.71	-0.18844	0.0875648	-2.15201	0.0313966	0.460273
LOC101118484	777.853	-0.78102	0.362674	-2.1535	0.0312791	0.460273
PTBP1	2609.32	-0.0937654	0.0435788	-2.15163	0.0314267	0.460295
TEX48	37.7572	0.409025	0.19025	2.14993	0.0315607	0.460298
TMEM87B	885.444	0.11764	0.0547138	2.15009	0.0315481	0.460298
CMTM7	301.836	-0.246722	0.114803	-2.14909	0.0316273	0.460298
CD2AP	679.317	0.190644	0.0887041	2.14921	0.031618	0.460298
LOC101105867	177.992	-0.231239	0.107583	-2.1494	0.0316028	0.460298
STUB1	1094.05	-0.118617	0.0551557	-2.15059	0.0315087	0.460298
ELOB	2398.13	-0.137689	0.0640551	-2.14954	0.0315918	0.460298
MYNN	758.618	0.194086	0.0903729	2.14761	0.0317447	0.460341
ZDHHC21	486.143	0.254996	0.118698	2.14829	0.031691	0.460341
LOC114108643	86.3515	-0.313216	0.145806	-2.14817	0.0317002	0.460341
CD74	975.758	-0.945753	0.440334	-2.14781	0.0317288	0.460341
TMCO4	416.959	-0.174284	0.0813041	-2.1436	0.0320649	0.461183
ADGRF3	75.0463	0.429888	0.200444	2.14468	0.0319786	0.461183
LOC105606430	44.9234	0.39949	0.186115	2.14647	0.0318358	0.461183
RAB11B	1935.44	-0.130538	0.0608871	-2.14394	0.0320375	0.461183
NUMB	1032.49	0.135783	0.0633189	2.14443	0.0319982	0.461183
LOC114116072	615.196	0.341695	0.159375	2.14398	0.0320348	0.461183
LOC114116445	99.5402	0.456521	0.213	2.14329	0.0320896	0.461183
CCN3	514.601	-0.167675	0.0781509	-2.14553	0.0319103	0.461183
LOC101105179	9475.61	-0.190926	0.0890509	-2.14401	0.0320323	0.461183
MPHOSPH9	1270.7	0.191983	0.0895395	2.14411	0.0320237	0.461183
PIH1D1	328.247	-0.186461	0.0870415	-2.14221	0.0321769	0.461461
WRNIP1	2167.48	-0.154574	0.0721626	-2.14202	0.0321919	0.461461
EIF4EBP2	9037.16	-0.149012	0.0695672	-2.14198	0.0321949	0.461461
VWF	2771.72	-0.387311	0.180881	-2.14125	0.0322542	0.461673
SGCG	671.544	-0.375242	0.175279	-2.14083	0.032288	0.461673
PRDX5	1032.88	-0.220064	0.102799	-2.14073	0.0322959	0.461673
LOC101115753	415.119	-0.672448	0.314184	-2.1403	0.0323307	0.46176
TUT4	1619.38	0.163766	0.076917	2.12913	0.0332438	0.46269
UAP1	156.897	0.303374	0.14236	2.13103	0.0330867	0.46269
MRAS	980.244	-0.159064	0.0743841	-2.13842	0.0324827	0.46269
LOC114113112	225.805	0.822296	0.386418	2.128	0.0333373	0.46269
LOC101102124	24.0325	0.760093	0.355643	2.13723	0.0325789	0.46269
USP34	5551.08	0.116556	0.0547793	2.12774	0.0333584	0.46269
ASB8	742.525	-0.148431	0.0696856	-2.13	0.0331713	0.46269
UHRF1BP1L	505.413	0.188123	0.0883084	2.1303	0.0331469	0.46269
TXN2	1505.1	-0.158556	0.0744784	-2.12889	0.0332631	0.46269
LOC114114545	914.961	0.420864	0.197816	2.12755	0.033374	0.46269
AKR1B1	1427.89	-0.246628	0.115664	-2.13229	0.0329832	0.46269
NACC1	1787.8	-0.154444	0.072504	-2.13014	0.0331599	0.46269
CYFIP2	294.156	0.478907	0.223889	2.13904	0.0324327	0.46269
DNAJB14	325.925	0.208648	0.0980512	2.12795	0.0333409	0.46269
UTP18	306.332	-0.175798	0.0823392	-2.13505	0.0327569	0.46269
TMEM256	416.855	-0.172193	0.0806752	-2.1344	0.0328103	0.46269
ABR	4672.47	-0.153532	0.0720965	-2.12953	0.0332104	0.46269
SWT1	292.469	0.284985	0.133887	2.12854	0.0332921	0.46269
HACD1	493.194	0.168892	0.0790112	2.13758	0.0325512	0.46269
TRAPPC6A	110.698	-0.298534	0.140101	-2.13086	0.0331011	0.46269
CALM3	6365.35	-0.173713	0.0816221	-2.12826	0.0333155	0.46269
INPPL1	4437.04	-0.132747	0.062235	-2.13299	0.0329258	0.46269
LOC114118433	29.6537	0.933947	0.438325	2.13072	0.0331125	0.46269
BDP1	2638.23	0.20264	0.0950689	2.13151	0.0330473	0.46269
ALDH1A3	470.211	0.313749	0.146895	2.13587	0.0326897	0.46269
IDH2	10746.7	-0.174451	0.0819494	-2.12877	0.0332735	0.46269
CCDC88B	35.9365	-0.529778	0.248293	-2.13368	0.032869	0.46269
CUEDC2	1102.37	-0.172926	0.0809163	-2.1371	0.0325898	0.46269
CCP110	478.841	0.209738	0.0985159	2.12897	0.0332565	0.46269
ZNF646	893.731	-0.154745	0.0725292	-2.13355	0.0328796	0.46269
TMEM184A	14.446	0.774106	0.362534	2.13526	0.0327394	0.46269
SUV39H1	404.509	-0.17447	0.0819772	-2.12828	0.033314	0.46269
NLGN3	86.577	-0.341804	0.160427	-2.13059	0.0331231	0.46269
FMR1	1108.95	0.150232	0.070255	2.13838	0.032486	0.46269
CCDC162P	579.352	0.272034	0.127918	2.12664	0.0334503	0.463349
PTPN7	73.6777	-0.476892	0.224317	-2.12597	0.0335058	0.463718
USP1	1089.79	0.166395	0.0785142	2.1193	0.0340652	0.464205
VLDLR	4049.36	-0.121791	0.0574748	-2.11903	0.034088	0.464205
TOR4A	27.2429	-0.5374	0.253353	-2.12115	0.0339093	0.464205
CCDC85A	628.081	0.211819	0.0999852	2.1185	0.0341329	0.464205
C3H12orf57	547.505	-0.138145	0.0652018	-2.11873	0.0341135	0.464205
TEF	1677.42	-0.157448	0.0741709	-2.12277	0.0337729	0.464205
JCHAIN	87.8369	-0.633063	0.298128	-2.12346	0.0337153	0.464205
NEMF	714.551	0.231024	0.108863	2.12216	0.0338242	0.464205
ATG5	524.725	0.14706	0.0692871	2.12248	0.0337978	0.464205
TRPS1	1094.89	0.144654	0.068142	2.12283	0.0337683	0.464205
FGF9	447.623	-0.186692	0.0881317	-2.11833	0.0341471	0.464205
LOC101103906	599.704	-0.171881	0.0810921	-2.11958	0.0340413	0.464205
MASP2	21.1024	0.727648	0.343378	2.11909	0.0340832	0.464205
PFDN4	274.062	0.165687	0.078006	2.12403	0.033668	0.464205
C14H16orf87	247.244	0.182109	0.0858874	2.12032	0.0339791	0.464205
PPP2R1A	6740.01	-0.142851	0.0674347	-2.11836	0.0341448	0.464205
LOC105602321	31.7382	0.498481	0.23495	2.12165	0.0338675	0.464205
KIFC1	931.551	-0.159141	0.0749264	-2.12397	0.0336728	0.464205
EDA	151.116	-0.221223	0.104182	-2.12343	0.0337174	0.464205
LOC101112542	1747.33	0.305037	0.14393	2.11934	0.0340617	0.464205
LOC106991994	119.237	0.309422	0.145895	2.12085	0.0339344	0.464205
PPIP5K2	4708.81	0.287142	0.135701	2.11599	0.034346	0.46442
CORO2B	875.114	-0.266939	0.12611	-2.11672	0.0342837	0.46442
CEP85L	622.64	0.204382	0.096531	2.11726	0.0342374	0.46442
LOC105608012	353.322	0.365048	0.172411	2.11731	0.0342331	0.46442
TRDMT1	255.374	0.300258	0.141915	2.11576	0.0343651	0.46442
NSUN6	1174.41	0.23952	0.113206	2.11579	0.034363	0.46442
ARL15	554.772	0.176172	0.0832288	2.11671	0.0342842	0.46442
PRMT6	301.411	-0.155191	0.0733804	-2.11488	0.03444	0.465041
AASDH	271.528	0.224783	0.106314	2.11433	0.0344875	0.465198
CCDC106	449.916	-0.244892	0.115839	-2.11407	0.0345095	0.465198
MYSM1	949.335	0.2356	0.111504	2.11293	0.0346065	0.465268
SEMA4A	28.1808	-0.676232	0.321353	-2.10433	0.03535	0.465268
TTC3	2730.78	0.178296	0.0845619	2.10846	0.0349911	0.465268
R3HDM1	930.229	0.107338	0.0508341	2.11154	0.0347256	0.465268
FAM166A	23.1668	1.12105	0.533489	2.10135	0.0356101	0.465268
TIA1	2912.47	0.210309	0.0998929	2.10534	0.0352615	0.465268
ARHGEF33	22.531	0.585196	0.277988	2.10511	0.0352816	0.465268
CPSF6	4283.54	0.18784	0.0893579	2.10211	0.0355433	0.465268
GPR22	1717.58	0.382673	0.181896	2.1038	0.0353955	0.465268
LOC114114529	42.7718	0.531489	0.253146	2.09954	0.0357695	0.465268
TBC1D9B	2189.32	-0.134774	0.0641747	-2.10011	0.0357194	0.465268
NDUFA11	1325.02	-0.173792	0.0825582	-2.10508	0.0352844	0.465268
ZBTB7A	973.975	-0.131643	0.0625257	-2.10542	0.0352549	0.465268
NIPAL4	44.5516	0.648078	0.307867	2.10506	0.0352863	0.465268
USP3	945.984	0.0996478	0.0472939	2.10699	0.0351183	0.465268
LOC114115667	33.5864	0.621221	0.294507	2.10936	0.0349138	0.465268
LOC105610545	15.7199	0.742067	0.353122	2.10145	0.0356019	0.465268
ALYREF	718.441	-0.171538	0.0815451	-2.1036	0.0354138	0.465268
ERBB2	7313.91	-0.0868723	0.0412006	-2.10852	0.0349862	0.465268
RPL19	5669.03	-0.153272	0.0725614	-2.1123	0.0346604	0.465268
ZC3H11A	5872.27	0.100038	0.0473815	2.11133	0.0347442	0.465268
PARP1	3287.16	-0.141999	0.067606	-2.10039	0.0356946	0.465268
PRKCZ	512.996	-0.155536	0.0740755	-2.09969	0.0357562	0.465268
AURKAIP1	414.136	-0.184229	0.0876793	-2.10117	0.0356261	0.465268
RAB5IF	572.399	-0.178922	0.0849464	-2.10629	0.0351792	0.465268
MVD	706.407	-0.179776	0.0851428	-2.11146	0.0347329	0.465268
ZNF536	207.421	0.534441	0.25452	2.0998	0.0357466	0.465268
ZNF382	169.009	0.264712	0.125769	2.10475	0.0353131	0.465268
ZNF575	375.293	-0.15351	0.0731229	-2.09934	0.0357873	0.465268
SNRPD2	995.609	-0.200474	0.0951506	-2.10691	0.0351254	0.465268
FCHSD2	1268.32	0.118213	0.0559342	2.11342	0.0345646	0.465268
GDPD5	280.832	-0.288812	0.137437	-2.10142	0.0356042	0.465268
MVK	383.25	-0.195257	0.092545	-2.10986	0.0348705	0.465268
INSM2	15.6471	0.756263	0.358613	2.10885	0.0349571	0.465268
PPIL1	325.098	-0.160456	0.0763048	-2.10283	0.0354805	0.465268
CCND3	544.567	-0.146904	0.0695728	-2.11152	0.0347278	0.465268
CEP295	2382.8	0.187355	0.0887654	2.11067	0.0348005	0.465268
GAL3ST3	635.61	-0.241729	0.114806	-2.10554	0.0352444	0.465268
RAB11FIP2	762.332	0.223582	0.106321	2.10289	0.0354751	0.465268
MTCL1	212.686	-0.299376	0.142434	-2.10185	0.035566	0.465268
PLK1	865.307	-0.188778	0.0895482	-2.10812	0.0350207	0.465268
LOC114110944	34.9129	0.418146	0.198611	2.10535	0.0352612	0.465268
LOC114111075	17.5958	0.688719	0.328064	2.09934	0.0357868	0.465268
HOOK3	3991.67	0.106651	0.0508025	2.09933	0.0357876	0.465268
C24H16orf45	103.571	0.343612	0.163761	2.09825	0.035883	0.466131
ITGB3BP	188.338	0.371865	0.177942	2.08981	0.036635	0.466206
DRAM2	422.315	0.174421	0.0839391	2.07795	0.0377138	0.466206
ISG20L2	368.25	-0.196068	0.0941964	-2.08148	0.0373901	0.466206
TOMM40L	1025.36	-0.217668	0.103976	-2.09344	0.0363095	0.466206
TRA2B	2711.25	0.189005	0.0909906	2.07719	0.037784	0.466206
ITGB2	170.195	-0.487935	0.233531	-2.08938	0.0366739	0.466206
RRAGA	1152.07	-0.175272	0.0841407	-2.08308	0.0372435	0.466206
RBMS1	3042.48	0.0735037	0.0353339	2.08026	0.0375019	0.466206
LOC114113192	57.5581	0.39426	0.189148	2.0844	0.0371237	0.466206
FZD7	696.25	-0.232069	0.11162	-2.07909	0.0376091	0.466206
DIPK1B	701.872	-0.29384	0.141363	-2.07863	0.0376514	0.466206
DOLPP1	224.871	-0.204952	0.0980232	-2.09085	0.0365411	0.466206
TOR2A	114.394	-0.272764	0.131226	-2.07858	0.0376557	0.466206
SCAI	210.253	0.248747	0.118947	2.09124	0.0365066	0.466206
SNX17	1365.03	-0.116961	0.0561783	-2.08196	0.0373465	0.466206
VEZT	1254.38	0.161873	0.0772109	2.09651	0.036037	0.466206
SPRYD3	726.611	-0.158157	0.0755441	-2.09357	0.0362983	0.466206
LRP6	2803	0.081356	0.0388688	2.09309	0.036341	0.466206
CNOT4	798.314	0.1521	0.0732283	2.07706	0.0377958	0.466206
SLC25A23	1009.54	-0.168521	0.0808771	-2.08366	0.0371909	0.466206
TNFAIP8L1	720.26	-0.179819	0.0859031	-2.09328	0.036324	0.466206
ATP5F1D	11212.9	-0.167053	0.0798206	-2.09285	0.0363625	0.466206
LRRTM2	382.18	0.317629	0.152193	2.08702	0.036886	0.466206
CAMK2A	766.718	-0.220435	0.105697	-2.08553	0.0370215	0.466206
MOB1B	2487.96	0.180017	0.0864197	2.08305	0.0372464	0.466206
CCDC158	134.424	0.33535	0.160851	2.08485	0.0370828	0.466206
MTHFD1	1824.98	-0.14239	0.0683084	-2.08451	0.0371138	0.466206
LOC101116576	42.4426	0.415917	0.200042	2.07915	0.0376035	0.466206
EML5	767.485	0.319697	0.153686	2.0802	0.0375074	0.466206
LOC105612882	15.9019	0.637946	0.306554	2.08102	0.0374318	0.466206
RPS6KA2	899.058	-0.156348	0.0752699	-2.07717	0.0377863	0.466206
TERF1	188.59	0.241615	0.115803	2.08643	0.03694	0.466206
LRRCC1	614.461	0.264652	0.126304	2.09537	0.0361385	0.466206
GPR183	86.5575	0.319539	0.153058	2.0877	0.0368252	0.466206
FMNL1	144.199	-0.436986	0.209113	-2.08971	0.0366437	0.466206
NFE2L1	8355.04	-0.146284	0.0697773	-2.09643	0.0360437	0.466206
PHB	2739.04	-0.182201	0.08746	-2.08325	0.0372286	0.466206
CAPN2	2690.34	-0.113913	0.0546629	-2.08392	0.0371673	0.466206
KIAA2013	1045.96	-0.147012	0.0704128	-2.08786	0.0368106	0.466206
LOC114117272	22.7022	0.654363	0.312219	2.09584	0.0360961	0.466206
LOC114117374	31.3181	0.571801	0.273292	2.09227	0.0364144	0.466206
LOC114117580	22.0528	0.637749	0.306937	2.07779	0.037729	0.466206
LOC101116076	726.246	-0.13947	0.0668262	-2.08706	0.0368824	0.466206
ZFP64	504.714	-0.146279	0.0702198	-2.08316	0.0372365	0.466206
CHD9	3555.49	0.14862	0.0715366	2.07754	0.037752	0.466206
ZNF529	67.7149	0.411519	0.196863	2.09038	0.0365832	0.466206
TOMM40	1328.09	-0.137585	0.0660106	-2.08428	0.0371343	0.466206
AKT1S1	391.914	-0.153168	0.0731312	-2.09442	0.0362223	0.466206
PDGFD	513.261	-0.619334	0.297763	-2.07996	0.0375294	0.466206
TRIM23	422.669	0.198059	0.0952722	2.07887	0.0376293	0.466206
ZNF131	354.164	0.141182	0.0678531	2.0807	0.0374613	0.466206
MAP1A	1594.61	-0.164654	0.0785228	-2.0969	0.0360027	0.466206
CCR5	42.0205	-0.80146	0.385518	-2.07891	0.0376252	0.466206
LOC101118999	1404.94	-0.303261	0.145159	-2.08915	0.0366938	0.466206
CCS	683.597	-0.135332	0.0650565	-2.08022	0.0375051	0.466206
LRFN4	548.783	-0.170892	0.0822068	-2.07881	0.0376348	0.466206
SLC35G1	46.0294	0.394305	0.189235	2.08368	0.0371897	0.466206
IGSF6	116.282	0.292616	0.140268	2.08612	0.0369676	0.466206
TNRC6A	2591.33	0.180974	0.0864725	2.09285	0.0363629	0.466206
ZNF48	422.628	-0.1419	0.0677149	-2.09555	0.0361223	0.466206
LOC101106131	3240.52	-0.20571	0.0987064	-2.08405	0.0371552	0.466206
PSAP	11785.2	-0.164343	0.0786662	-2.08912	0.036697	0.466206
RPS24	4786.08	0.148923	0.0711954	2.09175	0.0364609	0.466206
LRP2BP	12.6431	0.82544	0.39742	2.07699	0.0378021	0.466206
TIMM17B	631.908	-0.190616	0.0915904	-2.08118	0.0374173	0.466206
LOC101116886	1923.26	-0.17611	0.0843488	-2.08787	0.0368092	0.466206
HEYL	1020.59	-0.261739	0.126108	-2.07551	0.0379394	0.466256
ABCC5	1160.37	0.203774	0.0981588	2.07597	0.0378971	0.466256
EPHA1	107.576	0.637183	0.306938	2.07593	0.0379001	0.466256
LOC114117691	40.9	0.496927	0.239347	2.07618	0.0378772	0.466256
PRMT1	2685.63	-0.135945	0.0655038	-2.07538	0.0379511	0.466256
CTDNEP1	1681.44	-0.147705	0.0711948	-2.07465	0.0380186	0.466729
CETN3	235.816	0.332511	0.160301	2.07429	0.0380522	0.466786
PID1	732.957	-0.30423	0.146848	-2.07173	0.0382909	0.467585
NRBP1	1874.63	-0.142007	0.0685065	-2.07289	0.0381821	0.467585
MCAT	783.868	-0.134813	0.065064	-2.072	0.0382652	0.467585
FEM1A	3819.05	-0.159457	0.0769799	-2.07141	0.0383209	0.467585
ALKBH5	2901.34	-0.144849	0.0699145	-2.0718	0.0382844	0.467585
IL2RA	13.3866	0.661597	0.319391	2.07143	0.0383183	0.467585
FBLN2	1705.71	-0.328766	0.158714	-2.07143	0.0383184	0.467585
TADA1	410.351	0.15496	0.0748287	2.07087	0.0383709	0.46784
PKIG	5446.18	-0.154534	0.0746648	-2.06971	0.0384798	0.468458
RFWD3	514.797	-0.164681	0.0795592	-2.06992	0.0384602	0.468458
FBXL14	557.104	-0.164977	0.0797274	-2.06927	0.0385208	0.468601
PLCD4	39.5239	0.50419	0.243797	2.06808	0.0386326	0.46933
LOC114115904	15.8413	0.611119	0.295555	2.0677	0.0386683	0.46933
LOC101113696	3804.68	-0.115988	0.0560897	-2.06791	0.0386489	0.46933
ANO5	20.433	0.678879	0.328389	2.0673	0.0387061	0.469435
LRFN3	179.807	-0.416379	0.201534	-2.06605	0.0388237	0.470507
AGO1	1462.17	-0.120104	0.0581512	-2.06537	0.0388884	0.470583
RABL2B	472.94	-0.157199	0.0761118	-2.06537	0.0388885	0.470583
PSMC5	1229.55	-0.171677	0.0831368	-2.065	0.0389233	0.470651
PHF2	1859.03	-0.133461	0.0646918	-2.06302	0.0391104	0.471436
LOC101106419	4158.17	-0.180335	0.0874075	-2.06315	0.0390981	0.471436
MMEL1	14.4816	-0.621227	0.301113	-2.0631	0.0391029	0.471436
CCDC97	1618.45	-0.101404	0.0491582	-2.06281	0.039131	0.471436
LOC114111205	51.1099	0.815764	0.395471	2.06277	0.0391349	0.471436
ASNA1	1353.03	-0.1823	0.0883928	-2.06238	0.0391713	0.471522
SENP5	1349.85	0.0951611	0.0461793	2.06069	0.0393328	0.472404
TMEM88	711.285	-0.155111	0.0752515	-2.06123	0.0392807	0.472404
ELL3	113.485	0.335509	0.162805	2.0608	0.0393224	0.472404
FBL	613.644	-0.140048	0.0679922	-2.05977	0.0394208	0.472756
AIFM1	1888.78	-0.197926	0.0960835	-2.05994	0.0394041	0.472756
ALDH4A1	3427.79	-0.25303	0.1229	-2.05883	0.0395109	0.472778
PSMB3	710.924	-0.178415	0.0866487	-2.05906	0.0394881	0.472778
LOC101122322	176.964	0.220663	0.107157	2.05925	0.0394708	0.472778
YIF1A	630.867	-0.171703	0.0834237	-2.05821	0.0395704	0.473138
RALY	5100.29	-0.123991	0.0602597	-2.0576	0.0396283	0.473443
LPGAT1	2727.65	0.130835	0.0635946	2.05733	0.0396547	0.473443
LOC114110055	12.7811	0.710285	0.345355	2.05668	0.039717	0.473483
ASXL2	2110.56	0.0772714	0.037568	2.05684	0.0397017	0.473483
FMO5	171.37	0.272676	0.13287	2.0522	0.0401499	0.473859
GOLIM4	1664.1	0.120374	0.0587331	2.0495	0.0404128	0.473859
LRRC19	96.2088	0.475059	0.231516	2.05195	0.0401749	0.473859
PKDCC	3450.34	-0.119168	0.0581306	-2.05	0.0403648	0.473859
DDX47	499.039	-0.146085	0.0712659	-2.04986	0.0403782	0.473859
CFD	104.218	-0.446431	0.217272	-2.05471	0.0399075	0.473859
LOC105614110	17.5415	0.629415	0.306614	2.05279	0.0400926	0.473859
TIMP2	1388.69	-0.166235	0.0809584	-2.05334	0.0400395	0.473859
THRA	5777.24	-0.133234	0.064956	-2.05115	0.0402525	0.473859
NGFR	234.69	-0.345347	0.168225	-2.05289	0.0400828	0.473859
UBB	5545	-0.217149	0.105702	-2.05436	0.0399412	0.473859
RER1	816.273	-0.160272	0.0779518	-2.05604	0.0397791	0.473859
SMIM26	177.106	-0.214195	0.104454	-2.05062	0.0403036	0.473859
SCAND1	884.978	-0.141488	0.0690398	-2.04937	0.0404263	0.473859
NECAB2	27.8032	0.632619	0.308679	2.04944	0.0404196	0.473859
GYS1	1869.52	-0.140149	0.0683262	-2.05118	0.0402497	0.473859
NUP62	1114.08	-0.154431	0.075173	-2.05435	0.039942	0.473859
GOLGA4	2832.44	0.277277	0.135098	2.05242	0.040129	0.473859
NKTR	2544.9	0.287877	0.140417	2.05015	0.0403497	0.473859
HESX1	179.103	0.292551	0.142601	2.05154	0.0402142	0.473859
BRPF3	1220.82	-0.107347	0.052231	-2.05523	0.0398566	0.473859
MTCH1	5748.1	-0.144316	0.0703059	-2.05269	0.0401023	0.473859
SLC29A2	163.633	-0.21564	0.105146	-2.05086	0.0402807	0.473859
EIF4H	5860.24	-0.127991	0.0624951	-2.04802	0.0405585	0.475063
SLFNL1	13.3019	1.09295	0.533772	2.0476	0.0405991	0.475171
CEP57L1	198.79	0.306051	0.149511	2.04702	0.0406563	0.475171
TMEM185A	637.266	-0.149809	0.0731785	-2.04718	0.0406406	0.475171
SMC5	979.408	0.23444	0.114621	2.04535	0.0408207	0.476746
LOC114116073	429.572	-0.347526	0.169936	-2.04504	0.0408508	0.476751
TRA2A	1107.97	0.319555	0.156288	2.04466	0.0408882	0.476841
ATPAF1	1299.6	-0.151719	0.074222	-2.04412	0.0409414	0.477116
SEMA6B	252.293	-0.220742	0.108022	-2.04349	0.0410041	0.477351
APOBEC2	3314.53	-0.161538	0.0790569	-2.04332	0.0410209	0.477351
SNAPC3	596.004	0.164827	0.0807046	2.04235	0.0411173	0.477435
DYNLT1	534.739	-0.187827	0.0919641	-2.0424	0.0411119	0.477435
LOC105605487	441.124	0.345748	0.169278	2.04249	0.0411031	0.477435
LOC105604183	19.6502	0.631099	0.309181	2.0412	0.0412313	0.477642
PARVB	932.657	-0.36482	0.178775	-2.04067	0.0412835	0.477642
FLOT2	4113.6	-0.17588	0.0861754	-2.04096	0.0412552	0.477642
HK1	8892.44	-0.185107	0.090704	-2.04078	0.0412731	0.477642
MIR374B	62.4974	0.501755	0.245839	2.04099	0.041252	0.477642
LOC114116366	15.8951	-1.30431	0.639322	-2.04015	0.0413359	0.477903
CCDC18	257.758	0.349212	0.171531	2.03586	0.0417648	0.479759
CCNL1	998.549	0.216199	0.106158	2.03657	0.0416932	0.479759
STX17	520.588	0.161676	0.0794227	2.03564	0.0417864	0.479759
MARS	881.815	-0.129043	0.0633563	-2.03678	0.041672	0.479759
NBEA	2776.26	0.172188	0.0844849	2.03809	0.0415408	0.479759
EFCAB5	79.7284	0.46297	0.227426	2.03569	0.0417812	0.479759
RIPOR1	3225.75	-0.114131	0.0560119	-2.03763	0.041587	0.479759
RANBP10	1068.94	-0.107114	0.0526214	-2.03556	0.0417947	0.479759
GPI	6849.41	-0.184967	0.0907652	-2.03786	0.0415636	0.479759
CDK16	2685.9	-0.095157	0.0467281	-2.0364	0.0417106	0.479759
EFNB1	1650.23	-0.117703	0.057832	-2.03526	0.0418248	0.479762
LOC114116104	14.9664	0.687736	0.338377	2.03246	0.0421075	0.48023
S1PR3	1003.46	-0.172139	0.0846833	-2.03273	0.0420794	0.48023
ZFC3H1	2043.7	0.206567	0.10164	2.03234	0.0421191	0.48023
LOC114114565	228.359	0.713787	0.350986	2.03366	0.0419855	0.48023
SRP68	1423.67	-0.1116	0.0548779	-2.0336	0.0419916	0.48023
CDH16	174.398	-0.249796	0.122858	-2.03321	0.0420315	0.48023
MIR125B	19.0096	0.647033	0.318326	2.03261	0.0420915	0.48023
LOC114109715	271.576	0.380503	0.187148	2.03316	0.0420359	0.48023
INTS5	459.039	-0.152436	0.0750106	-2.03219	0.0421344	0.48023
PMAIP1	26.3457	0.538149	0.264895	2.03156	0.0421987	0.480623
RPL7A	12841	-0.118016	0.0581159	-2.03069	0.0422862	0.481279
INPP5D	383.29	-0.225307	0.111041	-2.02904	0.0424542	0.482167
ACO2	18392.9	-0.191014	0.0941333	-2.02919	0.0424389	0.482167
RAB1B	2665.08	-0.15083	0.0743197	-2.02948	0.0424098	0.482167
TPI1	10438.1	-0.181717	0.0895901	-2.02832	0.0425281	0.482665
AGO3	1599.38	0.152353	0.0752188	2.02546	0.0428203	0.484273
DPY19L3	345.997	0.147981	0.0730572	2.02554	0.0428115	0.484273
MYADM	5106.81	-0.200553	0.0989599	-2.02661	0.0427026	0.484273
BRSK2	46.5816	0.458155	0.226144	2.02594	0.0427707	0.484273
UBFD1	1868.94	-0.116876	0.0576957	-2.02573	0.0427922	0.484273
NFE2L3	264.182	0.398471	0.196833	2.02441	0.0429281	0.484577
C7	355.431	-0.30667	0.15145	-2.02489	0.042879	0.484577
TBC1D8B	479.045	0.227006	0.11214	2.02432	0.0429376	0.484577
COQ4	612.564	-0.14637	0.0723548	-2.02295	0.0430779	0.485132
LOC105613145	28.3539	-0.486006	0.240251	-2.02291	0.0430824	0.485132
TMA16	249.457	0.228552	0.112995	2.02267	0.0431075	0.485132
USP30	657.39	-0.119276	0.0589489	-2.02338	0.0430344	0.485132
TRPM8	53.7373	0.480669	0.237796	2.02135	0.0432433	0.485965
GLRA1	15.9589	0.777448	0.384686	2.02099	0.0432804	0.485965
MAP2K3	969.745	-0.179676	0.088914	-2.02078	0.0433023	0.485965
ITPKB	2549.58	-0.146221	0.0723366	-2.0214	0.0432387	0.485965
PLA2G16	1579.38	-0.187568	0.0928334	-2.02048	0.043334	0.485981
CCDC191	162.005	0.210002	0.104063	2.01802	0.0435889	0.486035
LOC101107153	296.77	0.239496	0.118642	2.01864	0.0435242	0.486035
PTGES2	1149.65	-0.203858	0.101016	-2.01808	0.0435833	0.486035
SMC1B	23.4136	0.534141	0.264655	2.01825	0.043565	0.486035
DHX8	1319.13	-0.126824	0.0627879	-2.01987	0.0433964	0.486035
VIM	31388.3	-0.137722	0.0682531	-2.01781	0.0436108	0.486035
VPS11	828.583	-0.137823	0.068259	-2.01911	0.0434757	0.486035
C19H3orf18	126.143	-0.219277	0.108658	-2.01805	0.0435862	0.486035
LOC101109747	319.899	-0.947678	0.46959	-2.0181	0.0435811	0.486035
LOC114109228	39.5231	0.4838	0.239868	2.01694	0.0437013	0.486707
LOC114111299	21.0444	0.596298	0.296408	2.01175	0.0442468	0.487148
MUL1	1190.61	-0.155819	0.0774666	-2.01144	0.0442792	0.487148
LOC105613002	15.1447	0.709961	0.352595	2.01353	0.0440587	0.487148
ADCK2	577.559	-0.194018	0.0962843	-2.01505	0.0438991	0.487148
RAB8A	332.097	-0.186754	0.0927045	-2.01451	0.0439563	0.487148
AP5M1	1040.08	0.202181	0.100308	2.0156	0.0438419	0.487148
MAP3K3	5931.93	-0.0681812	0.0338445	-2.01454	0.043953	0.487148
SMCR8	560.192	-0.152466	0.0756768	-2.0147	0.0439359	0.487148
DDX19A	431.312	-0.177757	0.0883527	-2.0119	0.0442307	0.487148
TMEM147	1556.36	-0.152129	0.0756052	-2.01215	0.0442043	0.487148
CMKLR1	274.052	-0.377797	0.187831	-2.01137	0.0442862	0.487148
TMED3	209.196	-0.312725	0.155307	-2.01359	0.0440525	0.487148
LOC101112606	1892.97	-0.252834	0.125672	-2.01186	0.044235	0.487148
TAF1D	619.58	0.239428	0.119034	2.01142	0.0442813	0.487148
LOC106990353	19.1709	0.552831	0.274636	2.01296	0.044119	0.487148
ZNF668	110.04	-0.234034	0.11619	-2.01423	0.0439854	0.487148
LOC114111251	17.3401	0.602632	0.299403	2.01278	0.0441378	0.487148
FRMPD3	47.3474	-0.382353	0.189848	-2.01399	0.0440103	0.487148
SLC16A12	266.873	0.248801	0.123738	2.0107	0.0443567	0.487294
TIAL1	1342.92	0.129055	0.0641848	2.01067	0.0443601	0.487294
ZDHHC3	726.323	-0.112145	0.0557906	-2.0101	0.0444204	0.487624
GJA4	1433.03	-0.269187	0.134607	-1.9998	0.0455216	0.488582
HYI	256.44	-0.215444	0.108071	-1.99354	0.0462027	0.488582
LOC101121643	78.5672	-0.348922	0.175304	-1.99038	0.046549	0.488582
HDGF	2322.56	-0.174319	0.0867752	-2.00886	0.0445524	0.488582
STX19	38.7893	0.465876	0.23312	1.99844	0.0456693	0.488582
GK5	353.441	0.183007	0.0916406	1.997	0.0458248	0.488582
DCTN3	757.744	-0.143657	0.0718418	-1.99964	0.0455397	0.488582
RPE	310.135	0.21238	0.106849	1.98766	0.0468491	0.488582
AK2	1709.91	-0.153458	0.0771139	-1.99001	0.0465896	0.488582
AKR7A2	306.887	-0.225675	0.113427	-1.98961	0.0466339	0.488582
LOC101107266	1718.35	-0.111261	0.0560051	-1.98662	0.046964	0.488582
CKAP2L	343.859	-0.214869	0.108252	-1.98489	0.0471571	0.488582
ZNF638	4836.9	0.106415	0.0537142	1.98113	0.0475762	0.488582
INO80B	404.958	-0.148138	0.0741553	-1.99767	0.0457519	0.488582
LOC101102969	22.9446	0.545537	0.273814	1.99236	0.0463311	0.488582
LOC101108212	89.1983	0.325444	0.163953	1.98498	0.0471466	0.488582
LOC114114056	82.1499	0.521787	0.260043	2.00654	0.0447984	0.488582
FKBP4	2562.8	-0.216826	0.108304	-2.00201	0.0452833	0.488582
RTL6	1653.87	-0.12634	0.0637707	-1.98116	0.0475731	0.488582
ITGB8	532.331	0.249004	0.124117	2.0062	0.0448352	0.488582
SMARCD3	1155.37	-0.152899	0.0762635	-2.00488	0.0449758	0.488582
COPE	1527.45	-0.151678	0.0761921	-1.99074	0.0465099	0.488582
SAMD1	1163.78	-0.134393	0.0669524	-2.00729	0.0447183	0.488582
TNPO2	2559.77	-0.0999527	0.0503425	-1.98545	0.0470942	0.488582
WDR83OS	568.406	-0.170922	0.0852009	-2.0061	0.0448457	0.488582
RPL36	2818.74	-0.161928	0.081407	-1.98912	0.046688	0.488582
CLK4	1561.09	0.304676	0.152582	1.9968	0.0458464	0.488582
JAKMIP2	799.633	0.216383	0.107822	2.00686	0.0447645	0.488582
RARS	713.592	-0.135822	0.0680133	-1.99699	0.0458264	0.488582
MCTP1	59.3656	0.467232	0.232997	2.00532	0.0449294	0.488582
USP8	1300.24	0.128729	0.0645859	1.99315	0.046245	0.488582
ZBTB1	637.288	0.177248	0.0891304	1.98864	0.0467408	0.488582
MPP5	951.969	0.154571	0.0780074	1.98149	0.0475366	0.488582
CEP162	463.216	0.263805	0.13206	1.99761	0.0457593	0.488582
ADGRG6	614.265	0.274872	0.138094	1.99047	0.0465395	0.488582
LOC101104501	42.5148	-0.405433	0.203937	-1.98803	0.0468084	0.488582
WTAP	879.765	0.118528	0.0597282	1.98445	0.0472058	0.488582
NSMCE2	592.833	0.143987	0.0721658	1.99522	0.0460188	0.488582
INTS6	1068.72	0.162717	0.0812013	2.00387	0.0450837	0.488582
COG6	532.348	0.165575	0.0827956	1.9998	0.0455217	0.488582
LOC114116820	211.7	0.27469	0.138257	1.9868	0.0469442	0.488582
MED9	317.251	-0.170506	0.0857409	-1.98862	0.0467434	0.488582
SPECC1	174.944	-0.286779	0.144716	-1.98167	0.0475162	0.488582
ZNF624	249.749	0.284972	0.143476	1.9862	0.047011	0.488582
ELP5	645.346	-0.157224	0.078788	-1.99553	0.0459852	0.488582
MDM4	858.525	0.187305	0.0935982	2.00116	0.0453755	0.488582
MIR199A	12.2663	0.718465	0.362091	1.98421	0.0472323	0.488582
LOC114117365	25.406	0.656715	0.331219	1.98272	0.0473986	0.488582
LAMC2	73.7164	0.443856	0.222714	1.99294	0.0462679	0.488582
DENND1B	1234.76	-0.122144	0.0610921	-1.99934	0.045572	0.488582
PTPRC	168.671	-0.606902	0.306249	-1.98173	0.0475098	0.488582
LOC101110131	89.2346	0.410408	0.204861	2.00335	0.0451401	0.488582
NUTF2	2290.19	-0.169953	0.0850162	-1.99907	0.0456006	0.488582
FXYD1	2531.38	-0.145715	0.0727959	-2.00169	0.0453176	0.488582
FXYD7	17.9312	0.602966	0.304113	1.9827	0.0474007	0.488582
TGFB1	1196.88	-0.171395	0.0860595	-1.99158	0.0464166	0.488582
LOC101111695	16.5042	-1.51637	0.759401	-1.99679	0.0458479	0.488582
FBXO46	322.33	-0.171276	0.0853138	-2.0076	0.0446857	0.488582
SYMPK	1216.44	-0.10704	0.0534995	-2.00077	0.0454168	0.488582
NOSIP	1297.49	-0.112924	0.0569679	-1.98224	0.0474524	0.488582
LOC105602036	220.742	0.26414	0.132435	1.99449	0.0460985	0.488582
JAML	51.3856	-0.626592	0.314807	-1.9904	0.0465469	0.488582
APBB1	1426.27	-0.136043	0.0686268	-1.98236	0.0474386	0.488582
CAVIN3	1278.52	-0.174321	0.0867859	-2.00864	0.0445758	0.488582
LOC101104176	177.613	-0.19193	0.0962767	-1.99353	0.0462039	0.488582
LOC114118718	39.7544	0.479762	0.24063	1.99377	0.0461772	0.488582
IRX2	176.178	-0.479768	0.240825	-1.99218	0.0463509	0.488582
ANGEL2	813.617	0.147961	0.0736775	2.00822	0.0446197	0.488582
LOC101110269	648.745	0.263047	0.131997	1.99283	0.0462797	0.488582
DENR	266.49	0.194552	0.097774	1.98981	0.0466118	0.488582
SETD1B	1835.88	-0.124822	0.0630042	-1.98117	0.0475719	0.488582
PEBP1	3633.43	-0.263051	0.132278	-1.98862	0.0467429	0.488582
KCTD10	1736.96	-0.166395	0.0837815	-1.98607	0.0470261	0.488582
AP1B1	2249.28	-0.128168	0.0646697	-1.98189	0.0474915	0.488582
IMP3	303.46	-0.175263	0.088301	-1.98484	0.0471621	0.488582
G2E3	509.847	0.268942	0.134507	1.99946	0.0455583	0.488582
LOC114109207	25.6288	0.515639	0.259528	1.98684	0.0469403	0.488582
RUVBL1	841.072	-0.178602	0.0895229	-1.99504	0.0460381	0.488582
SRPRA	2496.83	-0.153568	0.076735	-2.00127	0.0453631	0.488582
GNG3	23.1074	0.631468	0.31521	2.00332	0.0451426	0.488582
SF1	3542.29	-0.107802	0.0543175	-1.98466	0.047182	0.488582
SCYL1	1570.71	-0.118404	0.0596947	-1.9835	0.0473122	0.488582
TOLLIP	1910.24	-0.16124	0.0805161	-2.00258	0.0452225	0.488582
CWF19L1	329.487	0.172876	0.0868704	1.99005	0.0465856	0.488582
HABP2	22.1577	0.677986	0.339462	1.99724	0.0457996	0.488582
RNMT	553.25	0.138181	0.0693872	1.99145	0.0464319	0.488582
NEDD4L	3767.53	0.0834754	0.0418789	1.99326	0.0462334	0.488582
SH2B1	1270.8	-0.0953752	0.0475576	-2.00547	0.0449131	0.488582
LOC105604737	38.7038	-0.361958	0.181456	-1.99474	0.0460713	0.488582
LOC101105208	31.7909	-0.526005	0.264757	-1.98675	0.0469501	0.488582
HSPB1	18144.7	-0.18168	0.0904793	-2.00797	0.0446463	0.488582
CTNNA3	6859.93	0.180921	0.0904103	2.00111	0.0453809	0.488582
WDFY4	272.981	-0.350221	0.176448	-1.98484	0.0471623	0.488582
LOC114108699	30.4037	-0.518078	0.260833	-1.98624	0.0470064	0.488582
MBTPS2	489.957	0.13306	0.0666164	1.99741	0.0457811	0.488582
BCOR	1853.13	-0.12823	0.0643123	-1.99387	0.0461664	0.488582
GPR82	90.1855	0.38268	0.190743	2.00626	0.0448282	0.488582
HSD17B10	978.729	-0.175074	0.087872	-1.99237	0.0463299	0.488582
RNF128	723.834	0.241589	0.121028	1.99615	0.0459176	0.488582
LOC114111987	171.025	-0.231317	0.116252	-1.9898	0.0466135	0.488582
LOC114112488	24.8327	-0.724901	0.362407	-2.00024	0.0454745	0.488582
LOC114113961	186.188	0.351672	0.177558	1.98061	0.0476349	0.488873
ZRANB2	1223.05	0.218244	0.110466	1.97566	0.0481935	0.490084
MPZ	47.9436	-0.554306	0.28116	-1.9715	0.048667	0.490084
XXYLT1	388.188	-0.147035	0.0744392	-1.97523	0.0482418	0.490084
LOC105607911	18.198	0.56305	0.285592	1.97152	0.0486647	0.490084
TUBA4A	458.7	-0.371148	0.188121	-1.97292	0.0485043	0.490084
PTPRU	179.178	-0.270216	0.136837	-1.97473	0.0482993	0.490084
MFAP2	1215.17	-0.118608	0.0600285	-1.97587	0.0481699	0.490084
IGFBP6	502.41	-0.185958	0.0939983	-1.97831	0.0478933	0.490084
SPRYD4	252.999	-0.174411	0.0883089	-1.97501	0.0482666	0.490084
KLHL42	783.324	0.134331	0.0681209	1.97195	0.0486153	0.490084
ZNF775	634.37	-0.161715	0.0819859	-1.97248	0.0485553	0.490084
SMOC2	12.7244	-0.96492	0.489225	-1.97234	0.0485705	0.490084
BRCA2	456.787	0.347114	0.175875	1.97364	0.0484222	0.490084
CRYBA1	180.771	0.248209	0.125574	1.97659	0.0480879	0.490084
PIGC	761.717	-0.16625	0.084058	-1.9778	0.0479518	0.490084
LOC114117563	14.657	0.88013	0.444853	1.97848	0.0478751	0.490084
LOC101119745	91.7339	0.362806	0.183366	1.97858	0.0478629	0.490084
FOXF1	44.7699	-0.397514	0.201494	-1.97283	0.0485152	0.490084
LOC101122457	767.172	0.17982	0.0910799	1.97431	0.0483465	0.490084
LGR4	2455.41	0.257862	0.130618	1.97416	0.0483632	0.490084
ZDHHC5	1325.13	-0.124267	0.0629466	-1.97417	0.0483627	0.490084
HCN1	259.346	0.507312	0.256792	1.97557	0.0482033	0.490084
RILPL1	1971.91	-0.140121	0.0708438	-1.97789	0.0479416	0.490084
LOC114108991	1607.17	0.238447	0.120736	1.97494	0.0482753	0.490084
LOC114109078	13.0592	0.796148	0.403331	1.97393	0.0483892	0.490084
LOC101108086	983.52	-0.249332	0.126152	-1.97645	0.0481041	0.490084
FOXRED1	981.457	-0.194217	0.0984149	-1.97345	0.0484441	0.490084
LOC114110144	510.377	-0.177429	0.0899687	-1.97212	0.0485956	0.490084
RNF122	381.517	-0.220265	0.111532	-1.9749	0.0482792	0.490084
NDUFB11	2700.63	-0.197697	0.0998905	-1.97913	0.0478009	0.490084
ANK2	5180.94	-0.14212	0.0721178	-1.97067	0.0487617	0.490241
PIGS	1337.02	-0.117942	0.0598518	-1.97056	0.0487741	0.490241
RHPN2	90.6643	0.355037	0.180157	1.9707	0.0487577	0.490241
ATP6V1E1	1068.89	-0.16481	0.0836486	-1.97026	0.0488084	0.490279
TRNAC-ACA_76	38.1298	0.463876	0.23552	1.96958	0.048886	0.490752
BBS9	274.472	0.177297	0.0900316	1.96927	0.0489216	0.490803
ZC3H15	544.752	0.203448	0.103328	1.96895	0.0489586	0.490868
ZNF282	520.482	-0.12575	0.0638793	-1.96855	0.0490045	0.490985
LOC114114890	386.458	0.312569	0.1588	1.96832	0.0490313	0.490985
PRAM1	107.545	0.487098	0.247519	1.96792	0.0490776	0.491142
CPT2	772.495	-0.194897	0.0991581	-1.96552	0.0493545	0.491292
WLS	2701.86	-0.223822	0.114031	-1.96282	0.0496676	0.491292
CD53	40.708	-0.648989	0.330543	-1.9634	0.0495996	0.491292
PHGDH	949.766	-0.213082	0.108403	-1.96564	0.0493398	0.491292
DDR2	1165.04	0.146926	0.0746939	1.96703	0.0491792	0.491292
NPAS2	50.4799	-0.347878	0.177084	-1.96448	0.0494741	0.491292
PHB2	2190.34	-0.166515	0.0848031	-1.96355	0.0495821	0.491292
CD320	525.176	-0.288594	0.146843	-1.96533	0.0493758	0.491292
LOC114116063	47.3421	0.422115	0.214886	1.96437	0.0494877	0.491292
TRIM13	478.478	0.144108	0.0732776	1.9666	0.0492289	0.491292
MDK	1221.54	-0.171803	0.0873575	-1.96667	0.0492213	0.491292
MINAR1	167.621	-0.217985	0.110832	-1.9668	0.0492058	0.491292
SIVA1	1314.76	-0.133795	0.0681663	-1.96277	0.049673	0.491292
AKT1	5921.13	-0.123219	0.0626625	-1.96638	0.0492545	0.491292
LOC114109689	181.762	-0.31502	0.160475	-1.96305	0.0496401	0.491292
PPP1R3G	848.263	-0.291034	0.148192	-1.9639	0.0495423	0.491292
LCMT1	484.691	-0.135775	0.0691067	-1.96472	0.0494471	0.491292
PHYHIPL	15.8997	0.715405	0.364454	1.96295	0.0496516	0.491292
TACR2	29.814	0.640287	0.325716	1.96578	0.0493236	0.491292
PIGK	325.585	0.190756	0.0972926	1.96064	0.0499208	0.491952
TAF1B	248.229	0.286196	0.146015	1.96005	0.0499899	0.491952
ST3GAL5	50.3501	-0.373392	0.190624	-1.95879	0.0501374	0.491952
KANSL3	3118.83	-0.124457	0.0635361	-1.95884	0.0501318	0.491952
MPLKIP	203.351	0.176642	0.0901397	1.95965	0.0500372	0.491952
LYSMD2	62.8399	-0.367545	0.187594	-1.95926	0.0500826	0.491952
IDH3B	3530.62	-0.147388	0.0752084	-1.95972	0.0500281	0.491952
LOC114118101	31.3083	0.724313	0.369202	1.96183	0.0497817	0.491952
TM6SF1	720.126	0.152673	0.0778596	1.96088	0.0498935	0.491952
BANF1	2401.84	-0.155936	0.0795413	-1.96044	0.0499449	0.491952
LOC105604469	91.8436	0.268996	0.137145	1.96139	0.0498336	0.491952
NTPCR	805.325	-0.13756	0.0701284	-1.96154	0.0498163	0.491952
TET1	2507.87	0.178789	0.0912504	1.95932	0.0500755	0.491952
ZNF800	643.781	0.144011	0.073547	1.95808	0.0502208	0.49247
ERC1	3150.97	-0.0980598	0.050096	-1.95744	0.0502963	0.492707
KCNK7	23.6902	0.493409	0.25208	1.95735	0.0503062	0.492707
FAAP100	586.479	-0.157445	0.0804567	-1.95689	0.0503608	0.492941
LOC105603102	130.143	0.239336	0.122347	1.95621	0.0504403	0.493419
CAPNS1	2609.06	-0.141485	0.0723381	-1.95589	0.050478	0.493488
LOC101123268	103.401	0.350492	0.179277	1.95504	0.0505787	0.493871
PTPRT	27.2649	-0.571828	0.292451	-1.9553	0.0505482	0.493871
CHD1L	628.744	0.144556	0.0740271	1.95274	0.0508505	0.494585
LLPH	111.295	0.278647	0.142734	1.95222	0.0509124	0.494585
LOC114114495	32.1031	0.544428	0.279076	1.95082	0.0510781	0.494585
MYO5C	326.65	0.408548	0.209444	1.95063	0.0511011	0.494585
EEF1D	6234.46	-0.128792	0.0660047	-1.95126	0.0510261	0.494585
PNMT	37.1618	0.70703	0.362177	1.95217	0.0509182	0.494585
SPAG4	53.1652	0.454259	0.232593	1.95302	0.0508173	0.494585
USF2	1702.74	-0.111412	0.0570212	-1.95386	0.0507175	0.494585
LAIR1	73.6355	-0.483543	0.247741	-1.95181	0.050961	0.494585
TREH	13.6001	1.27377	0.652545	1.95201	0.0509376	0.494585
TBCEL	276.364	0.165872	0.0850226	1.95092	0.0510666	0.494585
RRM1	1377.68	-0.124883	0.0640132	-1.95089	0.0510704	0.494585
CTSD	8164.46	-0.203582	0.104211	-1.95356	0.0507536	0.494585
ZNF25	539.415	0.229051	0.11743	1.95053	0.051113	0.494585
LOC114111235	94.9515	0.436351	0.223643	1.9511	0.0510447	0.494585
C20H6orf106	3679.12	-0.120245	0.0616763	-1.94962	0.0512214	0.495335
UBA6	894.43	0.145044	0.0744066	1.94934	0.0512549	0.495361
CEP128	199.002	0.178394	0.0915362	1.94889	0.0513088	0.495584
CALCRL	1302.85	0.221694	0.113829	1.94761	0.0514613	0.496191
TMED4	1035.9	-0.129761	0.0666345	-1.94736	0.0514914	0.496191
SF3B5	721.537	-0.160802	0.0825835	-1.94715	0.051517	0.496191
DAG1	10602.2	-0.144244	0.0740825	-1.94707	0.0515259	0.496191
ESRRA	2927.64	-0.141508	0.0726495	-1.94782	0.0514365	0.496191
CMTM3	880.034	-0.183559	0.0943015	-1.94652	0.0515927	0.49624
RRP9	146.886	0.282277	0.145001	1.94673	0.051567	0.49624
LOC114110053	222.983	0.277333	0.142508	1.94609	0.0516444	0.496441
LOC114117886	21.3544	0.517712	0.266063	1.94582	0.0516759	0.496447
MKNK1	389.693	-0.151946	0.0782758	-1.94116	0.0522387	0.496535
CEP97	694.241	0.144867	0.0745604	1.94295	0.0520219	0.496535
MICOS10	1683.11	-0.18412	0.0948408	-1.94136	0.0522147	0.496535
WDR43	369.027	0.158131	0.081382	1.94307	0.0520079	0.496535
THAP2	544.202	0.248387	0.127756	1.94423	0.051868	0.496535
CDC42EP1	1823.66	-0.16454	0.0845912	-1.94512	0.0517605	0.496535
AP1M1	1159.23	-0.114295	0.0589113	-1.94013	0.0523643	0.496535
ADGRE5	1060.18	-0.163359	0.0840151	-1.94439	0.0518478	0.496535
HAPLN1	146.135	0.27376	0.140991	1.94168	0.0521754	0.496535
LOC105601870	29.6734	-0.43816	0.225816	-1.94034	0.0523378	0.496535
LOC114115624	392.518	0.331741	0.170729	1.94308	0.0520069	0.496535
ZC3H13	1331.96	0.0847687	0.0436339	1.94273	0.0520492	0.496535
MSL1	1457.61	-0.123898	0.0637485	-1.94354	0.0519505	0.496535
NLRC5	102.166	-0.704139	0.362183	-1.94416	0.0518767	0.496535
POLR2C	1020.6	-0.125306	0.0645036	-1.94262	0.0520617	0.496535
TLNRD1	977.781	-0.128567	0.0662077	-1.94187	0.0521531	0.496535
SDHAF2	378.119	-0.189944	0.0978965	-1.94026	0.0523487	0.496535
MEN1	1003.42	-0.0908979	0.046754	-1.94417	0.0518746	0.496535
SNX32	81.3238	0.555235	0.285884	1.94217	0.0521163	0.496535
TNNT3	69.6679	0.440327	0.226673	1.94257	0.0520682	0.496535
FRAT2	304.218	-0.154717	0.0797324	-1.94045	0.0523245	0.496535
MRPS16	544.081	-0.137959	0.0710963	-1.94045	0.0523252	0.496535
RACGAP1	988.89	-0.188152	0.0969957	-1.9398	0.0524038	0.496616
ANAPC11	841.136	-0.156029	0.0804535	-1.93937	0.0524562	0.49682
LOC101119721	2874.7	-0.157076	0.0810085	-1.939	0.0525007	0.49687
DDX46	1017.39	0.154809	0.0798468	1.93882	0.0525232	0.49687
ARL6	187.801	0.226792	0.116992	1.93852	0.0525597	0.496923
LOC101107188	37.8256	0.476841	0.246092	1.93765	0.0526655	0.497214
CSPP1	942.452	0.23272	0.120113	1.93751	0.0526832	0.497214
PRR5L	81.1878	-0.410355	0.211751	-1.93791	0.0526338	0.497214
CD3E	18.5815	-1.09578	0.56564	-1.93725	0.0527154	0.497225
RBM26	1926.81	0.139839	0.0721977	1.93688	0.0527597	0.497352
ATP2B1	1901.76	0.132214	0.0682702	1.93663	0.0527908	0.497353
KLHL26	229.429	-0.191897	0.0991309	-1.93579	0.0528931	0.497443
FXYD6	1063.99	-0.157877	0.0815453	-1.93606	0.0528601	0.497443
TPST2	665.563	-0.142828	0.0737776	-1.93592	0.0528773	0.497443
LOC114112925	165.805	0.231122	0.119668	1.93136	0.053438	0.497639
FTCDNL1	130.853	-0.242276	0.125208	-1.93499	0.0529919	0.497639
ATP5IF1	1400.44	-0.120829	0.0624997	-1.93328	0.0532019	0.497639
UBAC1	2910.65	-0.132436	0.0686732	-1.9285	0.0537933	0.497639
ZDHHC17	726.878	0.176236	0.0911908	1.9326	0.053285	0.497639
REP15	11.9426	1.22971	0.636275	1.93267	0.0532772	0.497639
LTBR	867.742	-0.177483	0.0919216	-1.9308	0.0535074	0.497639
LOC105614945	48.8847	0.484948	0.251459	1.92854	0.0537883	0.497639
DMTF1	817.47	0.208727	0.107886	1.93471	0.0530265	0.497639
FAM185A	430.722	0.274694	0.1421	1.9331	0.0532244	0.497639
LOC114114762	236.165	-0.165642	0.0858389	-1.92969	0.0536454	0.497639
ALDH7A1	1830.31	-0.141088	0.073165	-1.92835	0.0538114	0.497639
RGMB	1135.94	-0.178113	0.09214	-1.93307	0.0532276	0.497639
AP1AR	157.503	0.220697	0.114416	1.9289	0.0537438	0.497639
FBXO34	1044.1	-0.123161	0.0637574	-1.93171	0.0533956	0.497639
LOC114116071	371.775	0.351332	0.182162	1.92868	0.0537704	0.497639
SLC38A10	1778.95	-0.0870515	0.0450666	-1.93162	0.0534065	0.497639
CAVIN1	19440.2	-0.157478	0.0816095	-1.92966	0.0536493	0.497639
ENO3	10300.3	-0.213722	0.110689	-1.93084	0.0535033	0.497639
RPS6KB1	632.628	0.177032	0.0917725	1.92903	0.0537274	0.497639
MAPKAPK2	4898.63	-0.138772	0.071957	-1.92853	0.0537888	0.497639
CNST	1334.35	0.159137	0.0824955	1.92904	0.0537257	0.497639
FAAP24	126.959	0.217906	0.112801	1.93179	0.053386	0.497639
ZNF628	342.515	-0.15112	0.0781571	-1.93354	0.0531693	0.497639
FYB1	59.5353	-0.629099	0.325579	-1.93224	0.0533294	0.497639
FGF2	38.5518	0.429502	0.222341	1.93172	0.053394	0.497639
TRIM8	1581.92	-0.112715	0.0583594	-1.9314	0.0534341	0.497639
GNB2	3449.39	-0.134809	0.0698449	-1.93011	0.0535926	0.497639
LOC101115508	104.532	0.343182	0.177597	1.93237	0.0533143	0.497639
ADAR	1695.87	-0.0900084	0.046693	-1.92766	0.0538968	0.498143
MOB3C	168.217	-0.210158	0.109525	-1.91882	0.0550075	0.498162
PDCD10	225.299	0.182551	0.0948561	1.9245	0.0542921	0.498162
GPR21	282.825	0.220296	0.11467	1.92113	0.054715	0.498162
EHBP1	617.548	0.138092	0.0718382	1.92227	0.0545717	0.498162
ATP5F1B	29552.6	-0.187472	0.0975482	-1.92184	0.0546257	0.498162
KCNA5	82.9653	-0.418249	0.217381	-1.92404	0.0543497	0.498162
ZNF354A	289.19	0.284787	0.148422	1.91877	0.055014	0.498162
CC2D2A	354.919	0.219082	0.114163	1.91902	0.0549813	0.498162
FGF7	523.924	0.39385	0.204957	1.92162	0.0546533	0.498162
SORD	227.974	-0.211191	0.10988	-1.92203	0.0546026	0.498162
LOC114116596	75.4593	0.360875	0.187461	1.92507	0.0542208	0.498162
CENPJ	361.63	0.152042	0.0789213	1.92651	0.054041	0.498162
GPS1	1527.23	-0.105334	0.0548839	-1.91921	0.0549582	0.498162
ARHGAP27	776.734	-0.142384	0.0741043	-1.9214	0.0546815	0.498162
LOC106991502	37.7642	0.378317	0.196774	1.9226	0.0545303	0.498162
SLC2A4RG	811.499	-0.138424	0.0720972	-1.91997	0.0548618	0.498162
STRN4	2259.06	-0.103171	0.0537193	-1.92056	0.0547876	0.498162
LOC114108686	164.729	0.274593	0.142533	1.92652	0.0540398	0.498162
DGKZ	4382.54	0.173654	0.090296	1.92316	0.0544599	0.498162
NADK2	624.95	0.148285	0.0772684	1.91909	0.0549733	0.498162
CCT5	2904.53	-0.138795	0.0721053	-1.92489	0.0542433	0.498162
LOC114118756	289.524	0.177848	0.0924832	1.92303	0.0544761	0.498162
TRIP13	224.746	-0.173517	0.090429	-1.91882	0.0550074	0.498162
PGAM2	951.983	-0.214771	0.111432	-1.92737	0.0539332	0.498162
POC1A	239.838	-0.198607	0.103322	-1.92222	0.0545778	0.498162
RHOA	4490.73	-0.1839	0.0956243	-1.92315	0.0544607	0.498162
PPARG	30.9985	0.683679	0.355655	1.92231	0.054567	0.498162
HSD17B8	536.369	-0.153922	0.080072	-1.92229	0.0545693	0.498162
FOXP4	865.495	-0.156223	0.0812159	-1.92355	0.0544109	0.498162
LOC101109919	2387.45	-0.273557	0.14195	-1.92713	0.0539631	0.498162
SLC15A3	68.5953	-0.43584	0.226384	-1.92522	0.0542017	0.498162
LOC105602432	61.2607	0.804654	0.417719	1.9263	0.0540667	0.498162
TUSC3	420.925	0.293042	0.152269	1.9245	0.0542922	0.498162
TRNAC-GCA_290	11.5602	0.960514	0.498984	1.92494	0.0542368	0.498162
SLC6A8	1620.25	-0.140709	0.0733132	-1.91928	0.054949	0.498162
IGSF1	26.4991	-0.504275	0.26257	-1.92053	0.0547907	0.498162
DZIP1L	301.072	0.280511	0.146244	1.9181	0.0550978	0.498359
ABHD17C	1294.55	-0.109988	0.0573364	-1.9183	0.0550735	0.498359
CD58	1245.15	-0.128938	0.0673321	-1.91496	0.0554973	0.4987
CA14	1185.89	-0.138922	0.0725485	-1.91488	0.0555076	0.4987
BNIPL	22.084	0.494253	0.257954	1.91605	0.0553586	0.4987
NCK1	758.968	0.154504	0.0806173	1.91651	0.0553003	0.4987
ATOH8	433.996	-0.218342	0.113899	-1.91699	0.0552395	0.4987
PIN1	1848.77	-0.148761	0.0776603	-1.91554	0.0554242	0.4987
LAP3	725.763	-0.201153	0.104923	-1.91714	0.0552197	0.4987
LOC114117231	282.216	0.288485	0.150551	1.91619	0.0553409	0.4987
C18H14orf28	198.299	0.214029	0.111751	1.91524	0.0554616	0.4987
LOC101105036	307.144	-0.200092	0.104443	-1.9158	0.0553907	0.4987
FSCN1	3188.19	-0.160636	0.0838003	-1.91689	0.0552523	0.4987
FANCF	52.3904	-0.395674	0.206493	-1.91616	0.055345	0.4987
LOC114109653	70.2625	0.408853	0.213596	1.91414	0.0556024	0.498994
PRPF19	1413.07	-0.132096	0.0690022	-1.91437	0.0555732	0.498994
LOC105603415	3379.5	0.116403	0.0608199	1.91389	0.0556344	0.499003
NAA35	909.002	0.106752	0.0557907	1.91344	0.0556913	0.499235
GAMT	639.116	-0.157694	0.0824269	-1.91314	0.0557301	0.499305
PRADC1	452.518	-0.14332	0.074952	-1.91216	0.0558557	0.499489
LOC101102231	1029.69	-0.111535	0.058316	-1.9126	0.0557994	0.499489
LOC101104401	59.2801	-0.555954	0.290712	-1.91239	0.0558265	0.499489
BROX	1135.21	0.169044	0.0884115	1.91201	0.055875	0.499489
EIF4G1	6891.47	-0.133894	0.0700929	-1.91023	0.0561037	0.499873
PTPDC1	386.413	0.142607	0.0746208	1.91109	0.0559936	0.499873
EHD3	282.192	-0.267219	0.139908	-1.90996	0.0561386	0.499873
LOC105611449	62.6147	0.380813	0.199369	1.91009	0.0561217	0.499873
MRPS23	555.204	-0.179751	0.094123	-1.90974	0.0561665	0.499873
HSPBP1	493.63	-0.144514	0.0756499	-1.9103	0.0560944	0.499873
LOC114110484	49.379	0.476323	0.249235	1.91114	0.0559866	0.499873
LOC105605118	11.5421	0.664014	0.347622	1.91016	0.0561127	0.499873
LOC101113893	4330	-0.265921	0.139299	-1.909	0.0562623	0.500449
S100A13	423.128	-0.146785	0.0769447	-1.90767	0.0564339	0.501143
IGSF10	1175.56	-0.331256	0.173637	-1.90775	0.0564233	0.501143
VPS4A	1644.11	-0.114024	0.0597627	-1.90794	0.0563988	0.501143
LOC106990432	16.5039	0.656407	0.344178	1.90717	0.0564983	0.501438
2021-09-02	7644.6	-0.107324	0.0562879	-1.90669	0.0565604	0.501712
COPS7A	866.148	-0.112595	0.0590687	-1.90617	0.0566281	0.502036
CEP63	246.162	0.21189	0.111187	1.90571	0.0566874	0.502285
TMEM259	4282.58	-0.104659	0.0549287	-1.90537	0.0567322	0.502376
C21H11orf24	516.118	-0.169183	0.0888031	-1.90515	0.0567602	0.502376
SCAPER	620.454	0.164377	0.0863048	1.90461	0.0568306	0.502722
LOC101120367	38.8647	0.574831	0.302086	1.90287	0.0570577	0.503072
LOC114109442	25.2291	0.707755	0.371937	1.90289	0.0570551	0.503072
SUSD3	37.4957	-0.493079	0.259034	-1.90353	0.0569715	0.503072
PCBP1	4551.08	-0.158327	0.083187	-1.90326	0.0570065	0.503072
RBM6	1137.47	0.153388	0.0805782	1.9036	0.0569629	0.503072
TLL2	54.4763	-0.428447	0.225026	-1.90399	0.056912	0.503072
ERC2	67.0622	0.410551	0.215827	1.90222	0.0571425	0.503267
METTL27	15.587	-0.727051	0.382195	-1.9023	0.0571317	0.503267
SMAP2	498.5	-0.154867	0.0815749	-1.89846	0.0576354	0.503482
APOD	11.7422	-0.881616	0.464828	-1.89665	0.057874	0.503482
ITM2C	1872.75	-0.138409	0.0730804	-1.89393	0.0582339	0.503482
TMSB10	5218.75	-0.0945582	0.0498855	-1.89551	0.0580255	0.503482
AKAP9	2299.4	0.306737	0.161727	1.89663	0.0578768	0.503482
SLC26A3	17.9618	0.653667	0.344905	1.89521	0.0580643	0.503482
POT1	461.661	0.146422	0.0771745	1.89728	0.057791	0.503482
HIGD2A	686.849	-0.174239	0.0919497	-1.89494	0.0581001	0.503482
GPX4	4558.84	-0.164313	0.086679	-1.89565	0.0580057	0.503482
JADE2	163.22	-0.198668	0.104764	-1.89633	0.0579159	0.503482
MAP4K5	1208.91	0.144915	0.0764301	1.89605	0.0579539	0.503482
BOP1	502.62	-0.12266	0.0646587	-1.89704	0.0578226	0.503482
STK3	555.67	0.152277	0.0801895	1.89896	0.0575697	0.503482
SKA3	147.575	-0.202589	0.106976	-1.89379	0.0582527	0.503482
EIF4A3	1192.49	-0.147842	0.0780281	-1.89473	0.0581286	0.503482
DNAJC11	1156.57	-0.118341	0.0624574	-1.89476	0.0581248	0.503482
ZNF404	40.8969	0.351863	0.185755	1.89424	0.0581938	0.503482
SLCO2B1	1055.22	-0.240996	0.126857	-1.89974	0.0574669	0.503482
LPXN	46.5636	-0.407436	0.214728	-1.89745	0.0577684	0.503482
LOC101108339	377.815	0.157954	0.0832398	1.89758	0.0577509	0.503482
ALDH2	1501.71	-0.138576	0.073125	-1.89506	0.0580842	0.503482
LOC114109062	28.8934	0.528656	0.278401	1.8989	0.0575778	0.503482
GTL2	7003.45	0.298049	0.15737	1.89394	0.0582333	0.503482
UBE2D4	865.779	-0.108099	0.0570363	-1.89527	0.058056	0.503482
BRPF1	798.939	-0.123554	0.0652267	-1.89423	0.0581942	0.503482
TAP2	457.874	-0.564055	0.297703	-1.89469	0.0581339	0.503482
FKBP5	249.801	-0.22222	0.117007	-1.8992	0.0575376	0.503482
ZKSCAN8	1398.12	0.124424	0.0654907	1.89988	0.0574495	0.503482
ESAM	1595.15	-0.164899	0.0869884	-1.89565	0.058007	0.503482
CYP17	27.4521	-0.535883	0.282963	-1.89382	0.0582484	0.503482
CCDC186	983.847	0.247953	0.130935	1.89372	0.0582627	0.503482
C23H18orf54	268.468	0.248632	0.131026	1.89758	0.0577515	0.503482
FAM13C	543.95	0.131832	0.0693621	1.90063	0.0573501	0.503482
CCAR1	1166.97	0.145318	0.0766346	1.89624	0.0579282	0.503482
CENPU	186.079	0.332941	0.175277	1.89951	0.0574974	0.503482
LOC114114841	21.0813	0.867214	0.458032	1.89335	0.0583116	0.503619
ZNF704	4504.06	0.0894427	0.047246	1.89313	0.0583411	0.503619
TRNAC-GCA_26	17.5116	0.583312	0.308239	1.8924	0.0584373	0.503638
FAM214A	1312.39	0.238678	0.126108	1.89265	0.058405	0.503638
ALDH18A1	1831.14	-0.131143	0.0692953	-1.89253	0.0584206	0.503638
PRCC	1215.57	-0.115879	0.0612546	-1.89175	0.0585238	0.503874
ATG3	594.987	0.128591	0.0682922	1.88295	0.0597073	0.503874
PIK3CA	1710.15	0.17683	0.0938172	1.88484	0.059452	0.503874
SKIL	649.277	0.265477	0.140941	1.8836	0.059619	0.503874
PDXK	1311.18	-0.134058	0.071191	-1.88308	0.0596895	0.503874
KDM4C	703.955	0.133579	0.0708569	1.8852	0.0594034	0.503874
SLC25A12	2149.39	-0.11507	0.0609236	-1.88877	0.0589232	0.503874
FAP	590.114	0.235581	0.125064	1.88367	0.0596091	0.503874
PRKAG3	457.117	0.223004	0.118379	1.88382	0.0595896	0.503874
ITGA7	6774.3	-0.12623	0.0669104	-1.88655	0.0592211	0.503874
TTLL12	2182.56	-0.117654	0.0622663	-1.88952	0.0588217	0.503874
GMIP	194.355	-0.24636	0.130586	-1.88657	0.0592178	0.503874
LYL1	268.893	-0.227208	0.120671	-1.88287	0.059718	0.503874
NFIX	2244.13	-0.127475	0.0675841	-1.88616	0.0592734	0.503874
FARSA	1272.57	-0.128031	0.0677936	-1.88854	0.0589535	0.503874
LOC114114826	14.484	0.760773	0.402671	1.88932	0.0588494	0.503874
PALM	1696.97	-0.104369	0.0553468	-1.88572	0.0593322	0.503874
N4BP2	1080.33	0.238604	0.126618	1.88444	0.0595059	0.503874
PHIP	3772.08	0.169151	0.0898069	1.8835	0.0596328	0.503874
CHRAC1	212.683	0.16526	0.0876974	1.88443	0.059507	0.503874
CHCHD7	255.134	0.162107	0.0859129	1.88687	0.0591774	0.503874
PAN3	1337.54	0.146498	0.0775945	1.88799	0.0590272	0.503874
CHML	182.98	0.255875	0.135624	1.88666	0.0592061	0.503874
PRPF6	1614.9	-0.104673	0.0555808	-1.88326	0.0596658	0.503874
AAR2	529.534	-0.137309	0.0729058	-1.88338	0.0596489	0.503874
AP2A1	3185.42	-0.0989784	0.0523457	-1.89086	0.058643	0.503874
RHOG	248.714	-0.213764	0.113475	-1.88379	0.0595927	0.503874
LRRC32	674.666	-0.314761	0.166832	-1.88669	0.0592014	0.503874
LOC114108785	21.6008	0.554093	0.293197	1.88983	0.0587801	0.503874
FBXW8	1083.82	-0.127739	0.0675448	-1.89118	0.0586004	0.503874
CHD2	5327.09	0.0938647	0.049695	1.88882	0.0589166	0.503874
LOC106990281	40.3789	-0.624891	0.33106	-1.88754	0.0590871	0.503874
BAD	396.261	-0.190911	0.101173	-1.88697	0.0591641	0.503874
LOXL4	21.6547	0.625586	0.331523	1.887	0.0591598	0.503874
NDUFB8	1853.11	-0.130317	0.0690853	-1.88633	0.059251	0.503874
TXNL4A	280.882	-0.15366	0.0813149	-1.88969	0.0588	0.503874
ST8SIA5	1279.76	-0.316481	0.167806	-1.88599	0.0592961	0.503874
PURG	103.482	0.241969	0.127941	1.89126	0.0585896	0.503874
LOC101104640	293.783	0.200445	0.106327	1.88518	0.0594059	0.503874
LOC114111491	73.6017	0.73145	0.388156	1.88442	0.0595078	0.503874
RPL36AL	1064.69	0.160182	0.0851161	1.88193	0.0598458	0.503895
PIBF1	120.342	0.334326	0.177601	1.88246	0.0597742	0.503895
LOC105609393	1582.88	-0.141087	0.0749671	-1.88198	0.0598384	0.503895
LOC105605611	133.991	0.2528	0.134328	1.88196	0.0598419	0.503895
DNAJC13	1728.44	0.121391	0.0645568	1.88038	0.0600562	0.505402
MRPL58	673.783	-0.141152	0.0750876	-1.87983	0.0601307	0.505765
LOC101108131	651.648	-0.570928	0.30382	-1.87916	0.0602221	0.506268
MRPS15	636.469	-0.16676	0.0893788	-1.86577	0.0620734	0.50633
PKN2	1559.38	0.124663	0.0667171	1.86853	0.0616885	0.50633
PTPN22	94.0665	0.456465	0.24527	1.86107	0.0627343	0.50633
HUNK	508.03	-0.163476	0.0875566	-1.86709	0.0618891	0.50633
RBM11	33.8213	0.435451	0.232018	1.8768	0.0605459	0.50633
TTC14	711.798	0.358308	0.191023	1.87573	0.0606919	0.50633
UBA5	536.966	0.158588	0.0848365	1.86934	0.0615761	0.50633
MRPL50	239.47	-0.185712	0.0998652	-1.85962	0.0629387	0.50633
ANKS6	158.455	-0.18429	0.0982901	-1.87496	0.0607977	0.50633
MELK	186.042	-0.241484	0.129393	-1.86629	0.0620006	0.50633
GBA2	3785.67	-0.0863236	0.0464035	-1.86028	0.0628457	0.50633
TFPI	141.622	0.434681	0.233349	1.86279	0.0624913	0.50633
ZNF804A	12.6095	0.795016	0.424344	1.87352	0.0609967	0.50633
LOC114113183	98.5573	0.329047	0.176697	1.86221	0.0625739	0.50633
STAM2	565.88	0.156013	0.0838841	1.85986	0.0629049	0.50633
ADAM23	25.6603	0.518604	0.278211	1.86407	0.062312	0.50633
KANSL1L	810.246	0.18747	0.100789	1.86002	0.0628824	0.50633
EYA3	1641.3	-0.124228	0.0663839	-1.87135	0.0612964	0.50633
HSPB7	32190.7	-0.147036	0.0785365	-1.8722	0.0611783	0.50633
PLPP7	1356.95	-0.152095	0.0813527	-1.86958	0.0615421	0.50633
LOC114113890	67.4981	0.465527	0.248966	1.86984	0.0615057	0.50633
TTC7A	244.786	-0.17915	0.0955765	-1.87441	0.060874	0.50633
TTC31	148.911	0.301484	0.16169	1.86458	0.0622396	0.50633
SYT1	77.5533	0.352888	0.189568	1.86153	0.0626687	0.50633
ATP5MC2	3742.46	-0.163501	0.0876264	-1.86588	0.0620575	0.50633
LOC114114247	14.7151	0.606915	0.323507	1.87605	0.0606485	0.50633
LRRK2	1158.67	0.098972	0.0530342	1.86619	0.0620146	0.50633
SLC2A13	100.276	0.24309	0.129602	1.87567	0.0607003	0.50633
LOC105613532	37.1811	0.59446	0.318298	1.86762	0.0618151	0.50633
PA2G4	1731.7	-0.155445	0.0834032	-1.86377	0.0623538	0.50633
RESF1	1410.69	0.26576	0.141883	1.8731	0.0610549	0.50633
PLEKHA5	1703.89	0.124858	0.0670921	1.861	0.0627443	0.50633
MRPL51	1103.66	-0.166332	0.0886127	-1.87707	0.0605085	0.50633
LOC114114600	35.2239	-0.37396	0.199877	-1.87095	0.0613521	0.50633
MPP6	1708.14	0.189634	0.100962	1.87827	0.0603436	0.50633
HNRNPH1	5250.45	0.145884	0.0777157	1.87715	0.060498	0.50633
PALM3	17.1362	0.721651	0.386916	1.86513	0.0621625	0.50633
FBXW9	228.841	-0.180167	0.0965914	-1.86525	0.0621467	0.50633
MLLT1	1539.1	-0.0752758	0.040415	-1.86257	0.062523	0.50633
DBN1	2240.46	-0.101819	0.054598	-1.86488	0.0621984	0.50633
MISP	11.6768	0.964811	0.513799	1.8778	0.0604089	0.50633
HSPA9	6482.55	-0.138994	0.0747518	-1.85941	0.0629685	0.50633
ARSI	112.685	-0.354592	0.189974	-1.86653	0.0619675	0.50633
NUDCD2	293.543	0.168236	0.0895505	1.87868	0.0602887	0.50633
SLF1	342.561	0.251022	0.134929	1.8604	0.0628294	0.50633
SPATA9	30.2082	0.423379	0.226088	1.87263	0.0611194	0.50633
AFAP1	890.756	-0.123568	0.066252	-1.86512	0.0621646	0.50633
KPNA5	276.511	0.253589	0.135885	1.8662	0.062013	0.50633
LY6E	113.574	-0.476647	0.256015	-1.86179	0.0626323	0.50633
TMEM67	157.991	0.249724	0.133652	1.86846	0.0616975	0.50633
CDC27	1131.88	0.104705	0.0561815	1.8637	0.0623641	0.50633
LOC114117125	140.705	0.538988	0.289264	1.86331	0.0624184	0.50633
RAB3GAP2	1798.23	0.0774116	0.0415496	1.86311	0.0624463	0.50633
MTOR	4162.61	-0.0957027	0.0511676	-1.87038	0.0614316	0.50633
ANGPTL1	117.347	0.365111	0.195095	1.87145	0.0612824	0.50633
ODR4	304.554	0.22496	0.120174	1.87195	0.061213	0.50633
NINL	319.038	0.23454	0.126001	1.86141	0.0626866	0.50633
KIF5B	5340.94	0.157844	0.0842237	1.8741	0.0609164	0.50633
DSN1	271.942	0.136977	0.0733791	1.8667	0.0619437	0.50633
ZNF567	194.234	0.230387	0.123424	1.86663	0.0619534	0.50633
SERTAD1	139.9	-0.222125	0.118475	-1.87487	0.0608106	0.50633
PSMC4	1035.68	-0.145054	0.0777702	-1.86516	0.0621585	0.50633
GSK3A	878.464	-0.120466	0.0644034	-1.87048	0.0614167	0.50633
ETFB	2426.41	-0.158691	0.0847957	-1.87145	0.0612824	0.50633
TNNI3	25718.6	-0.164861	0.0881563	-1.8701	0.06147	0.50633
LOC105602033	83.7217	-0.27258	0.145949	-1.86763	0.0618135	0.50633
SCN2B	115.962	-0.324867	0.174058	-1.86643	0.0619813	0.50633
OAF	509.011	-0.213744	0.11409	-1.87346	0.0610048	0.50633
C16H5orf34	327.072	0.215154	0.115356	1.86513	0.0621631	0.50633
LOC105606356	39.8877	0.772675	0.415103	1.86141	0.0626869	0.50633
GPN3	156.888	0.242457	0.130392	1.85945	0.0629628	0.50633
CABIN1	2461.84	-0.111039	0.0595212	-1.86555	0.062105	0.50633
AEN	233.653	-0.22324	0.119997	-1.86038	0.0628325	0.50633
ACAA1	760.354	-0.205011	0.109398	-1.87399	0.0609318	0.50633
LOC105603395	23.9339	0.616534	0.329879	1.86897	0.0616265	0.50633
CNTN4	368.369	-0.431059	0.230244	-1.87219	0.0611805	0.50633
BAP1	2666.43	-0.110352	0.0591419	-1.86589	0.0620565	0.50633
KLHL31	2546.55	-0.300433	0.161403	-1.86138	0.0626901	0.50633
WDR46	377.658	-0.251565	0.135061	-1.8626	0.0625185	0.50633
ECI2	1588.85	-0.152466	0.0817222	-1.86567	0.062088	0.50633
SLC3A2	799.03	-0.107311	0.057678	-1.86052	0.0628121	0.50633
SF3B2	2326.38	-0.114599	0.0615567	-1.86169	0.0626475	0.50633
PKMYT1	123.119	-0.219192	0.117617	-1.86361	0.0623766	0.50633
AHSP	11.8427	-0.943739	0.50655	-1.86307	0.0624523	0.50633
LOC105605805	168.317	-0.2209	0.118456	-1.86483	0.0622047	0.50633
[truncated: 26,526 more rows]
