# Supplementary material for: Developmental programming: adverse sexually dimorphic transcriptional programming of gestational testosterone excess in cardiac left ventricle of fetal sheep
Source: Sci Rep. 2023 Feb 15;13:2682. doi: 10.1038/s41598-023-29212-9 (PMC9932081; doi:10.1038/s41598-023-29212-9)
Supplement: Supplementary file 9 — Supplementary Table S2. [file 41598_2023_29212_MOESM9_ESM.xlsx]

## Sheet: malevsfemalecontrol
			SUPPLEMENTAL TABLE S2
Id	Name	ConceptType	#Genes	Coeff	OddsRatio	P-Value	FDR	Direction	SigGenes
GO:0044444	cytoplasmic part	GOCC	9515	-0.247647	0.780635	5.373e-22	4.28228e-19	down	5350, 7431, 60, 7135, 7134, 1158, 476, 50, 3315, 5099, 5660, 7167, 3418, 513, 8239, 23281, 3098, 4779, 2734, 5837, 6143, 2064, 808, 4641, 2821, 4723, 10749, 5518, 1743, 118, 7458, 178, 7314, 4215, 9736, 7067, 8243, 91663, 287, 116138, 2744, 4259, 30846, 23262, 56910, 29, 6390, 4659, 91624, 781, 3636, 51365, 57447, 8165, 84376, 823, 2319, 7536, 4000, 396, 9828, 23327, 4705, 10989, 3609, 374291, 54…
GO:0005739	mitochondrion	GOCC	1761	-0.371942	0.689394	2.96462e-19	1.1814e-16	down	5350, 7134, 50, 5660, 3418, 513, 3098, 4723, 5518, 1743, 7314, 2744, 56910, 6390, 8165, 823, 4705, 10989, 3609, 374291, 54832, 142, 8659, 4728, 211, 1384, 26073, 5245, 81876, 4716, 79586, 2288, 5164, 7284, 8402, 11331, 25813, 4702, 57017, 9230, 55074, 6794, 9131, 54880, 4522, 4715, 204, 51253, 25828, 9238, 10131, 708, 114971, 9093, 124997, 4713, 10452, 10531, 6182, 22877, 51295, 1386, 9158, 4695,…
GO:0044429	mitochondrial part	GOCC	976	-0.462143	0.629932	1.17115e-18	3.11137e-16	down	5350, 50, 3418, 513, 3098, 4723, 1743, 2744, 6390, 8165, 4705, 10989, 374291, 54832, 8659, 4728, 211, 1384, 26073, 5245, 4716, 79586, 5164, 7284, 8402, 11331, 25813, 4702, 57017, 9131, 4715, 204, 51253, 25828, 10131, 708, 114971, 9093, 4713, 10452, 10531, 6182, 22877, 51295, 1386, 4695, 23395, 30968, 55379, 25824, 79085, 84134, 3028, 7416, 4731, 55572, 192111, 28976, 7157, 1376, 124995, 2628, 649…
GO:1903561	extracellular vesicle	GOCC	1791	-0.294856	0.744639	1.14755e-17	1.9109e-15	down	7431, 60, 476, 3908, 3315, 5660, 7916, 7167, 3418, 2734, 5837, 808, 4641, 2821, 5518, 1743, 7314, 91663, 80727, 4259, 30846, 6390, 781, 51365, 57447, 823, 2319, 396, 23327, 54832, 5802, 79567, 2803, 1984, 2170, 79971, 16, 5245, 824, 8815, 81876, 92597, 7450, 5725, 4716, 6734, 832, 10204, 6558, 2288, 7284, 10938, 51160, 5524, 11331, 25813, 10211, 11252, 9230, 375, 6794, 6923, 4522, 4715, 204, 2331…
GO:0043230	extracellular organelle	GOCC	1794	-0.294606	0.744825	1.19881e-17	1.9109e-15	down	7431, 60, 476, 3908, 3315, 5660, 7916, 7167, 3418, 2734, 5837, 808, 4641, 2821, 5518, 1743, 7314, 91663, 80727, 4259, 30846, 6390, 781, 51365, 57447, 823, 2319, 396, 23327, 54832, 5802, 79567, 2803, 1984, 2170, 79971, 16, 5245, 824, 8815, 81876, 92597, 7450, 5725, 4716, 6734, 832, 10204, 6558, 2288, 7284, 10938, 51160, 5524, 11331, 25813, 10211, 11252, 9230, 375, 6794, 6923, 4522, 4715, 204, 2331…
GO:0070062	extracellular exosome	GOCC	1781	-0.29327	0.745821	1.94197e-17	2.57959e-15	down	7431, 60, 476, 3908, 3315, 5660, 7916, 7167, 3418, 2734, 5837, 808, 4641, 2821, 5518, 1743, 7314, 91663, 80727, 4259, 30846, 6390, 781, 51365, 57447, 823, 2319, 396, 23327, 54832, 5802, 79567, 2803, 1984, 2170, 79971, 16, 5245, 824, 8815, 81876, 92597, 7450, 5725, 4716, 6734, 832, 10204, 6558, 2288, 7284, 10938, 51160, 5524, 11331, 25813, 10211, 11252, 9230, 375, 6794, 6923, 4522, 4715, 204, 2331…
GO:0005743	mitochondrial inner membrane	GOCC	403	-0.573637	0.563472	2.78025e-15	3.16551e-13	down	3418, 513, 4723, 6390, 4705, 10989, 374291, 4728, 1384, 5245, 4716, 8402, 11331, 25813, 4702, 57017, 9131, 4715, 204, 51253, 10131, 114971, 4713, 6182, 51295, 4695, 30968, 79085, 7416, 4731, 55572, 28976, 1376, 124995, 2628, 64965, 51537, 84545, 25915, 51081, 51117, 10245, 1267, 8834, 54998, 92170, 139322, 80219, 55349, 7351, 2268
GO:0005576	extracellular region	GOCC	3315	-0.232647	0.792433	6.48323e-15	6.45892e-13	down	7431, 60, 476, 3908, 3315, 5660, 7916, 7167, 3418, 2734, 10763, 5837, 4324, 808, 4641, 2821, 5518, 1743, 7314, 91663, 80727, 4259, 30846, 6390, 781, 51365, 57447, 823, 7436, 2319, 4000, 396, 55904, 23327, 54832, 5802, 79567, 2803, 1984, 91461, 2170, 4040, 79971, 16, 5245, 824, 8815, 81876, 92597, 7450, 5725, 4716, 3068, 6734, 832, 10204, 79742, 6558, 54507, 2288, 7284, 10938, 51160, 5524, 11331, …
GO:0005737	cytoplasm	GOCC	12370	-0.208892	0.811483	1.19695e-14	1.05997e-12	down	5350, 7431, 60, 7135, 7134, 1158, 476, 50, 3315, 5099, 5660, 7916, 7167, 3418, 513, 8239, 1979, 23281, 3098, 4779, 2734, 10763, 5837, 29119, 6143, 2064, 808, 4641, 2821, 4723, 10749, 5518, 1743, 118, 7458, 178, 7314, 4215, 9736, 7067, 8243, 11142, 91663, 27332, 287, 116138, 6415, 2744, 4259, 30846, 23262, 56910, 29, 6390, 4659, 91624, 781, 23321, 3636, 51365, 57447, 8165, 84376, 823, 7756, 2319, …
GO:0005740	mitochondrial envelope	GOCC	619	-0.466134	0.627423	1.67017e-14	1.33113e-12	down	5350, 3418, 513, 3098, 4723, 6390, 8165, 4705, 10989, 374291, 54832, 4728, 1384, 5245, 4716, 8402, 11331, 25813, 4702, 57017, 9131, 4715, 204, 51253, 10131, 114971, 4713, 10452, 6182, 22877, 51295, 1386, 4695, 30968, 79085, 84134, 7416, 4731, 55572, 192111, 28976, 1376, 124995, 2628, 64965, 51537, 84545, 84749, 25915, 51081, 51117, 10245, 1267, 8834, 125170, 1841, 54998, 92170, 84883, 139322, 543…
GO:0031966	mitochondrial membrane	GOCC	577	-0.466184	0.627392	7.21931e-14	4.87224e-12	down	5350, 3418, 513, 3098, 4723, 6390, 8165, 4705, 10989, 374291, 54832, 4728, 1384, 5245, 4716, 8402, 11331, 25813, 4702, 57017, 9131, 4715, 204, 51253, 10131, 114971, 4713, 10452, 6182, 22877, 51295, 1386, 4695, 30968, 79085, 84134, 7416, 4731, 55572, 192111, 28976, 1376, 124995, 2628, 64965, 51537, 84545, 84749, 25915, 51081, 51117, 10245, 1267, 8834, 125170, 54998, 92170, 84883, 139322, 54332, 74…
GO:0019866	organelle inner membrane	GOCC	445	-0.515513	0.597194	7.33587e-14	4.87224e-12	down	3418, 513, 4723, 6390, 4705, 10989, 374291, 25777, 4728, 1384, 6434, 5245, 4716, 84823, 8402, 11331, 25813, 4702, 57017, 9131, 4715, 204, 51253, 10131, 114971, 4713, 6182, 51295, 4695, 30968, 79085, 23200, 7416, 4731, 55572, 28976, 1376, 124995, 2628, 199953, 64965, 51537, 84545, 25915, 51081, 51117, 10245, 1267, 8834, 54998, 92170, 147991, 139322, 80219, 55349, 7351, 2268
GO:0031975	envelope	GOCC	1032	-0.34868	0.705619	6.06358e-13	3.71744e-11	down	5350, 3418, 513, 3098, 4641, 4723, 4259, 6390, 8165, 4000, 4705, 10989, 374291, 54832, 142, 1984, 25777, 4728, 1384, 6434, 5245, 4716, 30000, 10204, 84823, 8402, 11331, 25813, 4702, 57017, 9131, 9859, 4715, 204, 2869, 23399, 5905, 51253, 80314, 10131, 114971, 4713, 10452, 6182, 22877, 51295, 1386, 5902, 4695, 23636, 79004, 30968, 55379, 79085, 84134, 6396, 23200, 7416, 4731, 56894, 55572, 192111,…
GO:0031967	organelle envelope	GOCC	1026	-0.346531	0.707137	8.93432e-13	5.08618e-11	down	5350, 3418, 513, 3098, 4641, 4723, 4259, 6390, 8165, 4000, 4705, 10989, 374291, 54832, 142, 1984, 25777, 4728, 1384, 6434, 5245, 4716, 30000, 10204, 84823, 8402, 11331, 25813, 4702, 57017, 9131, 9859, 4715, 204, 2869, 23399, 5905, 51253, 80314, 10131, 114971, 4713, 10452, 6182, 22877, 51295, 1386, 5902, 4695, 23636, 79004, 30968, 55379, 79085, 84134, 6396, 23200, 7416, 4731, 56894, 55572, 192111,…
GO:0031988	membrane-bounded vesicle	GOCC	2729	-0.214598	0.806866	3.19555e-12	1.6979e-10	down	7431, 60, 476, 3908, 3315, 5099, 5660, 7916, 7167, 3418, 2734, 5837, 808, 4641, 2821, 5518, 1743, 7314, 91663, 80727, 4259, 30846, 6390, 781, 51365, 57447, 823, 2319, 396, 23327, 54832, 5802, 79567, 2803, 1984, 2170, 79971, 16, 5127, 5245, 824, 8815, 81876, 92597, 7450, 5725, 4716, 6734, 832, 10204, 6558, 2288, 1212, 7284, 10938, 22905, 51160, 5524, 11331, 25813, 10211, 11252, 9230, 162, 375, 679…
GO:0044421	extracellular region part	GOCC	2667	-0.213777	0.807528	3.78733e-12	1.88657e-10	down	7431, 60, 476, 3908, 3315, 5660, 7916, 7167, 3418, 2734, 10763, 5837, 4324, 808, 4641, 2821, 5518, 1743, 7314, 91663, 80727, 4259, 30846, 6390, 781, 51365, 57447, 823, 7436, 2319, 4000, 396, 55904, 23327, 54832, 5802, 79567, 2803, 1984, 2170, 79971, 16, 5245, 824, 8815, 81876, 92597, 7450, 5725, 4716, 3068, 6734, 832, 10204, 6558, 54507, 2288, 7284, 10938, 51160, 5524, 11331, 25813, 10211, 196441…
GO:0031090	organelle membrane	GOCC	2405	-0.22924	0.795138	1.02976e-11	4.82778e-10	down	5350, 5099, 5660, 3418, 513, 3098, 2734, 2064, 2821, 4723, 7314, 4259, 30846, 6390, 51365, 8165, 2319, 4000, 4705, 10989, 374291, 54832, 2803, 25777, 4728, 4040, 1384, 6434, 9435, 79971, 5245, 81876, 3270, 4716, 6734, 30000, 10204, 79586, 1453, 1212, 10938, 22905, 51160, 84823, 8402, 11331, 25813, 10211, 4702, 57017, 11252, 6185, 9230, 162, 375, 9131, 9859, 27333, 4715, 9847, 204, 2869, 23399, 55…
GO:0031982	vesicle	GOCC	2880	-0.205339	0.814371	1.16977e-11	5.17946e-10	down	5350, 7431, 60, 476, 3908, 3315, 5099, 5660, 7916, 7167, 3418, 2734, 5837, 2064, 808, 4641, 2821, 5518, 1743, 7314, 91663, 80727, 4259, 30846, 6390, 781, 51365, 57447, 823, 2319, 396, 23327, 54832, 5802, 79567, 2803, 1984, 2170, 4040, 79971, 16, 5127, 5245, 824, 8815, 81876, 92597, 7450, 5725, 4716, 6734, 832, 10204, 6558, 2288, 1212, 7284, 10938, 22905, 51160, 5524, 11331, 25813, 10211, 11252, 9…
GO:0043227	membrane-bounded organelle	GOCC	13419	-0.183605	0.832265	6.81532e-11	2.85885e-09	down	5350, 7431, 60, 7134, 476, 3908, 50, 3315, 5099, 5660, 7916, 7167, 3418, 513, 23281, 3098, 4779, 4782, 2734, 5837, 6143, 2064, 808, 4641, 2821, 4723, 10749, 5518, 1743, 118, 10155, 7314, 9736, 7067, 8243, 11142, 91663, 27332, 116138, 22913, 80727, 2744, 4259, 30846, 56910, 6390, 4659, 781, 9584, 11052, 3636, 51365, 57447, 8165, 84376, 823, 7756, 84146, 2319, 7536, 283149, 4000, 396, 80205, 55904,…
GO:0005759	mitochondrial matrix	GOCC	382	-0.466784	0.627016	9.75023e-11	3.88547e-09	down	50, 3418, 513, 1743, 2744, 4705, 374291, 8659, 4728, 211, 26073, 79586, 5164, 7284, 51253, 25828, 10131, 708, 9093, 10531, 6182, 23395, 55379, 25824, 3028, 7416, 7157, 124995, 64965, 10295, 84545, 51081, 10873, 1841, 92170, 84266, 23474, 90480, 23568, 686, 57546, 5303, 83875, 135154
GO:0005829	cytosol	GOCC	2914	-0.185312	0.830845	3.9833e-10	1.51176e-08	down	7431, 60, 7135, 7134, 1158, 3315, 7167, 3418, 8239, 3098, 5837, 6143, 808, 4641, 2821, 5518, 118, 7458, 178, 7314, 4215, 9736, 7067, 8243, 287, 116138, 2744, 30846, 23262, 29, 4659, 3636, 57447, 8165, 84376, 823, 4000, 396, 9828, 23327, 54832, 2803, 1984, 253260, 2170, 26960, 4214, 8664, 16, 824, 8815, 27327, 92597, 3276, 23038, 832, 10204, 5930, 3707, 79586, 10921, 2288, 1453, 51160, 55593, 9807…
hsa05012	Parkinson's disease	KEGG	61	-1.04773	0.350734	3.07826e-10	6.58747e-08	down	513, 4723, 7314, 6390, 4705, 374291, 4728, 4716, 4702, 4715, 4713, 4695, 7416, 4731
GO:0016020	membrane	GOCC	9460	-0.150216	0.860522	2.13228e-09	7.72469e-08	down	5350, 7431, 60, 476, 3908, 3315, 5099, 5660, 7916, 3418, 6236, 513, 8239, 3098, 4779, 111, 2734, 6143, 4324, 2064, 808, 4641, 2821, 4723, 5518, 1743, 118, 7458, 7314, 91663, 287, 80727, 4259, 30846, 29, 6390, 22990, 781, 11052, 3636, 51365, 8165, 84376, 823, 7436, 2319, 4000, 80205, 55904, 23327, 4705, 10989, 3609, 374291, 54832, 142, 5802, 3895, 2803, 1984, 8496, 25777, 4728, 347731, 4040, 11156…
GO:0043231	intracellular membrane-bounded organelle	GOCC	12250	-0.157697	0.854109	2.71159e-09	9.39623e-08	down	5350, 7431, 60, 7134, 476, 50, 3315, 5099, 5660, 7916, 7167, 3418, 513, 23281, 3098, 4779, 4782, 2734, 6143, 2064, 808, 4641, 2821, 4723, 10749, 5518, 1743, 118, 10155, 7314, 9736, 7067, 8243, 11142, 27332, 116138, 22913, 2744, 4259, 30846, 56910, 6390, 4659, 781, 9584, 11052, 3636, 51365, 57447, 8165, 84376, 823, 7756, 84146, 2319, 7536, 283149, 4000, 80205, 55904, 23327, 4705, 6749, 54014, 2308…
hsa00190	Oxidative phosphorylation	KEGG	59	-1.03183	0.356352	1.06896e-09	1.14379e-07	down	513, 4723, 6390, 4705, 374291, 4728, 4716, 4702, 4715, 4713, 4695, 529, 4731, 9114
GO:0005929	cilium	GOCC	471	0.359104	1.43205	1.68436e-08	5.59347e-07	up	3098, 111, 2821, 51199, 85459, 1212, 10938, 353116, 204, 146057, 65250, 80184, 5289, 11127, 203, 9474, 22832, 9738, 28981, 54806, 57539, 132320, 51134, 55812, 4218, 80173, 27241, 84223, 23568, 84140, 161582, 8852, 4117
GO:0005515	protein binding	GOMF	9529	-0.164865	0.848008	6.34084e-10	8.23675e-07	down	5350, 7431, 60, 7135, 7134, 1158, 476, 3908, 3315, 5660, 7167, 6236, 8239, 1979, 23281, 111, 2734, 10763, 5837, 29119, 6143, 2064, 808, 4641, 2821, 10749, 5518, 118, 7458, 10155, 178, 7314, 9736, 7067, 8243, 287, 116138, 22913, 2744, 30846, 6390, 4659, 91624, 9584, 23321, 11052, 3636, 8165, 84376, 7756, 7436, 2319, 7536, 283149, 4000, 396, 55904, 23327, 6749, 23089, 10989, 3609, 2314, 374291, 142…
GO:0044441	ciliary part	GOCC	292	0.40773	1.5034	3.35514e-08	1.06962e-06	up	3098, 2821, 51199, 1212, 10938, 204, 146057, 65250, 80184, 5289, 11127, 203, 9474, 22832, 28981, 54806, 57539, 132320, 51134, 55812, 4218, 80173, 27241, 84140, 8852, 4117
GO:0016491	oxidoreductase activity	GOMF	709	-0.378337	0.685	2.87354e-09	1.86636e-06	down	3418, 4723, 4259, 6390, 4705, 374291, 8659, 4728, 54890, 4716, 9563, 4702, 55074, 9131, 4522, 4715, 7403, 5253, 25828, 4713, 51295, 8985, 4695, 25824, 3028, 4731, 55572, 5860, 26227, 2539, 28976, 80853, 51734, 9973, 10873, 220, 84266, 23474, 84883, 51084, 3614, 79912, 55349, 261729, 114757, 2330, 127281, 2329, 3290, 83875
GO:0003735	structural constituent of ribosome	GOMF	134	-0.643562	0.525418	7.17517e-09	2.60759e-06	down	6143, 8402, 51253, 6182, 79085, 124995, 64965, 84545, 6123, 51081, 7351, 10478
GO:0003954	NADH dehydrogenase activity	GOMF	35	-1.13069	0.32281	1.25186e-08	2.60759e-06	down	4723, 4705, 374291, 4728, 4716, 4702, 4715, 4713, 4695, 4731
GO:0008137	NADH dehydrogenase (ubiquinone) activity	GOMF	30	-1.13069	0.32281	1.25186e-08	2.60759e-06	down	4723, 4705, 374291, 4728, 4716, 4702, 4715, 4713, 4695, 4731
GO:0050136	NADH dehydrogenase (quinone) activity	GOMF	30	-1.13069	0.32281	1.25186e-08	2.60759e-06	down	4723, 4705, 374291, 4728, 4716, 4702, 4715, 4713, 4695, 4731
GO:0016651	oxidoreductase activity, acting on NAD(P)H	GOMF	80	-0.8155	0.442418	1.40517e-08	2.60759e-06	down	4723, 4705, 374291, 4728, 4716, 4702, 9131, 4715, 4713, 51295, 4695, 4731
GO:0044450	microtubule organizing center part	GOCC	135	0.502342	1.65259	9.41585e-08	2.88632e-06	up	84376, 51199, 85459, 10211, 9859, 146057, 10198, 80184, 10615, 85444, 54875, 22832, 9738, 54806, 132320, 51134, 4218, 27241, 1070
GO:0016655	oxidoreductase activity, acting on NAD(P)H, quinone or similar compound as acceptor	GOMF	38	-0.998488	0.368436	2.5453e-08	4.13293e-06	down	4723, 4705, 374291, 4728, 4716, 4702, 4715, 4713, 4695, 4731
GO:0072372	primary cilium	GOCC	177	0.465608	1.59298	1.42812e-07	4.21558e-06	up	111, 353116, 146057, 65250, 80184, 11127, 28981, 54806, 57539, 55812, 4218, 80173, 27241, 84140, 161582, 4117
GO:0005814	centriole	GOCC	88	0.550111	1.73344	2.55884e-07	7.28356e-06	up	51199, 85459, 9859, 146057, 10198, 80184, 85444, 54875, 22832, 9738, 54806, 132320, 51134, 4218, 1070
GO:0005813	centrosome	GOCC	437	0.297759	1.34684	5.49465e-07	1.51008e-05	up	23281, 808, 4659, 57447, 84376, 51199, 85459, 1453, 10211, 353116, 9859, 93594, 84445, 146057, 10198, 124997, 5902, 991, 9114, 2539, 80184, 5347, 11258, 10615, 11127, 85444, 387119, 6683, 54875, 22832, 9738, 675, 28981, 7486, 6509, 54806, 57539, 132320, 51134, 150468, 9212, 9133, 4218, 80173, 27241, 1070, 348654, 23568, 285753, 120935, 84140, 29911, 161582, 4117
GO:0046873	metal ion transmembrane transporter activity	GOMF	437	0.365666	1.44147	1.42957e-07	2.06335e-05	up	476, 781, 54822, 7922, 3779, 7220, 283652, 357, 348980, 343450, 6549, 51393, 57348, 9963, 79054, 6324, 348938, 116444, 117532, 27039, 169522, 3743
GO:0005912	adherens junction	GOCC	573	-0.263843	0.768094	1.0664e-06	2.83307e-05	down	7431, 60, 3315, 29119, 6143, 118, 7458, 4659, 91624, 823, 2319, 2314, 3895, 8496, 824, 832, 1453, 10938, 22905, 10211, 84687, 11252, 9230, 375, 56061, 2869, 5905, 57410, 55324, 6730, 9101, 57669, 55591, 7525, 54874, 4921, 5902, 55379, 8650, 29780, 8321, 5817, 8607, 10095, 3835, 5917, 23607, 57650, 9973, 4646, 896, 2275, 25945, 22801, 54806, 2036, 117143, 9133, 357, 5788, 2535, 342184, 27237
GO:0070161	anchoring junction	GOCC	588	-0.258661	0.772084	1.32622e-06	3.30311e-05	down	7431, 60, 3315, 29119, 6143, 118, 7458, 4659, 91624, 823, 2319, 2314, 3895, 8496, 824, 832, 1453, 10938, 22905, 10211, 84687, 11252, 9230, 375, 56061, 2869, 5905, 57410, 55324, 6730, 9101, 57669, 55591, 7525, 54874, 4921, 5902, 55379, 8650, 29780, 8321, 5817, 8607, 10095, 3835, 5917, 23607, 57650, 9973, 4646, 896, 2275, 25945, 22801, 54806, 2036, 117143, 9133, 357, 5788, 2535, 342184, 27237
GO:0031513	nonmotile primary cilium	GOCC	101	0.503762	1.65494	1.29739e-06	3.30311e-05	up	146057, 65250, 80184, 54806, 55812, 4218, 27241, 84140, 161582, 4117
GO:0005815	microtubule organizing center	GOCC	579	0.255638	1.29129	2.33102e-06	5.62976e-05	up	23281, 808, 4659, 9584, 57447, 84376, 2314, 51199, 85459, 5930, 1453, 10211, 9230, 353116, 9859, 93594, 84445, 9847, 9817, 146057, 57410, 10198, 124997, 7525, 5902, 991, 9114, 3833, 2539, 8607, 80184, 5347, 5681, 11258, 10615, 11127, 85444, 10897, 387119, 6683, 54875, 79101, 22832, 9738, 675, 28981, 7486, 6509, 54806, 57539, 132320, 51134, 55812, 150468, 9212, 9133, 4218, 80173, 27241, 1070, 3486…
GO:0005925	focal adhesion	GOCC	319	-0.322635	0.724238	3.01853e-06	7.07579e-05	down	7431, 60, 3315, 6143, 118, 4659, 91624, 823, 2319, 2314, 8496, 824, 10211, 11252, 375, 2869, 6730, 57669, 7525, 4921, 8650, 29780, 8321, 5817, 10095, 3835, 896, 2275, 22801, 117143, 5788, 2535
GO:0005924	cell-substrate adherens junction	GOCC	323	-0.320226	0.725985	3.16693e-06	7.21156e-05	down	7431, 60, 3315, 6143, 118, 4659, 91624, 823, 2319, 2314, 8496, 824, 10211, 11252, 375, 2869, 6730, 57669, 7525, 4921, 8650, 29780, 8321, 5817, 10095, 3835, 896, 2275, 22801, 117143, 5788, 2535
GO:0030055	cell-substrate junction	GOCC	328	-0.310584	0.733019	4.81749e-06	0.000106654	down	7431, 60, 3315, 6143, 118, 4659, 91624, 823, 2319, 2314, 8496, 824, 10211, 11252, 375, 2869, 6730, 57669, 7525, 4921, 8650, 29780, 8321, 5817, 10095, 3835, 896, 2275, 22801, 117143, 5788, 2535
GO:0098805	whole membrane	GOCC	1309	-0.186357	0.829978	6.32597e-06	0.000136265	down	476, 5099, 5660, 3098, 2064, 4641, 7314, 91663, 287, 30846, 51365, 8165, 7436, 2319, 54832, 1984, 25777, 4040, 79971, 824, 81876, 10204, 1212, 10938, 22905, 51160, 11331, 25813, 10211, 11252, 6185, 9230, 162, 375, 27333, 657, 1947, 57410, 6442, 11316, 9101, 10454, 9784, 10452, 5476, 112464, 22877, 1386, 10670, 6809, 23636, 55745, 30968, 529, 84134, 972, 89853, 6396, 23200, 7416, 23163, 9114, 1921…
GO:0005930	axoneme	GOCC	68	0.518465	1.67945	6.97169e-06	0.000142473	up	5289, 9474, 22832, 57539, 55812, 4117
GO:0097014	ciliary plasm	GOCC	68	0.518465	1.67945	6.97169e-06	0.000142473	up	5289, 9474, 22832, 57539, 55812, 4117
GO:0044446	intracellular organelle part	GOCC	9213	-0.110289	0.895575	9.10005e-06	0.000181318	down	5350, 7431, 60, 7135, 7134, 50, 3315, 5099, 5660, 3418, 513, 23281, 3098, 4779, 4782, 2734, 10763, 6143, 2064, 808, 4641, 2821, 4723, 10749, 5518, 1743, 118, 10155, 7314, 9736, 7067, 8243, 91663, 27332, 116138, 22913, 2744, 4259, 30846, 6390, 4659, 9584, 11052, 51365, 57447, 8165, 84376, 7756, 2319, 7536, 283149, 4000, 80205, 55904, 23327, 4705, 6749, 54014, 10989, 3609, 2314, 374291, 54832, 142,…
hsa05010	Alzheimer's disease	KEGG	100	-0.63744	0.528644	3.19885e-06	0.00019147	down	513, 808, 4723, 6390, 823, 4705, 374291, 4728, 824, 4716, 4702, 4715, 322, 4713, 4695, 3028, 4731, 8772
hsa05016	Huntington's disease	KEGG	105	-0.620623	0.537609	3.57888e-06	0.00019147	down	513, 4723, 6390, 4705, 374291, 4728, 4716, 1212, 4702, 4715, 5434, 4713, 4695, 7416, 4731, 7157, 9519, 5435
GO:0044422	organelle part	GOCC	9496	-0.106542	0.898937	1.82839e-05	0.000332347	down	5350, 7431, 60, 7135, 7134, 50, 3315, 5099, 5660, 3418, 513, 23281, 3098, 4779, 4782, 2734, 10763, 6143, 2064, 808, 4641, 2821, 4723, 10749, 5518, 1743, 118, 10155, 7314, 9736, 7067, 8243, 91663, 27332, 287, 116138, 22913, 2744, 4259, 30846, 6390, 4659, 91624, 9584, 11052, 51365, 57447, 8165, 84376, 7756, 2319, 7536, 283149, 4000, 80205, 55904, 23327, 4705, 6749, 54014, 10989, 3609, 2314, 374291,…
GO:0031974	membrane-enclosed lumen	GOCC	4647	-0.115199	0.891189	1.85938e-05	0.000332347	down	60, 7134, 50, 5660, 3418, 513, 4782, 6143, 808, 4641, 2821, 1743, 118, 10155, 7314, 9736, 7067, 8243, 27332, 116138, 2744, 6390, 4659, 9584, 11052, 57447, 7756, 7536, 283149, 4000, 80205, 55904, 23327, 4705, 6749, 54014, 3609, 2314, 374291, 142, 8880, 10725, 2803, 51199, 8659, 25777, 7072, 11338, 4728, 211, 54890, 1384, 6434, 7267, 5980, 55814, 26073, 55183, 5245, 8815, 27327, 7450, 3270, 3276, 5…
GO:0043233	organelle lumen	GOCC	4647	-0.115199	0.891189	1.85938e-05	0.000332347	down	60, 7134, 50, 5660, 3418, 513, 4782, 6143, 808, 4641, 2821, 1743, 118, 10155, 7314, 9736, 7067, 8243, 27332, 116138, 2744, 6390, 4659, 9584, 11052, 57447, 7756, 7536, 283149, 4000, 80205, 55904, 23327, 4705, 6749, 54014, 3609, 2314, 374291, 142, 8880, 10725, 2803, 51199, 8659, 25777, 7072, 11338, 4728, 211, 54890, 1384, 6434, 7267, 5980, 55814, 26073, 55183, 5245, 8815, 27327, 7450, 3270, 3276, 5…
GO:0070013	intracellular organelle lumen	GOCC	4647	-0.115199	0.891189	1.85938e-05	0.000332347	down	60, 7134, 50, 5660, 3418, 513, 4782, 6143, 808, 4641, 2821, 1743, 118, 10155, 7314, 9736, 7067, 8243, 27332, 116138, 2744, 6390, 4659, 9584, 11052, 57447, 7756, 7536, 283149, 4000, 80205, 55904, 23327, 4705, 6749, 54014, 3609, 2314, 374291, 142, 8880, 10725, 2803, 51199, 8659, 25777, 7072, 11338, 4728, 211, 54890, 1384, 6434, 7267, 5980, 55814, 26073, 55183, 5245, 8815, 27327, 7450, 3270, 3276, 5…
GO:0032991	macromolecular complex	GOCC	4504	-0.113746	0.892485	1.91811e-05	0.000332347	down	5350, 60, 7135, 7134, 476, 3315, 513, 6143, 2064, 808, 4641, 4723, 10749, 5518, 1743, 118, 7458, 10155, 178, 9736, 8243, 116138, 22913, 80727, 6390, 4659, 781, 11052, 84376, 7756, 7436, 2319, 7536, 55904, 4705, 10989, 3609, 374291, 142, 1984, 51199, 25777, 7072, 11338, 4728, 253260, 4040, 5980, 55814, 8664, 5348, 824, 27327, 3276, 80012, 4716, 3068, 6734, 832, 10204, 10921, 2288, 5164, 1212, 6256…
GO:0043226	organelle	GOCC	15193	-0.128272	0.879614	1.91819e-05	0.000332347	down	5350, 7431, 60, 7135, 7134, 476, 3908, 50, 3315, 5099, 5660, 7916, 7167, 3418, 513, 23281, 3098, 4779, 4782, 111, 2734, 10763, 5837, 29119, 6143, 2064, 808, 4641, 2821, 4723, 10749, 5518, 1743, 118, 10155, 7314, 9736, 7067, 8243, 11142, 91663, 27332, 287, 116138, 22913, 80727, 2744, 4259, 30846, 56910, 6390, 4659, 91624, 781, 9584, 11052, 3636, 51365, 57447, 8165, 84376, 823, 7756, 84146, 2319, 7…
GO:0009986	cell surface	GOCC	500	-0.233261	0.791947	3.20647e-05	0.000543735	down	4040, 5245, 11331, 1209, 657, 708, 14, 3956, 7077, 7040, 80381, 1436, 972, 8321, 5817, 81619, 11079, 10961, 11258, 3696, 6509, 4804, 79414, 51393, 5788, 3689, 54413, 27329, 7305, 3683, 6900, 79054, 1234, 963, 2741, 150372, 3559, 265, 23657, 29126
GO:0005840	ribosome	GOCC	166	-0.419241	0.657545	3.3893e-05	0.000562766	down	6143, 7536, 51253, 6730, 6182, 2332, 124995, 64965, 84545, 6123, 51081, 92170, 90480, 55319
GO:0044877	macromolecular complex binding	GOMF	1005	-0.207374	0.812716	4.53832e-06	0.000589528	down	7431, 60, 7134, 10763, 29119, 118, 7458, 10155, 7067, 8243, 116138, 91624, 7436, 6749, 1984, 253260, 7450, 6734, 832, 6256, 51160, 9575, 4702, 84687, 6185, 1059, 51585, 905, 7403, 4174, 29128, 5499, 25828, 55201, 79784, 26523, 708, 1460, 6730, 6598, 10454, 322, 7077, 2332, 7227, 1386, 4921, 6604, 23636, 1903, 972, 114803, 7416, 991, 9960, 9114, 10194, 10818, 192111, 10391, 55080, 8772, 10095, 534…
GO:0036064	ciliary basal body	GOCC	74	0.441028	1.5543	3.97704e-05	0.000646877	up	146057, 80184, 28981, 54806, 57539, 55812, 4218, 84140
GO:0005261	cation channel activity	GOMF	310	0.360402	1.43391	6.19441e-06	0.000731503	up	781, 54822, 3779, 7220, 283652, 357, 348980, 343450, 55107, 51393, 79054, 6324, 116444, 117532, 27039, 169522, 3743
900982	T Helper Cell Surface Molecules	Biocarta Pathway	11	-1.55509	0.211171	7.64318e-06	0.00100189	down	5788, 3689, 3683, 915
900981	T Cytotoxic Cell Surface Molecules	Biocarta Pathway	11	-1.5333	0.215823	1.00693e-05	0.00100189	down	5788, 3689, 3683, 915
GO:0019899	enzyme binding	GOMF	1531	-0.169068	0.844451	1.04028e-05	0.0011261	down	5350, 60, 476, 3315, 7167, 111, 2064, 808, 4641, 2821, 10155, 287, 4659, 2319, 55904, 374291, 142, 2803, 11338, 253260, 26960, 4214, 5245, 92597, 7450, 3270, 3276, 23038, 30000, 10204, 6558, 54507, 10938, 6256, 5524, 10211, 84687, 23061, 162, 51585, 6923, 54880, 905, 9063, 2997, 2869, 54165, 5905, 5499, 5921, 10131, 26523, 708, 2245, 10454, 9093, 10318, 7077, 163486, 63916, 7040, 57589, 112464, 7…
GO:0098798	mitochondrial protein complex	GOCC	129	-0.49295	0.610822	7.75251e-05	0.00121152	down	513, 4723, 6390, 4705, 10989, 374291, 4728, 4716, 5164, 25813, 4702, 4715, 4713, 10452, 4695, 84134, 4731, 55572, 10295, 10245, 139322
GO:0015630	microtubule cytoskeleton	GOCC	1120	0.17648	1.19301	7.70477e-05	0.00121152	up	3315, 23281, 808, 10749, 5518, 4659, 9584, 57447, 84376, 7756, 2314, 51199, 55183, 5127, 85459, 5930, 2288, 1453, 10211, 9230, 353116, 9859, 93594, 84445, 9847, 9817, 4130, 146057, 5905, 57410, 55201, 14, 10198, 124997, 7525, 3619, 5902, 23636, 991, 9114, 3833, 2539, 6196, 8607, 80184, 5347, 5681, 3835, 57542, 161436, 11258, 10615, 6990, 11127, 85444, 10897, 5584, 5925, 387119, 6683, 54875, 6993,…
GO:0033162	melanosome membrane	GOCC	7	0.632247	1.88183	0.000101599	0.00152781	up	4935
GO:0045009	chitosome	GOCC	7	0.632247	1.88183	0.000101599	0.00152781	up	4935
GO:0098588	bounding membrane of organelle	GOCC	1667	-0.143012	0.866744	0.000123861	0.00180293	down	5350, 5099, 5660, 3098, 2734, 2064, 2821, 7314, 30846, 51365, 8165, 2319, 54832, 2803, 25777, 4040, 9435, 79971, 81876, 3270, 6734, 10204, 79586, 1453, 1212, 10938, 22905, 51160, 11331, 25813, 10211, 11252, 6185, 9230, 162, 375, 27333, 57410, 11316, 9101, 10454, 9784, 10198, 10452, 5476, 6748, 9334, 57589, 51070, 10523, 22877, 1386, 10670, 8985, 6809, 55745, 529, 347734, 84134, 972, 89853, 6396, …
GO:0035869	ciliary transition zone	GOCC	27	0.534246	1.70616	0.000124418	0.00180293	up	146057, 65250, 80184, 54806, 27241
GO:0005198	structural molecule activity	GOMF	463	-0.278874	0.756635	1.89626e-05	0.0018948	down	7431, 60, 3908, 10763, 6143, 118, 287, 91624, 4000, 1212, 84823, 8402, 4130, 51253, 11316, 57669, 6182, 23636, 79085, 260425, 10095, 124995, 26958, 11258, 23607, 64965, 84545, 6123, 51081, 28956, 2036, 7277, 50939, 7351, 10478, 1411, 51807, 4359, 1427, 49861, 5357, 265
GO:0043229	intracellular organelle	GOCC	13945	-0.105923	0.899494	0.0001369	0.0019142	down	5350, 7431, 60, 7135, 7134, 476, 50, 3315, 5099, 5660, 7916, 7167, 3418, 513, 23281, 3098, 4779, 4782, 2734, 10763, 29119, 6143, 2064, 808, 4641, 2821, 4723, 10749, 5518, 1743, 118, 10155, 7314, 9736, 7067, 8243, 11142, 91663, 27332, 287, 116138, 22913, 2744, 4259, 30846, 56910, 6390, 4659, 91624, 781, 9584, 11052, 3636, 51365, 57447, 8165, 84376, 823, 7756, 84146, 2319, 7536, 283149, 4000, 396, …
GO:0097542	ciliary tip	GOCC	43	0.472268	1.60363	0.000135283	0.0019142	up	11127, 28981, 57539, 80173, 4117
GO:0032391	photoreceptor connecting cilium	GOCC	22	0.533446	1.7048	0.000143713	0.00197482	up	80184, 55812, 84140, 4117
GO:0022890	inorganic cation transmembrane transporter activity	GOMF	482	0.282392	1.3263	2.20331e-05	0.00201347	up	476, 513, 781, 54822, 529, 9114, 7922, 3779, 7220, 283652, 357, 348980, 343450, 6549, 51393, 57348, 9963, 79054, 6324, 348938, 116444, 117532, 27039, 169522, 3743
GO:0008324	cation transmembrane transporter activity	GOMF	591	0.262734	1.30048	2.32503e-05	0.00201347	up	476, 513, 781, 54822, 6558, 529, 9114, 7922, 3779, 344905, 7220, 283652, 23443, 357, 10559, 348980, 343450, 55107, 6549, 51393, 57348, 9963, 79054, 6324, 348938, 116444, 117532, 27039, 169522, 3743
GO:0044455	mitochondrial membrane part	GOCC	152	-0.387555	0.678714	0.000193398	0.00258862	down	513, 4723, 6390, 4705, 10989, 374291, 4728, 4716, 25813, 4702, 4715, 4713, 10452, 4695, 84134, 4731, 55572, 10245, 8834, 139322, 54332
GO:0005773	vacuole	GOCC	1205	-0.159576	0.852505	0.000194877	0.00258862	down	476, 5660, 2064, 7314, 30846, 823, 2319, 25777, 4040, 11156, 79971, 5245, 824, 10938, 51160, 10211, 11252, 6185, 9230, 162, 375, 27333, 29763, 9101, 7073, 9873, 10454, 9784, 5476, 6948, 23080, 10670, 6809, 55745, 529, 8650, 972, 89853, 23200, 23163, 23325, 9114, 10818, 3833, 55697, 9392, 57231, 22841, 55823, 79589, 53346, 5289, 3717, 5584, 6683, 4646, 79036, 203228, 55014, 9474, 28956, 128338, 37…
GO:0032403	protein complex binding	GOMF	600	-0.236488	0.789396	3.37641e-05	0.00274122	down	7431, 60, 7134, 10763, 29119, 118, 7067, 8243, 91624, 7450, 832, 51160, 4702, 84687, 51585, 29128, 5499, 25828, 55201, 79784, 26523, 6598, 10454, 322, 7077, 4921, 1903, 972, 114803, 7416, 991, 9114, 10818, 192111, 10391, 55080, 8772, 10095, 5347, 10419, 284695, 199953, 23607, 545, 8727, 4646, 5771, 57211, 116092, 7486, 22801, 10467, 55604, 1104, 357, 11151, 3689, 752, 2268, 3512, 27329, 3683, 120…
GO:0005216	ion channel activity	GOMF	444	0.29273	1.34008	3.80981e-05	0.00283421	up	808, 80727, 781, 5348, 54822, 7416, 3779, 6509, 7220, 283652, 357, 348980, 343450, 55107, 51393, 57348, 79054, 6324, 7439, 116444, 203859, 53822, 117532, 2899, 27039, 2741, 169522, 3743
GO:0015075	ion transmembrane transporter activity	GOMF	829	0.226814	1.2546	4.03592e-05	0.00283421	up	476, 513, 808, 80727, 781, 5348, 54822, 6558, 8402, 10057, 529, 23200, 7416, 9114, 7922, 3779, 6509, 344905, 7220, 283652, 23443, 357, 84975, 10559, 387700, 348980, 343450, 55107, 6549, 51393, 57348, 9963, 79054, 6324, 348938, 7439, 116444, 203859, 53822, 117532, 2899, 27039, 2741, 169522, 3743, 23657
GO:1901338	catecholamine binding	GOMF	7	0.685412	1.98459	4.24019e-05	0.00283421	up	4935
GO:0022838	substrate-specific channel activity	GOMF	457	0.288194	1.33402	4.36368e-05	0.00283421	up	808, 80727, 781, 5348, 54822, 7416, 3779, 6509, 7220, 283652, 357, 348980, 343450, 55107, 51393, 57348, 79054, 6324, 7439, 116444, 203859, 53822, 117532, 2899, 27039, 2741, 360, 169522, 3743
GO:0035240	dopamine binding	GOMF	3	0.830014	2.29335	4.79394e-05	0.00288936	up	4935
GO:0008188	neuropeptide receptor activity	GOMF	19	0.614604	1.84892	4.89345e-05	0.00288936	up	4935, 6865
GO:0051019	mitogen-activated protein kinase binding	GOMF	18	-0.81267	0.443672	5.555e-05	0.00298507	down	3276, 10454, 10318, 5598, 8986
GO:0043177	organic acid binding	GOMF	13	0.617334	1.85398	5.53041e-05	0.00298507	up	4935
GO:0072509	divalent inorganic cation transmembrane transporter activity	GOMF	188	0.375629	1.45591	5.74495e-05	0.00298507	up	781, 54822, 7922, 7220, 283652, 51393, 79054, 348938, 116444, 117532, 27039
GO:0005262	calcium channel activity	GOMF	112	0.431867	1.54013	6.38826e-05	0.00319167	up	781, 54822, 7220, 283652, 51393, 79054, 116444, 117532, 27039
GO:0098800	inner mitochondrial membrane protein complex	GOCC	100	-0.518047	0.595683	0.000259237	0.0033377	down	513, 4723, 6390, 4705, 10989, 374291, 4728, 4716, 4702, 4715, 4713, 4695, 4731, 55572, 10245, 139322
GO:1990904	ribonucleoprotein complex	GOCC	687	-0.189142	0.827669	0.000263536	0.0033377	down	60, 6143, 7458, 22913, 11052, 7536, 3609, 7072, 11338, 8664, 27327, 9575, 10492, 51386, 192669, 90324, 51253, 10236, 26523, 140890, 6730, 7073, 14, 1659, 6182, 2332, 23636, 58155, 3692, 124995, 10189, 284695, 64965, 84545, 2091, 6123, 51081, 51602, 10212, 10607, 10436, 55131, 92170, 11193, 51645, 51096, 55011, 90480, 55319, 55285, 51574, 84081
GO:0043209	myelin sheath	GOCC	115	-0.336432	0.714314	0.000263833	0.0033377	down	60, 476, 50, 2064, 2821, 1743, 4705, 10989, 5245, 79784, 64398, 7416, 26227, 5584, 1267, 127281, 6900, 6616, 4359
GO:0050839	cell adhesion molecule binding	GOMF	366	-0.280225	0.755614	7.93791e-05	0.00368263	down	29119, 118, 7458, 3895, 8496, 7450, 832, 1453, 10938, 22905, 11252, 9230, 56061, 5905, 57410, 55324, 9101, 7077, 54874, 5902, 55379, 8650, 1903, 5817, 8607, 5917, 23607, 8727, 57650, 9973, 4646, 5771, 25945, 2036, 9133, 3689, 54413, 27329, 3683, 120425, 27237
GO:0005184	neuropeptide hormone activity	GOMF	13	0.596556	1.81585	7.78741e-05	0.00368263	up	1392, 5443, 7349
GO:0030529	intracellular ribonucleoprotein complex	GOCC	686	-0.187451	0.82907	0.000298918	0.00372246	down	60, 6143, 7458, 22913, 11052, 7536, 3609, 7072, 11338, 8664, 27327, 9575, 10492, 51386, 192669, 90324, 51253, 10236, 26523, 140890, 6730, 7073, 14, 1659, 6182, 2332, 23636, 58155, 3692, 124995, 10189, 284695, 64965, 84545, 2091, 6123, 51081, 51602, 10212, 10607, 10436, 55131, 92170, 11193, 51645, 51096, 55011, 90480, 55319, 55285, 51574, 84081
GO:0045121	membrane raft	GOCC	221	-0.255949	0.774181	0.00034654	0.00424912	down	476, 3098, 4641, 91663, 287, 30846, 2319, 4040, 824, 10211, 11252, 657, 1947, 6442, 112464, 30968, 7416, 8772, 3717, 28956, 3635, 7133, 5788, 114569, 79054, 150372
GO:0098857	membrane microdomain	GOCC	222	-0.254776	0.77509	0.000357223	0.00424935	down	476, 3098, 4641, 91663, 287, 30846, 2319, 4040, 824, 10211, 11252, 657, 1947, 6442, 112464, 30968, 7416, 8772, 3717, 28956, 3635, 7133, 5788, 114569, 79054, 150372
GO:0030990	intraciliary transport particle	GOCC	35	0.488667	1.63014	0.00035194	0.00424935	up	28981, 57539, 80173
GO:0098589	membrane region	GOCC	292	-0.231122	0.793643	0.000401177	0.00470203	down	476, 3098, 4641, 91663, 287, 30846, 7436, 2319, 1984, 4040, 824, 1212, 10211, 11252, 657, 1947, 6442, 112464, 23636, 30968, 7416, 8772, 3717, 4646, 28956, 3635, 7133, 5788, 114569, 79054, 150372
GO:0044391	ribosomal subunit	GOCC	92	-0.377068	0.68587	0.000450666	0.00520551	down	6143, 6182, 124995, 64965, 84545, 6123, 51081
GO:0043234	protein complex	GOCC	3680	-0.0969046	0.907643	0.000463427	0.00527645	down	5350, 60, 7135, 7134, 476, 3315, 513, 2064, 808, 4641, 4723, 10749, 5518, 1743, 118, 7458, 10155, 178, 9736, 8243, 80727, 6390, 4659, 781, 11052, 84376, 7756, 7436, 2319, 55904, 4705, 10989, 374291, 142, 1984, 51199, 25777, 11338, 4728, 253260, 4040, 5980, 55814, 8664, 5348, 80012, 4716, 3068, 6734, 832, 10204, 10921, 2288, 5164, 1212, 6256, 22905, 51160, 5524, 11331, 9575, 25813, 10211, 4702, 91…
GO:0005622	intracellular	GOCC	18081	-0.119674	0.887209	0.000473597	0.00531629	down	5350, 7431, 60, 7135, 7134, 1158, 476, 50, 3315, 5099, 5660, 7916, 7167, 3418, 6236, 513, 8239, 1979, 23281, 3098, 4779, 4782, 111, 2734, 10763, 5837, 29119, 6143, 2064, 808, 4641, 2821, 4723, 10749, 5518, 1743, 118, 7458, 10155, 178, 7314, 4215, 9736, 7067, 8243, 11142, 91663, 27332, 287, 116138, 22913, 6415, 2744, 4259, 30846, 23262, 56910, 29, 6390, 4659, 91624, 781, 9584, 23321, 11052, 3636, …
GO:1990204	oxidoreductase complex	GOCC	99	-0.46652	0.627181	0.000497879	0.00551124	down	4723, 1743, 6390, 4705, 374291, 4728, 4716, 5164, 4702, 4715, 4713, 4695, 4731, 55572, 10295
GO:0048037	cofactor binding	GOMF	211	-0.347595	0.706385	0.000143847	0.00593239	down	3418, 5837, 4723, 6390, 374291, 142, 211, 9563, 9131, 5860, 26227, 2539, 28976, 10873, 220, 84883, 51084, 55349, 7390, 2330, 2329
GO:0031491	nucleosome binding	GOMF	30	-0.685783	0.503696	0.000144432	0.00593239	down	60, 29128, 6598, 116092, 10467, 1104
GO:0015079	potassium ion transmembrane transporter activity	GOMF	149	0.384909	1.46948	0.000134618	0.00593239	up	476, 3779, 283652, 348980, 343450, 6549, 169522, 3743
GO:0022857	transmembrane transporter activity	GOMF	1112	0.191573	1.21115	0.00014614	0.00593239	up	476, 513, 808, 80727, 781, 5348, 54822, 10204, 6558, 8402, 10452, 10057, 529, 347734, 84134, 23200, 7416, 9114, 7922, 10245, 3779, 6509, 344905, 7220, 283652, 23443, 116843, 357, 84975, 10559, 387700, 348980, 343450, 55107, 6549, 10478, 51393, 3177, 57348, 9963, 79054, 6324, 348938, 146167, 136306, 7439, 51686, 116444, 203859, 53822, 117532, 2899, 27039, 2741, 360, 169522, 3743, 23657
GO:0097539	ciliary transition fiber	GOCC	9	0.563444	1.75671	0.000562363	0.00613977	up	51199, 132320, 51134
GO:0000502	proteasome complex	GOCC	121	-0.346081	0.707455	0.000581111	0.00617527	down	3315, 5709, 5705, 5710, 7466, 5691
GO:1905369	endopeptidase complex	GOCC	121	-0.346081	0.707455	0.000581111	0.00617527	down	3315, 5709, 5705, 5710, 7466, 5691
GO:0009055	electron carrier activity	GOMF	58	-0.567173	0.567126	0.000166996	0.00621451	down	6390, 8659, 9131, 5860, 26227, 28976
GO:0015267	channel activity	GOMF	489	0.260831	1.29801	0.000167442	0.00621451	up	808, 80727, 781, 5348, 54822, 10452, 84134, 7416, 10245, 3779, 6509, 7220, 283652, 357, 348980, 343450, 55107, 51393, 57348, 79054, 6324, 7439, 116444, 203859, 53822, 117532, 2899, 27039, 2741, 360, 169522, 3743
GO:0022803	passive transmembrane transporter activity	GOMF	489	0.260831	1.29801	0.000167442	0.00621451	up	808, 80727, 781, 5348, 54822, 10452, 84134, 7416, 10245, 3779, 6509, 7220, 283652, 357, 348980, 343450, 55107, 51393, 57348, 79054, 6324, 7439, 116444, 203859, 53822, 117532, 2899, 27039, 2741, 360, 169522, 3743
GO:0034702	ion channel complex	GOCC	209	0.290759	1.33744	0.000605462	0.00634939	up	808, 80727, 781, 5348, 5524, 3779, 343450, 55107, 57348, 6900, 6616, 6324, 7439, 116444, 2741, 169522, 3743
GO:0000313	organellar ribosome	GOCC	78	-0.384954	0.680482	0.000623147	0.00636728	down	51253, 6182, 124995, 64965, 84545, 51081, 92170, 90480
GO:0005761	mitochondrial ribosome	GOCC	78	-0.384954	0.680482	0.000623147	0.00636728	down	51253, 6182, 124995, 64965, 84545, 51081, 92170, 90480
GO:0022836	gated channel activity	GOMF	308	0.298844	1.3483	0.000177741	0.00641349	up	808, 80727, 781, 7416, 3779, 357, 348980, 343450, 55107, 6324, 7439, 116444, 203859, 117532, 2899, 2741, 169522, 3743
GO:0019843	rRNA binding	GOMF	38	-0.63895	0.527846	0.000183981	0.00645922	down	6143, 51081, 10436
GO:0015934	large ribosomal subunit	GOCC	44	-0.340459	0.711444	0.000673139	0.00679103	down	6143, 6182, 124995, 84545, 6123
GO:0015085	calcium ion transmembrane transporter activity	GOMF	140	0.388179	1.47429	0.000209133	0.00714906	up	781, 54822, 7220, 283652, 51393, 79054, 116444, 117532, 27039
GO:0005768	endosome	GOCC	772	-0.168963	0.84454	0.000720893	0.00717337	down	476, 2064, 7314, 30846, 2319, 25777, 4040, 11156, 79971, 5245, 10938, 51160, 10211, 11252, 9230, 375, 27333, 29763, 9101, 9873, 10454, 9784, 6948, 23080, 10670, 55745, 529, 8650, 972, 89853, 23200, 23163, 23325, 9114, 10818, 3833, 55697, 9392, 57231, 22841, 55823, 79589, 5289, 3717, 5584, 6683, 203228, 28956, 83891, 4218, 55604, 4804, 261729, 11151, 4615, 27329, 1234, 202915, 79953
GO:0005913	cell-cell adherens junction	GOCC	267	-0.223919	0.79938	0.000729038	0.00717337	down	29119, 118, 7458, 2319, 3895, 8496, 832, 1453, 10938, 22905, 10211, 11252, 9230, 56061, 5905, 57410, 55324, 9101, 54874, 5902, 55379, 8650, 5817, 8607, 5917, 23607, 57650, 9973, 4646, 25945, 2036, 9133, 357, 27237
GO:0005215	transporter activity	GOMF	1374	0.167191	1.18198	0.000229378	0.00764006	up	476, 513, 808, 80727, 56910, 781, 7436, 2170, 4040, 5348, 54822, 30000, 10204, 6558, 8402, 11252, 162, 10452, 10057, 23636, 529, 347734, 84134, 23200, 7416, 9114, 7095, 64901, 7922, 10245, 3779, 6509, 344905, 7220, 283652, 23443, 116843, 357, 84975, 10559, 387700, 348980, 343450, 55107, 261729, 6549, 10478, 114757, 51393, 3177, 57348, 9963, 79054, 6324, 348938, 146167, 136306, 7439, 51686, 116444…
GO:0019901	protein kinase binding	GOMF	434	-0.241555	0.785406	0.000242409	0.00787223	down	476, 3315, 808, 287, 4659, 142, 253260, 26960, 4214, 3276, 6558, 162, 2997, 2869, 10131, 708, 10454, 9093, 10318, 63916, 112464, 1386, 57018, 5606, 7416, 5598, 10818, 27013, 5347, 22841, 7157, 3717, 54875, 5771, 55014, 896, 1163, 4218, 8986, 55011, 7444, 7074, 5788, 3689, 2268, 2041, 5341, 5080, 91862, 27237
GO:0098641	cadherin binding involved in cell-cell adhesion	GOMF	219	-0.318716	0.727082	0.000259476	0.00822096	down	118, 7458, 3895, 8496, 832, 1453, 10938, 22905, 11252, 9230, 56061, 5905, 57410, 55324, 9101, 54874, 5902, 55379, 8650, 8607, 5917, 23607, 57650, 9973, 4646, 2036, 9133, 27237
GO:0098796	membrane protein complex	GOCC	935	-0.154115	0.857173	0.000852525	0.00828613	down	5350, 476, 513, 808, 4723, 80727, 6390, 781, 84376, 2319, 4705, 10989, 374291, 4728, 4040, 5348, 4716, 6734, 1212, 22905, 51160, 5524, 25813, 10211, 4702, 6185, 162, 8733, 4715, 657, 23399, 57410, 6442, 11316, 6444, 2701, 94005, 4713, 5286, 10452, 6748, 10670, 6809, 4695, 23636, 55745, 30968, 529, 84134, 972, 89853, 7416, 23163, 4731, 55572, 9114, 55697, 8772, 55823, 26958, 5289, 6445, 10245, 550…
GO:0022624	proteasome accessory complex	GOCC	41	-0.344364	0.708671	0.000963934	0.00910548	down	5709, 5705, 5710
GO:0000315	organellar large ribosomal subunit	GOCC	26	-0.338936	0.712528	0.000971099	0.00910548	down	6182, 124995, 84545
GO:0005762	mitochondrial large ribosomal subunit	GOCC	26	-0.338936	0.712528	0.000971099	0.00910548	down	6182, 124995, 84545
GO:0005746	mitochondrial respiratory chain	GOCC	68	-0.566478	0.567521	0.00104002	0.00943043	down	4723, 6390, 4705, 374291, 4728, 4716, 4702, 4715, 4713, 4695, 4731, 55572
GO:0070469	respiratory chain	GOCC	70	-0.566478	0.567521	0.00104002	0.00943043	down	4723, 6390, 4705, 374291, 4728, 4716, 4702, 4715, 4713, 4695, 4731, 55572
GO:0044424	intracellular part	GOCC	17816	-0.107876	0.897739	0.00104125	0.00943043	down	5350, 7431, 60, 7135, 7134, 1158, 476, 50, 3315, 5099, 5660, 7916, 7167, 3418, 513, 8239, 1979, 23281, 3098, 4779, 4782, 2734, 10763, 5837, 29119, 6143, 2064, 808, 4641, 2821, 4723, 10749, 5518, 1743, 118, 7458, 10155, 178, 7314, 4215, 9736, 7067, 8243, 11142, 91663, 27332, 287, 116138, 22913, 6415, 2744, 4259, 30846, 23262, 56910, 29, 6390, 4659, 91624, 781, 9584, 23321, 11052, 3636, 51365, 5744…
GO:0005838	proteasome regulatory particle	GOCC	22	-0.346993	0.706811	0.00105511	0.00944859	down	5709, 5705, 5710
GO:0036038	MKS complex	GOCC	12	0.52529	1.69095	0.00106756	0.00945384	up	80184, 54806
GO:0044445	cytosolic part	GOCC	133	-0.266273	0.76623	0.00110229	0.00965413	down	6143, 2982, 5705, 11234, 23325, 8772, 6123, 79036, 6616
GO:1905368	peptidase complex	GOCC	135	-0.295413	0.744224	0.00114091	0.00988376	down	3315, 9736, 5709, 5705, 5710, 7466, 5691
GO:0098803	respiratory chain complex	GOCC	67	-0.579242	0.560323	0.00118199	0.0101295	down	4723, 6390, 4705, 374291, 4728, 4716, 4702, 4715, 4713, 4695, 4731, 55572
882918	Cortocotropin releasing factor receptor signaling pathway	Panther Pathway	23	0.834045	2.30261	0.00016278	0.0126968	up	6809, 1392, 6616, 5443, 2785
GO:0044432	endoplasmic reticulum part	GOCC	1033	-0.138373	0.870774	0.00155494	0.0131839	down	5350, 4779, 4259, 3895, 1984, 9926, 79971, 824, 81876, 3270, 6734, 54507, 79709, 2288, 9563, 6185, 8733, 23399, 10430, 11316, 94005, 6748, 10523, 8985, 55379, 347734, 972, 6396, 79956, 56894, 7466, 7095, 55080, 10961, 5833, 92305, 5681, 5279, 26958, 7922, 51290, 10897, 138311, 6683, 10695, 55014, 80310, 10423, 11018, 10206, 9200, 285203, 152002, 79982, 10026, 7444, 81544, 54982, 57171, 23423, 233…
GO:0012505	endomembrane system	GOCC	4074	-0.0887297	0.915093	0.00159765	0.013394	down	5350, 476, 5099, 4779, 2734, 2064, 4641, 10749, 7314, 4259, 30846, 781, 3636, 51365, 57447, 84376, 7436, 2319, 4000, 142, 3895, 2803, 1984, 91461, 25777, 4040, 11156, 26960, 9926, 1384, 6434, 9435, 79971, 5127, 5245, 824, 27327, 81876, 7450, 3270, 6734, 30000, 10204, 54507, 79709, 79586, 2288, 1453, 1212, 9563, 10938, 6397, 22905, 51160, 84823, 10211, 11252, 10492, 6185, 23061, 9230, 162, 375, 98…
GO:0034705	potassium channel complex	GOCC	67	0.379655	1.46178	0.00161333	0.013394	up	808, 3779, 343450, 6900, 6616, 169522, 3743
GO:0030054	cell junction	GOCC	1100	-0.127664	0.880149	0.00164542	0.0135196	down	7431, 60, 476, 3315, 29119, 6143, 118, 7458, 91663, 287, 4659, 91624, 823, 2319, 2314, 3895, 8496, 347731, 5127, 824, 832, 1453, 10938, 22905, 10211, 84687, 11252, 9230, 375, 56061, 2869, 5905, 5499, 57410, 55324, 6442, 55201, 6730, 9101, 2701, 9093, 57669, 55591, 7525, 2332, 54874, 8189, 4921, 5902, 6809, 55379, 8650, 64398, 29780, 260425, 10818, 8321, 5817, 8607, 10095, 3835, 815, 5917, 23607, …
GO:0022891	substrate-specific transmembrane transporter activity	GOMF	999	0.183785	1.20176	0.000439146	0.0135821	up	476, 513, 808, 80727, 781, 5348, 54822, 10204, 6558, 8402, 10452, 10057, 529, 347734, 84134, 23200, 7416, 9114, 7922, 10245, 3779, 6509, 344905, 7220, 283652, 23443, 357, 84975, 10559, 387700, 348980, 343450, 55107, 6549, 10478, 51393, 3177, 57348, 9963, 79054, 6324, 348938, 146167, 136306, 7439, 51686, 116444, 203859, 53822, 117532, 2899, 27039, 2741, 360, 169522, 3743, 23657
GO:1902495	transmembrane transporter complex	GOCC	229	0.260421	1.29748	0.0017621	0.0142347	up	5350, 476, 808, 80727, 781, 5348, 5524, 3779, 343450, 55107, 57348, 6900, 6616, 6324, 7439, 116444, 2741, 169522, 3743
GO:1990351	transporter complex	GOCC	234	0.258292	1.29472	0.00176817	0.0142347	up	5350, 476, 808, 80727, 781, 5348, 5524, 3779, 343450, 55107, 57348, 6900, 6616, 6324, 7439, 116444, 2741, 169522, 3743
GO:0022839	ion gated channel activity	GOMF	43	0.471908	1.60305	0.000475636	0.0143686	up	80727, 3779, 343450, 55107, 7439, 203859
900837	CTL mediated immune response against target cells	Biocarta Pathway	8	-1.46629	0.23078	0.000219574	0.0145651	down	3689, 3683, 915
GO:0030666	endocytic vesicle membrane	GOCC	101	-0.262934	0.768792	0.00188322	0.0150093	down	7314, 79971, 22905, 9230, 162, 972, 9114, 815, 5289, 9474, 4218, 81035, 11151, 2535
GO:0019865	immunoglobulin binding	GOMF	9	-0.844054	0.429964	0.00053096	0.0150427	down	7450, 3512
GO:0019900	kinase binding	GOMF	492	-0.216168	0.8056	0.000532689	0.0150427	down	476, 3315, 808, 287, 4659, 142, 253260, 26960, 4214, 92597, 3276, 6558, 162, 2997, 2869, 10131, 708, 10454, 9093, 10318, 63916, 112464, 1386, 10273, 57018, 5606, 7416, 5598, 10818, 27013, 9832, 5347, 22841, 7157, 3717, 5925, 54875, 5771, 55014, 5562, 896, 1163, 4218, 8986, 55011, 7444, 7074, 5788, 3689, 2268, 2041, 5341, 5080, 91862, 27237
GO:0016303	1-phosphatidylinositol-3-kinase activity	GOMF	34	0.462962	1.58877	0.000528736	0.0150427	up	5286, 10818, 5289, 2254
GO:0005783	endoplasmic reticulum	GOCC	1596	-0.118428	0.888316	0.00205003	0.016177	down	5350, 476, 4779, 10749, 4259, 781, 3895, 1984, 4040, 9926, 1384, 79971, 824, 81876, 7450, 3270, 6734, 54507, 79709, 2288, 9563, 10492, 6185, 8733, 9817, 23399, 10430, 10236, 11316, 6730, 94005, 5476, 5451, 6748, 64848, 10523, 8985, 55379, 347734, 972, 10273, 6396, 79956, 23200, 56894, 7466, 7095, 55080, 55697, 83989, 10961, 5833, 92305, 7157, 5681, 23509, 5279, 26958, 79589, 7922, 51290, 10897, 1…
GO:0022626	cytosolic ribosome	GOCC	45	-0.300461	0.740477	0.00208942	0.0163261	down	6143, 6123
GO:0010008	endosome membrane	GOCC	351	-0.195041	0.822801	0.00214626	0.0166075	down	2064, 7314, 30846, 25777, 4040, 79971, 10938, 51160, 11252, 9230, 27333, 9101, 10454, 9784, 55745, 89853, 23200, 23163, 9114, 55697, 57231, 22841, 55823, 28956, 83891, 4218, 261729, 4615, 202915, 79953
GO:1902494	catalytic complex	GOCC	1106	-0.129851	0.878226	0.00218029	0.0167086	down	5350, 60, 476, 3315, 4723, 5518, 1743, 178, 9736, 6390, 4659, 55904, 4705, 374291, 4728, 5980, 5348, 80012, 4716, 5164, 5524, 4702, 91748, 84687, 6185, 23067, 6923, 8733, 905, 4715, 7403, 9817, 83892, 5434, 5709, 54165, 23399, 5499, 80314, 5528, 94005, 79724, 5705, 4713, 9282, 5286, 27154, 5710, 26512, 4695, 10273, 57018, 991, 4731, 55572, 7466, 55697, 8772, 8607, 10419, 7157, 57542, 11275, 5691,…
GO:0005031	tumor necrosis factor-activated receptor activity	GOMF	14	-0.765875	0.464927	0.000659156	0.0178384	down	27242, 7133, 4804
GO:0005035	death receptor activity	GOMF	14	-0.765875	0.464927	0.000659156	0.0178384	down	27242, 7133, 4804
GO:0022843	voltage-gated cation channel activity	GOMF	116	0.374157	1.45376	0.000676346	0.0179301	up	781, 348980, 343450, 117532, 169522, 3743
GO:0015020	glucuronosyltransferase activity	GOMF	24	-0.788934	0.454329	0.000691747	0.0179716	down	79586, 26229, 22856
GO:0030139	endocytic vesicle	GOCC	197	-0.224358	0.799029	0.00239863	0.0181935	down	7314, 2319, 79971, 22905, 9230, 162, 27333, 972, 9114, 55823, 815, 23607, 5289, 4646, 9474, 4218, 81035, 11151, 2535, 752, 54413
GO:0008076	voltage-gated potassium channel complex	GOCC	63	0.371205	1.44948	0.00241972	0.0181935	up	808, 3779, 343450, 6900, 6616, 169522, 3743
GO:0071855	neuropeptide receptor binding	GOMF	13	0.536197	1.70949	0.0007162	0.018242	up	1392, 5443, 7349
GO:0001750	photoreceptor outer segment	GOCC	48	0.393902	1.48276	0.00265082	0.0197449	up	4117
GO:0045296	cadherin binding	GOMF	236	-0.286513	0.750878	0.000808108	0.0197813	down	29119, 118, 7458, 3895, 8496, 832, 1453, 10938, 22905, 11252, 9230, 56061, 5905, 57410, 55324, 9101, 54874, 5902, 55379, 8650, 8607, 5917, 23607, 8727, 57650, 9973, 4646, 2036, 9133, 27237
GO:0098632	protein binding involved in cell-cell adhesion	GOMF	230	-0.287888	0.749846	0.000820193	0.0197813	down	29119, 118, 7458, 3895, 8496, 832, 1453, 10938, 22905, 11252, 9230, 56061, 5905, 57410, 55324, 9101, 54874, 5902, 55379, 8650, 8607, 5917, 23607, 57650, 9973, 4646, 2036, 9133, 27237
GO:0005267	potassium channel activity	GOMF	116	0.375436	1.45563	0.000822316	0.0197813	up	3779, 348980, 343450, 169522, 3743
GO:0001055	RNA polymerase II activity	GOMF	8	-0.844113	0.429939	0.000845028	0.019958	down	5434, 5435
GO:0031492	nucleosomal DNA binding	GOMF	19	-0.704112	0.494548	0.000885661	0.0205442	down	60, 6598, 1104
GO:0015291	secondary active transmembrane transporter activity	GOMF	231	0.293122	1.34061	0.000910887	0.0207586	up	6558, 8402, 6509, 283652, 23443, 10559, 387700, 6549, 9963, 23657
GO:0015294	solute:cation symporter activity	GOMF	77	0.393762	1.48255	0.000928923	0.0208047	up	6558, 23443, 10559, 9963
GO:0098631	protein binding involved in cell adhesion	GOMF	236	-0.281787	0.754434	0.00094654	0.0208399	down	29119, 118, 7458, 3895, 8496, 832, 1453, 10938, 22905, 11252, 9230, 56061, 5905, 57410, 55324, 9101, 54874, 5902, 55379, 8650, 8607, 5917, 23607, 57650, 9973, 4646, 22801, 2036, 9133, 27237
GO:0001054	RNA polymerase I activity	GOMF	11	-0.788361	0.454589	0.0010079	0.0214748	down	5434, 64425, 5435
GO:0051213	dioxygenase activity	GOMF	95	-0.465057	0.628099	0.00100844	0.0214748	down	54890, 7403, 5253, 8985, 80853, 84266, 23474, 114757, 83875
GO:0046930	pore complex	GOCC	10	-0.345482	0.707879	0.00291888	0.0215402	down	10452, 23636, 84134, 7416, 730
GO:0044440	endosomal part	GOCC	380	-0.184375	0.831624	0.0029701	0.0217171	down	2064, 7314, 30846, 25777, 4040, 79971, 10938, 51160, 11252, 9230, 27333, 9101, 10454, 9784, 10670, 55745, 89853, 23200, 23163, 9114, 55697, 9392, 57231, 22841, 55823, 3717, 28956, 83891, 4218, 261729, 4615, 202915, 79953
GO:0000149	SNARE binding	GOMF	99	0.339157	1.40376	0.00104679	0.021932	up	6809, 55823, 252983, 51542, 5771, 55014, 6616, 415117, 94120, 94122
GO:0008540	proteasome regulatory particle, base subcomplex	GOCC	9	-0.348138	0.706001	0.00315627	0.0226119	down	5705, 5710
GO:0005747	mitochondrial respiratory chain complex I	GOCC	59	-0.519074	0.595071	0.00323432	0.0226119	down	4723, 4705, 374291, 4728, 4716, 4702, 4715, 4713, 4695, 4731, 55572
GO:0030964	NADH dehydrogenase complex	GOCC	59	-0.519074	0.595071	0.00323432	0.0226119	down	4723, 4705, 374291, 4728, 4716, 4702, 4715, 4713, 4695, 4731, 55572
GO:0045271	respiratory chain complex I	GOCC	59	-0.519074	0.595071	0.00323432	0.0226119	down	4723, 4705, 374291, 4728, 4716, 4702, 4715, 4713, 4695, 4731, 55572
GO:0000242	pericentriolar material	GOCC	18	0.469416	1.59906	0.00319711	0.0226119	up	84376, 51199, 27241
GO:0030992	intraciliary transport particle B	GOCC	24	0.473642	1.60583	0.0032758	0.0227027	up	28981, 80173
GO:0008134	transcription factor binding	GOMF	439	-0.221778	0.801093	0.00112045	0.0230302	down	60, 118, 7067, 142, 3068, 6256, 91748, 54880, 905, 9063, 9817, 10514, 708, 1460, 6598, 322, 5705, 9282, 7227, 1386, 5710, 6604, 23636, 26508, 27254, 7466, 7157, 55929, 2091, 5925, 51602, 64425, 5916, 5393, 6095, 1870, 9014, 5080
GO:0005102	receptor binding	GOMF	1215	-0.14893	0.861629	0.00113467	0.0230302	down	3908, 5660, 2734, 2064, 808, 4641, 2821, 2319, 142, 4040, 1384, 79971, 5245, 7450, 3068, 2288, 6397, 6256, 55252, 5524, 11331, 10211, 9063, 1947, 5921, 10131, 708, 1460, 4192, 9093, 7077, 9784, 5705, 9282, 63916, 7040, 10572, 7525, 80381, 9958, 6604, 23636, 30968, 25824, 1903, 972, 50810, 10273, 10818, 8321, 5817, 9392, 8772, 11079, 7157, 815, 23607, 2114, 8324, 3717, 5925, 10695, 5771, 6696, 803…
GO:0005525	GTP binding	GOMF	278	-0.260528	0.770644	0.00116823	0.0233466	down	6236, 30846, 51199, 81876, 6734, 2288, 7284, 10938, 9230, 375, 2982, 10670, 91608, 22808, 64901, 54622, 373, 92170, 7277, 4218, 54707, 10123, 51807
GO:0051082	unfolded protein binding	GOMF	70	-0.46675	0.627037	0.00120611	0.0233841	down	23386, 10131, 14, 9093
GO:0022892	substrate-specific transporter activity	GOMF	1150	0.156592	1.16952	0.00120602	0.0233841	up	476, 513, 808, 80727, 781, 2170, 5348, 54822, 30000, 10204, 6558, 8402, 162, 10452, 10057, 529, 347734, 84134, 23200, 7416, 9114, 7095, 64901, 7922, 10245, 3779, 6509, 344905, 7220, 283652, 23443, 357, 84975, 10559, 387700, 348980, 343450, 55107, 6549, 10478, 114757, 51393, 3177, 57348, 9963, 79054, 6324, 348938, 146167, 136306, 7439, 51686, 116444, 203859, 53822, 117532, 2899, 27039, 2741, 360, …
GO:0044449	contractile fiber part	GOCC	177	-0.226926	0.79698	0.0034105	0.0234325	down	7135, 7134, 3315, 808, 287, 4659, 91624, 3270, 832, 375, 10273, 29780, 2275, 8852
GO:0043202	lysosomal lumen	GOCC	67	-0.267061	0.765626	0.00349623	0.0238162	down	5660, 5476, 6948, 972
GO:0030898	actin-dependent ATPase activity	GOMF	10	-0.810367	0.444695	0.0012708	0.0239894	down	4641, 79784
GO:0000295	adenine nucleotide transmembrane transporter activity	GOMF	8	-0.928137	0.395289	0.0013112	0.0239894	down	347734, 10478
GO:0015211	purine nucleoside transmembrane transporter activity	GOMF	7	-0.928137	0.395289	0.0013112	0.0239894	down	347734, 10478
GO:0015216	purine nucleotide transmembrane transporter activity	GOMF	8	-0.928137	0.395289	0.0013112	0.0239894	down	347734, 10478
GO:0051087	chaperone binding	GOMF	62	-0.482499	0.617239	0.00133571	0.0240984	down	476, 7450, 10961, 7157, 10478
GO:0043296	apical junction complex	GOCC	98	0.310826	1.36455	0.00369773	0.0249754	up	8189, 64398, 260425, 5584, 25945, 357, 120425, 49861, 91862
hsa03050	Proteasome	KEGG	37	-0.744999	0.474735	0.000613094	0.0262404	down	5709, 5705, 5710, 5691
GO:0005344	oxygen transporter activity	GOMF	3	-0.964396	0.381213	0.00148906	0.0264971	down	114757
GO:0015935	small ribosomal subunit	GOCC	48	-0.290008	0.748258	0.00410477	0.02739	down	64965, 51081
GO:0005758	mitochondrial intermembrane space	GOCC	55	-0.276273	0.758606	0.00412396	0.02739	down	4702, 9131, 204, 10131, 4713, 30968, 2628, 1841, 23568, 2268
GO:0003857	3-hydroxyacyl-CoA dehydrogenase activity	GOMF	13	-0.802108	0.448383	0.0015669	0.0275054	down	3028, 51084
GO:0003677	DNA binding	GOMF	1783	0.114762	1.12161	0.0015998	0.0276497	up	60, 4779, 4782, 10155, 7067, 27332, 7756, 84146, 80205, 6749, 23089, 3609, 142, 8880, 92999, 10725, 5937, 23036, 5980, 55814, 26073, 5245, 8815, 3276, 84458, 80012, 3068, 6256, 55252, 9575, 91748, 7342, 1059, 9131, 54880, 54464, 9063, 7403, 84948, 5434, 23361, 1105, 7008, 4174, 29128, 57410, 29994, 26137, 51592, 55201, 10514, 26523, 50804, 6598, 51742, 79724, 5451, 79811, 22877, 7227, 1386, 57708…
GO:0052742	phosphatidylinositol kinase activity	GOMF	41	0.420394	1.52256	0.00161769	0.0276497	up	5286, 10818, 5289, 2254
GO:0005665	DNA-directed RNA polymerase II, core complex	GOCC	15	-0.323373	0.723704	0.00420674	0.0277088	down	5434, 79724, 5435
GO:0004812	aminoacyl-tRNA ligase activity	GOMF	55	-0.574149	0.563184	0.00165356	0.0278957	down	16, 23395, 6301, 4141, 5917
GO:0042101	T cell receptor complex	GOCC	21	-0.323007	0.723969	0.00428924	0.0280207	down	30968, 915
GO:0005179	hormone activity	GOMF	44	0.414337	1.51337	0.00168535	0.0280676	up	1392, 5443, 7349
GO:0001618	virus receptor activity	GOMF	47	-0.522281	0.593166	0.00179285	0.0281107	down	10572, 5817, 1234
GO:0016875	ligase activity, forming carbon-oxygen bonds	GOMF	56	-0.565655	0.567988	0.00181234	0.0281107	down	16, 23395, 6301, 4141, 5917
GO:0016876	ligase activity, forming aminoacyl-tRNA and related compounds	GOMF	56	-0.565655	0.567988	0.00181234	0.0281107	down	16, 23395, 6301, 4141, 5917
GO:0001161	intronic transcription regulatory region sequence-specific DNA binding	GOMF	5	0.571498	1.77092	0.00174108	0.0281107	up	84524, 79977
GO:0044213	intronic transcription regulatory region DNA binding	GOMF	5	0.571498	1.77092	0.00174108	0.0281107	up	84524, 79977
GO:0015269	calcium-activated potassium channel activity	GOMF	17	0.499352	1.64765	0.00181778	0.0281107	up	3779, 343450
GO:0015386	potassium:proton antiporter activity	GOMF	8	0.535274	1.70792	0.0018575	0.028387	up	6549
GO:0031970	organelle envelope lumen	GOCC	63	-0.268368	0.764626	0.00438692	0.0284258	down	4702, 9131, 204, 10131, 4713, 30968, 2628, 1841, 23568, 2268
hsa00020	Citrate cycle (TCA cycle)	KEGG	23	-0.89664	0.407938	0.000830713	0.0296288	down	50, 3418, 1743, 6390, 3421
GO:0000813	ESCRT I complex	GOCC	16	-0.340617	0.711331	0.00484566	0.0309717	down	51160, 89853
GO:0043292	contractile fiber	GOCC	193	-0.214494	0.806949	0.00485755	0.0309717	down	7135, 7134, 3315, 808, 287, 4659, 91624, 3270, 832, 375, 10273, 29780, 2275, 8852
GO:0044389	ubiquitin-like protein ligase binding	GOMF	219	-0.271321	0.762371	0.00207922	0.0310449	down	7167, 2821, 10155, 6923, 9063, 5905, 10670, 10273, 7466, 7157, 54737, 5925, 29089, 7133, 4804, 5080
GO:0015106	bicarbonate transmembrane transporter activity	GOMF	19	0.490404	1.63298	0.00205808	0.0310449	up	7439
GO:0031625	ubiquitin protein ligase binding	GOMF	215	-0.272417	0.761537	0.00218187	0.0315437	down	7167, 2821, 10155, 6923, 9063, 5905, 10670, 10273, 7466, 7157, 54737, 5925, 29089, 7133, 4804, 5080
GO:0005451	monovalent cation:proton antiporter activity	GOMF	20	0.507585	1.66128	0.00216317	0.0315437	up	6549
GO:0047555	3',5'-cyclic-GMP phosphodiesterase activity	GOMF	14	0.50732	1.66083	0.00218547	0.0315437	up	5136
GO:0034987	immunoglobulin receptor binding	GOMF	6	-0.906451	0.403955	0.00222977	0.0318294	down	2268, 3512
GO:0044437	vacuolar part	GOCC	660	-0.145756	0.864368	0.00508251	0.0320546	down	5660, 2064, 7314, 30846, 25777, 4040, 79971, 10938, 51160, 10211, 11252, 6185, 9230, 162, 27333, 9101, 10454, 9784, 5476, 6948, 10670, 55745, 529, 972, 89853, 23200, 23163, 9114, 55697, 9392, 57231, 22841, 55823, 53346, 3717, 4646, 79036, 55014, 28956, 128338, 373, 83891, 4218, 54834, 261729, 4615, 4935, 400668, 202915, 79953
GO:0030017	sarcomere	GOCC	160	-0.222048	0.800877	0.00510783	0.0320546	down	7135, 7134, 3315, 808, 287, 4659, 91624, 3270, 832, 375, 10273, 29780, 2275, 8852
GO:0003899	DNA-directed RNA polymerase activity	GOMF	43	-0.572067	0.564358	0.00228848	0.0323123	down	5434, 64425, 51728, 5435
GO:0030016	myofibril	GOCC	183	-0.214751	0.806742	0.00539737	0.033365	down	7135, 7134, 3315, 808, 287, 4659, 91624, 3270, 832, 375, 10273, 29780, 2275, 8852
GO:0000139	Golgi membrane	GOCC	576	-0.146361	0.863845	0.00540036	0.033365	down	2734, 2803, 9435, 79971, 81876, 79586, 1453, 162, 375, 27333, 11316, 10198, 9334, 57589, 51070, 347734, 972, 6396, 56894, 55080, 23243, 55697, 11079, 26958, 51542, 51304, 10897, 5584, 89792, 26229, 57511, 80310, 10423, 340481, 51360, 373, 4218, 283652, 23443, 10559, 261729, 23423, 22856, 10125, 79090, 11226
GO:0002020	protease binding	GOMF	80	-0.419504	0.657373	0.00239322	0.0334279	down	2319, 374291, 7450, 54507, 10211, 7077, 8772, 7157, 219743, 675, 128817
900952	Reversal of Insulin Resistance by Leptin	Biocarta Pathway	10	1.13848	3.12203	0.00067847	0.0337539	up	5562
GO:0022821	potassium ion antiporter activity	GOMF	17	0.497751	1.64502	0.00244898	0.0338428	up	283652, 6549
GO:0031010	ISWI-type complex	GOCC	8	0.534318	1.70628	0.00565189	0.0346505	up	51773
GO:0031490	chromatin DNA binding	GOMF	50	-0.493822	0.610289	0.0025728	0.0348132	down	60, 7067, 6256, 9575, 7403, 6598, 1104, 79977
GO:0015293	symporter activity	GOMF	113	0.322778	1.38096	0.00255412	0.0348132	up	6558, 6509, 283652, 23443, 10559, 387700, 9963
GO:0015296	anion:cation symporter activity	GOMF	28	0.463793	1.59009	0.00266339	0.0356675	up	6558, 9963
GO:0044430	cytoskeletal part	GOCC	1365	0.112924	1.11955	0.00609612	0.0370886	up	7431, 7135, 7134, 3315, 23281, 10763, 808, 4641, 10749, 118, 91663, 4659, 9584, 57447, 84376, 7756, 2319, 4000, 2314, 51199, 55183, 824, 85459, 832, 5930, 2288, 1453, 84823, 10211, 9230, 353116, 9859, 93594, 84445, 9847, 9817, 4130, 146057, 5905, 57410, 55201, 79784, 9093, 10198, 124997, 7525, 3619, 5902, 23636, 991, 9114, 3833, 2539, 6196, 8607, 10095, 80184, 5347, 5681, 3835, 57542, 161436, 112…
GO:0005788	endoplasmic reticulum lumen	GOCC	157	-0.213055	0.808112	0.00614859	0.0371245	down	3270, 54507, 79709, 9563, 10961, 10695, 80310, 285203, 54982, 27433, 347527
hsa01100	Metabolic pathways	KEGG	736	-0.183079	0.832702	0.00122477	0.037443	down	1158, 50, 7167, 3418, 513, 3098, 2821, 4723, 1743, 178, 2744, 6390, 3636, 4705, 374291, 8659, 4728, 211, 5980, 4716, 3707, 79586, 9563, 4702, 6185, 3421, 8733, 4522, 4715, 204, 55500, 5434, 94005, 4713, 5286, 4695, 529, 3028, 4731, 56894, 9114, 25796, 5860, 26227, 2539, 84284, 5833, 5279, 27349, 2628, 5289, 4597, 2584, 5425, 203, 26229, 64425, 10423, 10873, 51728, 220, 1841, 51084, 3614, 4598, 10…
GO:0015385	sodium:proton antiporter activity	GOMF	14	0.514909	1.67349	0.00292146	0.0387243	up	6549
GO:0001725	stress fiber	GOCC	37	-0.278401	0.756993	0.00669224	0.0398038	down	79784, 2275
GO:0097517	contractile actin filament bundle	GOCC	37	-0.278401	0.756993	0.00669224	0.0398038	down	79784, 2275
GO:0034062	RNA polymerase activity	GOMF	45	-0.555427	0.573827	0.00303906	0.0398762	down	5434, 64425, 51728, 5435
GO:0008469	histone-arginine N-methyltransferase activity	GOMF	13	-0.792035	0.452922	0.0031038	0.0403184	down	3276, 10419, 55170
GO:0005736	DNA-directed RNA polymerase I complex	GOCC	12	-0.322488	0.724345	0.00704015	0.041563	down	5434, 64425, 5435
GO:0017146	NMDA selective glutamate receptor complex	GOCC	9	0.516486	1.67613	0.00711828	0.0417152	up	116444
GO:0005337	nucleoside transmembrane transporter activity	GOMF	13	-0.772107	0.462038	0.00326889	0.0420425	down	347734, 10478, 3177
GO:0046983	protein dimerization activity	GOMF	830	-0.14548	0.864607	0.00330564	0.0420983	down	7134, 23281, 111, 2064, 5518, 118, 8243, 2319, 4040, 824, 8815, 7450, 5164, 6256, 5524, 9575, 10211, 57017, 9131, 29959, 657, 3956, 7040, 2332, 7511, 22877, 1386, 10670, 26508, 1436, 25824, 6793, 10273, 140576, 79830, 5860, 2539, 5817, 10961, 10419, 22841, 7157, 815, 22890, 4597, 116092, 64123, 25945, 7486, 220, 6827, 51084, 1870, 8799, 54982, 55107, 23255, 11151, 3689, 10125, 10388, 7013, 3512, …
GO:0097060	synaptic membrane	GOCC	181	0.232548	1.26181	0.00731875	0.0422868	up	287, 374291, 347731, 375, 322, 9093, 2332, 6809, 815, 25945, 26045, 79414, 6616, 9148, 116444, 2899, 2741, 79953
GO:0031201	SNARE complex	GOCC	56	0.361933	1.4361	0.00732193	0.0422868	up	6809, 55014, 6616, 415117
GO:0005852	eukaryotic translation initiation factor 3 complex	GOCC	24	-0.312726	0.731451	0.00739159	0.0423574	down	8664, 51386
GO:0031300	intrinsic component of organelle membrane	GOCC	129	-0.22066	0.801989	0.00753767	0.0423574	down	10989, 25777, 9435, 10452, 347734, 11079, 10897, 10245, 8834, 139322, 54332, 8799, 261729, 10478
GO:0005682	U5 snRNP	GOCC	10	-0.328306	0.720143	0.00755962	0.0423574	down	NA
GO:0008328	ionotropic glutamate receptor complex	GOCC	36	0.406713	1.50187	0.00759988	0.0423574	up	116444
GO:0098878	neurotransmitter receptor complex	GOCC	36	0.406713	1.50187	0.00759988	0.0423574	up	116444
GO:0045211	postsynaptic membrane	GOCC	131	0.258814	1.29539	0.00772872	0.0427763	up	287, 347731, 375, 322, 9093, 2332, 25945, 26045, 79414, 9148, 116444, 2899, 2741, 79953
GO:0032580	Golgi cisterna membrane	GOCC	52	-0.259009	0.771816	0.00832749	0.045459	down	79586, 27333, 9334, 89792, 23423, 22856
GO:0070160	occluding junction	GOCC	85	0.303848	1.35506	0.00829056	0.045459	up	8189, 64398, 260425, 5584, 357, 120425, 49861, 91862
GO:0005923	bicellular tight junction	GOCC	83	0.304516	1.35597	0.00844829	0.0458047	up	8189, 64398, 260425, 5584, 357, 120425, 49861, 91862
GO:0016469	proton-transporting two-sector ATPase complex	GOCC	47	-0.284312	0.752532	0.00875051	0.0461982	down	513, 529, 9114
GO:0036452	ESCRT complex	GOCC	32	-0.295998	0.743789	0.00875274	0.0461982	down	51160, 89853
GO:0034703	cation channel complex	GOCC	136	0.272445	1.31317	0.00858771	0.0461982	up	808, 781, 5524, 3779, 343450, 6900, 6616, 6324, 169522, 3743
GO:0032300	mismatch repair complex	GOCC	8	0.500935	1.65026	0.00865263	0.0461982	up	7486, 5378
GO:0042470	melanosome	GOCC	82	-0.235482	0.79019	0.00923	0.0480277	down	476, 10211, 6809, 10961, 1267, 6509, 283652, 51393, 4935
GO:0048770	pigment granule	GOCC	82	-0.235482	0.79019	0.00923	0.0480277	down	476, 10211, 6809, 10961, 1267, 6509, 283652, 51393, 4935
GO:0031228	intrinsic component of Golgi membrane	GOCC	47	-0.26092	0.770342	0.00936585	0.0480277	down	9435, 347734, 11079, 10897, 261729
GO:0008180	COP9 signalosome	GOCC	30	-0.281345	0.754768	0.00941758	0.0480277	down	10211, 30968
GO:0001931	uropod	GOCC	8	-0.333397	0.716486	0.00946092	0.0480277	down	2319, 10211
GO:0031254	cell trailing edge	GOCC	8	-0.333397	0.716486	0.00946092	0.0480277	down	2319, 10211
GO:0019001	guanyl nucleotide binding	GOMF	303	-0.227565	0.79647	0.00396239	0.048558	down	6236, 30846, 51199, 81876, 6734, 2288, 7284, 10938, 9230, 375, 2982, 10670, 91608, 22808, 64901, 54622, 373, 92170, 7277, 4218, 5136, 54707, 10123, 51807
GO:0015280	ligand-gated sodium channel activity	GOMF	6	0.567827	1.76443	0.00388434	0.048558	up	357
GO:0008514	organic anion transmembrane transporter activity	GOMF	73	0.355973	1.42757	0.00390581	0.048558	up	8402, 10057, 387700, 9963, 7439, 23657
GO:0005088	Ras guanyl-nucleotide exchange factor activity	GOMF	196	0.246909	1.28006	0.00392872	0.048558	up	2064, 808, 29, 9828, 55667, 2245, 163486, 57589, 10818, 815, 3717, 2254, 11069, 55785, 1104, 7074, 10125, 54848, 3559, 27237
hsa00140	Steroid hormone biosynthesis	KEGG	10	0.977177	2.65695	0.00182865	0.0489164	up	3290
hsa03020	RNA polymerase	KEGG	23	-0.833609	0.434479	0.00207515	0.0493425	down	5434, 64425, 51728, 5435
GO:0042734	presynaptic membrane	GOCC	43	0.357377	1.42957	0.00984991	0.0496859	up	322, 2332, 6809, 815, 79414, 6616
GO:0010181	FMN binding	GOMF	9	-0.779823	0.458487	0.00413533	0.0502037	down	4723
GO:0050662	coenzyme binding	GOMF	148	-0.310741	0.732904	0.00421868	0.0502758	down	3418, 4723, 142, 9563, 9131, 5860, 26227, 2539, 28976, 10873, 220, 84883, 51084, 55349, 2330, 2329
GO:0005227	calcium activated cation channel activity	GOMF	26	0.443109	1.55754	0.00419346	0.0502758	up	3779, 343450, 55107
GO:0033290	eukaryotic 48S preinitiation complex	GOCC	13	-0.312565	0.731568	0.0100649	0.0504512	down	8664, 51386
GO:0030137	COPI-coated vesicle	GOCC	21	-0.301231	0.739907	0.0103351	0.0514816	down	375, 57410, 11316, 26958, 23423
GO:0005245	voltage-gated calcium channel activity	GOMF	37	0.437505	1.54884	0.00444671	0.0525116	up	781, 117532
GO:0016282	eukaryotic 43S preinitiation complex	GOCC	13	-0.311363	0.732448	0.0107159	0.0528035	down	8664, 51386
GO:0044463	cell projection part	GOCC	778	0.127759	1.13628	0.010733	0.0528035	up	3908, 8239, 3098, 808, 4641, 2821, 57447, 51199, 79971, 2288, 1212, 10938, 84687, 11252, 9847, 83992, 204, 146057, 5905, 5499, 79784, 10236, 322, 7077, 57669, 124997, 65250, 2332, 6809, 9114, 58155, 80184, 5289, 11127, 6683, 4646, 5745, 203, 22902, 9474, 22832, 28981, 54806, 57539, 132320, 51134, 55812, 7133, 4218, 80173, 5101, 27241, 81544, 7074, 6792, 51393, 2268, 84140, 57348, 1392, 6900, 6616…
GO:0042802	identical protein binding	GOMF	787	-0.142193	0.867454	0.00453358	0.0530551	down	5350, 7431, 60, 7134, 3315, 23281, 2064, 118, 84376, 4040, 8815, 7450, 5164, 5524, 57017, 11252, 29959, 7403, 657, 29128, 55201, 1460, 3956, 7040, 2332, 7511, 10670, 9958, 26508, 1436, 6793, 972, 10273, 140576, 25776, 5860, 2539, 5817, 8772, 51282, 10961, 22841, 7157, 815, 22890, 6990, 4597, 6993, 116092, 25945, 7486, 220, 373, 51084, 348980, 8799, 54982, 285753, 23255, 11151, 10125, 4615, 29911,…
GO:0009897	external side of plasma membrane	GOCC	140	-0.205619	0.814143	0.0110549	0.0540537	down	1209, 657, 80381, 972, 5788, 79054, 1234, 2741, 3559, 29126
GO:0001871	pattern binding	GOMF	13	0.480024	1.61611	0.00478723	0.055032	up	178, 10216
GO:0030247	polysaccharide binding	GOMF	13	0.480024	1.61611	0.00478723	0.055032	up	178, 10216
GO:0032561	guanyl ribonucleotide binding	GOMF	302	-0.223007	0.800109	0.00484167	0.0551696	down	6236, 30846, 51199, 81876, 6734, 2288, 7284, 10938, 9230, 375, 2982, 10670, 91608, 22808, 64901, 54622, 373, 92170, 7277, 4218, 5136, 54707, 10123, 51807
GO:0030135	coated vesicle	GOCC	201	-0.193089	0.824409	0.0116648	0.0566883	down	7450, 1212, 22905, 162, 375, 57410, 11316, 5286, 163486, 8650, 972, 6396, 55823, 26958, 10897, 4646, 55014, 4218, 261729, 23423, 2535
GO:0042175	nuclear outer membrane-endoplasmic reticulum membrane network	GOCC	865	-0.117131	0.889469	0.0117785	0.0566955	down	5350, 4779, 4259, 3895, 1984, 9926, 79971, 81876, 3270, 6734, 10204, 2288, 6185, 8733, 23399, 10430, 11316, 94005, 6748, 10523, 8985, 23636, 55379, 347734, 972, 6396, 79956, 56894, 7466, 7095, 55080, 5833, 92305, 5681, 5279, 26958, 7922, 51290, 10897, 138311, 6683, 55014, 10423, 11018, 10206, 9200, 152002, 79982, 10026, 7444, 54982, 57171, 23423, 2330, 29929, 1896, 10125, 2329, 57348, 3290, 79054…
GO:0030686	90S preribosome	GOCC	24	-0.287908	0.74983	0.0118989	0.0566955	down	10607, 51096
GO:0030670	phagocytic vesicle membrane	GOCC	40	-0.262603	0.769047	0.0119904	0.0566955	down	9230, 9114, 5289, 9474, 4218, 11151
GO:0044853	plasma membrane raft	GOCC	68	-0.239904	0.786703	0.0120546	0.0566955	down	476, 30846, 2319, 4040, 10211, 11252, 657, 112464, 3717
GO:0035097	histone methyltransferase complex	GOCC	58	-0.250783	0.778191	0.0121077	0.0566955	down	60, 55904, 23067, 7403, 5499, 8607, 10419
GO:0098552	side of membrane	GOCC	287	-0.164982	0.847909	0.0121615	0.0566955	down	5127, 1209, 657, 5921, 5476, 7525, 80381, 5775, 972, 2539, 3717, 7074, 5788, 2268, 5778, 79054, 1234, 2785, 2741, 3702, 3559, 29126
GO:0034451	centriolar satellite	GOCC	21	0.414092	1.513	0.0121643	0.0566955	up	84376, 10211, 80184, 10615, 27241
GO:0015299	solute:proton antiporter activity	GOMF	26	0.461217	1.586	0.00504041	0.0569347	up	6549
GO:0005789	endoplasmic reticulum membrane	GOCC	845	-0.117128	0.889472	0.0125407	0.0581102	down	5350, 4779, 4259, 3895, 1984, 9926, 79971, 81876, 3270, 6734, 2288, 6185, 8733, 23399, 10430, 11316, 94005, 6748, 10523, 8985, 55379, 347734, 972, 6396, 79956, 56894, 7466, 7095, 55080, 5833, 92305, 5681, 5279, 26958, 7922, 51290, 10897, 138311, 6683, 55014, 10423, 11018, 10206, 9200, 152002, 79982, 10026, 7444, 54982, 57171, 23423, 2330, 29929, 1896, 10125, 2329, 57348, 3290, 79054, 159371, 2038…
GO:0005774	vacuolar membrane	GOCC	576	-0.138202	0.870923	0.0126453	0.0582563	down	5660, 2064, 7314, 30846, 25777, 4040, 79971, 10938, 51160, 10211, 11252, 6185, 9230, 162, 27333, 9101, 10454, 9784, 5476, 10670, 55745, 529, 972, 89853, 23200, 23163, 9114, 55697, 57231, 22841, 55823, 53346, 4646, 79036, 55014, 28956, 128338, 373, 83891, 4218, 54834, 261729, 4615, 4935, 202915, 79953
GO:0004185	serine-type carboxypeptidase activity	GOMF	10	-0.751877	0.471481	0.00521638	0.0584145	down	5476, 59342
GO:0005753	mitochondrial proton-transporting ATP synthase complex	GOCC	17	-0.322917	0.724034	0.0128173	0.0584472	down	513
GO:0031597	cytosolic proteasome complex	GOCC	11	-0.314678	0.730024	0.0128334	0.0584472	down	5705
GO:0044431	Golgi apparatus part	GOCC	814	-0.120069	0.88686	0.0129227	0.0585193	down	2734, 2803, 26960, 9435, 79971, 81876, 79586, 1453, 1212, 162, 375, 27333, 57410, 11316, 10198, 9334, 7040, 57589, 51070, 54874, 347734, 972, 6396, 23163, 25776, 56894, 55080, 23243, 55697, 11079, 26958, 51542, 51304, 10897, 5584, 89792, 26229, 57511, 80310, 10423, 340481, 51360, 373, 26511, 4218, 283652, 23443, 10559, 261729, 23423, 22856, 10125, 79090, 6616, 11226
GO:0042287	MHC protein binding	GOMF	16	-0.694058	0.499545	0.00528387	0.0586645	down	972
GO:0008190	eukaryotic initiation factor 4E binding	GOMF	7	-0.791124	0.453335	0.00545211	0.0600195	down	1979
GO:0003746	translation elongation factor activity	GOMF	11	-0.717061	0.488185	0.00569263	0.0617667	down	1984, 7284
GO:0051287	NAD binding	GOMF	40	-0.500142	0.606445	0.00570593	0.0617667	down	3418, 4723, 142, 5860, 26227, 10873, 220, 51084
GO:0070993	translation preinitiation complex	GOCC	14	-0.303476	0.738248	0.0137544	0.0619335	down	8664, 51386
GO:0008094	DNA-dependent ATPase activity	GOMF	80	0.327875	1.38802	0.00586912	0.0621805	up	1105, 8607, 7486, 10721, 902, 1022
GO:0005351	sugar:proton symporter activity	GOMF	14	0.468172	1.59707	0.00588776	0.0621805	up	23443, 10559
GO:0005402	cation:sugar symporter activity	GOMF	14	0.468172	1.59707	0.00588776	0.0621805	up	23443, 10559
900901	Lck and Fyn tyrosine kinases in initiation of TCR Activation	Biocarta Pathway	8	-1.2708	0.280606	0.00157195	0.0625634	down	5788, 915
GO:0045259	proton-transporting ATP synthase complex	GOCC	18	-0.316863	0.728431	0.0140253	0.0627986	down	513
GO:0005338	nucleotide-sugar transmembrane transporter activity	GOMF	11	0.504496	1.65615	0.0060467	0.0632325	up	23443, 10559
GO:0016929	SUMO-specific protease activity	GOMF	10	0.525709	1.69166	0.0061093	0.0632325	up	205564, 143684
GO:0072341	modified amino acid binding	GOMF	39	0.375228	1.45532	0.00613341	0.0632325	up	10125, 4935
GO:0005856	cytoskeleton	GOCC	1877	0.0878881	1.09187	0.0142284	0.0633522	up	7431, 60, 7135, 7134, 3315, 23281, 10763, 29119, 808, 4641, 10749, 5518, 118, 91663, 287, 4659, 91624, 9584, 3636, 57447, 84376, 7756, 2319, 4000, 396, 2314, 51199, 55183, 5127, 824, 80012, 85459, 832, 5930, 2288, 1453, 84823, 10211, 84687, 11252, 9230, 353116, 9859, 93594, 54464, 84445, 9847, 9817, 4130, 146057, 5905, 57410, 6442, 55201, 79784, 6444, 14, 2245, 9093, 57669, 10198, 124997, 7525, 3…
GO:0030553	cGMP binding	GOMF	8	0.513606	1.67131	0.00624829	0.0637562	up	5136
GO:0019905	syntaxin binding	GOMF	68	0.330386	1.39151	0.00628237	0.0637562	up	55823, 252983, 51542, 5771, 6616, 94120, 94122
hsa04130	SNARE interactions in vesicular transport	KEGG	29	0.643104	1.90238	0.00299127	0.0640133	up	6809, 55014, 6616, 415117
GO:0000795	synaptonemal complex	GOCC	27	0.397	1.48736	0.0145994	0.0646429	up	3619, 5347, 675, 5378, 10388, 27127, 6847
GO:0019867	outer membrane	GOCC	172	-0.195738	0.822228	0.0148007	0.0651723	down	3098, 8165, 54832, 10204, 11331, 25813, 10452, 22877, 1386, 84134, 7416, 192111, 84749, 1267, 125170, 84883, 54332, 5366
GO:0030125	clathrin vesicle coat	GOCC	24	-0.285023	0.751997	0.0150244	0.0657531	down	1212, 22905
GO:0005911	cell-cell junction	GOCC	542	-0.131908	0.876422	0.0150976	0.0657531	down	476, 29119, 118, 7458, 91663, 287, 2319, 3895, 8496, 832, 1453, 10938, 22905, 10211, 11252, 9230, 56061, 5905, 5499, 57410, 55324, 6442, 9101, 2701, 54874, 8189, 5902, 6809, 55379, 8650, 64398, 260425, 10818, 5817, 8607, 5917, 23607, 57650, 9973, 5584, 4646, 83461, 25945, 54806, 2036, 9133, 357, 5101, 7074, 11151, 10076, 6324, 120425, 963, 49861, 3702, 360, 79977, 91862, 27237
GO:0030120	vesicle coat	GOCC	50	-0.255196	0.774765	0.0152553	0.0658115	down	1212, 22905, 57410, 11316, 26958, 23423
GO:0031012	extracellular matrix	GOCC	496	-0.146739	0.863519	0.0152762	0.0658115	down	7431, 3908, 3315, 2734, 10763, 4324, 4000, 7450, 54507, 3956, 7077, 7040, 4237, 339366, 11174, 8292, 2254, 50939, 4218, 3918, 1690, 64094, 265
GO:0031301	integral component of organelle membrane	GOCC	123	-0.206925	0.81308	0.0154245	0.0660931	down	10989, 25777, 10452, 347734, 11079, 10897, 10245, 8834, 139322, 54332, 8799, 261729, 10478
GO:0046906	tetrapyrrole binding	GOMF	39	-0.496795	0.608478	0.00678051	0.0682781	down	2982, 6948, 3717, 50865, 114757
GO:0045335	phagocytic vesicle	GOCC	81	-0.235509	0.790168	0.0161327	0.0687583	down	9230, 9114, 5289, 9474, 4218, 11151, 752
GO:0005769	early endosome	GOCC	242	-0.171698	0.842233	0.0166814	0.0707184	down	4040, 11156, 79971, 5245, 10938, 51160, 10211, 11252, 9101, 9784, 8650, 89853, 23200, 23325, 9114, 3833, 55697, 9392, 55823, 261729, 11151, 27329, 202915, 79953
GO:0000786	nucleosome	GOCC	7	0.491452	1.63469	0.0167977	0.0708346	up	54737
GO:0005777	peroxisome	GOCC	165	-0.210477	0.810198	0.0172532	0.0719939	down	7431, 3418, 1384, 375, 25824, 219743, 8799, 10478
GO:0042579	microbody	GOCC	165	-0.210477	0.810198	0.0172532	0.0719939	down	7431, 3418, 1384, 375, 25824, 219743, 8799, 10478
GO:0005666	DNA-directed RNA polymerase III complex	GOCC	14	-0.298676	0.7418	0.0174579	0.0724685	down	5434, 51728, 5435
GO:0005741	mitochondrial outer membrane	GOCC	146	-0.200364	0.818433	0.0176507	0.0728892	down	3098, 8165, 54832, 11331, 25813, 10452, 22877, 1386, 84134, 7416, 192111, 84749, 1267, 125170, 84883, 54332, 5366
GO:0030175	filopodium	GOCC	76	-0.225623	0.798019	0.0177828	0.0729069	down	3636, 84687, 322, 2332, 22902, 10123, 57348
GO:0031968	organelle outer membrane	GOCC	165	-0.193365	0.824181	0.0178379	0.0729069	down	3098, 8165, 54832, 10204, 11331, 25813, 10452, 22877, 1386, 84134, 7416, 192111, 84749, 1267, 125170, 84883, 54332, 5366
GO:0044815	DNA packaging complex	GOCC	15	0.447151	1.56385	0.0181452	0.0737845	up	54737
GO:0051879	Hsp90 protein binding	GOMF	19	-0.615325	0.540465	0.00756877	0.0750806	down	23636, 10273, 4862
GO:0008517	folic acid transporter activity	GOMF	6	-0.893811	0.409094	0.00757164	0.0750806	down	NA
GO:0030665	clathrin-coated vesicle membrane	GOCC	58	-0.240193	0.786476	0.0186632	0.0755053	down	1212, 22905, 162, 972, 4646, 2535
GO:0008135	translation factor activity, RNA binding	GOMF	91	-0.404419	0.667365	0.00767528	0.0755317	down	7458, 1984, 8664, 7284, 51386, 3692, 8562
GO:0030131	clathrin adaptor complex	GOCC	26	-0.272579	0.761413	0.0191438	0.0767228	down	162, 23163
GO:0031143	pseudopodium	GOCC	17	-0.291233	0.747341	0.0191566	0.0767228	down	824, 1267
GO:0000808	origin recognition complex	GOCC	9	0.486652	1.62686	0.0195534	0.0775325	up	5000
GO:0005664	nuclear origin of replication recognition complex	GOCC	8	0.486652	1.62686	0.0195534	0.0775325	up	5000
GO:0032794	GTPase activating protein binding	GOMF	11	-0.700998	0.49609	0.00804525	0.0785773	down	752
GO:0030173	integral component of Golgi membrane	GOCC	44	-0.24665	0.781415	0.02035	0.0802917	down	347734, 11079, 10897, 261729
GO:0016514	SWI/SNF complex	GOCC	14	-0.298138	0.742199	0.020791	0.0816277	down	6598, 6604, 5925
GO:0033177	proton-transporting two-sector ATPase complex, proton-transporting domain	GOCC	11	-0.304693	0.73735	0.0211748	0.0825039	down	9114
GO:0001891	phagocytic cup	GOCC	18	-0.284163	0.752644	0.0212212	0.0825039	down	11151
GO:0048471	perinuclear region of cytoplasm	GOCC	462	-0.1275	0.880293	0.021404	0.0828105	down	5350, 2064, 7458, 30846, 57447, 2319, 824, 2288, 1453, 375, 9131, 29959, 905, 5905, 55201, 322, 2332, 10523, 25824, 991, 79589, 11258, 51542, 23607, 6683, 4646, 6696, 1267, 10206, 7133, 26999, 81544, 1022, 114569, 1524, 85415, 3918, 6616, 8852, 9148, 202915, 11226
GO:0071565	nBAF complex	GOCC	13	-0.297016	0.743032	0.0219355	0.0844571	down	6598, 6604
GO:0030660	Golgi-associated vesicle membrane	GOCC	43	-0.250095	0.778727	0.0221436	0.0848481	down	1212, 57410, 11316, 26958, 23423
GO:0051428	peptide hormone receptor binding	GOMF	10	0.477049	1.61131	0.00882985	0.0855968	up	5705, 3717, 1392, 7349
GO:0044447	axoneme part	GOCC	20	0.411165	1.50857	0.0228754	0.0872332	up	22832
GO:0070008	serine-type exopeptidase activity	GOMF	13	-0.680497	0.506365	0.00926008	0.0881176	down	5476, 59342
GO:0001530	lipopolysaccharide binding	GOMF	14	-0.66766	0.512908	0.00927649	0.0881176	down	NA
GO:0042887	amide transmembrane transporter activity	GOMF	9	-0.742829	0.475766	0.00930535	0.0881176	down	360
GO:0004675	transmembrane receptor protein serine/threonine kinase activity	GOMF	33	0.443747	1.55854	0.00936123	0.0881176	up	657, 658
GO:0032432	actin filament bundle	GOCC	42	-0.245653	0.782194	0.023265	0.0882961	down	79784, 2275, 5357
GO:0030176	integral component of endoplasmic reticulum membrane	GOCC	116	-0.202297	0.816853	0.0239255	0.0902013	down	8733, 94005, 347734, 972, 7466, 9200, 152002, 10026, 57171
GO:0000930	gamma-tubulin complex	GOCC	16	0.419822	1.52169	0.0239933	0.0902013	up	80184
GO:0000323	lytic vacuole	GOCC	476	-0.131983	0.876355	0.02422	0.0902026	down	5660, 823, 824, 10211, 162, 7073, 5476, 6948, 10670, 6809, 55745, 529, 972, 9114, 57231, 55823, 53346, 5289, 4646, 79036, 203228, 28956, 128338, 373, 54834, 10125, 4359, 4935, 400668
GO:0005764	lysosome	GOCC	476	-0.131983	0.876355	0.02422	0.0902026	down	5660, 823, 824, 10211, 162, 7073, 5476, 6948, 10670, 6809, 55745, 529, 972, 9114, 57231, 55823, 53346, 5289, 4646, 79036, 203228, 28956, 128338, 373, 54834, 10125, 4359, 4935, 400668
GO:0015605	organophosphate ester transmembrane transporter activity	GOMF	15	-0.722493	0.48554	0.00979308	0.0915195	down	347734, 10478
GO:0004115	3',5'-cyclic-AMP phosphodiesterase activity	GOMF	20	0.459587	1.58342	0.00992931	0.0921298	up	5136
GO:0004722	protein serine/threonine phosphatase activity	GOMF	65	-0.432673	0.648773	0.0100197	0.0923089	down	5518, 23399, 5499, 10454, 5528, 192111, 79871, 57546
GO:0072562	blood microparticle	GOCC	58	-0.229207	0.795164	0.0249767	0.0925879	down	60, 5705, 7040, 2162, 3512, 51686, 84000
GO:0030130	clathrin coat of trans-Golgi network vesicle	GOCC	10	-0.304893	0.737202	0.0253566	0.0935612	down	1212
GO:0009931	calcium-dependent protein serine/threonine kinase activity	GOMF	9	-0.720224	0.486643	0.0102547	0.0936218	down	NA
GO:0046872	metal ion binding	GOMF	2648	0.074655	1.07751	0.0103063	0.0936218	up	7135, 7134, 476, 50, 5099, 3418, 111, 4324, 808, 4723, 10155, 4215, 7067, 27332, 30846, 6390, 781, 23321, 823, 7756, 84146, 7436, 7536, 27231, 55904, 23089, 374291, 142, 10930, 92999, 51199, 4728, 54890, 4214, 23036, 7267, 5980, 16, 824, 54822, 92597, 3270, 80012, 9169, 5930, 79586, 10938, 6256, 55252, 196441, 23061, 375, 23211, 6794, 9063, 7403, 9847, 5253, 657, 64844, 23318, 23361, 51773, 29128…
GO:0001056	RNA polymerase III activity	GOMF	14	-0.649127	0.522502	0.0105903	0.095533	down	5434, 51728, 5435
GO:0015077	monovalent inorganic cation transmembrane transporter activity	GOMF	298	0.214851	1.23968	0.0106739	0.0956232	up	476, 513, 529, 9114, 3779, 283652, 357, 348980, 343450, 6549, 9963, 6324, 169522, 3743
GO:0034708	methyltransferase complex	GOCC	71	-0.222724	0.800336	0.0261559	0.0960656	down	60, 55904, 3276, 23067, 7403, 5499, 8607, 10419, 115708, 57721
GO:0098590	plasma membrane region	GOCC	695	0.11528	1.12219	0.0264358	0.0966482	up	476, 2064, 4641, 2821, 287, 30846, 2319, 374291, 347731, 4040, 79971, 6558, 1212, 10938, 10211, 84687, 11252, 375, 9847, 657, 322, 9093, 57669, 112464, 2332, 4921, 6809, 529, 8650, 9114, 815, 3717, 5584, 4646, 5745, 5562, 25945, 128338, 26045, 357, 27241, 7074, 6792, 55107, 23255, 79414, 1014, 3177, 2268, 57348, 114569, 6616, 9963, 4359, 4935, 3938, 9148, 7439, 116444, 5341, 2899, 2741, 360, 79953
GO:0005839	proteasome core complex	GOCC	26	-0.284197	0.752619	0.0265958	0.0967892	down	5691
GO:0031985	Golgi cisterna	GOCC	70	-0.220305	0.802274	0.0272292	0.098644	down	79586, 27333, 9334, 89792, 23423, 22856
GO:0071564	npBAF complex	GOCC	15	-0.295536	0.744132	0.0274852	0.0991207	down	6598, 6604
GO:0005775	vacuolar lumen	GOCC	80	-0.211177	0.809631	0.02785	0.0999839	down	5660, 5476, 6948, 972, 3717, 400668
GO:0044769	ATPase activity, coupled to transmembrane movement of ions, rotational mechanism	GOMF	22	-0.586967	0.556011	0.0112712	0.100283	down	513, 529
GO:0001772	immunological synapse	GOCC	23	-0.269394	0.763843	0.0282233	0.10087	down	30968, 11151, 963
GO:0005779	integral component of peroxisomal membrane	GOCC	17	-0.291337	0.747264	0.028567	0.101191	down	8799, 10478
GO:0031231	intrinsic component of peroxisomal membrane	GOCC	18	-0.291337	0.747264	0.028567	0.101191	down	8799, 10478
GO:0030662	coated vesicle membrane	GOCC	112	-0.202457	0.816721	0.0287078	0.101239	down	1212, 22905, 162, 57410, 11316, 972, 6396, 26958, 4646, 55014, 23423, 2535
GO:0000790	nuclear chromatin	GOCC	193	-0.168298	0.845102	0.0289069	0.101423	down	60, 10155, 116138, 6256, 29128, 6598, 7227, 6604, 9960, 8607, 7157, 54737, 5991, 10467, 5916, 1104, 10062, 84312, 5080
GO:0030669	clathrin-coated endocytic vesicle membrane	GOCC	31	-0.255377	0.774624	0.0290143	0.101423	down	22905, 162, 972, 2535
GO:0098858	actin-based cell projection	GOCC	137	-0.185988	0.830284	0.0296545	0.103208	down	4641, 3636, 84687, 322, 7040, 2332, 529, 4354, 4646, 1267, 22902, 10123, 57348, 117532
GO:0022625	cytosolic large ribosomal subunit	GOCC	17	-0.28139	0.754734	0.0301642	0.104526	down	6143, 6123
GO:0042641	actomyosin	GOCC	48	-0.234137	0.791253	0.0304854	0.105181	down	79784, 2275
GO:0043169	cation binding	GOMF	2669	0.0729725	1.0757	0.0120067	0.1061	up	7135, 7134, 476, 50, 5099, 3418, 111, 4324, 808, 4723, 10155, 4215, 7067, 27332, 30846, 6390, 781, 23321, 823, 7756, 84146, 7436, 7536, 27231, 55904, 23089, 374291, 142, 10930, 92999, 51199, 4728, 54890, 4214, 23036, 7267, 5980, 16, 824, 54822, 92597, 3270, 80012, 9169, 5930, 79586, 10938, 6256, 55252, 196441, 23061, 375, 23211, 6794, 9063, 7403, 9847, 5253, 657, 64844, 23318, 23361, 51773, 29128…
GO:0070182	DNA polymerase binding	GOMF	11	-0.695291	0.498929	0.0121915	0.107005	down	NA
GO:0000314	organellar small ribosomal subunit	GOCC	25	-0.272891	0.761176	0.0318202	0.108622	down	64965, 51081
GO:0005763	mitochondrial small ribosomal subunit	GOCC	25	-0.272891	0.761176	0.0318202	0.108622	down	64965, 51081
GO:0002102	podosome	GOCC	21	-0.270654	0.762881	0.0318916	0.108622	down	NA
900812	B Lymphocyte Cell Surface Molecules	Biocarta Pathway	6	-1.33586	0.262933	0.00331714	0.110018	down	5788, 3689, 3683
GO:0048029	monosaccharide binding	GOMF	33	-0.500458	0.606253	0.0126882	0.110421	down	3098, 2821, 2997, 2539, 2584, 81035
GO:0043225	ATPase-coupled anion transmembrane transporter activity	GOMF	8	0.483328	1.62146	0.0127506	0.110421	up	10057
GO:1990391	DNA repair complex	GOCC	33	0.346505	1.41412	0.0326063	0.110584	up	7486, 5378
GO:0008536	Ran GTPase binding	GOMF	28	-0.541722	0.581746	0.012965	0.111291	down	30000, 10204, 5905, 5902, 64901
GO:0008146	sulfotransferase activity	GOMF	35	-0.578926	0.5605	0.0131431	0.111291	down	9435, 89792
GO:0031624	ubiquitin conjugating enzyme binding	GOMF	25	0.391603	1.47935	0.0130896	0.111291	up	54165
GO:0015081	sodium ion transmembrane transporter activity	GOMF	130	0.280992	1.32444	0.0131939	0.111291	up	476, 283652, 357, 348980, 6549, 9963, 6324
GO:0016594	glycine binding	GOMF	9	0.472123	1.60339	0.0137356	0.115113	up	116444, 2741
GO:0016616	oxidoreductase activity, acting on the CH-OH group of donors, NAD or NADP as acceptor	GOMF	117	-0.370678	0.690266	0.0138274	0.11514	down	3418, 9563, 3028, 26227, 2539, 10873, 51084, 3614, 127281, 3290
GO:0003823	antigen binding	GOMF	28	-0.5244	0.59191	0.0140106	0.115189	down	5518, 7040, 972, 3512
GO:0008270	zinc ion binding	GOMF	797	0.113535	1.12023	0.0139438	0.115189	up	4324, 10155, 7067, 27332, 23321, 7756, 7536, 55904, 23089, 142, 10930, 4214, 7267, 16, 80012, 9169, 5930, 6256, 9063, 5253, 64844, 23318, 51773, 29128, 29994, 51592, 25921, 10531, 253832, 27154, 339366, 7227, 9678, 54764, 54799, 79670, 79830, 9960, 11174, 6097, 7157, 55823, 80853, 55892, 64393, 79589, 4850, 51304, 51734, 9666, 9973, 286053, 79102, 8427, 55159, 2275, 285672, 10206, 340481, 55632, …
GO:0020037	heme binding	GOMF	34	-0.483391	0.616688	0.014398	0.117629	down	2982, 3717, 50865, 114757
GO:0005615	extracellular space	GOCC	736	-0.0995726	0.905224	0.0354306	0.119653	down	60, 3315, 5660, 7167, 2821, 7314, 7436, 2170, 3068, 196441, 23318, 146057, 708, 3956, 7077, 5705, 7040, 6948, 25824, 5817, 6696, 203228, 1267, 80310, 8292, 2254, 3489, 84883, 112616, 27120, 2162, 23255, 686, 1675, 3512, 27329, 1392, 3918, 5443, 51686, 400668, 64218, 3026, 7349, 84000, 128817
GO:0042813	Wnt-activated receptor activity	GOMF	20	-0.631298	0.531901	0.0148915	0.120385	down	4040, 8321, 8324, 2535
GO:0005452	inorganic anion exchanger activity	GOMF	11	0.4615	1.58645	0.0149207	0.120385	up	NA
GO:0031514	motile cilium	GOCC	81	0.263082	1.30093	0.0360665	0.121287	up	3098, 85459, 204, 203, 28981, 80173, 84223, 8852, 4117
GO:0003824	catalytic activity	GOMF	6911	-0.0639169	0.938083	0.0151708	0.121648	down	1158, 476, 50, 7167, 3418, 6236, 513, 8239, 3098, 111, 5837, 4324, 2064, 808, 4641, 2821, 4723, 10749, 5518, 1743, 7458, 10155, 178, 4215, 9736, 2744, 4259, 30846, 23262, 6390, 23321, 3636, 51365, 823, 80205, 27231, 55904, 23327, 4705, 374291, 142, 10930, 5802, 91461, 8659, 4728, 211, 11156, 54890, 4214, 9926, 1384, 9435, 7267, 5980, 16, 5127, 824, 54822, 3276, 4716, 4820, 6734, 5930, 3707, 54507…
GO:0008175	tRNA methyltransferase activity	GOMF	25	0.404711	1.49887	0.0156384	0.124628	up	221078, 25917, 115708, 1787
GO:0002161	aminoacyl-tRNA editing activity	GOMF	6	-0.758687	0.468281	0.0158089	0.125218	down	16, 23395
GO:0012510	trans-Golgi network transport vesicle membrane	GOCC	12	-0.288566	0.749337	0.0374952	0.125562	down	1212
GO:0038201	TOR complex	GOCC	14	-0.284777	0.752182	0.0381488	0.126067	down	253260, 84335
GO:0005901	caveola	GOCC	63	-0.216259	0.805527	0.0382891	0.126067	down	476, 30846, 2319, 4040, 10211, 11252, 657, 112464, 3717
GO:0030496	midbody	GOCC	114	-0.187222	0.82926	0.0383655	0.126067	down	84445, 9817, 9101, 3619, 23636, 5347, 11258, 10615, 5289, 6683, 9212, 23568, 23255, 4117
GO:0022627	cytosolic small ribosomal subunit	GOCC	21	-0.270764	0.762796	0.0384371	0.126067	down	NA
GO:0031428	box C/D snoRNP complex	GOCC	7	0.50645	1.65939	0.0380037	0.126067	up	2091, 51602
GO:0035259	glucocorticoid receptor binding	GOMF	9	-0.696895	0.49813	0.016106	0.126662	down	2288, 2114
GO:0015929	hexosaminidase activity	GOMF	13	-0.696546	0.498303	0.01621	0.126662	down	NA
GO:0015377	cation:chloride symporter activity	GOMF	9	0.511317	1.66749	0.0162838	0.126662	up	6558
GO:0010857	calcium-dependent protein kinase activity	GOMF	10	-0.679375	0.506934	0.0164687	0.127339	down	NA
hsa00533	Glycosaminoglycan biosynthesis - keratan sulfate	KEGG	13	-0.941995	0.38985	0.007439	0.129044	down	9435
hsa00030	Pentose phosphate pathway	KEGG	19	-0.798844	0.449849	0.00748771	0.129044	down	2821, 9563, 25796, 2539
hsa05340	Primary immunodeficiency	KEGG	25	-0.703471	0.494865	0.00783911	0.129044	down	5788, 915
GO:1901677	phosphate transmembrane transporter activity	GOMF	20	-0.624649	0.535449	0.0168065	0.129181	down	347734, 10478
GO:0045177	apical part of cell	GOCC	228	0.166865	1.18159	0.0398068	0.130025	up	476, 2064, 287, 6558, 4921, 6809, 529, 8650, 9114, 5584, 4646, 5745, 5562, 128338, 357, 55107, 23255, 1896, 114569, 9963, 4935, 3938
GO:0003924	GTPase activity	GOMF	187	-0.237497	0.788599	0.0170857	0.130109	down	6236, 6734, 7284, 9230, 375, 10670, 22808, 373, 92170, 7277, 4218, 10123, 51807, 2785
GO:0046933	proton-transporting ATP synthase activity, rotational mechanism	GOMF	8	-0.710973	0.491166	0.017304	0.130109	down	513
GO:0015215	nucleotide transmembrane transporter activity	GOMF	10	-0.753542	0.470696	0.0174048	0.130109	down	347734, 10478
GO:0017075	syntaxin-1 binding	GOMF	18	0.419697	1.5215	0.0173218	0.130109	up	6616
GO:0016741	transferase activity, transferring one-carbon groups	GOMF	259	0.213187	1.23762	0.017428	0.130109	up	55904, 3276, 115294, 23067, 8623, 221078, 56257, 10419, 2628, 2091, 10436, 51451, 25917, 8731, 83852, 151194, 6839, 79730, 115708, 55170, 79922, 1787, 57721
GO:0005089	Rho guanyl-nucleotide exchange factor activity	GOMF	74	0.299675	1.34942	0.0175669	0.130397	up	29, 9828, 2245, 55785, 7074, 54848, 27237
GO:0033391	chromatoid body	GOCC	6	0.473535	1.60566	0.0401493	0.130608	up	9575
GO:0015197	peptide transporter activity	GOMF	4	-0.810571	0.444604	0.0178494	0.13174	down	NA
GO:0098636	protein complex involved in cell adhesion	GOCC	42	-0.251748	0.77744	0.0408339	0.132295	down	3696, 22801, 3689, 3683
GO:0030897	HOPS complex	GOCC	10	0.432542	1.54117	0.0413706	0.133491	up	84376, 55823, 55014, 29911
GO:0005080	protein kinase C binding	GOMF	40	-0.450722	0.637168	0.0185379	0.135285	down	3315, 2869, 708, 112464, 5341
GO:0005484	SNAP receptor activity	GOMF	32	0.359093	1.43203	0.0185054	0.135285	up	6809, 55014, 6616, 415117
GO:0005614	interstitial matrix	GOCC	10	-0.293425	0.745705	0.04236	0.135899	down	54507, 64094
GO:0005793	endoplasmic reticulum-Golgi intermediate compartment	GOCC	90	-0.201067	0.817857	0.0424579	0.135899	down	81876, 1453, 57410, 11079, 51290, 10897, 5771, 55014, 11018, 23423
882850	TGF-beta signaling pathway	Panther Pathway	73	0.433351	1.54242	0.00348853	0.136053	up	657, 10454, 7040, 1386, 5599, 658
GO:0042803	protein homodimerization activity	GOMF	520	-0.140451	0.868966	0.018957	0.136486	down	7134, 23281, 118, 4040, 8815, 7450, 5164, 5524, 57017, 29959, 657, 3956, 7040, 2332, 7511, 10670, 26508, 1436, 6793, 10273, 140576, 5860, 2539, 5817, 10961, 22841, 815, 22890, 4597, 116092, 25945, 7486, 220, 51084, 8799, 54982, 23255, 11151, 10125, 7013, 3512, 79054, 120425, 27111, 5341, 27306, 79953
GO:1904264	ubiquitin protein ligase activity involved in ERAD pathway	GOMF	10	-0.70578	0.493723	0.0190095	0.136486	down	10273, 92305
GO:0016863	intramolecular oxidoreductase activity, transposing C=C bonds	GOMF	6	-0.806845	0.446264	0.0191228	0.136486	down	NA
GO:0030551	cyclic nucleotide binding	GOMF	27	0.38287	1.46649	0.0191017	0.136486	up	1267, 11069, 5136, 348980
GO:0030118	clathrin coat	GOCC	50	-0.231718	0.79317	0.0430718	0.137313	down	1212, 22905, 162, 23163, 132320
GO:0005104	fibroblast growth factor receptor binding	GOMF	18	0.415843	1.51565	0.0194903	0.138349	up	10818, 2254
GO:0005675	holo TFIIH complex	GOCC	12	0.438263	1.55001	0.0442438	0.140487	up	902, 1022
GO:0001517	N-acetylglucosamine 6-O-sulfotransferase activity	GOMF	4	-0.844692	0.42969	0.0200765	0.141736	down	9435
GO:0005833	hemoglobin complex	GOCC	2	-0.361975	0.6963	0.0451016	0.142316	down	NA
GO:0036019	endolysosome	GOCC	14	-0.277586	0.757611	0.0451768	0.142316	down	NA
GO:0030119	AP-type membrane coat adaptor complex	GOCC	39	-0.2388	0.787573	0.0454508	0.142615	down	162, 55745, 23163
GO:0019787	ubiquitin-like protein transferase activity	GOMF	526	0.156159	1.16901	0.0203492	0.142884	up	10155, 23321, 23327, 7267, 5930, 54880, 9063, 9817, 83892, 29128, 51592, 26091, 51070, 10273, 92305, 57542, 11275, 79589, 4850, 54737, 9666, 286053, 55159, 10206, 55632, 373, 143279, 29089, 79845, 143879, 9148, 5080
GO:0005643	nuclear pore	GOCC	76	-0.213016	0.808144	0.0460279	0.14386	down	4641, 1984, 10204, 5905, 23636, 6396, 64901, 55308
GO:0030867	rough endoplasmic reticulum membrane	GOCC	16	-0.271318	0.762374	0.0462206	0.143898	down	6734, 6748, 8985
GO:0031527	filopodium membrane	GOCC	14	-0.27683	0.758183	0.0465893	0.144481	down	57348
GO:0044822	poly(A) RNA binding	GOMF	938	-0.107115	0.898422	0.0207089	0.144628	down	3315, 7916, 6143, 10749, 118, 7458, 10155, 8243, 2197, 27332, 22913, 9584, 11052, 8165, 7756, 7536, 6749, 23089, 10989, 3609, 142, 8880, 3895, 1984, 5937, 7072, 11338, 54890, 6434, 8664, 27327, 3276, 5725, 3068, 6734, 9169, 5930, 10921, 2288, 9295, 7284, 8402, 196441, 10492, 375, 23211, 51585, 51386, 54464, 56061, 23350, 23318, 192669, 51253, 9238, 10131, 10236, 10514, 26523, 708, 140890, 26010, …
GO:0016645	oxidoreductase activity, acting on the CH-NH group of donors	GOMF	26	-0.600688	0.548434	0.0209681	0.145656	down	8659, 4522, 5860, 84883
882845	Parkinson disease	Panther Pathway	66	-0.441026	0.643376	0.0102673	0.145987	down	1453, 1460, 7525, 10273, 5598, 5691, 5599, 2268, 27433
882892	Heme biosynthesis	Panther Pathway	9	-1.03894	0.353831	0.0111123	0.145987	down	7390
882906	Huntington disease	Panther Pathway	93	-0.330692	0.718426	0.0231943	0.145987	down	60, 823, 824, 1212, 375, 10095, 7157, 11258, 26999, 10123, 2899
882933	Adrenaline and noradrenaline biosynthesis	Panther Pathway	15	0.750005	2.11701	0.00601345	0.145987	up	6616
882862	Beta3 adrenergic receptor signaling pathway	Panther Pathway	19	0.63698	1.89076	0.0129575	0.145987	up	6809, 6616, 2785
882928	Synaptic vesicle trafficking	Panther Pathway	21	0.611853	1.84384	0.0133051	0.145987	up	6616
882963	Metabotropic glutamate receptor group III pathway	Panther Pathway	44	0.433723	1.54299	0.0199036	0.145987	up	6616, 2785, 2899
882826	Muscarinic acetylcholine receptor 1 and 3 signaling pathway	Panther Pathway	42	0.438506	1.55039	0.021056	0.145987	up	5584, 6616, 2785
882861	Beta2 adrenergic receptor signaling pathway	Panther Pathway	32	0.48615	1.62604	0.0221584	0.145987	up	6809, 6616, 2785
882851	Thyrotropin-releasing hormone receptor signaling pathway	Panther Pathway	43	0.427418	1.53329	0.0234387	0.145987	up	6809, 5584, 6616, 84812, 2785
882885	Beta1 adrenergic receptor signaling pathway	Panther Pathway	32	0.476623	1.61063	0.0253485	0.145987	up	6809, 6616, 2785
882835	5HT4 type receptor mediated signaling pathway	Panther Pathway	22	0.550223	1.73364	0.0262027	0.145987	up	6809, 6616, 2785
GO:0016614	oxidoreductase activity, acting on CH-OH group of donors	GOMF	135	-0.327029	0.721063	0.0214607	0.147609	down	3418, 9563, 3028, 26227, 2539, 10873, 51084, 3614, 55349, 127281, 3290
GO:0004721	phosphoprotein phosphatase activity	GOMF	210	-0.255964	0.77417	0.0215902	0.147609	down	5518, 5802, 11156, 23399, 5499, 114971, 10454, 5528, 5775, 192111, 79871, 5771, 5788, 10076, 57546, 5778
GO:0005249	voltage-gated potassium channel activity	GOMF	75	0.317756	1.37404	0.0215044	0.147609	up	348980, 343450, 169522, 3743
GO:0035861	site of double-strand break	GOCC	22	0.361177	1.43502	0.0478639	0.147859	up	1386, 55159
GO:0014704	intercalated disc	GOCC	49	-0.231086	0.793671	0.048143	0.148147	down	476, 29119, 287, 6324
GO:0042288	MHC class I protein binding	GOMF	8	-0.697791	0.497684	0.0218812	0.148815	down	NA
882937	Cell cycle	Panther Pathway	14	-0.757241	0.468958	0.0287404	0.14945	down	5709, 5710, 896
GO:0005164	tumor necrosis factor receptor binding	GOMF	22	-0.532893	0.586904	0.0223099	0.150941	down	10131, 8772, 1896
hsa03010	Ribosome	KEGG	29	-0.632551	0.531235	0.0108008	0.151473	down	6143, 2197, 6123
hsa00591	Linoleic acid metabolism	KEGG	6	1.00635	2.73559	0.0104683	0.151473	up	NA
hsa03018	RNA degradation	KEGG	60	0.414568	1.51372	0.0113251	0.151473	up	54464, 4850, 22894, 5393
900978	Stathmin and breast cancer resistance to antimicrotubule agents	Biocarta Pathway	15	-0.883828	0.413198	0.00537734	0.15287	down	815, 915
GO:0005791	rough endoplasmic reticulum	GOCC	51	-0.219564	0.802869	0.049958	0.153141	down	6734, 6185, 6748, 8985, 7095, 4359, 23657
GO:0019783	ubiquitin-like protein-specific protease activity	GOMF	103	0.268931	1.30856	0.0229593	0.154529	up	8239, 9736, 55593, 9101, 205564, 10318, 7398, 54764, 9958, 114803, 9960, 84749, 143684, 84101
900793	Activation of Csk by cAMP-dependent Protein Kinase Inhibits Signaling through the T Cell Receptor	Biocarta Pathway	16	-0.836774	0.433105	0.00699648	0.1547	down	5788, 915
900992	Thrombin signaling and protease-activated receptors	Biocarta Pathway	33	0.595988	1.81482	0.00644092	0.1547	up	9828, 27237
GO:0019814	immunoglobulin complex	GOCC	5	-0.340645	0.711312	0.0513328	0.156752	down	3512
GO:0031227	intrinsic component of endoplasmic reticulum membrane	GOCC	120	-0.180384	0.834949	0.0521747	0.158517	down	8733, 94005, 347734, 972, 7466, 9200, 152002, 10026, 57171
GO:0030663	COPI-coated vesicle membrane	GOCC	18	-0.273932	0.760383	0.0523086	0.158517	down	57410, 11316, 26958, 23423
GO:0016812	hydrolase activity, acting on carbon-nitrogen (but not peptide) bonds, in cyclic amides	GOMF	12	0.485447	1.6249	0.023868	0.159817	up	1807
GO:0016273	arginine N-methyltransferase activity	GOMF	25	-0.657132	0.518336	0.0242906	0.16017	down	3276, 10419, 55170
GO:0016274	protein-arginine N-methyltransferase activity	GOMF	25	-0.657132	0.518336	0.0242906	0.16017	down	3276, 10419, 55170
GO:0035004	phosphatidylinositol 3-kinase activity	GOMF	62	0.311648	1.36567	0.0242868	0.16017	up	2064, 5286, 10818, 5289, 2254
GO:0016782	transferase activity, transferring sulfur-containing groups	GOMF	55	-0.463384	0.629151	0.0245821	0.160974	down	9435, 89792
GO:0016775	phosphotransferase activity, nitrogenous group as acceptor	GOMF	6	-0.733947	0.480011	0.0246604	0.160974	down	1158
GO:0032036	myosin heavy chain binding	GOMF	11	-0.640428	0.527067	0.0249601	0.162016	down	11151
GO:0004622	lysophospholipase activity	GOMF	15	0.418103	1.51908	0.0250695	0.162016	up	127018
GO:0008236	serine-type peptidase activity	GOMF	136	-0.292163	0.746647	0.0252563	0.162305	down	4324, 54878, 5476, 219743, 59342, 11098, 1675, 400668, 3026, 10747, 84000
GO:0008320	protein transmembrane transporter activity	GOMF	16	-0.63944	0.527588	0.025368	0.162305	down	10204, 10452, 84134, 10245
GO:0031072	heat shock protein binding	GOMF	68	-0.346535	0.707134	0.0257029	0.162305	down	2288, 54880, 9093, 23636, 10273, 4597, 151194, 84223, 4862
GO:0008329	signaling pattern recognition receptor activity	GOMF	11	-0.653332	0.520309	0.0258639	0.162305	down	81035
GO:0038187	pattern recognition receptor activity	GOMF	11	-0.653332	0.520309	0.0258639	0.162305	down	81035
GO:0005548	phospholipid transporter activity	GOMF	43	0.350317	1.41952	0.0258423	0.162305	up	23200
GO:0060170	ciliary membrane	GOCC	50	0.289695	1.33602	0.0542525	0.163785	up	2821, 1212, 10938, 27241
GO:0008194	UDP-glycosyltransferase activity	GOMF	154	-0.295575	0.744104	0.0264926	0.165452	down	79709, 79586, 2997, 9334, 8985, 5279, 26229, 285203, 152002, 22856, 11226
GO:0030136	clathrin-coated vesicle	GOCC	122	-0.178077	0.836878	0.0557234	0.165715	down	7450, 1212, 22905, 162, 5286, 163486, 8650, 972, 55823, 4646, 4218, 261729, 2535
GO:0098794	postsynapse	GOCC	262	0.153005	1.16533	0.0552762	0.165715	up	3908, 287, 347731, 84687, 375, 83992, 5499, 322, 9093, 2332, 25945, 26045, 4218, 7074, 79414, 54413, 9148, 116444, 2899, 2741, 79953
GO:0000800	lateral element	GOCC	11	0.412872	1.51115	0.0555433	0.165715	up	3619, 675, 10388, 27127
GO:0032806	carboxy-terminal domain protein kinase complex	GOCC	21	0.371942	1.45055	0.0556014	0.165715	up	905, 5925, 902, 1022
GO:0022804	active transmembrane transporter activity	GOMF	343	0.175211	1.1915	0.0266938	0.16591	up	476, 513, 6558, 8402, 10057, 529, 9114, 10245, 6509, 344905, 283652, 23443, 10559, 387700, 6549, 9963, 23657
GO:0008305	integrin complex	GOCC	40	-0.246913	0.781208	0.0561604	0.166393	down	3696, 22801, 3689, 3683
GO:0017171	serine hydrolase activity	GOMF	138	-0.286058	0.751219	0.0271336	0.167045	down	4324, 54878, 5476, 219743, 59342, 11098, 1675, 400668, 3026, 10747, 84000
GO:0005243	gap junction channel activity	GOMF	12	0.44205	1.55589	0.0270758	0.167045	up	NA
hsa00860	Porphyrin and chlorophyll metabolism	KEGG	16	-0.802156	0.448361	0.0135347	0.168534	down	211, 7390
hsa03022	Basal transcription factors	KEGG	23	0.602608	1.82688	0.0141757	0.168534	up	9519
GO:0036020	endolysosome membrane	GOCC	11	-0.28154	0.754621	0.0581424	0.171628	down	NA
GO:0004114	3',5'-cyclic-nucleotide phosphodiesterase activity	GOMF	38	0.384753	1.46925	0.0281617	0.171636	up	5136
GO:0015276	ligand-gated ion channel activity	GOMF	125	0.26638	1.30523	0.0282757	0.171636	up	808, 357, 348980, 116444, 2899, 2741
GO:0022834	ligand-gated channel activity	GOMF	125	0.26638	1.30523	0.0282757	0.171636	up	808, 357, 348980, 116444, 2899, 2741
GO:0044438	microbody part	GOCC	97	-0.195538	0.822392	0.0597087	0.173949	down	1384, 375, 8799, 10478
GO:0044439	peroxisomal part	GOCC	97	-0.195538	0.822392	0.0597087	0.173949	down	1384, 375, 8799, 10478
GO:0033116	endoplasmic reticulum-Golgi intermediate compartment membrane	GOCC	39	-0.225183	0.79837	0.0598018	0.173949	down	81876, 1453, 51290, 55014, 11018, 23423
GO:0044456	synapse part	GOCC	479	0.11909	1.12647	0.0596543	0.173949	up	3908, 287, 374291, 347731, 5127, 84687, 9230, 375, 83992, 5499, 322, 9093, 2332, 6809, 7416, 9114, 815, 25945, 8292, 26045, 4218, 7074, 79414, 54413, 6616, 415117, 94120, 9148, 116444, 2899, 2741, 94122, 79953
hsa00240	Pyrimidine metabolism	KEGG	74	-0.387604	0.678681	0.0155312	0.174931	down	5434, 5425, 64425, 51728, 1841, 5435, 1807, 151531
GO:0030684	preribosome	GOCC	60	-0.209705	0.810823	0.0604239	0.175119	down	14, 3692, 2091, 51602, 10607, 10436, 51096
GO:0005001	transmembrane receptor protein tyrosine phosphatase activity	GOMF	14	-0.591607	0.553437	0.0292202	0.175727	down	5802, 5788, 10076
GO:0019198	transmembrane receptor protein phosphatase activity	GOMF	14	-0.591607	0.553437	0.0292202	0.175727	down	5802, 5788, 10076
GO:0046982	protein heterodimerization activity	GOMF	292	-0.173503	0.840715	0.0294609	0.176358	down	111, 2064, 5518, 118, 8243, 2319, 824, 6256, 5524, 10211, 7040, 2332, 1386, 10670, 26508, 10419, 7157, 22890, 25945, 6827, 3689, 10388, 3683, 27111, 915
GO:0016831	carboxy-lyase activity	GOMF	34	-0.507703	0.601876	0.0296019	0.176389	down	4597, 10873
GO:0005890	sodium:potassium-exchanging ATPase complex	GOCC	10	-0.299366	0.741288	0.0616014	0.177885	down	476, 5348
900873	Hemoglobin's Chaperone	Biocarta Pathway	9	-1.02785	0.357776	0.0089926	0.178953	down	211, 7390
GO:0005635	nuclear envelope	GOCC	413	-0.120742	0.886262	0.062443	0.179309	down	4641, 4259, 4000, 142, 1984, 25777, 6434, 30000, 10204, 84823, 9859, 2869, 23399, 5905, 80314, 5902, 23636, 79004, 55379, 6396, 23200, 56894, 6196, 64901, 199953, 6683, 4646, 55308, 147991, 1104, 143684, 286205, 3177, 84514, 84812
GO:0044304	main axon	GOCC	50	0.287265	1.33278	0.0625444	0.179309	up	322, 7133, 7074, 1392, 6900, 6324, 7349
GO:0016423	tRNA (guanine) methyltransferase activity	GOMF	10	0.446378	1.56264	0.03023	0.17931	up	25917
GO:0016324	apical plasma membrane	GOCC	171	0.172054	1.18774	0.0628084	0.17942	up	476, 2064, 287, 6558, 4921, 6809, 529, 9114, 5584, 5745, 5562, 128338, 357, 55107, 23255, 114569, 9963, 4935, 3938
GO:0005798	Golgi-associated vesicle	GOCC	68	-0.201661	0.817372	0.063526	0.180822	down	1212, 375, 57410, 11316, 26958, 26511, 4218, 261729, 23423
GO:0050998	nitric-oxide synthase binding	GOMF	12	-0.613099	0.54167	0.0308932	0.18241	down	60, 808, 972
GO:0005488	binding	GOMF	16126	-0.0759811	0.926834	0.0311727	0.18266	down	5350, 7431, 60, 7135, 7134, 1158, 476, 3908, 50, 3315, 5099, 5660, 7916, 7167, 3418, 6236, 513, 8239, 1979, 23281, 3098, 4779, 4782, 111, 2734, 10763, 5837, 29119, 6143, 4324, 2064, 808, 4641, 2821, 4723, 10749, 5518, 118, 7458, 10155, 178, 7314, 4215, 9736, 7067, 8243, 2197, 27332, 287, 116138, 22913, 2744, 30846, 23262, 56910, 6390, 4659, 91624, 781, 9584, 23321, 11052, 3636, 8165, 84376, 823, …
GO:0016209	antioxidant activity	GOMF	64	-0.389014	0.677725	0.0312167	0.18266	down	6415, 4259, 25824, 9973, 114757
GO:0017147	Wnt-protein binding	GOMF	39	-0.503143	0.604627	0.0317393	0.184885	down	4040, 79971, 8321, 8324, 2535
hsa04145	Phagosome	KEGG	85	-0.352746	0.702756	0.0186515	0.187045	down	60, 529, 9114, 5289, 7277, 81035, 11151, 3689, 51807
hsa00970	Aminoacyl-tRNA biosynthesis	KEGG	36	-0.52832	0.589595	0.019183	0.187045	down	16, 23395, 6301, 4141, 5917
hsa04350	TGF-beta signaling pathway	KEGG	64	0.375082	1.45511	0.0192289	0.187045	up	5518, 657, 7040, 658
GO:0042995	cell projection	GOCC	1599	0.0691999	1.07165	0.0661132	0.187517	up	7431, 3908, 8239, 3098, 111, 29119, 808, 4641, 2821, 7314, 91663, 287, 3636, 57447, 2319, 374291, 51199, 79971, 5127, 824, 54822, 85459, 2288, 1453, 1212, 10938, 10211, 84687, 11252, 375, 353116, 29959, 9847, 83992, 204, 657, 146057, 5905, 5499, 84668, 5921, 25828, 55201, 79784, 10236, 2245, 322, 4192, 7077, 57669, 124997, 25921, 7040, 65250, 2332, 2049, 6809, 529, 7466, 29780, 9114, 5860, 28976,…
GO:0048038	quinone binding	GOMF	12	-0.623861	0.535871	0.0324579	0.187969	down	6390, 374291
GO:0044390	ubiquitin-like protein conjugating enzyme binding	GOMF	29	0.347622	1.4157	0.0325581	0.187969	up	54165
hsa05416	Viral myocarditis	KEGG	33	-0.544835	0.579937	0.0204601	0.190368	down	60, 3908, 6442, 79784, 6444, 6445, 3689, 3683
GO:0005744	mitochondrial inner membrane presequence translocase complex	GOCC	6	-0.303555	0.738189	0.0675665	0.190959	down	10245
GO:0015266	protein channel activity	GOMF	7	-0.692541	0.500303	0.0332898	0.191343	down	10452, 84134, 10245
GO:0016701	oxidoreductase activity, acting on single donors with incorporation of molecular oxygen	GOMF	27	-0.549578	0.577193	0.0339361	0.192785	down	23474, 83875
GO:0004619	phosphoglycerate mutase activity	GOMF	4	-0.870028	0.41894	0.0342828	0.192785	down	NA
GO:0043167	ion binding	GOMF	2809	0.0609507	1.06285	0.0339242	0.192785	up	7135, 7134, 476, 50, 5099, 3418, 111, 5837, 4324, 808, 4723, 10155, 4215, 7067, 27332, 30846, 6390, 781, 23321, 823, 7756, 84146, 7436, 7536, 27231, 55904, 23089, 374291, 142, 10930, 92999, 51199, 4728, 211, 2170, 54890, 4214, 23036, 7267, 5980, 16, 824, 54822, 92597, 3270, 80012, 9169, 5930, 79586, 10938, 6256, 55252, 196441, 11252, 23061, 375, 23211, 6794, 9063, 7403, 9847, 5253, 657, 64844, 23…
GO:0015370	solute:sodium symporter activity	GOMF	37	0.355388	1.42673	0.0340495	0.192785	up	9963
GO:0003729	mRNA binding	GOMF	136	0.216104	1.24123	0.0342285	0.192785	up	11052, 6434, 10921, 51585, 10236, 708, 2332, 58155, 90806, 51081, 57721, 4857, 84081
GO:0030140	trans-Golgi network transport vesicle	GOCC	22	-0.246986	0.781152	0.068768	0.193212	down	1212, 4218, 261729
GO:0000974	Prp19 complex	GOCC	10	-0.281144	0.754919	0.0688483	0.193212	down	11338
GO:0048786	presynaptic active zone	GOCC	22	0.34862	1.41711	0.0691616	0.19341	up	NA
GO:0005770	late endosome	GOCC	188	-0.151923	0.859054	0.0694874	0.193642	down	51160, 375, 55745, 972, 89853, 55697, 57231, 55823, 79589, 5289, 28956
GO:0016646	oxidoreductase activity, acting on the CH-NH group of donors, NAD or NADP as acceptor	GOMF	19	-0.619425	0.538254	0.0347092	0.194342	down	8659, 4522, 5860
hsa04142	Lysosome	KEGG	93	-0.328855	0.719747	0.022056	0.196666	down	5660, 1212, 162, 5476, 23163, 9114
GO:0004842	ubiquitin-protein transferase activity	GOMF	501	0.144956	1.15599	0.0353357	0.197	up	10155, 23321, 23327, 7267, 5930, 54880, 9817, 83892, 29128, 51592, 26091, 51070, 10273, 92305, 57542, 11275, 79589, 4850, 54737, 9666, 55159, 10206, 55632, 373, 143279, 29089, 79845, 143879, 9148, 5080
hsa05130	Pathogenic Escherichia coli infection	KEGG	35	-0.519893	0.594584	0.0231292	0.197986	down	60, 10095, 7277, 51807
GO:0016758	transferase activity, transferring hexosyl groups	GOMF	221	-0.236897	0.789073	0.0360371	0.200052	down	5837, 178, 79709, 79586, 6185, 2997, 9334, 8985, 23509, 5279, 26229, 285203, 147991, 22856, 29929, 152586, 11226
GO:0055038	recycling endosome membrane	GOCC	33	-0.227392	0.796609	0.0722646	0.200679	down	30846, 10938, 11252, 9230, 23200, 22841, 4218
882875	Oxytocin receptor mediated signaling pathway	Panther Pathway	44	0.380765	1.4634	0.04393	0.203286	up	6809, 5584, 6616, 84812, 2785
882908	Ionotropic glutamate receptor pathway	Panther Pathway	27	0.465821	1.59332	0.044306	0.203286	up	815, 6616, 2899
hsa04742	Taste transduction	KEGG	19	0.604862	1.831	0.024729	0.203539	up	5136, 2785
GO:0016702	oxidoreductase activity, acting on single donors with incorporation of molecular oxygen, incorporation of two atoms of oxygen	GOMF	25	-0.55294	0.575256	0.0374511	0.20553	down	23474, 83875
GO:0043021	ribonucleoprotein complex binding	GOMF	91	-0.28691	0.750579	0.0375876	0.20553	down	7458, 1984, 253260, 6734, 6185, 5499, 708, 6730, 2332, 10419, 3692
GO:0036442	hydrogen-exporting ATPase activity	GOMF	21	-0.514855	0.597587	0.0378149	0.20553	down	513, 529, 9114
GO:0015297	antiporter activity	GOMF	83	0.276054	1.31792	0.0372053	0.20553	up	8402, 283652, 6549, 23657
GO:0008168	methyltransferase activity	GOMF	245	0.194269	1.21442	0.037709	0.20553	up	55904, 3276, 115294, 23067, 8623, 221078, 56257, 10419, 2091, 10436, 51451, 25917, 8731, 83852, 151194, 6839, 79730, 115708, 55170, 79922, 1787, 57721
GO:0045239	tricarboxylic acid cycle enzyme complex	GOCC	12	-0.274924	0.75963	0.0743704	0.20581	down	1743, 10295
GO:0005161	platelet-derived growth factor receptor binding	GOMF	16	-0.585754	0.556686	0.0382513	0.207035	down	80310
GO:0030126	COPI vesicle coat	GOCC	16	-0.270904	0.76269	0.0750898	0.207082	down	57410, 11316, 26958, 23423
900904	Map Kinase Inactivation of SMRT Corepressor	Biocarta Pathway	9	-0.994288	0.369987	0.0119562	0.21122	down	7067, 4214, 6256
900976	Sonic Hedgehog (SHH) Receptor Ptc1 Regulates cell cycle	Biocarta Pathway	9	0.90345	2.4681	0.0127369	0.21122	up	902, 1022
hsa00982	Drug metabolism - cytochrome P450	KEGG	15	0.656506	1.92804	0.0267119	0.211716	up	4259, 220, 2330, 2329
GO:0042571	immunoglobulin complex, circulating	GOCC	2	-0.380581	0.683464	0.0771166	0.211938	down	3512
GO:0000276	mitochondrial proton-transporting ATP synthase complex, coupling factor F(o)	GOCC	4	-0.317299	0.728113	0.0776862	0.212769	down	NA
GO:0045334	clathrin-coated endocytic vesicle	GOCC	41	-0.2152	0.806381	0.0807464	0.219735	down	22905, 162, 972, 4646, 2535
GO:0031093	platelet alpha granule lumen	GOCC	41	-0.214037	0.807319	0.0807809	0.219735	down	7450, 7040, 2162, 1675
GO:0000980	RNA polymerase II distal enhancer sequence-specific DNA binding	GOMF	42	-0.386364	0.679523	0.0409309	0.220619	down	60, 4779, 6598, 1386
GO:0003682	chromatin binding	GOMF	344	-0.148186	0.862271	0.041482	0.22097	down	60, 10155, 7067, 8243, 116138, 6749, 6256, 9575, 1059, 905, 7403, 4174, 29128, 1460, 6598, 322, 2332, 7227, 1386, 6604, 23636, 9960, 10194, 7936, 7157, 57697, 5562, 116092, 25988, 7486, 10467, 29089, 10721, 6839, 1104, 55170, 80173, 8820, 5080, 79977
GO:0032813	tumor necrosis factor receptor superfamily binding	GOMF	42	-0.414753	0.660503	0.0415281	0.22097	down	10131, 10572, 8772, 1896, 4615
GO:0044183	protein binding involved in protein folding	GOMF	8	-0.657157	0.518323	0.0416576	0.22097	down	972
GO:0061650	ubiquitin-like protein conjugating enzyme activity	GOMF	22	-0.491858	0.611489	0.0417079	0.22097	down	29089
GO:0003836	beta-galactoside (CMP) alpha-2,3-sialyltransferase activity	GOMF	11	-0.70055	0.496312	0.0418788	0.22097	down	NA
GO:0003743	translation initiation factor activity	GOMF	56	-0.388185	0.678287	0.0421868	0.22097	down	7458, 8664, 51386, 3692, 8562
GO:0034212	peptide N-acetyltransferase activity	GOMF	62	0.287284	1.3328	0.042103	0.22097	up	9575, 80314, 1386, 675, 117143
GO:0003723	RNA binding	GOMF	1476	-0.0821948	0.921092	0.0425514	0.221097	down	7431, 3315, 7916, 6143, 10749, 118, 7458, 10155, 7067, 8243, 2197, 27332, 22913, 9584, 11052, 8165, 7756, 7536, 6749, 23089, 10989, 3609, 142, 10930, 8880, 3895, 1984, 5937, 7072, 11338, 54890, 6434, 8664, 16, 27327, 3276, 5725, 3068, 6734, 9169, 5930, 58506, 10921, 2288, 9295, 7284, 8402, 196441, 10492, 375, 23211, 51585, 51386, 23067, 54464, 56061, 905, 23350, 23318, 192669, 51253, 9238, 10131,…
GO:0015125	bile acid transmembrane transporter activity	GOMF	7	0.453229	1.57338	0.0424878	0.221097	up	NA
GO:0017166	vinculin binding	GOMF	9	-0.655034	0.519424	0.0429453	0.222255	down	NA
GO:0023023	MHC protein complex binding	GOMF	7	-0.673401	0.509971	0.0442912	0.225625	down	972
GO:0023026	MHC class II protein complex binding	GOMF	7	-0.673401	0.509971	0.0442912	0.225625	down	972
GO:0048018	receptor agonist activity	GOMF	10	0.441655	1.55528	0.043913	0.225625	up	NA
GO:0005212	structural constituent of eye lens	GOMF	10	0.424048	1.52814	0.0441028	0.225625	up	7431, 1411, 1427
hsa04950	Maturity onset diabetes of the young	KEGG	8	0.813099	2.25489	0.0305124	0.227686	up	5080
hsa04150	mTOR signaling pathway	KEGG	45	0.406948	1.50223	0.0308547	0.227686	up	253260, 6794, 6196, 5562, 27330
GO:0004308	exo-alpha-sialidase activity	GOMF	8	-0.794908	0.451623	0.0456385	0.230679	down	5476
GO:0016997	alpha-sialidase activity	GOMF	8	-0.794908	0.451623	0.0456385	0.230679	down	5476
GO:0045263	proton-transporting ATP synthase complex, coupling factor F(o)	GOCC	5	-0.304669	0.737367	0.086245	0.2338	down	NA
882949	5HT2 type receptor mediated signaling pathway	Panther Pathway	50	0.345926	1.4133	0.0541692	0.234733	up	6809, 5584, 6616, 84812, 2785
GO:0004693	cyclin-dependent protein serine/threonine kinase activity	GOMF	30	0.335975	1.3993	0.0470688	0.236071	up	5127, 896, 9133, 6792, 1022, 8814, 4117
GO:0097472	cyclin-dependent protein kinase activity	GOMF	30	0.335975	1.3993	0.0470688	0.236071	up	5127, 896, 9133, 6792, 1022, 8814, 4117
GO:0005536	glucose binding	GOMF	10	-0.629193	0.533022	0.0476385	0.238009	down	3098, 2997, 2539
GO:0019825	oxygen binding	GOMF	9	-0.628876	0.533191	0.0478447	0.238124	down	114757
GO:0008199	ferric iron binding	GOMF	6	-0.690777	0.501187	0.0481791	0.238872	down	NA
GO:0070419	nonhomologous end joining complex	GOCC	7	0.439652	1.55217	0.0885157	0.239142	up	NA
GO:0030117	membrane coat	GOCC	94	-0.181214	0.834257	0.0894838	0.24013	down	1212, 22905, 162, 57410, 11316, 55745, 23163, 26958, 132320, 23423
GO:0048475	coated membrane	GOCC	94	-0.181214	0.834257	0.0894838	0.24013	down	1212, 22905, 162, 57410, 11316, 55745, 23163, 26958, 132320, 23423
882930	Toll receptor signaling pathway	Panther Pathway	39	-0.413842	0.661105	0.0587682	0.241259	down	10454, 51295, 5606, 5599, 4615
GO:0043240	Fanconi anaemia nuclear complex	GOCC	11	0.38994	1.47689	0.0905526	0.242183	up	57697
GO:0061631	ubiquitin conjugating enzyme activity	GOMF	21	-0.487619	0.614087	0.0491307	0.242664	down	29089
GO:0015204	urea transmembrane transporter activity	GOMF	3	-0.846143	0.429067	0.0493596	0.242871	down	360
GO:0032451	demethylase activity	GOMF	51	-0.438533	0.644982	0.0497842	0.243119	down	54890, 7403, 5253, 80853
GO:0008080	N-acetyltransferase activity	GOMF	79	0.262925	1.30073	0.0497451	0.243119	up	9575, 80314, 1386, 114799, 675, 117143
hsa00100	Steroid biosynthesis	KEGG	12	0.689647	1.99301	0.0343396	0.244955	up	NA
hsa04010	MAPK signaling pathway	KEGG	211	0.197387	1.21822	0.0356733	0.246261	up	3315, 4215, 781, 4214, 5921, 8491, 10454, 7040, 51295, 1386, 22808, 5606, 5598, 6196, 7157, 5599, 2254, 8986, 27330, 10125, 5778
GO:0005244	voltage-gated ion channel activity	GOMF	164	0.213805	1.23838	0.051042	0.247401	up	781, 7416, 348980, 343450, 55107, 6324, 117532, 169522, 3743
GO:0022832	voltage-gated channel activity	GOMF	164	0.213805	1.23838	0.051042	0.247401	up	781, 7416, 348980, 343450, 55107, 6324, 117532, 169522, 3743
GO:0030983	mismatched DNA binding	GOMF	13	0.410323	1.50731	0.051373	0.24808	up	5378
GO:0016861	intramolecular oxidoreductase activity, interconverting aldoses and ketoses	GOMF	12	-0.661962	0.515838	0.0519096	0.249743	down	7167, 2821, 81888
GO:0004683	calmodulin-dependent protein kinase activity	GOMF	25	-0.453527	0.635383	0.0523875	0.251112	down	815
GO:0032154	cleavage furrow	GOCC	37	-0.213711	0.807582	0.0949041	0.251437	down	11258
GO:0097610	cell surface furrow	GOCC	37	-0.213711	0.807582	0.0949041	0.251437	down	11258
GO:0045202	synapse	GOCC	609	0.0955839	1.1003	0.0949592	0.251437	up	3908, 287, 374291, 347731, 4040, 5127, 84687, 9230, 375, 83992, 1947, 5499, 55201, 9873, 322, 9093, 2332, 6809, 7416, 9114, 815, 25945, 8292, 26045, 4218, 26999, 7074, 79414, 54413, 6900, 6616, 415117, 94120, 9148, 116444, 2899, 2741, 94122, 79953
GO:0019842	vitamin binding	GOMF	54	-0.333667	0.716292	0.0530476	0.251823	down	6948, 8985, 10265
GO:0015459	potassium channel regulator activity	GOMF	27	0.337515	1.40146	0.0527936	0.251823	up	23327, 5921, 3779
GO:0005085	guanyl-nucleotide exchange factor activity	GOMF	291	0.153216	1.16558	0.0531175	0.251823	up	2064, 808, 29, 9828, 55667, 2245, 163486, 57589, 54874, 10818, 60626, 815, 3717, 2254, 28956, 11069, 22894, 55785, 1104, 7074, 84315, 10125, 54848, 3559, 27237
GO:0033179	proton-transporting V-type ATPase, V0 domain	GOCC	6	-0.293777	0.745443	0.0955469	0.252155	down	9114
GO:0051233	spindle midzone	GOCC	21	-0.241198	0.785686	0.0961732	0.25297	down	5347, 79884, 9212
GO:0010369	chromocenter	GOCC	12	-0.263489	0.768366	0.0965806	0.253206	down	2332, 3619, 9212
GO:0031674	I band	GOCC	99	-0.169115	0.844412	0.0970299	0.25355	down	3315, 287, 4659, 91624, 3270, 10273, 29780, 2275, 8852
GO:0019838	growth factor binding	GOMF	118	-0.257863	0.772701	0.0537021	0.253669	down	2734, 2064, 9158, 3489, 4804, 3559
GO:0005885	Arp2/3 protein complex	GOCC	8	-0.293065	0.745973	0.0978242	0.25479	down	10095
GO:0016471	vacuolar proton-transporting V-type ATPase complex	GOCC	12	-0.279889	0.755868	0.100269	0.259586	down	9114
GO:0031588	nucleotide-activated protein kinase complex	GOCC	9	0.40088	1.49314	0.100483	0.259586	up	5562
GO:0005845	mRNA cap binding complex	GOCC	9	0.400757	1.49296	0.100713	0.259586	up	2332, 8731
GO:0000788	nuclear nucleosome	GOCC	2	0.51725	1.67741	0.100968	0.259586	up	54737
GO:0031094	platelet dense tubular network	GOCC	10	-0.274463	0.75998	0.101357	0.259748	down	10938
GO:0051119	sugar transmembrane transporter activity	GOMF	32	0.349848	1.41885	0.0553486	0.260499	up	23443, 10559
GO:0016460	myosin II complex	GOCC	13	-0.261596	0.769822	0.102612	0.26212	down	79784
GO:0031410	cytoplasmic vesicle	GOCC	1130	-0.07004	0.932356	0.103998	0.26404	down	476, 5099, 2064, 4641, 7314, 51365, 2319, 4040, 79971, 5127, 81876, 7450, 1212, 22905, 10211, 11252, 9230, 162, 375, 27333, 9847, 83992, 55667, 57410, 25844, 11316, 9784, 5705, 55591, 5286, 163486, 7040, 54874, 6809, 8650, 25824, 972, 6396, 7416, 9114, 10961, 22841, 55823, 26958, 815, 51542, 23607, 5289, 10897, 6683, 4646, 203228, 1267, 55014, 6993, 9474, 64123, 675, 6509, 26511, 4218, 283652, 81…
GO:0032040	small-subunit processome	GOCC	28	-0.226885	0.797012	0.104026	0.26404	down	2091, 51602, 10607, 10436, 51096
GO:0005654	nucleoplasm	GOCC	3103	-0.0479204	0.95321	0.104694	0.264861	down	60, 7134, 808, 4641, 2821, 118, 10155, 7314, 9736, 7067, 8243, 27332, 6390, 4659, 9584, 11052, 57447, 7536, 283149, 4000, 80205, 55904, 23327, 6749, 3609, 2314, 142, 8880, 10725, 2803, 7072, 11338, 211, 54890, 6434, 5980, 55814, 55183, 5245, 8815, 27327, 3276, 5725, 80012, 3068, 9169, 10204, 5930, 10921, 2288, 5164, 1453, 9295, 6256, 22905, 55252, 5524, 9575, 9807, 91748, 84687, 11252, 10492, 548…
GO:0001527	microfibril	GOCC	12	-0.268786	0.764307	0.105014	0.264861	down	4237, 339366
GO:0004012	phospholipid-translocating ATPase activity	GOMF	24	0.37555	1.45579	0.056811	0.266417	up	23200
GO:0097431	mitotic spindle pole	GOCC	8	0.40752	1.50309	0.105996	0.266496	up	51199
GO:0044425	membrane part	GOCC	5307	-0.0410249	0.959805	0.106618	0.267215	down	5350, 476, 5099, 5660, 513, 3098, 4779, 111, 2734, 4324, 2064, 808, 4641, 2821, 4723, 91663, 287, 80727, 4259, 30846, 6390, 22990, 781, 8165, 84376, 7436, 2319, 4705, 10989, 374291, 54832, 5802, 3895, 1984, 25777, 4728, 347731, 4040, 9926, 9435, 79971, 5127, 5348, 5245, 824, 54822, 81876, 3270, 4716, 6734, 10204, 55366, 6558, 79586, 2288, 1212, 10938, 6397, 22905, 51160, 8402, 5524, 25813, 10211,…
GO:0009295	nucleoid	GOCC	35	-0.213508	0.807746	0.107437	0.267585	down	26073, 7284, 55379, 7416
GO:0042645	mitochondrial nucleoid	GOCC	35	-0.213508	0.807746	0.107437	0.267585	down	26073, 7284, 55379, 7416
GO:0005217	intracellular ligand-gated ion channel activity	GOMF	25	0.385639	1.47055	0.058024	0.271127	up	348980
GO:0097381	photoreceptor disc membrane	GOCC	11	0.379341	1.46132	0.110199	0.273609	up	NA
GO:0016896	exoribonuclease activity, producing 5'-phosphomonoesters	GOMF	31	0.329169	1.38981	0.0591742	0.27551	up	22894, 81875, 5393
GO:0097708	intracellular vesicle	GOCC	1132	-0.0685313	0.933764	0.111722	0.276529	down	476, 5099, 2064, 4641, 7314, 51365, 2319, 4040, 79971, 5127, 81876, 7450, 1212, 22905, 10211, 11252, 9230, 162, 375, 27333, 9847, 83992, 55667, 57410, 25844, 11316, 9784, 5705, 55591, 5286, 163486, 7040, 54874, 6809, 8650, 25824, 972, 6396, 7416, 9114, 10961, 22841, 55823, 26958, 815, 51542, 23607, 5289, 10897, 6683, 4646, 203228, 1267, 55014, 6993, 9474, 64123, 675, 6509, 26511, 4218, 283652, 81…
GO:0004535	poly(A)-specific ribonuclease activity	GOMF	14	0.396858	1.48715	0.0598089	0.277471	up	NA
GO:0033218	amide binding	GOMF	166	-0.197335	0.820915	0.0601178	0.277911	down	4820, 30000, 1453, 1212, 11331, 2845, 6730, 322, 972, 5745, 29953
882926	Muscarinic acetylcholine receptor 2 and 4 signaling pathway	Panther Pathway	41	0.354349	1.42525	0.0716945	0.279609	up	781, 6809, 6616, 2785
GO:0005795	Golgi stack	GOCC	100	-0.162665	0.849876	0.113474	0.279626	down	79586, 27333, 9334, 89792, 23423, 22856
GO:0005782	peroxisomal matrix	GOCC	36	-0.212843	0.808283	0.114026	0.279626	down	1384
GO:0031907	microbody lumen	GOCC	36	-0.212843	0.808283	0.114026	0.279626	down	1384
GO:0030132	clathrin coat of coated pit	GOCC	16	-0.247778	0.780533	0.116138	0.283833	down	1212
GO:0005790	smooth endoplasmic reticulum	GOCC	28	-0.219676	0.802778	0.116453	0.283833	down	10961, 55014, 57348
hsa00770	Pantothenate and CoA biosynthesis	KEGG	13	0.646276	1.90842	0.0427876	0.286142	up	1807
GO:0061733	peptide-lysine-N-acetyltransferase activity	GOMF	55	0.279562	1.32255	0.0624591	0.287711	up	9575, 80314, 1386, 675, 117143
GO:0016830	carbon-carbon lyase activity	GOMF	55	-0.389261	0.677557	0.0628639	0.288552	down	4597, 10873
GO:0051184	cofactor transporter activity	GOMF	21	-0.535458	0.585401	0.0631829	0.288995	down	387700, 10478
GO:0031616	spindle pole centrosome	GOCC	8	-0.280153	0.755668	0.11915	0.289208	down	9212
GO:0031235	intrinsic component of the cytoplasmic side of the plasma membrane	GOCC	10	0.382634	1.46614	0.119384	0.289208	up	5921
GO:0071556	integral component of lumenal side of endoplasmic reticulum membrane	GOCC	10	-0.264293	0.767748	0.120502	0.290151	down	972
GO:0098553	lumenal side of endoplasmic reticulum membrane	GOCC	10	-0.264293	0.767748	0.120502	0.290151	down	972
GO:0031994	insulin-like growth factor I binding	GOMF	11	-0.589423	0.554647	0.0640544	0.291953	down	3489
GO:0004175	endopeptidase activity	GOMF	314	-0.157899	0.853936	0.0660079	0.29876	down	8239, 4324, 9736, 823, 824, 54507, 9101, 205564, 10531, 339366, 7398, 9958, 11174, 219743, 5691, 84749, 51360, 143684, 11098, 1675, 400668, 3026, 10747, 79258, 84000
GO:0043142	single-stranded DNA-dependent ATPase activity	GOMF	13	0.392514	1.4807	0.0659356	0.29876	up	10721
GO:1901618	organic hydroxy compound transmembrane transporter activity	GOMF	25	0.345356	1.41249	0.0667172	0.300117	up	360
GO:0043560	insulin receptor substrate binding	GOMF	10	0.406603	1.50171	0.0667696	0.300117	up	3717
GO:0005903	brush border	GOCC	65	-0.178771	0.836297	0.125052	0.300201	down	4641, 2314, 79784, 5745, 5357
GO:0016023	cytoplasmic, membrane-bounded vesicle	GOCC	1029	-0.0687351	0.933574	0.12549	0.300346	down	476, 5099, 4641, 7314, 51365, 2319, 79971, 5127, 81876, 7450, 1212, 22905, 10211, 11252, 9230, 162, 375, 27333, 9847, 83992, 55667, 57410, 25844, 11316, 9784, 55591, 5286, 163486, 7040, 54874, 6809, 8650, 972, 6396, 7416, 9114, 10961, 22841, 55823, 26958, 815, 51542, 23607, 5289, 10897, 4646, 1267, 55014, 6993, 9474, 675, 6509, 26511, 4218, 283652, 81035, 80173, 2162, 261729, 23423, 11151, 51393,…
hsa02010	ABC transporters	KEGG	29	0.458428	1.58159	0.0463855	0.300803	up	10057
GO:0030128	clathrin coat of endocytic vesicle	GOCC	12	-0.258215	0.772429	0.127464	0.302585	down	22905
GO:0042611	MHC protein complex	GOCC	1	-0.364347	0.69465	0.127944	0.302585	down	972
GO:0042613	MHC class II protein complex	GOCC	1	-0.364347	0.69465	0.127944	0.302585	down	972
GO:0070382	exocytic vesicle	GOCC	131	0.175078	1.19134	0.127406	0.302585	up	5127, 9230, 83992, 6809, 7416, 9114, 4218, 6616, 415117, 94120, 94122
GO:0046961	proton-transporting ATPase activity, rotational mechanism	GOMF	17	-0.497416	0.6081	0.0675906	0.302759	down	513, 529
GO:0044291	cell-cell contact zone	GOCC	59	-0.189879	0.82706	0.128559	0.303141	down	476, 29119, 287, 2319, 10211, 5101, 7074, 6324
GO:0005771	multivesicular body	GOCC	29	-0.219406	0.802995	0.129071	0.30345	down	972
GO:0031526	brush border membrane	GOCC	28	-0.217432	0.804582	0.129941	0.304251	down	5745
GO:0098793	presynapse	GOCC	241	0.133147	1.14242	0.130175	0.304251	up	5127, 9230, 83992, 322, 2332, 6809, 7416, 9114, 815, 4218, 79414, 6616, 415117, 94120, 2899, 94122, 79953
GO:0005523	tropomyosin binding	GOMF	11	0.405516	1.50008	0.0683917	0.305295	up	NA
GO:0030687	preribosome, large subunit precursor	GOCC	21	-0.228505	0.795722	0.131235	0.305832	down	14, 3692
GO:0034518	RNA cap binding complex	GOCC	13	0.376724	1.4575	0.131756	0.306151	up	2332, 8731
GO:0004674	protein serine/threonine kinase activity	GOMF	624	0.118483	1.12579	0.0688347	0.30616	up	4215, 4214, 5127, 54822, 1453, 6794, 29959, 905, 2869, 657, 146057, 57396, 1460, 8491, 6793, 5606, 5598, 6196, 5347, 5681, 815, 5599, 545, 10295, 5584, 5562, 90956, 896, 902, 9212, 9133, 892, 8986, 7444, 6792, 1022, 27330, 8814, 658, 4117
GO:0015271	outward rectifier potassium channel activity	GOMF	7	0.459016	1.58252	0.0690569	0.30616	up	NA
900989	The Co-Stimulatory Signal During T-cell Activation	Biocarta Pathway	14	-0.766582	0.464598	0.0215716	0.306624	down	3702, 915
900931	PKC-catalyzed phosphorylation of inhibitory phosphoprotein of myosin phosphatase	Biocarta Pathway	26	0.564941	1.75934	0.0208229	0.306624	up	9828, 27237
GO:0031233	intrinsic component of external side of plasma membrane	GOCC	13	-0.249565	0.77914	0.132347	0.306629	down	NA
GO:0045095	keratin filament	GOCC	4	-0.300752	0.740261	0.13291	0.306824	down	NA
GO:0033178	proton-transporting two-sector ATPase complex, catalytic domain	GOCC	14	-0.249336	0.779318	0.133201	0.306824	down	513, 529
hsa04146	Peroxisome	KEGG	64	-0.33572	0.714823	0.0512299	0.308734	down	3418, 1384, 25824, 4598, 8799, 10478
hsa04140	Regulation of autophagy	KEGG	18	0.55064	1.73436	0.0508955	0.308734	up	5289, 5562, 9474
hsa00590	Arachidonic acid metabolism	KEGG	20	0.525213	1.69082	0.0519366	0.308734	up	27306
GO:0015108	chloride transmembrane transporter activity	GOMF	89	0.260052	1.297	0.0699779	0.309188	up	80727, 5348, 6558, 6509, 55107, 57348, 7439, 203859, 2741
GO:0016709	oxidoreductase activity, acting on paired donors, with incorporation or reduction of molecular oxygen, NAD(P)H as one donor, and incorporation of one atom of oxygen	GOMF	21	0.371293	1.44961	0.0702453	0.309317	up	2330, 2329
GO:0000175	3'-5'-exoribonuclease activity	GOMF	29	0.324185	1.3829	0.0706545	0.310068	up	22894, 81875, 5393
GO:0030291	protein serine/threonine kinase inhibitor activity	GOMF	20	-0.465373	0.627901	0.0715557	0.312966	down	3315, 11142
GO:0051766	inositol trisphosphate kinase activity	GOMF	13	-0.5797	0.560066	0.0718904	0.313375	down	808, 3707, 9807
GO:0005542	folic acid binding	GOMF	5	-0.687151	0.503007	0.0721924	0.313639	down	NA
GO:0099516	ion antiporter activity	GOMF	64	0.278214	1.32077	0.0729938	0.316063	up	8402, 283652, 6549
GO:0030018	Z disc	GOCC	87	-0.161101	0.851206	0.139637	0.320722	down	3315, 287, 4659, 91624, 3270, 10273, 29780, 2275, 8852
GO:0004298	threonine-type endopeptidase activity	GOMF	16	-0.498842	0.607234	0.0746968	0.321079	down	5691
GO:0070003	threonine-type peptidase activity	GOMF	16	-0.498842	0.607234	0.0746968	0.321079	down	5691
GO:0016229	steroid dehydrogenase activity	GOMF	23	0.368246	1.4452	0.0748937	0.321079	up	3028, 3290
hsa04080	Neuroactive ligand-receptor interaction	KEGG	128	0.226228	1.25386	0.0558943	0.32328	up	7067, 1903, 5745, 6865, 116444, 2899, 2741
GO:0044433	cytoplasmic vesicle part	GOCC	460	-0.0882602	0.915523	0.142782	0.326823	down	5099, 7314, 51365, 2319, 79971, 7450, 1212, 22905, 11252, 9230, 162, 9847, 55667, 57410, 11316, 9784, 7040, 6809, 972, 6396, 9114, 22841, 26958, 815, 51542, 5289, 4646, 55014, 9474, 4218, 81035, 2162, 23423, 11151, 2535, 1675, 4935, 5443, 400668, 202915
GO:0034399	nuclear periphery	GOCC	107	-0.149572	0.861077	0.143113	0.326823	down	4000, 30000, 84823, 11331, 29128, 8607, 7157, 284695, 3717, 6839
GO:0022824	transmitter-gated ion channel activity	GOMF	21	0.351751	1.42155	0.0767647	0.326942	up	116444, 2899, 2741
GO:0022835	transmitter-gated channel activity	GOMF	21	0.351751	1.42155	0.0767647	0.326942	up	116444, 2899, 2741
hsa03030	DNA replication	KEGG	26	-0.502138	0.605235	0.0584503	0.329167	down	4174, 5425
GO:0004402	histone acetyltransferase activity	GOMF	53	0.271077	1.31138	0.0777733	0.330155	up	9575, 80314, 1386, 675, 117143
GO:0098799	outer mitochondrial membrane protein complex	GOCC	8	-0.267329	0.765421	0.145796	0.331999	down	25813, 10452, 84134
GO:0004523	RNA-DNA hybrid ribonuclease activity	GOMF	5	-0.679577	0.506831	0.0790334	0.334412	down	NA
GO:0004126	cytidine deaminase activity	GOMF	3	-0.810394	0.444683	0.0796004	0.335717	down	10930
GO:0001158	enhancer sequence-specific DNA binding	GOMF	56	-0.299641	0.741084	0.080236	0.337303	down	60, 4779, 6598, 1386
GO:0002039	p53 binding	GOMF	57	-0.293804	0.745422	0.0813831	0.34048	down	6794, 6598, 7157, 64393, 55159
GO:0051787	misfolded protein binding	GOMF	11	-0.553014	0.575214	0.0815161	0.34048	down	10273
GO:0019888	protein phosphatase regulator activity	GOMF	59	-0.300446	0.740488	0.0820972	0.340716	down	808, 5518, 5524, 84687, 5528, 26229, 221908
GO:0070064	proline-rich region binding	GOMF	17	0.363812	1.4388	0.0819861	0.340716	up	322, 11193
GO:0016627	oxidoreductase activity, acting on the CH-CH group of donors	GOMF	70	-0.345974	0.707531	0.0830274	0.342389	down	6390, 28976
GO:0008173	RNA methyltransferase activity	GOMF	53	0.276088	1.31796	0.0829377	0.342389	up	221078, 56257, 2091, 10436, 25917, 8731, 115708, 79922, 1787, 57721
GO:0016667	oxidoreductase activity, acting on a sulfur group of donors	GOMF	54	-0.362029	0.696262	0.0833164	0.342494	down	25828, 51734, 9973
GO:0000815	ESCRT III complex	GOCC	11	-0.271447	0.762276	0.152652	0.346482	down	NA
GO:1902710	GABA receptor complex	GOCC	16	0.375703	1.45602	0.153461	0.346482	up	NA
GO:1902711	GABA-A receptor complex	GOCC	15	0.375703	1.45602	0.153461	0.346482	up	NA
GO:0000164	protein phosphatase type 1 complex	GOCC	10	-0.260164	0.770925	0.153937	0.346576	down	84687, 5499
GO:0001965	G-protein alpha-subunit binding	GOMF	18	-0.466462	0.627217	0.0859075	0.352031	down	60626
GO:0005686	U2 snRNP	GOCC	11	-0.25054	0.778381	0.157266	0.353073	down	90324
GO:0003779	actin binding	GOMF	338	-0.130725	0.877459	0.0867448	0.353405	down	7135, 7134, 29119, 4641, 118, 91624, 3636, 2314, 54822, 832, 84687, 55201, 79784, 29780, 10391, 10095, 11275, 199953, 8727, 51734, 4646, 2275, 2036, 23406, 357, 11151, 752, 1234, 5357, 342184
GO:0001103	RNA polymerase II repressing transcription factor binding	GOMF	18	-0.465044	0.628107	0.0872156	0.353405	down	55929
GO:0016917	GABA receptor activity	GOMF	17	0.379379	1.46138	0.0867955	0.353405	up	NA
GO:0016410	N-acyltransferase activity	GOMF	90	0.229331	1.25776	0.087331	0.353405	up	211, 9575, 80314, 1386, 114799, 675, 117143
GO:0031312	extrinsic component of organelle membrane	GOCC	21	-0.221247	0.801518	0.158825	0.353585	down	9101
GO:0017119	Golgi transport complex	GOCC	13	0.364955	1.44045	0.158019	0.353585	up	57511
GO:0099023	tethring complex	GOCC	55	0.227484	1.25544	0.158803	0.353585	up	84376, 9392, 55823, 51542, 55014, 57511, 29911
GO:0008509	anion transmembrane transporter activity	GOMF	212	0.181207	1.19866	0.0878844	0.35454	up	80727, 5348, 6558, 8402, 10057, 7416, 6509, 84975, 387700, 55107, 57348, 9963, 7439, 203859, 2741, 23657
GO:0001917	photoreceptor inner segment	GOCC	23	0.291539	1.33849	0.160706	0.356777	up	128338, 4117
882842	FAS signaling pathway	Panther Pathway	29	-0.419626	0.657293	0.0965638	0.358666	down	4000, 142, 84823, 8772, 5599
GO:0001637	G-protein coupled chemoattractant receptor activity	GOMF	24	-0.492314	0.611211	0.0900729	0.361126	down	1240, 1524, 1234
GO:0004950	chemokine receptor activity	GOMF	24	-0.492314	0.611211	0.0900729	0.361126	down	1240, 1524, 1234
GO:0015295	solute:proton symporter activity	GOMF	19	0.347779	1.41592	0.0913179	0.364991	up	23443, 10559
GO:0048188	Set1C/COMPASS complex	GOCC	5	-0.282837	0.753643	0.166293	0.368153	down	23067
GO:0042588	zymogen granule	GOCC	8	-0.261922	0.769571	0.168069	0.370562	down	6809
GO:0005751	mitochondrial respiratory chain complex IV	GOCC	2	-0.322156	0.724585	0.16924	0.370562	down	NA
GO:0045277	respiratory chain complex IV	GOCC	2	-0.322156	0.724585	0.16924	0.370562	down	NA
GO:0005801	cis-Golgi network	GOCC	35	0.250596	1.28479	0.169073	0.370562	up	84376, 27333, 57410, 26229
GO:0004252	serine-type endopeptidase activity	GOMF	98	-0.24518	0.782564	0.0933479	0.37196	down	4324, 219743, 11098, 1675, 400668, 3026, 10747, 84000
GO:0030544	Hsp70 protein binding	GOMF	22	-0.424956	0.653798	0.0938969	0.372598	down	9093, 23636, 10273, 4597, 151194, 84223
GO:0005506	iron ion binding	GOMF	84	-0.244657	0.782973	0.0940816	0.372598	down	50, 5253, 8985, 80853, 23474, 114757
GO:0030673	axolemma	GOCC	10	0.359197	1.43218	0.171567	0.374627	up	NA
GO:0051015	actin filament binding	GOMF	109	-0.216837	0.805061	0.095014	0.375146	down	7134, 29119, 118, 91624, 832, 84687, 55201, 79784, 10391, 10095, 199953, 8727, 4646, 357, 11151, 752, 5357
GO:0043548	phosphatidylinositol 3-kinase binding	GOMF	29	-0.390523	0.676703	0.0953681	0.375389	down	476, 808, 3717, 11151
GO:0008308	voltage-gated anion channel activity	GOMF	12	-0.552168	0.5757	0.0969161	0.375389	down	7416, 55107
GO:0019864	IgG binding	GOMF	3	-0.735847	0.4791	0.0975946	0.375389	down	NA
GO:0015144	carbohydrate transmembrane transporter activity	GOMF	41	0.301657	1.3521	0.0966338	0.375389	up	23443, 10559, 360
GO:1901476	carbohydrate transporter activity	GOMF	41	0.301657	1.3521	0.0966338	0.375389	up	23443, 10559, 360
GO:0005319	lipid transporter activity	GOMF	90	0.222841	1.24962	0.0969736	0.375389	up	2170, 23200
GO:0004112	cyclic-nucleotide phosphodiesterase activity	GOMF	39	0.326286	1.38581	0.097367	0.375389	up	1267, 5136
GO:0001071	nucleic acid binding transcription factor activity	GOMF	941	0.083982	1.08761	0.0976762	0.375389	up	4779, 4782, 10155, 7067, 7756, 8880, 10725, 23036, 5245, 6256, 9575, 91748, 7342, 657, 23361, 7008, 29128, 26137, 5451, 22877, 7227, 1386, 26508, 51341, 79830, 10194, 6097, 7553, 51282, 7157, 55892, 2114, 6773, 5925, 25988, 10691, 5991, 6827, 7552, 5916, 79800, 7690, 147929, 6095, 10062, 1870, 158431, 54993, 83744, 57547, 7728, 9603, 9014, 84524, 9745, 6660, 84911, 162239, 79759, 4862, 2294, 8856…
GO:0003700	transcription factor activity, sequence-specific DNA binding	GOMF	940	0.083982	1.08761	0.0976762	0.375389	up	4779, 4782, 10155, 7067, 7756, 8880, 10725, 23036, 5245, 6256, 9575, 91748, 7342, 657, 23361, 7008, 29128, 26137, 5451, 22877, 7227, 1386, 26508, 51341, 79830, 10194, 6097, 7553, 51282, 7157, 55892, 2114, 6773, 5925, 25988, 10691, 5991, 6827, 7552, 5916, 79800, 7690, 147929, 6095, 10062, 1870, 158431, 54993, 83744, 57547, 7728, 9603, 9014, 84524, 9745, 6660, 84911, 162239, 79759, 4862, 2294, 8856…
882962	Metabotropic glutamate receptor group II pathway	Panther Pathway	33	0.352094	1.42204	0.106623	0.378026	up	6616, 2785
GO:0034663	endoplasmic reticulum chaperone complex	GOCC	10	-0.255298	0.774685	0.174316	0.379589	down	NA
GO:0045240	dihydrolipoyl dehydrogenase complex	GOCC	10	-0.255111	0.774831	0.175122	0.380306	down	1743, 10295
GO:0001104	RNA polymerase II transcription cofactor activity	GOMF	65	-0.268297	0.76468	0.0994086	0.380919	down	10155, 3068, 9282, 26508, 55090, 163732
GO:0008139	nuclear localization sequence binding	GOMF	19	-0.442883	0.642183	0.0999948	0.380919	down	30000
GO:0034061	DNA polymerase activity	GOMF	33	0.303056	1.35399	0.0998281	0.380919	up	5980, 10514, 5425, 10721, 11201, 7013
GO:0005902	microvillus	GOCC	48	-0.180195	0.835108	0.17619	0.381586	down	4641, 7040, 529, 4646, 1267
GO:0031996	thioesterase binding	GOMF	15	-0.492662	0.610998	0.100833	0.381689	down	808
GO:0008373	sialyltransferase activity	GOMF	32	-0.480234	0.618639	0.101799	0.381689	down	NA
GO:0070628	proteasome binding	GOMF	10	-0.54721	0.578562	0.101852	0.381689	down	NA
GO:0043121	neurotrophin binding	GOMF	7	-0.628359	0.533467	0.102213	0.381689	down	4804
GO:0097110	scaffold protein binding	GOMF	30	-0.367305	0.692598	0.102548	0.381689	down	7431, 111, 54413
GO:0015491	cation:cation antiporter activity	GOMF	42	0.316145	1.37183	0.101457	0.381689	up	283652, 6549
GO:0008408	3'-5' exonuclease activity	GOMF	48	0.260761	1.29792	0.102324	0.381689	up	5980, 7486, 22894, 81875, 5393
GO:0017137	Rab GTPase binding	GOMF	110	0.187782	1.20657	0.102374	0.381689	up	10938, 23061, 163486, 57589, 22841, 11127, 203228, 54885, 5876, 5875, 4218, 4804, 94120, 94122
GO:0019829	cation-transporting ATPase activity	GOMF	63	-0.310661	0.732962	0.10304	0.382427	down	476, 513, 529, 9114, 344905
GO:0034709	methylosome	GOCC	6	-0.272404	0.761547	0.17706	0.38243	down	3276, 10419
882896	PDGF signaling pathway	Panther Pathway	109	0.204703	1.22716	0.112898	0.382873	up	51199, 9230, 5921, 5598, 6196, 5599, 5289, 6773, 3717, 8986, 27330
GO:0016671	oxidoreductase activity, acting on a sulfur group of donors, disulfide as acceptor	GOMF	13	-0.581555	0.559029	0.103694	0.383755	down	25828, 51734
GO:0016757	transferase activity, transferring glycosyl groups	GOMF	317	-0.15607	0.855499	0.104979	0.386527	down	5837, 178, 142, 79709, 79586, 6185, 2997, 9334, 8985, 23509, 5279, 26229, 285203, 152002, 147991, 22856, 29929, 152586, 11226, 151531
GO:0016840	carbon-nitrogen lyase activity	GOMF	7	-0.687141	0.503012	0.105038	0.386527	down	NA
GO:0043194	axon initial segment	GOCC	8	0.374493	1.45425	0.179616	0.386902	up	NA
GO:0042834	peptidoglycan binding	GOMF	8	-0.579784	0.560019	0.105527	0.38723	down	3512
GO:0000428	DNA-directed RNA polymerase complex	GOCC	108	-0.141862	0.867741	0.183037	0.3911	down	5434, 79724, 9282, 26512, 7157, 79871, 4646, 64425, 51728, 80789, 902, 9519, 5435, 1022
GO:0030880	RNA polymerase complex	GOCC	108	-0.141862	0.867741	0.183037	0.3911	down	5434, 79724, 9282, 26512, 7157, 79871, 4646, 64425, 51728, 80789, 902, 9519, 5435, 1022
GO:0055029	nuclear DNA-directed RNA polymerase complex	GOCC	108	-0.141862	0.867741	0.183037	0.3911	down	5434, 79724, 9282, 26512, 7157, 79871, 4646, 64425, 51728, 80789, 902, 9519, 5435, 1022
GO:0030506	ankyrin binding	GOMF	15	-0.498934	0.607177	0.106938	0.391302	down	476
GO:0004601	peroxidase activity	GOMF	36	-0.404749	0.667144	0.107306	0.391545	down	4259, 25824, 114757
GO:0015114	phosphate ion transmembrane transporter activity	GOMF	16	-0.541061	0.58213	0.108146	0.391643	down	NA
GO:0008271	secondary active sulfate transmembrane transporter activity	GOMF	9	0.391107	1.47862	0.108237	0.391643	up	NA
GO:0015116	sulfate transmembrane transporter activity	GOMF	17	0.391107	1.47862	0.108237	0.391643	up	NA
GO:0005024	transforming growth factor beta-activated receptor activity	GOMF	14	0.390716	1.47804	0.109012	0.393352	up	658
GO:0031082	BLOC complex	GOCC	17	0.307811	1.36044	0.184996	0.39423	up	11234, 23325, 79036, 6616
GO:0032982	myosin filament	GOCC	14	-0.236065	0.789729	0.187129	0.397712	down	79784
GO:0016010	dystrophin-associated glycoprotein complex	GOCC	19	-0.235724	0.789999	0.188618	0.39875	down	6442, 6444, 6445
GO:0090665	glycoprotein complex	GOCC	19	-0.235724	0.789999	0.188618	0.39875	down	6442, 6444, 6445
GO:0005544	calcium-dependent phospholipid binding	GOMF	39	0.282215	1.32606	0.110826	0.39879	up	9847, 94120, 94122
GO:0000791	euchromatin	GOCC	20	-0.21603	0.805711	0.189625	0.399817	down	10155, 29128
882893	Inflammation mediated by chemokine and cytokine signaling pathway	Panther Pathway	138	-0.183554	0.832307	0.129146	0.400846	down	60, 111, 4215, 3636, 10725, 7450, 30837, 22808, 10095, 815, 3717, 1524, 3683, 1234, 84812, 2785
882899	Ubiquitin proteasome pathway	Panther Pathway	37	-0.327931	0.720413	0.145468	0.400846	down	5710, 29089
882820	Alzheimer disease-amyloid secretase pathway	Panther Pathway	52	-0.277982	0.75731	0.146225	0.400846	down	322, 5598, 5599, 5584
882889	FGF signaling pathway	Panther Pathway	84	0.221608	1.24808	0.126414	0.400846	up	5518, 4215, 5921, 5528, 5286, 5606, 10818, 5599, 5289, 5584, 2254
882877	p53 pathway feedback loops 2	Panther Pathway	32	0.326456	1.38605	0.143327	0.400846	up	5286, 7157, 5289, 545, 5925
882958	General transcription by RNA polymerase I	Panther Pathway	12	0.488568	1.62998	0.149033	0.400846	up	9519
882866	De novo purine biosynthesis	Panther Pathway	20	-0.429705	0.650701	0.155326	0.403848	down	204, 203, 3614, 26289
GO:0016791	phosphatase activity	GOMF	376	-0.143337	0.866462	0.112587	0.404007	down	476, 5518, 23262, 3636, 5802, 11156, 23399, 5499, 114971, 10454, 5528, 5775, 192111, 84284, 79871, 5771, 3635, 5788, 10076, 57546, 5778, 130367
GO:0004003	ATP-dependent DNA helicase activity	GOMF	34	0.289673	1.33599	0.113115	0.404783	up	1105, 8607, 7486
GO:0043138	3'-5' DNA helicase activity	GOMF	14	0.365001	1.44052	0.11352	0.405116	up	7486
GO:0005509	calcium ion binding	GOMF	446	0.0963567	1.10115	0.114254	0.40539	up	7134, 5099, 4324, 808, 30846, 823, 7436, 51199, 824, 3270, 10938, 23061, 9847, 6442, 79085, 140576, 27253, 64123, 54885, 283652, 5101, 1070, 286097, 9185, 1014, 10125, 57348, 25891, 54798, 374786, 79772, 84812, 94120, 5357, 54550, 3026, 10747, 27039, 27306, 64094, 94122
GO:0036459	thiol-dependent ubiquitinyl hydrolase activity	GOMF	89	0.210587	1.2344	0.114533	0.40539	up	8239, 9736, 55593, 9101, 10318, 7398, 54764, 9958, 114803, 9960, 84749, 84101
GO:0101005	ubiquitinyl hydrolase activity	GOMF	97	0.210587	1.2344	0.114533	0.40539	up	8239, 9736, 55593, 9101, 10318, 7398, 54764, 9958, 114803, 9960, 84749, 84101
GO:0005547	phosphatidylinositol-3,4,5-trisphosphate binding	GOMF	27	-0.372342	0.689118	0.115222	0.40672	down	NA
GO:0016500	protein-hormone receptor activity	GOMF	8	0.396788	1.48704	0.115819	0.407721	up	NA
882876	p53 pathway	Panther Pathway	55	0.245847	1.2787	0.162072	0.407795	up	5286, 7157, 64393, 5289, 545, 7486, 84883
hsa00532	Glycosaminoglycan biosynthesis - chondroitin sulfate / dermatan sulfate	KEGG	19	-0.546801	0.578798	0.0763068	0.408241	down	79586, 26229, 22856
hsa00592	alpha-Linolenic acid metabolism	KEGG	8	0.702045	2.01787	0.0757757	0.408241	up	NA
GO:0090533	cation-transporting ATPase complex	GOCC	14	-0.241729	0.785269	0.19495	0.409269	down	5350, 476, 5348
GO:0044428	nuclear part	GOCC	4490	-0.0352899	0.965325	0.195135	0.409269	down	60, 7134, 4782, 6143, 808, 4641, 2821, 118, 10155, 7314, 9736, 7067, 8243, 27332, 116138, 22913, 4259, 6390, 4659, 9584, 11052, 57447, 7756, 7536, 283149, 4000, 80205, 55904, 23327, 6749, 54014, 3609, 2314, 142, 8880, 10725, 2803, 1984, 51199, 25777, 7072, 11338, 211, 54890, 6434, 7267, 5980, 55814, 55183, 5245, 8815, 27327, 3276, 5725, 80012, 3068, 30000, 9169, 10204, 5930, 10921, 2288, 5164, 14…
GO:0005882	intermediate filament	GOCC	37	-0.187065	0.82939	0.196214	0.410452	down	7431, 10763, 4000, 84823, 6509, 151531
GO:0070717	poly-purine tract binding	GOMF	16	0.344526	1.41132	0.117187	0.411422	up	7072, 6434, 10492, 2332
GO:0097346	INO80-type complex	GOCC	20	-0.214085	0.80728	0.198039	0.412108	down	8607, 10467
GO:0000781	chromosome, telomeric region	GOCC	117	0.151831	1.16396	0.197886	0.412108	up	142, 25777, 55183, 4174, 5499, 5000, 10189, 545, 286053, 675, 7486, 7013
GO:0000124	SAGA complex	GOCC	9	0.357008	1.42905	0.19875	0.41251	up	9736
GO:0000932	cytoplasmic mRNA processing body	GOCC	66	-0.160107	0.852053	0.199562	0.413118	down	27327, 192669, 26523
GO:0008574	ATP-dependent microtubule motor activity, plus-end-directed	GOMF	13	0.355478	1.42686	0.119314	0.417758	up	11127
GO:0048020	CCR chemokine receptor binding	GOMF	11	-0.566287	0.567629	0.12001	0.417943	down	NA
GO:0005343	organic acid:sodium symporter activity	GOMF	16	0.355239	1.42652	0.1198	0.417943	up	NA
hsa00604	Glycosphingolipid biosynthesis - ganglio series	KEGG	10	-0.724099	0.484761	0.0806351	0.418556	down	NA
hsa00630	Glyoxylate and dicarboxylate metabolism	KEGG	15	-0.595743	0.551153	0.0841023	0.418556	down	50, 81888
hsa04730	Long-term depression	KEGG	45	0.333017	1.39517	0.0828524	0.418556	up	5518, 2982, 1392
GO:0043205	fibril	GOCC	14	-0.23603	0.789757	0.203134	0.418767	down	4237, 339366
GO:0036379	myofilament	GOCC	22	-0.212874	0.808258	0.203341	0.418767	down	7135, 7134
GO:0034706	sodium channel complex	GOCC	19	-0.228448	0.795767	0.206157	0.423472	down	6324
GO:0004532	exoribonuclease activity	GOMF	34	0.285149	1.32996	0.122034	0.423856	up	22894, 81875, 5393
GO:0005721	pericentric heterochromatin	GOCC	12	-0.238555	0.787766	0.209287	0.426059	down	3619
GO:0031902	late endosome membrane	GOCC	74	-0.149898	0.860795	0.209431	0.426059	down	51160, 55745, 89853, 55697, 57231, 55823, 28956
GO:0044665	MLL1/2 complex	GOCC	20	-0.21147	0.809394	0.209555	0.426059	down	8607
GO:0071339	MLL1 complex	GOCC	20	-0.21147	0.809394	0.209555	0.426059	down	8607
GO:0043236	laminin binding	GOMF	22	-0.405144	0.66688	0.123116	0.426473	down	3956
GO:0015298	solute:cation antiporter activity	GOMF	46	0.293526	1.34115	0.124436	0.429276	up	283652, 6549
GO:0001758	retinal dehydrogenase activity	GOMF	7	0.446754	1.56323	0.124586	0.429276	up	220
GO:0005639	integral component of nuclear inner membrane	GOCC	11	-0.23778	0.788376	0.212838	0.430537	down	25777
GO:0031229	intrinsic component of nuclear inner membrane	GOCC	11	-0.23778	0.788376	0.212838	0.430537	down	25777
GO:0005794	Golgi apparatus	GOCC	1358	-0.050081	0.951152	0.214574	0.431856	down	476, 2734, 10749, 3636, 57447, 84376, 2803, 91461, 4040, 26960, 9435, 79971, 824, 27327, 81876, 79586, 1453, 1212, 6397, 22905, 162, 375, 27333, 54464, 57410, 25844, 11316, 9101, 2245, 9784, 10198, 5286, 9334, 7040, 57589, 51070, 7525, 54874, 10670, 347734, 972, 6396, 23200, 23163, 25776, 56894, 55080, 23243, 9832, 55697, 8607, 11079, 10419, 5681, 26958, 79589, 51542, 5691, 7922, 51304, 51290, 54…
GO:0097440	apical dendrite	GOCC	10	0.341991	1.40775	0.214247	0.431856	up	9148
GO:0001673	male germ cell nucleus	GOCC	10	0.341365	1.40687	0.215852	0.433334	up	6847
GO:0032452	histone demethylase activity	GOMF	42	-0.394643	0.67392	0.126696	0.435393	down	7403, 5253, 80853
GO:0035267	NuA4 histone acetyltransferase complex	GOCC	18	-0.214403	0.807023	0.218076	0.435412	down	60, 80314, 8607, 55929
GO:0043189	H4/H2A histone acetyltransferase complex	GOCC	18	-0.214403	0.807023	0.218076	0.435412	down	60, 80314, 8607, 55929
GO:0030659	cytoplasmic vesicle membrane	GOCC	377	-0.082128	0.921154	0.218525	0.435412	down	5099, 7314, 51365, 2319, 79971, 1212, 22905, 11252, 9230, 162, 9847, 55667, 57410, 11316, 9784, 6809, 972, 6396, 9114, 22841, 26958, 815, 5289, 4646, 55014, 9474, 4218, 81035, 23423, 11151, 2535, 4935, 202915
GO:0070402	NADPH binding	GOMF	10	-0.540726	0.582325	0.127191	0.435938	down	5860
GO:0015629	actin cytoskeleton	GOCC	408	-0.0812169	0.921994	0.220219	0.437406	down	7135, 7134, 4641, 118, 91663, 4659, 2319, 824, 80012, 832, 10211, 84687, 9817, 79784, 9093, 7525, 26512, 30968, 10391, 10095, 5000, 11275, 11258, 5691, 23607, 51734, 4646, 203228, 2275, 55604, 357, 11151, 2268, 5357, 342184
GO:0032420	stereocilium	GOCC	26	-0.196811	0.821346	0.220624	0.437406	down	4641, 4354, 117532
GO:0042277	peptide binding	GOMF	156	-0.165412	0.847544	0.128148	0.437652	down	4820, 30000, 1453, 1212, 2845, 6730, 322, 972, 5745, 29953
GO:0048487	beta-tubulin binding	GOMF	27	-0.367067	0.692763	0.12845	0.437652	down	55201, 6683, 80173
GO:0008327	methyl-CpG binding	GOMF	16	-0.466497	0.627195	0.128701	0.437652	down	3276, 29128, 10419
GO:0016684	oxidoreductase activity, acting on peroxide as acceptor	GOMF	41	-0.366563	0.693113	0.129069	0.437756	down	4259, 25824, 114757
GO:0004862	cAMP-dependent protein kinase inhibitor activity	GOMF	6	-0.603537	0.546874	0.129767	0.438978	down	11142
882904	Histamine H1 receptor mediated signaling pathway	Panther Pathway	36	0.282215	1.32606	0.185871	0.439179	up	5584, 84812, 2785
882940	Endogenous cannabinoid signaling	Panther Pathway	18	0.376546	1.45724	0.19409	0.439179	up	2785
882819	Alpha adrenergic receptor signaling pathway	Panther Pathway	19	0.365704	1.44153	0.19702	0.439179	up	6616
882905	Histamine H2 receptor mediated signaling pathway	Panther Pathway	19	0.363785	1.43877	0.199663	0.439179	up	2785
882848	Ras Pathway	Panther Pathway	58	0.219651	1.24564	0.202698	0.439179	up	4214, 1386, 5606, 6196, 5599, 5289, 7074, 27330
GO:0030286	dynein complex	GOCC	43	0.231333	1.26028	0.223361	0.440959	up	6990, 6993
GO:0008278	cohesin complex	GOCC	14	0.357286	1.42944	0.223523	0.440959	up	8243, 27127
GO:0008353	RNA polymerase II carboxy-terminal domain kinase activity	GOMF	14	0.343747	1.41022	0.13077	0.441222	up	902, 1022
GO:0005891	voltage-gated calcium channel complex	GOCC	25	0.264366	1.3026	0.226235	0.445119	up	781
GO:0099503	secretory vesicle	GOCC	358	0.0894474	1.09357	0.226748	0.445119	up	5099, 51365, 2319, 5127, 7450, 9230, 83992, 55667, 55591, 7040, 6809, 7416, 9114, 6993, 675, 4218, 2162, 1675, 6616, 415117, 94120, 5443, 400668, 94122, 202915
GO:0004702	receptor signaling protein serine/threonine kinase activity	GOMF	96	0.191352	1.21089	0.132354	0.44541	up	4215, 4214, 657, 8491, 6793, 5606, 5598, 5599, 658
882921	DNA replication	Panther Pathway	8	-0.577374	0.56137	0.216626	0.446521	down	5425
882971	T cell activation	Panther Pathway	72	-0.210263	0.810371	0.217536	0.446521	down	808, 972, 5599, 5289, 5788, 915
GO:0044452	nucleolar part	GOCC	62	-0.161746	0.850657	0.229495	0.448389	down	51386, 5434, 2091, 51602, 79101, 10607, 64425, 5435, 51096, 9014
GO:0043034	costamere	GOCC	18	-0.217276	0.804708	0.229539	0.448389	down	287
GO:0005865	striated muscle thin filament	GOCC	18	-0.214178	0.807205	0.231062	0.450259	down	7135, 7134
hsa00760	Nicotinate and nicotinamide metabolism	KEGG	17	0.496507	1.64297	0.0929376	0.452015	up	NA
882957	Cytoskeletal regulation by Rho GTPase	Panther Pathway	45	-0.24719	0.780992	0.227979	0.455957	down	60, 10095
GO:0008821	crossover junction endodeoxyribonuclease activity	GOMF	8	0.398035	1.4889	0.136062	0.456703	up	348654
GO:0030145	manganese ion binding	GOMF	42	-0.291316	0.74728	0.13756	0.45798	down	7511, 10423, 7486, 152002
GO:0004653	polypeptide N-acetylgalactosaminyltransferase activity	GOMF	17	-0.498609	0.607375	0.137621	0.45798	down	11226
GO:0036002	pre-mRNA binding	GOMF	23	0.297998	1.34716	0.137403	0.45798	up	11338, 6434, 5725, 58155, 55285
GO:0015095	magnesium ion transmembrane transporter activity	GOMF	19	0.334603	1.39739	0.137852	0.45798	up	348938
GO:0043566	structure-specific DNA binding	GOMF	79	-0.21749	0.804536	0.138471	0.458861	down	60, 7067, 6256, 9575, 7403, 6598, 7486, 1104, 79977
GO:0070938	contractile ring	GOCC	9	-0.241752	0.785251	0.236072	0.458902	down	NA
hsa00740	Riboflavin metabolism	KEGG	8	0.666384	1.94718	0.0969807	0.461197	up	NA
882927	PI3 kinase pathway	Panther Pathway	42	0.236797	1.26718	0.237177	0.462495	up	3636, 3717
882923	Integrin signalling pathway	Panther Pathway	134	-0.142544	0.867149	0.24347	0.463186	down	60, 4215, 375, 5286, 63916, 5606, 29780, 10095, 5599, 5289, 3696, 22801, 3689, 3683
GO:0015103	inorganic anion transmembrane transporter activity	GOMF	137	0.199186	1.22041	0.140444	0.464215	up	80727, 5348, 6558, 6509, 84975, 55107, 57348, 7439, 203859, 2741
GO:0004521	endoribonuclease activity	GOMF	44	-0.317817	0.727736	0.141034	0.464982	down	NA
GO:0005832	chaperonin-containing T-complex	GOCC	10	-0.258761	0.772007	0.240419	0.465383	down	NA
GO:0044420	extracellular matrix component	GOCC	124	-0.127009	0.880725	0.241158	0.465383	down	3908, 4237, 339366, 8292, 2254, 3918, 64094
GO:0043220	Schmidt-Lanterman incisure	GOCC	7	0.361996	1.43619	0.240681	0.465383	up	64398, 5584
GO:0019903	protein phosphatase binding	GOMF	93	-0.200114	0.818638	0.142214	0.465748	down	2064, 5524, 84687, 5499, 1436, 7157, 55014
GO:0043168	anion binding	GOMF	175	-0.150116	0.860609	0.1427	0.465748	down	5837, 211, 2170, 16, 11252, 8985, 6809, 57231, 5917, 116444, 5341, 1807, 2741
GO:0017048	Rho GTPase binding	GOMF	70	0.203092	1.22519	0.142044	0.465748	up	7074, 6792, 752, 27237
GO:0032454	histone demethylase activity (H3-K9 specific)	GOMF	11	0.375029	1.45503	0.142361	0.465748	up	5253, 80853
882903	Heterotrimeric G-protein signaling pathway-Gq alpha and Go alpha mediated pathway	Panther Pathway	77	0.173566	1.18954	0.254212	0.466322	up	1212, 5584, 6004, 10125, 2785
882834	5HT1 type receptor mediated signaling pathway	Panther Pathway	30	0.261065	1.29831	0.264969	0.466322	up	6809, 6616, 2785
882950	5HT3 type receptor mediated signaling pathway	Panther Pathway	8	0.464258	1.59083	0.265433	0.466322	up	6809, 6616
882824	Insulin/IGF pathway-protein kinase B signaling cascade	Panther Pathway	23	0.292039	1.33915	0.269032	0.466322	up	3636, 5286, 5289
GO:0061783	peptidoglycan muralytic activity	GOMF	3	0.459698	1.5836	0.145372	0.47328	up	NA
882870	Insulin/IGF pathway-mitogen activated protein kinase kinase/MAP kinase cascade	Panther Pathway	26	0.270895	1.31114	0.279286	0.473572	up	5921, 5606, 6196, 8986, 27330
GO:1902911	protein kinase complex	GOCC	87	0.15722	1.17025	0.246554	0.474646	up	905, 57018, 5925, 5562, 896, 902, 892, 1163, 1022, 8852
GO:0004364	glutathione transferase activity	GOMF	16	0.364566	1.43989	0.146542	0.475895	up	4259, 54332, 27306
GO:0005634	nucleus	GOCC	6873	-0.0283722	0.972026	0.248147	0.476406	down	60, 7134, 50, 3315, 7916, 7167, 23281, 4779, 4782, 6143, 2064, 808, 4641, 2821, 5518, 1743, 118, 10155, 7314, 9736, 7067, 8243, 11142, 27332, 116138, 22913, 4259, 30846, 6390, 4659, 9584, 11052, 57447, 7756, 84146, 7536, 283149, 4000, 80205, 55904, 23327, 6749, 54014, 23089, 3609, 2314, 142, 8880, 92999, 10725, 2803, 1984, 51199, 5937, 25777, 7072, 11338, 211, 11156, 54890, 6434, 23036, 7267, 598…
GO:0045111	intermediate filament cytoskeleton	GOCC	77	-0.141161	0.868349	0.248837	0.476406	down	7431, 10763, 4000, 84823, 54464, 10273, 7095, 252983, 6509, 7728, 151531
GO:0012506	vesicle membrane	GOCC	397	-0.0757891	0.927012	0.249261	0.476406	down	5099, 7314, 51365, 2319, 79971, 1212, 22905, 11252, 9230, 162, 9847, 55667, 57410, 11316, 9784, 6809, 972, 6396, 9114, 22841, 26958, 815, 5289, 4646, 55014, 9474, 4218, 81035, 23423, 11151, 2535, 4935, 202915
GO:0000421	autophagosome membrane	GOCC	18	-0.215321	0.806282	0.252496	0.478115	down	6185, 55014
GO:0005581	collagen trimer	GOCC	63	-0.151192	0.859682	0.253478	0.478115	down	8292, 81035, 1896
GO:0016528	sarcoplasm	GOCC	78	-0.157253	0.854488	0.254099	0.478115	down	5350, 781, 2170, 3270, 10523
GO:0034358	plasma lipoprotein particle	GOCC	18	-0.209194	0.811238	0.254355	0.478115	down	7436
GO:1990777	lipoprotein particle	GOCC	18	-0.209194	0.811238	0.254355	0.478115	down	7436
GO:0070822	Sin3-type complex	GOCC	16	0.298658	1.34805	0.250834	0.478115	up	84312
GO:0032588	trans-Golgi network membrane	GOCC	58	0.18015	1.1974	0.25313	0.478115	up	162, 57589, 972, 51542, 57511, 283652
GO:0048407	platelet-derived growth factor binding	GOMF	12	-0.504783	0.603636	0.148926	0.481202	down	NA
GO:0003872	6-phosphofructokinase activity	GOMF	10	-0.692647	0.50025	0.149663	0.481202	down	NA
GO:0022884	macromolecule transmembrane transporter activity	GOMF	19	-0.44836	0.638675	0.150028	0.481202	down	10204, 10452, 84134, 10245
GO:0016740	transferase activity	GOMF	2989	0.0487583	1.04997	0.148914	0.481202	up	1158, 3098, 5837, 2064, 808, 1743, 10155, 178, 4215, 4259, 23262, 23321, 27231, 55904, 23327, 142, 91461, 211, 4214, 9926, 1384, 9435, 7267, 5980, 5127, 54822, 3276, 5930, 3707, 79709, 79586, 5164, 1453, 9575, 9807, 115294, 6185, 6794, 23067, 54880, 29959, 905, 9063, 2997, 9817, 204, 2869, 657, 83892, 55500, 8623, 5434, 23318, 146057, 29128, 57396, 57410, 51592, 26091, 80314, 9238, 10514, 1460, 8…
GO:0008479	queuine tRNA-ribosyltransferase activity	GOMF	9	0.418773	1.52009	0.149367	0.481202	up	NA
GO:0001223	transcription coactivator binding	GOMF	8	0.381072	1.46385	0.150403	0.481215	up	905, 6095
GO:0005694	chromosome	GOCC	809	0.0586648	1.06042	0.256615	0.481229	up	60, 5518, 10155, 8243, 116138, 4659, 7756, 6749, 142, 25777, 55183, 824, 8815, 5930, 6256, 9575, 1059, 23067, 5253, 192669, 4174, 29128, 5905, 5499, 6598, 124997, 2332, 3619, 7227, 1386, 6604, 6396, 9960, 8607, 5347, 7157, 3835, 5000, 10189, 11258, 10615, 6990, 54737, 545, 55929, 2091, 114799, 286053, 5925, 55159, 5991, 675, 7486, 83852, 10467, 10721, 5916, 6839, 5393, 5378, 9212, 1104, 10062, 84…
GO:0008385	IkappaB kinase complex	GOCC	8	0.355833	1.42737	0.257361	0.481229	up	NA
GO:0016607	nuclear speck	GOCC	151	0.114938	1.1218	0.258105	0.481229	up	27332, 9584, 4000, 55904, 11338, 54890, 10921, 23067, 9063, 322, 57018, 25776, 5681, 10189, 91647, 11193, 143684, 84081
GO:0000145	exocyst	GOCC	15	0.302193	1.35282	0.258615	0.481229	up	NA
GO:0019908	nuclear cyclin-dependent protein kinase holoenzyme complex	GOCC	13	0.302035	1.35261	0.259031	0.481229	up	905, 5925, 902
GO:0008250	oligosaccharyltransferase complex	GOCC	13	-0.236562	0.789337	0.261179	0.484093	down	6185
GO:0031432	titin binding	GOMF	12	-0.471524	0.624051	0.152749	0.484211	down	808
GO:0000977	RNA polymerase II regulatory region sequence-specific DNA binding	GOMF	359	-0.105204	0.900141	0.152845	0.484211	down	60, 4779, 4782, 10725, 6256, 9575, 7403, 7008, 26523, 6598, 7227, 1386, 26508, 51341, 2114, 25988, 10691, 5991, 7552, 5916, 79800, 6095, 54993, 9603, 84524, 9745, 2294, 8856, 5080
GO:1990837	sequence-specific double-stranded DNA binding	GOMF	466	-0.0941641	0.910133	0.153948	0.484211	down	60, 4779, 4782, 7067, 10725, 6256, 9575, 1059, 7403, 7008, 4174, 29128, 26523, 6598, 7227, 1386, 26508, 51341, 9960, 10419, 7157, 5000, 2114, 25988, 10691, 5991, 7552, 5916, 79800, 6839, 6095, 55011, 54993, 9603, 9014, 84524, 9745, 2294, 8856, 5080
GO:0004890	GABA-A receptor activity	GOMF	9	0.370625	1.44864	0.152458	0.484211	up	NA
GO:0030676	Rac guanyl-nucleotide exchange factor activity	GOMF	10	0.370429	1.44836	0.152914	0.484211	up	7074
GO:1990939	ATP-dependent microtubule motor activity	GOMF	14	0.333322	1.3956	0.153683	0.484211	up	11127
GO:0015643	toxic substance binding	GOMF	8	0.379634	1.46175	0.15377	0.484211	up	NA
GO:0016829	lyase activity	GOMF	172	-0.173254	0.840924	0.154878	0.485364	down	50, 111, 2982, 4597, 10873, 9200, 10721, 7390, 23483
GO:0033764	steroid dehydrogenase activity, acting on the CH-OH group of donors, NAD or NADP as acceptor	GOMF	20	0.332717	1.39475	0.155062	0.485364	up	3028, 3290
GO:0035859	Seh1-associated complex	GOCC	10	-0.231171	0.793603	0.264485	0.489082	down	10670, 6396
GO:0001012	RNA polymerase II regulatory region DNA binding	GOMF	360	-0.103959	0.901262	0.15712	0.490624	down	60, 4779, 4782, 10725, 6256, 9575, 7403, 7008, 26523, 6598, 7227, 1386, 26508, 51341, 2114, 25988, 10691, 5991, 7552, 5916, 79800, 6095, 54993, 9603, 84524, 9745, 2294, 8856, 5080
GO:0004875	complement receptor activity	GOMF	3	-0.686218	0.503477	0.158211	0.492843	down	NA
GO:0003785	actin monomer binding	GOMF	17	-0.409132	0.664227	0.159579	0.495915	down	11151
GO:0034483	heparan sulfate sulfotransferase activity	GOMF	5	-0.641632	0.526432	0.160344	0.497106	down	NA
hsa00010	Glycolysis / Gluconeogenesis	KEGG	36	-0.367743	0.692295	0.10693	0.497456	down	7167, 3098, 2821, 220
GO:0045125	bioactive lipid receptor activity	GOMF	11	-0.494545	0.609848	0.16146	0.499372	down	1903
GO:0031362	anchored component of external side of plasma membrane	GOCC	9	-0.234278	0.791141	0.272387	0.502306	down	NA
GO:0000785	chromatin	GOCC	312	-0.0784277	0.924569	0.272897	0.502306	down	60, 10155, 116138, 824, 6256, 29128, 6598, 3619, 7227, 6604, 9960, 8607, 5347, 7157, 3835, 54737, 114799, 5925, 5991, 10467, 5916, 6839, 1104, 10062, 84312, 84524, 5080
GO:0031011	Ino80 complex	GOCC	13	-0.217135	0.804822	0.275119	0.502912	down	8607
GO:0033202	DNA helicase complex	GOCC	13	-0.217135	0.804822	0.275119	0.502912	down	8607
GO:0031307	integral component of mitochondrial outer membrane	GOCC	19	0.272518	1.31327	0.274588	0.502912	up	10452, 54332
GO:0032994	protein-lipid complex	GOCC	20	-0.199088	0.819477	0.277937	0.50579	down	7436
GO:0005623	cell	GOCC	21150	-0.0513303	0.949965	0.277962	0.50579	down	5350, 7431, 60, 7135, 7134, 1158, 476, 3908, 50, 3315, 5099, 5660, 7916, 7167, 3418, 6236, 513, 8239, 1979, 23281, 3098, 4779, 4782, 111, 2734, 10763, 5837, 29119, 6143, 4324, 2064, 808, 4641, 2821, 4723, 10749, 5518, 1743, 118, 7458, 10155, 178, 7314, 4215, 9736, 7067, 8243, 11142, 91663, 27332, 287, 116138, 22913, 80727, 6415, 2744, 4259, 30846, 23262, 56910, 29, 6390, 4659, 91624, 781, 9584, 2…
GO:0070187	telosome	GOCC	11	0.347652	1.41574	0.279723	0.507834	up	7013
GO:0005742	mitochondrial outer membrane translocase complex	GOCC	6	-0.250685	0.778267	0.280393	0.507893	down	10452, 84134
GO:0004879	RNA polymerase II transcription factor activity, ligand-activated sequence-specific DNA binding	GOMF	44	-0.29336	0.745754	0.165647	0.508689	down	7067, 6256, 6097, 5916, 6095, 10062, 8856
GO:0098531	transcription factor activity, direct ligand regulated sequence-specific DNA binding	GOMF	46	-0.29336	0.745754	0.165647	0.508689	down	7067, 6256, 6097, 5916, 6095, 10062, 8856
GO:0015278	calcium-release channel activity	GOMF	21	0.356409	1.42819	0.165562	0.508689	up	NA
GO:0008376	acetylgalactosaminyltransferase activity	GOMF	36	-0.356033	0.700449	0.167411	0.511267	down	79586, 22856, 11226
GO:0001191	transcriptional repressor activity, RNA polymerase II transcription factor binding	GOMF	56	-0.244122	0.783392	0.167596	0.511267	down	4779, 10155, 3068, 9575, 26508, 163732
GO:0003840	gamma-glutamyltransferase activity	GOMF	2	0.481493	1.61849	0.167667	0.511267	up	NA
GO:0000976	transcription regulatory region sequence-specific DNA binding	GOMF	434	-0.0940704	0.910219	0.168245	0.511826	down	60, 4779, 4782, 7067, 10725, 6256, 9575, 7403, 7008, 29128, 26523, 6598, 7227, 1386, 26508, 51341, 9960, 10419, 7157, 2114, 25988, 10691, 5991, 7552, 5916, 79800, 6839, 6095, 55011, 54993, 9603, 9014, 84524, 9745, 2294, 8856, 5080
GO:0005381	iron ion transmembrane transporter activity	GOMF	8	-0.546926	0.578726	0.169043	0.513053	down	57348
GO:0032153	cell division site	GOCC	45	-0.156693	0.854966	0.284784	0.513514	down	11258
GO:0032155	cell division site part	GOCC	45	-0.156693	0.854966	0.284784	0.513514	down	11258
GO:0030552	cAMP binding	GOMF	17	0.314796	1.36998	0.170198	0.515355	up	11069, 348980
GO:0000792	heterochromatin	GOCC	57	-0.150127	0.860599	0.287418	0.515929	down	10155, 29128, 3619, 54737, 6839
GO:0042622	photoreceptor outer segment membrane	GOCC	9	0.323479	1.38193	0.287167	0.515929	up	NA
GO:0032993	protein-DNA complex	GOCC	62	0.172751	1.18857	0.289393	0.518306	up	54737, 7013
900823	CD40L Signaling Pathway	Biocarta Pathway	15	-0.6755	0.508902	0.0390913	0.518611	down	4214
GO:0042379	chemokine receptor binding	GOMF	23	-0.409106	0.664244	0.172275	0.519356	down	NA
GO:0008234	cysteine-type peptidase activity	GOMF	194	0.148171	1.15971	0.172319	0.519356	up	8239, 9736, 823, 824, 55593, 9101, 205564, 10318, 7398, 54764, 9958, 114803, 9960, 84749, 57337, 10026, 143684, 84101
GO:0004527	exonuclease activity	GOMF	87	0.191013	1.21047	0.172823	0.519668	up	5980, 54464, 7486, 22894, 81875, 5393
882936	Cadherin signaling pathway	Panther Pathway	71	0.159663	1.17312	0.313788	0.520754	up	60, 5099, 29119, 2064, 1460, 7525, 8321, 8324, 5101, 1014, 2535
GO:0070069	cytochrome complex	GOCC	4	-0.266123	0.766345	0.292647	0.520946	down	NA
GO:0005916	fascia adherens	GOCC	10	-0.225203	0.798354	0.29386	0.520946	down	29119
GO:0005778	peroxisomal membrane	GOCC	63	-0.151483	0.859433	0.294789	0.520946	down	375, 8799, 10478
GO:0031903	microbody membrane	GOCC	63	-0.151483	0.859433	0.294789	0.520946	down	375, 8799, 10478
GO:0030672	synaptic vesicle membrane	GOCC	48	0.190671	1.21006	0.294568	0.520946	up	9230
GO:0099501	exocytic vesicle membrane	GOCC	48	0.190671	1.21006	0.294568	0.520946	up	9230
GO:0042555	MCM complex	GOCC	10	-0.229478	0.794948	0.296183	0.522253	down	4174
GO:0033176	proton-transporting V-type ATPase complex	GOCC	22	-0.202939	0.816328	0.297794	0.522867	down	9114
GO:0031932	TORC2 complex	GOCC	10	-0.2244	0.798995	0.297844	0.522867	down	253260
GO:0008440	inositol-1,4,5-trisphosphate 3-kinase activity	GOMF	10	-0.501433	0.605662	0.174691	0.523037	down	808, 3707, 9807
GO:0046914	transition metal ion binding	GOMF	951	0.0592597	1.06105	0.174748	0.523037	up	50, 4324, 10155, 7067, 27332, 23321, 7756, 7536, 55904, 23089, 142, 10930, 4214, 7267, 16, 80012, 9169, 5930, 6256, 9063, 5253, 64844, 23318, 51773, 29128, 29994, 51592, 25921, 10531, 253832, 27154, 339366, 7511, 7227, 9678, 54764, 8985, 54799, 79670, 79830, 9960, 11174, 6097, 51596, 7157, 55823, 80853, 55892, 64393, 79589, 4850, 51304, 51734, 9666, 9973, 286053, 79102, 10423, 8427, 55159, 2275, …
GO:0004715	non-membrane spanning protein tyrosine kinase activity	GOMF	43	-0.283638	0.753039	0.175483	0.523334	down	91461, 7525, 3717, 2268, 3702
GO:0005230	extracellular ligand-gated ion channel activity	GOMF	61	0.24221	1.27406	0.175653	0.523334	up	116444, 2899, 2741
hsa04630	Jak-STAT signaling pathway	KEGG	84	0.227986	1.25607	0.115404	0.525456	up	9063, 30837, 6773, 3717, 896, 3559
GO:0001518	voltage-gated sodium channel complex	GOCC	17	-0.211746	0.80917	0.301447	0.528029	down	6324
GO:0035250	UDP-galactosyltransferase activity	GOMF	32	-0.348377	0.705833	0.178252	0.528726	down	79709, 9334, 8985
GO:0030594	neurotransmitter receptor activity	GOMF	43	0.241137	1.27269	0.178277	0.528726	up	116444, 2899, 2741
GO:0004725	protein tyrosine phosphatase activity	GOMF	103	-0.196395	0.821688	0.179424	0.52971	down	5802, 11156, 114971, 5775, 5771, 5788, 10076, 5778
GO:0003777	microtubule motor activity	GOMF	75	0.193302	1.21325	0.179395	0.52971	up	10749, 3833, 3835, 11127
GO:0033268	node of Ranvier	GOCC	14	0.285299	1.33016	0.303563	0.53057	up	6900, 6324
GO:0044453	nuclear membrane part	GOCC	13	-0.214785	0.806715	0.304486	0.531018	down	25777
GO:0035098	ESC/E(Z) complex	GOCC	14	0.284508	1.32911	0.305687	0.531948	up	NA
GO:0031091	platelet alpha granule	GOCC	61	-0.143225	0.866559	0.307374	0.533334	down	5099, 7450, 7040, 2162, 1675
GO:0000176	nuclear exosome (RNase complex)	GOCC	13	0.290748	1.33743	0.307821	0.533334	up	22894, 5393
GO:0034362	low-density lipoprotein particle	GOCC	9	-0.226868	0.797026	0.309212	0.533425	down	NA
GO:0097225	sperm midpiece	GOCC	8	0.325518	1.38475	0.309197	0.533425	up	28981
GO:0022841	potassium ion leak channel activity	GOMF	10	0.357997	1.43046	0.182921	0.538809	up	NA
882823	Heterotrimeric G-protein signaling pathway-rod outer segment phototransduction	Panther Pathway	26	0.275256	1.31687	0.332779	0.540766	up	808, 2785
GO:0051400	BH domain binding	GOMF	8	-0.534231	0.58612	0.185552	0.541598	down	NA
GO:0008092	cytoskeletal protein binding	GOMF	797	-0.0693821	0.93297	0.185595	0.541598	down	60, 7135, 7134, 476, 23281, 29119, 808, 4641, 10749, 118, 287, 91624, 3636, 84376, 7756, 2314, 3895, 25777, 2170, 824, 54822, 832, 2288, 84687, 11252, 9230, 8733, 4130, 29763, 55201, 79784, 322, 57669, 124997, 55591, 2332, 5775, 23636, 50810, 29780, 3833, 10391, 9832, 10095, 5347, 3835, 11275, 199953, 8727, 11127, 51734, 6683, 4646, 2275, 675, 28981, 2036, 23406, 4218, 357, 80173, 7074, 10123, 28…
GO:0016796	exonuclease activity, active with either ribo- or deoxyribonucleic acids and producing 5'-phosphomonoesters	GOMF	48	0.227397	1.25533	0.185002	0.541598	up	22894, 81875, 5393
GO:0070679	inositol 1,4,5 trisphosphate binding	GOMF	8	0.366515	1.4427	0.185798	0.541598	up	7220
GO:0003887	DNA-directed DNA polymerase activity	GOMF	27	0.284679	1.32934	0.185953	0.541598	up	5980, 10514, 5425, 10721, 11201
GO:0003688	DNA replication origin binding	GOMF	9	0.356506	1.42833	0.18665	0.542412	up	4174, 5000
GO:0019003	GDP binding	GOMF	47	-0.249808	0.778951	0.18752	0.543724	down	9230, 375, 373, 4218
GO:0044464	cell part	GOCC	21136	-0.0471213	0.953972	0.315927	0.543831	down	5350, 7431, 60, 7135, 7134, 1158, 476, 3908, 50, 3315, 5099, 5660, 7916, 7167, 3418, 6236, 513, 8239, 1979, 23281, 3098, 4779, 4782, 111, 2734, 10763, 5837, 29119, 6143, 4324, 2064, 808, 4641, 2821, 4723, 10749, 5518, 1743, 118, 7458, 10155, 178, 7314, 4215, 9736, 7067, 8243, 11142, 91663, 27332, 287, 116138, 22913, 80727, 6415, 2744, 4259, 30846, 23262, 56910, 29, 6390, 4659, 91624, 781, 9584, 2…
GO:0019897	extrinsic component of plasma membrane	GOCC	110	-0.109441	0.896335	0.319337	0.548256	down	5127, 9101, 9093, 7525, 2332, 30968, 8650, 3717, 7074, 2268, 94120, 2785, 3702
GO:0031083	BLOC-1 complex	GOCC	12	0.286268	1.33145	0.319873	0.548256	up	23325, 79036, 6616
GO:0051539	4 iron, 4 sulfur cluster binding	GOMF	33	-0.293606	0.74557	0.190568	0.548887	down	50, 4723, 6390, 374291, 4728, 5980
GO:0003730	mRNA 3'-UTR binding	GOMF	44	0.22967	1.25818	0.189933	0.548887	up	10921, 10236, 2332, 90806
GO:0008301	DNA binding, bending	GOMF	9	0.355095	1.42632	0.190202	0.548887	up	7013
882914	Alzheimer disease-presenilin pathway	Panther Pathway	86	-0.141566	0.867998	0.345118	0.549372	down	60, 4324, 23321, 4040, 322, 8321, 8324, 7220, 2535
GO:0005811	lipid particle	GOCC	53	-0.143802	0.86606	0.322308	0.549753	down	10938, 10131, 6683, 84883
GO:0005604	basement membrane	GOCC	89	-0.123991	0.883388	0.32321	0.549753	down	3908, 8292, 2254, 3918, 64094
GO:0000159	protein phosphatase type 2A complex	GOCC	19	-0.200657	0.818193	0.323506	0.549753	down	5518, 5524, 5528
GO:0070461	SAGA-type complex	GOCC	31	0.2218	1.24832	0.321607	0.549753	up	9736, 117143
GO:0000987	core promoter proximal region sequence-specific DNA binding	GOMF	208	-0.120977	0.886055	0.191987	0.550301	down	60, 4782, 10725, 9575, 7403, 29128, 26523, 6598, 51341, 2114, 25988, 10691, 5991, 79800, 9603, 9745, 5080
GO:0016860	intramolecular oxidoreductase activity	GOMF	45	-0.29254	0.746365	0.19233	0.550301	down	7167, 2821, 10026, 81888, 27306
GO:0008020	G-protein coupled photoreceptor activity	GOMF	6	0.387355	1.47308	0.191952	0.550301	up	NA
GO:0032587	ruffle membrane	GOCC	63	-0.133171	0.875315	0.324548	0.550351	down	4641, 84687, 11252, 9847, 57669, 4646, 7074, 6792, 2268, 5341
GO:0016889	endodeoxyribonuclease activity, producing 3'-phosphomonoesters	GOMF	10	0.36376	1.43873	0.192794	0.550416	up	348654
GO:0005776	autophagosome	GOCC	72	-0.133231	0.875263	0.328015	0.551978	down	6185, 55823, 5289, 203228, 55014, 9474
GO:0030122	AP-2 adaptor complex	GOCC	11	-0.218317	0.803871	0.328128	0.551978	down	NA
GO:0005858	axonemal dynein complex	GOCC	12	0.308637	1.36157	0.32742	0.551978	up	NA
GO:0032426	stereocilium tip	GOCC	4	0.376792	1.4576	0.328278	0.551978	up	117532
GO:0001105	RNA polymerase II transcription coactivator activity	GOMF	25	-0.325353	0.722272	0.194406	0.553565	down	10155, 163732
GO:1990381	ubiquitin-specific protease binding	GOMF	9	-0.485493	0.615394	0.19556	0.553565	down	NA
GO:0019902	phosphatase binding	GOMF	130	-0.150226	0.860513	0.195789	0.553565	down	2064, 5524, 84687, 5499, 1436, 7157, 9666, 55014, 221908
GO:0005092	GDP-dissociation inhibitor activity	GOMF	15	-0.41255	0.66196	0.196558	0.553565	down	396, 5902
GO:0004579	dolichyl-diphosphooligosaccharide-protein glycotransferase activity	GOMF	11	-0.525473	0.591276	0.19722	0.553565	down	6185
GO:0019215	intermediate filament binding	GOMF	7	-0.525437	0.591297	0.197269	0.553565	down	7431, 10763
GO:0016247	channel regulator activity	GOMF	90	0.173877	1.18991	0.194779	0.553565	up	5350, 23327, 5348, 29763, 5921, 3779, 132320, 6324
GO:0046934	phosphatidylinositol-4,5-bisphosphate 3-kinase activity	GOMF	47	0.218657	1.2444	0.197306	0.553565	up	2064, 10818, 2254
GO:0098862	cluster of actin-based cell projections	GOCC	90	-0.117214	0.889395	0.331907	0.555509	down	4641, 2314, 79784, 4354, 5745, 5357, 117532
GO:0005685	U1 snRNP	GOCC	11	0.289293	1.33548	0.332307	0.555509	up	NA
GO:0005921	gap junction	GOCC	21	0.251036	1.28536	0.332469	0.555509	up	2701
GO:0051117	ATPase binding	GOMF	57	-0.222072	0.800858	0.198851	0.556696	down	5350, 287, 3270, 529, 7466, 2091, 51602, 151194, 55011, 79570, 53822
GO:0008649	rRNA methyltransferase activity	GOMF	12	-0.465187	0.628017	0.19954	0.556818	down	2091, 10436, 79922
GO:0004520	endodeoxyribonuclease activity	GOMF	51	0.228044	1.25614	0.199751	0.556818	up	83940, 348654
GO:0071837	HMG box domain binding	GOMF	9	0.350785	1.42018	0.201177	0.559592	up	5080
GO:0098533	ATPase dependent transmembrane transport complex	GOCC	19	-0.194311	0.823401	0.339862	0.563503	down	5350, 476, 5348
GO:1904949	ATPase complex	GOCC	19	-0.194311	0.823401	0.339862	0.563503	down	5350, 476, 5348
GO:0005849	mRNA cleavage factor complex	GOCC	13	0.278874	1.32164	0.339791	0.563503	up	11052, 51585
GO:0071437	invadopodium	GOCC	11	0.286408	1.33164	0.340082	0.563503	up	22902
GO:0008179	adenylate cyclase binding	GOMF	12	-0.431679	0.649418	0.204531	0.567705	down	111, 808
GO:0004143	diacylglycerol kinase activity	GOMF	19	0.340533	1.4057	0.204968	0.567705	up	NA
GO:0003988	acetyl-CoA C-acyltransferase activity	GOMF	8	-0.572991	0.563837	0.206409	0.568793	down	NA
GO:0051721	protein phosphatase 2A binding	GOMF	21	-0.342717	0.709839	0.206681	0.568793	down	5524, 7157
GO:0017134	fibroblast growth factor binding	GOMF	20	-0.365241	0.694029	0.207666	0.568793	down	2734, 9158
GO:0000774	adenyl-nucleotide exchange factor activity	GOMF	9	-0.495242	0.609424	0.208525	0.568793	down	NA
GO:0060090	binding, bridging	GOMF	140	-0.145038	0.86499	0.209993	0.568793	down	287, 2288, 25970, 10273, 10818, 55823, 54875
GO:0008289	lipid binding	GOMF	483	-0.0808518	0.92233	0.210347	0.568793	down	476, 5660, 56910, 2170, 22905, 57017, 11252, 8733, 9847, 2869, 65065, 29763, 9784, 5286, 54874, 6809, 23636, 30968, 1903, 89853, 6097, 57231, 5584, 10423, 10265, 57539, 83891, 6095, 10026, 10062, 7074, 57705, 10125, 84106, 1880, 94120, 94122
GO:0004435	phosphatidylinositol phospholipase C activity	GOMF	27	-0.339947	0.711808	0.210922	0.568793	down	1234, 84812
GO:0004190	aspartic-type endopeptidase activity	GOMF	18	-0.40205	0.668947	0.21123	0.568793	down	NA
GO:0070001	aspartic-type peptidase activity	GOMF	18	-0.40205	0.668947	0.21123	0.568793	down	NA
GO:0008757	S-adenosylmethionine-dependent methyltransferase activity	GOMF	181	0.146846	1.15818	0.206498	0.568793	up	55904, 3276, 115294, 23067, 221078, 56257, 10419, 2091, 10436, 51451, 25917, 8731, 83852, 151194, 6839, 115708, 55170, 79922, 1787, 57721
GO:0043015	gamma-tubulin binding	GOMF	21	0.275821	1.31761	0.207894	0.568793	up	675, 285753
GO:0004385	guanylate kinase activity	GOMF	12	0.330676	1.39191	0.209712	0.568793	up	260425, 4354
GO:0005254	chloride channel activity	GOMF	73	0.206457	1.22931	0.210557	0.568793	up	80727, 5348, 6509, 55107, 57348, 7439, 203859, 2741
GO:0050681	androgen receptor binding	GOMF	36	0.230486	1.25921	0.211491	0.568793	up	9063, 5925, 1022
GO:0002116	semaphorin receptor complex	GOCC	12	-0.210179	0.810439	0.346985	0.572561	down	NA
GO:0030893	meiotic cohesin complex	GOCC	8	0.336598	1.40018	0.346318	0.572561	up	8243, 27127
GO:0035326	enhancer binding	GOMF	68	-0.198763	0.819744	0.213733	0.573035	down	60, 4779, 6598, 1386, 80237
GO:0016406	carnitine O-acyltransferase activity	GOMF	10	-0.538272	0.583756	0.213951	0.573035	down	1384, 1376
GO:0090544	BAF-type complex	GOCC	33	-0.179753	0.835477	0.348508	0.573886	down	6598, 6604, 5925
GO:0017112	Rab guanyl-nucleotide exchange factor activity	GOMF	27	0.254483	1.28979	0.215129	0.57458	up	55667, 163486, 57589
GO:0009881	photoreceptor activity	GOMF	8	0.355051	1.42625	0.215412	0.57458	up	NA
GO:0016504	peptidase activator activity	GOMF	31	-0.282451	0.753933	0.216704	0.574802	down	NA
GO:0003909	DNA ligase activity	GOMF	12	-0.535837	0.585179	0.217326	0.574802	down	142
GO:0004415	hyalurononglucosaminidase activity	GOMF	8	-0.564586	0.568596	0.218167	0.574802	down	NA
GO:0043130	ubiquitin binding	GOMF	97	-0.169172	0.844364	0.221122	0.574802	down	3315, 51160, 54764, 5710, 23636, 22890, 9666, 1163, 7013
GO:0016886	ligase activity, forming phosphoric ester bonds	GOMF	15	-0.485836	0.615183	0.221438	0.574802	down	142
GO:0001159	core promoter proximal region DNA binding	GOMF	209	-0.112929	0.893214	0.222056	0.574802	down	60, 4782, 10725, 9575, 7403, 29128, 26523, 6598, 51341, 2114, 25988, 10691, 5991, 79800, 9603, 9745, 5080
GO:0001190	transcriptional activator activity, RNA polymerase II transcription factor binding	GOMF	37	-0.25728	0.773152	0.22229	0.574802	down	4779, 10155, 9575, 163732
GO:0098811	transcriptional repressor activity, RNA polymerase II activating transcription factor binding	GOMF	37	-0.25728	0.773152	0.22229	0.574802	down	4779, 10155, 9575, 163732
GO:0017070	U6 snRNA binding	GOMF	10	-0.448583	0.638532	0.222314	0.574802	down	1984
GO:0030234	enzyme regulator activity	GOMF	798	-0.0631605	0.938793	0.222677	0.574802	down	5350, 3315, 5660, 4324, 808, 5518, 11142, 29, 4659, 396, 253260, 347731, 4040, 92597, 23038, 5524, 84687, 23061, 375, 6794, 905, 5709, 5905, 5921, 1460, 30837, 10454, 9093, 7077, 5528, 51306, 10531, 5476, 7040, 5902, 25824, 57018, 991, 10818, 192111, 60626, 5599, 9973, 26229, 54885, 373, 221908, 902, 892, 1163, 54757, 23568, 6004, 64922, 27329, 51686, 7349, 128817
GO:0031369	translation initiation factor binding	GOMF	25	-0.319352	0.72662	0.222732	0.574802	down	1979, 2332
GO:0015645	fatty acid ligase activity	GOMF	18	0.328093	1.38832	0.216375	0.574802	up	NA
GO:0004843	thiol-dependent ubiquitin-specific protease activity	GOMF	80	0.181108	1.19855	0.217653	0.574802	up	8239, 9736, 55593, 9101, 10318, 7398, 54764, 9958, 114803, 9960, 84749, 84101
GO:0019789	SUMO transferase activity	GOMF	18	0.342935	1.40908	0.221611	0.574802	up	9063, 286053
GO:0008528	G-protein coupled peptide receptor activity	GOMF	75	0.188687	1.20766	0.221754	0.574802	up	1240, 1524, 1234, 4935, 6865
GO:0001653	peptide receptor activity	GOMF	79	0.187206	1.20588	0.222109	0.574802	up	1240, 1524, 1234, 4935, 6865
GO:0019531	oxalate transmembrane transporter activity	GOMF	8	0.352179	1.42216	0.223018	0.574802	up	NA
GO:0034707	chloride channel complex	GOCC	28	0.202522	1.22449	0.350107	0.575331	up	80727, 5348, 55107, 57348, 7439, 2741
900906	mCalpain and friends in Cell motility	Biocarta Pathway	20	-0.576431	0.5619	0.0464982	0.578321	down	823, 824
GO:0005095	GTPase inhibitor activity	GOMF	11	-0.430749	0.650022	0.225539	0.58015	down	NA
GO:0030169	low-density lipoprotein particle binding	GOMF	11	-0.430062	0.650469	0.226509	0.580333	down	81035
GO:0051536	iron-sulfur cluster binding	GOMF	48	-0.229814	0.794681	0.227182	0.580333	down	50, 4723, 6390, 374291, 4728, 5980
GO:0051540	metal cluster binding	GOMF	48	-0.229814	0.794681	0.227182	0.580333	down	50, 4723, 6390, 374291, 4728, 5980
GO:0003678	DNA helicase activity	GOMF	60	0.209506	1.23307	0.227398	0.580333	up	1105, 4174, 8607, 7486
GO:0051183	vitamin transporter activity	GOMF	19	-0.428717	0.651344	0.228415	0.581786	down	9963
GO:0005844	polysome	GOCC	30	-0.164645	0.848195	0.355362	0.582765	down	7458, 26523, 2332
GO:0016459	myosin complex	GOCC	48	-0.142498	0.867189	0.358143	0.584988	down	4641, 79784, 4646
GO:0042629	mast cell granule	GOCC	17	-0.187711	0.828854	0.358186	0.584988	down	10125
GO:0031234	extrinsic component of cytoplasmic side of plasma membrane	GOCC	82	-0.115252	0.891142	0.35912	0.585314	down	5127, 7525, 3717, 7074, 2268, 2785, 3702
GO:0042054	histone methyltransferase activity	GOMF	81	-0.227818	0.796269	0.231411	0.585492	down	55904, 3276, 23067, 10419, 2091, 83852, 6839, 55170
GO:0003995	acyl-CoA dehydrogenase activity	GOMF	16	-0.412031	0.662304	0.232199	0.585492	down	28976
GO:0052890	oxidoreductase activity, acting on the CH-CH group of donors, with a flavin as acceptor	GOMF	12	-0.412031	0.662304	0.232199	0.585492	down	28976
GO:0000983	transcription factor activity, RNA polymerase II core promoter sequence-specific	GOMF	12	-0.42504	0.653744	0.233652	0.585492	down	26508
GO:0051537	2 iron, 2 sulfur cluster binding	GOMF	14	-0.397882	0.671742	0.234201	0.585492	down	6390
GO:0019211	phosphatase activator activity	GOMF	11	-0.424314	0.654219	0.234691	0.585492	down	808, 5524, 10818, 26229
GO:0071813	lipoprotein particle binding	GOMF	16	-0.375029	0.68727	0.234828	0.585492	down	7436, 81035
GO:0071814	protein-lipid complex binding	GOMF	16	-0.375029	0.68727	0.234828	0.585492	down	7436, 81035
GO:0004690	cyclic nucleotide-dependent protein kinase activity	GOMF	10	0.372881	1.45191	0.230582	0.585492	up	5562
GO:0005234	extracellular-glutamate-gated ion channel activity	GOMF	13	0.307635	1.36021	0.232611	0.585492	up	116444, 2899
GO:0003684	damaged DNA binding	GOMF	50	0.194781	1.21504	0.234295	0.585492	up	7157, 10721, 11201
GO:0005048	signal sequence binding	GOMF	35	-0.260668	0.770537	0.235363	0.585703	down	30000, 6730
GO:0070491	repressing transcription factor binding	GOMF	41	-0.244096	0.783413	0.235982	0.586119	down	55929
GO:0016778	diphosphotransferase activity	GOMF	6	-0.551661	0.575992	0.236501	0.586287	down	NA
GO:0050811	GABA receptor binding	GOMF	11	-0.438135	0.645239	0.237044	0.586515	down	NA
900857	Erythrocyte Differentiation Pathway	Biocarta Pathway	9	0.744186	2.10473	0.050166	0.587238	up	7040
GO:0031965	nuclear membrane	GOCC	232	-0.075013	0.927731	0.362243	0.5892	down	4000, 25777, 6434, 30000, 10204, 84823, 9859, 2869, 23399, 5905, 80314, 23636, 79004, 23200, 6196, 199953, 6683, 4646, 55308, 147991, 1104, 143684, 286205, 3177, 84812
GO:0000146	microfilament motor activity	GOMF	14	-0.394716	0.673872	0.238844	0.589845	down	4641, 79784, 4646
hsa00983	Drug metabolism - other enzymes	KEGG	19	0.429666	1.53674	0.132692	0.591586	up	3614, 1807, 151531
GO:0034704	calcium channel complex	GOCC	49	0.168462	1.18348	0.364554	0.591751	up	808, 781, 5524
GO:0043325	phosphatidylinositol-3,4-bisphosphate binding	GOMF	11	-0.420071	0.657	0.24079	0.592778	down	5341
GO:0015036	disulfide oxidoreductase activity	GOMF	24	-0.335503	0.714979	0.240944	0.592778	down	25828, 9973
hsa00920	Sulfur metabolism	KEGG	5	-0.847041	0.428682	0.139647	0.593207	down	NA
hsa04972	Pancreatic secretion	KEGG	53	0.267242	1.30636	0.137279	0.593207	up	476, 111, 6558, 7220, 4218
hsa05332	Graft-versus-host disease	KEGG	7	0.638274	1.89321	0.141372	0.593207	up	NA
GO:0015035	protein disulfide oxidoreductase activity	GOMF	17	-0.369925	0.690786	0.242533	0.595559	down	25828, 9973
GO:0035586	purinergic receptor activity	GOMF	25	-0.334029	0.716033	0.24331	0.596246	down	NA
GO:0034596	phosphatidylinositol phosphate 4-phosphatase activity	GOMF	15	0.334635	1.39743	0.243731	0.596246	up	NA
hsa04612	Antigen processing and presentation	KEGG	28	-0.376265	0.686421	0.144934	0.59646	down	972
GO:0031306	intrinsic component of mitochondrial outer membrane	GOCC	20	0.232887	1.26224	0.368682	0.597235	up	10452, 54332
GO:0005881	cytoplasmic microtubule	GOCC	40	-0.14453	0.865429	0.370238	0.597328	down	23281, 6993, 79884
GO:0043073	germ cell nucleus	GOCC	11	0.275439	1.31711	0.369568	0.597328	up	6847
GO:0008266	poly(U) RNA binding	GOMF	12	0.309845	1.36321	0.244857	0.597874	up	2332
GO:0051920	peroxiredoxin activity	GOMF	12	-0.467881	0.626328	0.246643	0.600195	down	25824
GO:0008047	enzyme activator activity	GOMF	422	-0.0794652	0.92361	0.246968	0.600195	down	5660, 4324, 808, 29, 396, 253260, 92597, 5524, 23061, 375, 6794, 5905, 5921, 10454, 51306, 10531, 5476, 7040, 5902, 10818, 192111, 60626, 9973, 26229, 54885, 373, 1163, 54757, 6004
GO:0003712	transcription cofactor activity	GOMF	468	-0.0776335	0.925303	0.247193	0.600195	down	4779, 10155, 22913, 7536, 283149, 55904, 3068, 6256, 7342, 54880, 9063, 5253, 10514, 708, 6598, 5705, 9282, 1386, 6604, 26508, 29915, 114803, 51282, 10419, 55929, 5925, 25988, 10691, 117143, 9519, 10138, 167465, 10062, 55090, 9603, 163732, 1022, 23568, 286205, 4117, 8856, 915
GO:0036513	Derlin-1 retrotranslocation complex	GOCC	9	-0.214014	0.807337	0.373465	0.601316	down	NA
GO:0004576	oligosaccharyl transferase activity	GOMF	14	-0.466521	0.62718	0.248578	0.602431	down	6185
GO:0008093	cytoskeletal adaptor activity	GOMF	15	0.295034	1.34317	0.249043	0.602433	up	287
GO:0019956	chemokine binding	GOMF	13	-0.399126	0.670906	0.25105	0.603299	down	1524, 1234
GO:0003676	nucleic acid binding	GOMF	3278	0.0342202	1.03481	0.250375	0.603299	up	7431, 60, 3315, 7916, 4779, 4782, 6143, 10749, 118, 7458, 10155, 7067, 8243, 2197, 27332, 22913, 30846, 9584, 11052, 8165, 7756, 84146, 7536, 80205, 6749, 23089, 10989, 3609, 142, 10930, 8880, 92999, 3895, 10725, 1984, 5937, 7072, 11338, 54890, 6434, 23036, 5980, 55814, 26073, 8664, 16, 5245, 8815, 27327, 3276, 84458, 5725, 80012, 3068, 6734, 9169, 5930, 58506, 10921, 2288, 9295, 7284, 6256, 8402…
GO:0005221	intracellular cyclic nucleotide activated cation channel activity	GOMF	3	0.420326	1.52246	0.251258	0.603299	up	348980
GO:0043855	cyclic nucleotide-gated ion channel activity	GOMF	3	0.420326	1.52246	0.251258	0.603299	up	348980
GO:0016592	mediator complex	GOCC	30	-0.163866	0.848856	0.376061	0.604276	down	9282, 892, 55090
hsa05110	Vibrio cholerae infection	KEGG	38	-0.318273	0.727404	0.152654	0.60489	down	60, 6558, 375, 529, 9114
hsa05150	Staphylococcus aureus infection	KEGG	18	-0.451099	0.636928	0.158195	0.60489	down	3689, 1675, 3683, 10747
hsa00330	Arginine and proline metabolism	KEGG	30	-0.347102	0.706733	0.164709	0.60489	down	1158, 2744, 8659, 2628
hsa00290	Valine, leucine and isoleucine biosynthesis	KEGG	6	-0.734373	0.479806	0.168513	0.60489	down	23395
hsa00790	Folate biosynthesis	KEGG	7	-0.68148	0.505868	0.171025	0.60489	down	5860
hsa04141	Protein processing in endoplasmic reticulum	KEGG	132	-0.16544	0.847521	0.172051	0.60489	down	823, 824, 6185, 6748, 10273, 6396, 7466, 7095, 10961, 5599, 51360
hsa00564	Glycerophospholipid metabolism	KEGG	64	0.234081	1.26375	0.156211	0.60489	up	9926, 55500, 56894, 5833, 10423
hsa04340	Hedgehog signaling pathway	KEGG	32	0.318221	1.37468	0.162381	0.60489	up	1453
hsa04974	Protein digestion and absorption	KEGG	50	0.253205	1.28815	0.172422	0.60489	up	476
GO:0042826	histone deacetylase binding	GOMF	83	-0.164652	0.848189	0.252954	0.606248	down	142, 5245, 23038, 54880, 991, 5599, 10467, 84312
GO:0031981	nuclear lumen	GOCC	3893	-0.0247333	0.97557	0.379053	0.607186	down	60, 7134, 4782, 6143, 808, 4641, 2821, 118, 10155, 7314, 9736, 7067, 8243, 27332, 116138, 6390, 4659, 9584, 11052, 57447, 7756, 7536, 283149, 4000, 80205, 55904, 23327, 6749, 54014, 3609, 2314, 142, 8880, 10725, 2803, 51199, 25777, 7072, 11338, 211, 54890, 6434, 7267, 5980, 55814, 55183, 5245, 8815, 27327, 3276, 5725, 80012, 3068, 30000, 9169, 10204, 5930, 10921, 2288, 5164, 1453, 9295, 6256, 229…
GO:0035371	microtubule plus-end	GOCC	14	-0.192431	0.824951	0.379396	0.607186	down	10615
GO:0015651	quaternary ammonium group transmembrane transporter activity	GOMF	10	-0.484586	0.615952	0.254053	0.607733	down	NA
GO:0048019	receptor antagonist activity	GOMF	7	-0.539129	0.583256	0.254509	0.607733	down	NA
GO:0016004	phospholipase activator activity	GOMF	8	-0.461407	0.630396	0.255889	0.607791	down	375
GO:0060229	lipase activator activity	GOMF	8	-0.461407	0.630396	0.255889	0.607791	down	375
GO:0004198	calcium-dependent cysteine-type endopeptidase activity	GOMF	14	-0.409682	0.663861	0.255937	0.607791	down	823, 824
GO:0030877	beta-catenin destruction complex	GOCC	12	-0.207629	0.812508	0.381216	0.608876	down	NA
GO:0042578	phosphoric ester hydrolase activity	GOMF	490	-0.0879053	0.915848	0.257211	0.609704	down	476, 5518, 23262, 3636, 5802, 11156, 23399, 5499, 114971, 10454, 5528, 5775, 192111, 84284, 79871, 5771, 1267, 3635, 5136, 81544, 5788, 10076, 57546, 5778, 1234, 84812, 130367
GO:0016538	cyclin-dependent protein serine/threonine kinase regulator activity	GOMF	21	0.256525	1.29243	0.258342	0.611268	up	905, 57018, 902, 892, 1163
GO:0052813	phosphatidylinositol bisphosphate kinase activity	GOMF	50	0.191188	1.21069	0.259599	0.613125	up	2064, 10818, 2254
GO:0000776	kinetochore	GOCC	139	-0.10147	0.903509	0.38804	0.617285	down	8243, 4659, 7756, 5253, 5905, 124997, 3619, 6396, 5347, 3835, 11258, 10615, 6990, 9212
GO:0031430	M band	GOCC	21	-0.173502	0.840715	0.389693	0.617285	down	287
GO:0016591	DNA-directed RNA polymerase II, holoenzyme	GOCC	83	-0.109318	0.896446	0.390354	0.617285	down	5434, 79724, 9282, 26512, 7157, 79871, 4646, 80789, 902, 9519, 5435, 1022
GO:0031904	endosome lumen	GOCC	13	0.253488	1.28851	0.38919	0.617285	up	3717
GO:0008091	spectrin	GOCC	8	0.307406	1.35989	0.389739	0.617285	up	NA
GO:0035254	glutamate receptor binding	GOMF	23	-0.301669	0.739583	0.262929	0.617832	down	808, 2319, 10211, 815, 79953
GO:0097367	carbohydrate derivative binding	GOMF	1727	-0.0389616	0.961788	0.263223	0.617832	down	7431, 60, 1158, 476, 6236, 513, 3098, 111, 2064, 4641, 4723, 10749, 4215, 8243, 30846, 23262, 7756, 7436, 80205, 27231, 91461, 51199, 4214, 16, 5127, 54822, 81876, 7450, 3068, 6734, 3707, 2288, 5164, 1453, 7284, 10938, 5524, 9807, 9230, 375, 2982, 6794, 8733, 29959, 4522, 204, 2869, 657, 55500, 1105, 4174, 146057, 57396, 57410, 55324, 5921, 79784, 10131, 708, 14, 8491, 3956, 4192, 9093, 5705, 165…
GO:0015166	polyol transmembrane transporter activity	GOMF	12	0.327339	1.38727	0.263494	0.617832	up	360
GO:0015665	alcohol transmembrane transporter activity	GOMF	12	0.327339	1.38727	0.263494	0.617832	up	360
GO:0008970	phosphatidylcholine 1-acylhydrolase activity	GOMF	7	0.36062	1.43422	0.2645	0.619072	up	51365
GO:0070851	growth factor receptor binding	GOMF	94	0.14727	1.15867	0.265279	0.61978	up	7525, 10818, 23607, 3717, 80310, 2254, 84894
hsa00514	Other types of O-glycan biosynthesis	KEGG	20	-0.398503	0.671324	0.190677	0.620323	down	79709, 8985, 23509
hsa04666	Fc gamma R-mediated phagocytosis	KEGG	77	-0.205764	0.814025	0.191315	0.620323	down	10095, 3635, 5788
hsa03015	mRNA surveillance pathway	KEGG	58	0.230108	1.25874	0.184356	0.620323	up	5518, 11052, 10921, 51585, 5528, 8189, 10189, 1477, 8731
hsa04120	Ubiquitin mediated proteolysis	KEGG	105	0.172017	1.1877	0.189827	0.620323	up	23327, 4214, 6923, 9063, 9817, 26091, 10273, 991
hsa04914	Progesterone-mediated oocyte maturation	KEGG	67	0.212475	1.23674	0.189869	0.620323	up	111, 6196, 5347, 5599, 9133, 27330
GO:0060589	nucleoside-triphosphatase regulator activity	GOMF	313	-0.0898141	0.914101	0.266229	0.620883	down	5350, 29, 396, 23061, 5905, 5921, 9093, 51306, 5902, 192111, 60626, 54885, 23568, 6004
900831	Classical Complement Pathway	Biocarta Pathway	3	-1.22267	0.294443	0.0561822	0.621125	down	730
GO:0097526	spliceosomal tri-snRNP complex	GOCC	17	-0.180283	0.835034	0.39405	0.621896	down	NA
GO:0000779	condensed chromosome, centromeric region	GOCC	78	-0.109945	0.895884	0.395923	0.623617	down	8243, 7756, 5253, 5905, 3619, 5347, 11258, 10615, 6990, 9212
GO:0030674	protein binding, bridging	GOMF	124	-0.135695	0.873109	0.268089	0.624099	down	287, 2288, 10273, 10818, 55823, 54875
GO:0000978	RNA polymerase II core promoter proximal region sequence-specific DNA binding	GOMF	199	-0.104836	0.900472	0.268716	0.62444	down	60, 4782, 10725, 9575, 7403, 26523, 6598, 51341, 2114, 25988, 10691, 5991, 79800, 9603, 9745, 5080
GO:0000940	condensed chromosome outer kinetochore	GOCC	9	-0.2142	0.807187	0.39912	0.625357	down	5347
GO:0032421	stereocilium bundle	GOCC	28	-0.15539	0.856081	0.399641	0.625357	down	4641, 4354, 117532
GO:0032590	dendrite membrane	GOCC	10	-0.203764	0.815655	0.400166	0.625357	down	79971
GO:0031414	N-terminal protein acetyltransferase complex	GOCC	8	0.292072	1.3392	0.399611	0.625357	up	NA
GO:0080025	phosphatidylinositol-3,5-bisphosphate binding	GOMF	12	0.308029	1.36074	0.269686	0.625575	up	57231
GO:0031901	early endosome membrane	GOCC	80	-0.109168	0.896579	0.403054	0.62741	down	4040, 79971, 10938, 55697, 202915, 79953
GO:0008021	synaptic vesicle	GOCC	118	0.106334	1.11219	0.40276	0.62741	up	5127, 9230, 83992, 6809, 7416, 9114, 4218, 6616, 415117
GO:0031304	intrinsic component of mitochondrial inner membrane	GOCC	13	-0.19056	0.826496	0.405179	0.628264	down	10989, 10245, 8834, 139322
GO:0031305	integral component of mitochondrial inner membrane	GOCC	13	-0.19056	0.826496	0.405179	0.628264	down	10989, 10245, 8834, 139322
GO:0043256	laminin complex	GOCC	13	0.301057	1.35129	0.40666	0.629337	up	3918
GO:0016408	C-acyltransferase activity	GOMF	15	-0.413181	0.661543	0.27333	0.629351	down	NA
GO:0001614	purinergic nucleotide receptor activity	GOMF	19	-0.3499	0.704758	0.273736	0.629351	down	NA
GO:0016502	nucleotide receptor activity	GOMF	20	-0.3499	0.704758	0.273736	0.629351	down	NA
GO:0008083	growth factor activity	GOMF	95	0.138904	1.14901	0.272062	0.629351	up	2821, 3068, 4192, 7040, 50810, 80310, 2254, 27329, 265
GO:0017016	Ras GTPase binding	GOMF	228	0.094128	1.0987	0.272393	0.629351	up	4641, 30000, 10204, 10938, 23061, 5905, 163486, 57589, 5902, 22841, 64901, 11127, 203228, 54885, 11069, 5876, 5875, 4218, 7074, 6792, 4804, 752, 94120, 94122, 27237
GO:0000062	fatty-acyl-CoA binding	GOMF	26	-0.273455	0.760746	0.274332	0.629607	down	28976
GO:0001968	fibronectin binding	GOMF	18	-0.322316	0.724469	0.275364	0.630712	down	NA
GO:0004518	nuclease activity	GOMF	206	0.109782	1.11603	0.275785	0.630712	up	5980, 54464, 57697, 7486, 22894, 81875, 5393, 83940, 348654
GO:0071889	14-3-3 protein binding	GOMF	16	-0.338707	0.712691	0.276385	0.630974	down	4659
GO:0000784	nuclear chromosome, telomeric region	GOCC	92	0.112525	1.1191	0.40854	0.631021	up	142, 25777, 4174, 5499, 5000, 10189, 545, 675, 7486, 7013
GO:0000975	regulatory region DNA binding	GOMF	637	-0.064359	0.937668	0.278602	0.631535	down	60, 4779, 4782, 7067, 10725, 5245, 6256, 9575, 91748, 54880, 7403, 7008, 29128, 10514, 26523, 6598, 51742, 7227, 1386, 26508, 25824, 51341, 9960, 10419, 7157, 2114, 5925, 25988, 10691, 5991, 7552, 5916, 79800, 6839, 6095, 10062, 1870, 55011, 54993, 9603, 9014, 84524, 9745, 84911, 80237, 4862, 2294, 8856, 5080, 79977
GO:0004129	cytochrome-c oxidase activity	GOMF	5	-0.557609	0.572576	0.279888	0.631535	down	NA
GO:0015002	heme-copper terminal oxidase activity	GOMF	5	-0.557609	0.572576	0.279888	0.631535	down	NA
GO:0016675	oxidoreductase activity, acting on a heme group of donors	GOMF	5	-0.557609	0.572576	0.279888	0.631535	down	NA
GO:0016676	oxidoreductase activity, acting on a heme group of donors, oxygen as acceptor	GOMF	5	-0.557609	0.572576	0.279888	0.631535	down	NA
GO:0016868	intramolecular transferase activity, phosphotransferases	GOMF	20	-0.444607	0.641076	0.280215	0.631535	down	NA
GO:0008378	galactosyltransferase activity	GOMF	38	-0.269941	0.763424	0.281006	0.631535	down	79709, 9334, 8985
GO:0097617	annealing activity	GOMF	13	0.297461	1.34644	0.278127	0.631535	up	7458, 2332
GO:0004930	G-protein coupled receptor activity	GOMF	290	0.0933367	1.09783	0.281006	0.631535	up	2845, 1903, 8321, 8324, 57211, 5745, 64123, 1240, 2535, 1524, 1880, 27197, 165082, 1234, 4935, 6865, 2899
GO:0005732	small nucleolar ribonucleoprotein complex	GOCC	24	0.239331	1.2704	0.409943	0.631963	up	2091, 51602
hsa04514	Cell adhesion molecules (CAMs)	KEGG	81	-0.197708	0.820609	0.198048	0.632573	down	2734, 80381, 5817, 3696, 25945, 5788, 3689, 54413, 3683, 6900, 4359, 49861, 29126
hsa00071	Fatty acid degradation	KEGG	27	-0.330095	0.718856	0.210073	0.633598	down	1376
hsa00640	Propanoate metabolism	KEGG	23	-0.354754	0.701346	0.212958	0.633598	down	NA
hsa04144	Endocytosis	KEGG	159	-0.134969	0.873743	0.222671	0.633598	down	30846, 23327, 1212, 10938, 22905, 51160, 9230, 2869, 9101, 7040, 1436, 89853, 22841, 5584, 1234, 3559
hsa04540	Gap junction	KEGG	64	-0.210192	0.810429	0.222733	0.633598	down	111, 1453, 2982, 5598, 80310, 7277, 51807
hsa04977	Vitamin digestion and absorption	KEGG	11	-0.487248	0.614315	0.231176	0.633598	down	6948, 686, 9963
hsa00040	Pentose and glucuronate interconversions	KEGG	5	-0.700911	0.496133	0.232375	0.633598	down	51084
hsa04620	Toll-like receptor signaling pathway	KEGG	71	-0.193458	0.824104	0.237584	0.633598	down	10454, 5606, 8772, 5599, 6696, 4615
hsa05142	Chagas disease (American trypanosomiasis)	KEGG	78	-0.183418	0.83242	0.240931	0.633598	down	5518, 7040, 8772, 5599, 4615, 915
hsa05140	Leishmaniasis	KEGG	44	-0.241047	0.785805	0.244881	0.633598	down	10454, 7040, 3717, 3689, 4615
hsa00512	Mucin type O-Glycan biosynthesis	KEGG	18	-0.373203	0.688525	0.2455	0.633598	down	9334, 11226
hsa03410	Base excision repair	KEGG	24	-0.322829	0.724098	0.247684	0.633598	down	142, 5425
hsa04610	Complement and coagulation cascades	KEGG	31	-0.284161	0.752645	0.24861	0.633598	down	7450, 730, 2162, 1675, 10747
hsa03450	Non-homologous end-joining	KEGG	11	0.455458	1.5769	0.220143	0.633598	up	NA
hsa04975	Fat digestion and absorption	KEGG	20	0.342827	1.40892	0.229814	0.633598	up	NA
hsa04720	Long-term potentiation	KEGG	53	0.217345	1.24277	0.231367	0.633598	up	808, 4659, 5499, 6196, 815, 27330
hsa00562	Inositol phosphate metabolism	KEGG	51	0.214968	1.23982	0.245589	0.633598	up	7167, 3636, 3707, 5286, 5289, 10423, 84812
hsa04070	Phosphatidylinositol signaling system	KEGG	65	0.190466	1.20981	0.248702	0.633598	up	808, 3636, 3707, 5286, 5289, 10423, 3635, 84812
GO:0031690	adrenergic receptor binding	GOMF	16	-0.344275	0.708734	0.282772	0.633795	down	708
GO:0015245	fatty acid transporter activity	GOMF	12	-0.423017	0.655068	0.283866	0.633795	down	2170
GO:0004465	lipoprotein lipase activity	GOMF	5	-0.600194	0.548705	0.283964	0.633795	down	NA
GO:1901682	sulfur compound transmembrane transporter activity	GOMF	33	0.251513	1.28597	0.283378	0.633795	up	347734, 6509, 23657
GO:0004865	protein serine/threonine phosphatase inhibitor activity	GOMF	5	-0.518031	0.595692	0.285169	0.635394	down	NA
GO:0038024	cargo receptor activity	GOMF	46	-0.216987	0.80494	0.288487	0.637266	down	7436, 4040, 81035, 10216, 84000
GO:0015101	organic cation transmembrane transporter activity	GOMF	16	-0.438066	0.645283	0.289803	0.637266	down	NA
GO:0005391	sodium:potassium-exchanging ATPase activity	GOMF	10	-0.459232	0.631769	0.290696	0.637266	down	476
GO:0008556	potassium-transporting ATPase activity	GOMF	11	-0.459232	0.631769	0.290696	0.637266	down	476
GO:0034481	chondroitin sulfotransferase activity	GOMF	6	-0.59444	0.551871	0.292702	0.637266	down	NA
GO:0005123	death receptor binding	GOMF	14	-0.359045	0.698343	0.293414	0.637266	down	8772, 4615
GO:0042809	vitamin D receptor binding	GOMF	14	-0.371088	0.689983	0.293684	0.637266	down	6256, 9282
GO:0001067	regulatory region nucleic acid binding	GOMF	638	-0.0622391	0.939658	0.294173	0.637266	down	60, 4779, 4782, 7067, 10725, 5245, 6256, 9575, 91748, 54880, 7403, 7008, 29128, 10514, 26523, 6598, 51742, 7227, 1386, 26508, 25824, 51341, 9960, 10419, 7157, 2114, 5925, 25988, 10691, 5991, 7552, 5916, 79800, 6839, 6095, 10062, 1870, 55011, 54993, 9603, 9014, 84524, 9745, 84911, 80237, 4862, 2294, 8856, 5080, 79977
GO:0070300	phosphatidic acid binding	GOMF	12	-0.370662	0.690277	0.294349	0.637266	down	11252
GO:0016773	phosphotransferase activity, alcohol group as acceptor	GOMF	1168	0.0559224	1.05752	0.289891	0.637266	up	3098, 2064, 808, 10155, 4215, 27231, 91461, 4214, 5127, 54822, 3707, 5164, 1453, 9807, 6794, 29959, 905, 2869, 657, 55500, 146057, 57396, 57410, 9238, 1460, 8491, 5286, 7525, 4921, 2049, 1436, 6793, 5606, 5598, 10818, 6196, 5347, 5681, 815, 5599, 5289, 545, 10295, 2584, 3717, 5584, 5562, 90956, 896, 2254, 902, 9212, 256356, 9133, 4598, 892, 8986, 7444, 6792, 1022, 27330, 2268, 8814, 2041, 658, 41…
GO:0005385	zinc ion transmembrane transporter activity	GOMF	25	0.267762	1.30704	0.291451	0.637266	up	7922
GO:0005229	intracellular calcium activated chloride channel activity	GOMF	19	0.308095	1.36083	0.291686	0.637266	up	80727, 55107, 7439, 203859
GO:0061778	intracellular chloride channel activity	GOMF	19	0.308095	1.36083	0.291686	0.637266	up	80727, 55107, 7439, 203859
GO:0016798	hydrolase activity, acting on glycosyl bonds	GOMF	114	0.152048	1.16422	0.291748	0.637266	up	178, 5476, 3938
GO:0004867	serine-type endopeptidase inhibitor activity	GOMF	45	0.193407	1.21338	0.291792	0.637266	up	NA
GO:0008066	glutamate receptor activity	GOMF	24	0.267129	1.30621	0.29318	0.637266	up	116444, 2899
GO:0003964	RNA-directed DNA polymerase activity	GOMF	6	0.350372	1.4196	0.2933	0.637266	up	7013
882838	Axon guidance mediated by Slit/Robo	Panther Pathway	12	-0.32321	0.723822	0.408775	0.637689	down	NA
hsa04971	Gastric acid secretion	KEGG	53	-0.21041	0.810252	0.265876	0.639297	down	60, 476, 111, 808, 815
hsa04976	Bile secretion	KEGG	44	0.223311	1.25021	0.261191	0.639297	up	476, 111, 6256
hsa04960	Aldosterone-regulated sodium reabsorption	KEGG	28	0.275623	1.31735	0.26192	0.639297	up	476, 23327, 3290
hsa00430	Taurine and hypotaurine metabolism	KEGG	4	0.640239	1.89693	0.263163	0.639297	up	NA
hsa00910	Nitrogen metabolism	KEGG	13	0.389644	1.47645	0.26409	0.639297	up	2744
hsa05219	Bladder cancer	KEGG	32	-0.266804	0.765823	0.271305	0.640543	down	2064, 7157, 5925, 1870
hsa00310	Lysine degradation	KEGG	34	-0.257283	0.77315	0.274411	0.640543	down	1743, 79709, 23067, 8985, 83852, 6839
hsa05020	Prion diseases	KEGG	23	-0.311235	0.732542	0.275374	0.640543	down	730
GO:0043178	alcohol binding	GOMF	50	-0.193424	0.824133	0.296901	0.640656	down	10423, 7220, 10062
GO:0005272	sodium channel activity	GOMF	37	0.22138	1.2478	0.296704	0.640656	up	357, 348980, 6324
GO:0000217	DNA secondary structure binding	GOMF	17	0.265574	1.30418	0.297432	0.640736	up	7486
GO:1990909	Wnt signalosome	GOCC	13	0.265726	1.30438	0.41755	0.642447	up	4040, 8321
GO:1901981	phosphatidylinositol phosphate binding	GOMF	88	-0.147981	0.862447	0.298868	0.642763	down	NA
GO:0050780	dopamine receptor binding	GOMF	12	-0.366512	0.693148	0.300846	0.644878	down	NA
GO:0016763	transferase activity, transferring pentosyl groups	GOMF	62	0.18859	1.20755	0.300555	0.644878	up	142, 152002, 151531
GO:0019992	diacylglycerol binding	GOMF	11	0.296416	1.34503	0.30134	0.644878	up	10423, 10125
GO:0005876	spindle microtubule	GOCC	47	-0.127668	0.880145	0.420366	0.645533	down	808, 1453, 5347, 10615, 11127, 79884, 9212
GO:0005313	L-glutamate transmembrane transporter activity	GOMF	15	0.303985	1.35525	0.302965	0.645801	up	23657
GO:0015172	acidic amino acid transmembrane transporter activity	GOMF	17	0.303985	1.35525	0.302965	0.645801	up	23657
GO:0016407	acetyltransferase activity	GOMF	102	0.14432	1.15525	0.303263	0.645801	up	1384, 9575, 80314, 1386, 114799, 675, 117143
GO:0004931	extracellular ATP-gated cation channel activity	GOMF	8	-0.504972	0.603523	0.304269	0.645826	down	NA
GO:0035381	ATP-gated ion channel activity	GOMF	8	-0.504972	0.603523	0.304269	0.645826	down	NA
GO:0004033	aldo-keto reductase (NADP) activity	GOMF	10	-0.408738	0.664488	0.305162	0.646664	down	NA
900915	NF-kB Signaling Pathway	Biocarta Pathway	23	-0.510152	0.600404	0.0617453	0.646701	down	4214, 10454, 8772, 7133, 4615
GO:0008601	protein phosphatase type 2A regulator activity	GOMF	18	-0.320913	0.725486	0.305973	0.646959	down	5518, 5524, 5528
GO:0043621	protein self-association	GOMF	34	-0.225657	0.797992	0.307876	0.646959	down	7157, 5745, 4615, 6900
GO:0043531	ADP binding	GOMF	25	-0.260701	0.770511	0.308393	0.646959	down	476, 513, 4646
GO:0001948	glycoprotein binding	GOMF	72	-0.157541	0.854242	0.308655	0.646959	down	7431, 7436, 7450, 1453, 657, 5921, 3956, 7040, 3689, 6900, 658
GO:0003714	transcription corepressor activity	GOMF	163	-0.109303	0.896459	0.308663	0.646959	down	10155, 7536, 3068, 7342, 54880, 10514, 708, 26508, 10419, 55929, 10138, 167465, 286205
GO:0030159	receptor signaling complex scaffold activity	GOMF	22	-0.282407	0.753967	0.308787	0.646959	down	23636
GO:0030165	PDZ domain binding	GOMF	63	0.155701	1.16848	0.308126	0.646959	up	8321, 92162, 8324, 2535, 27237
GO:0004180	carboxypeptidase activity	GOMF	33	-0.263418	0.768421	0.31287	0.649426	down	5476, 59342
GO:0004872	receptor activity	GOMF	1057	-0.0512409	0.95005	0.312965	0.649426	down	2064, 808, 7067, 7436, 5802, 4040, 55366, 6256, 2982, 2845, 657, 9282, 10572, 4921, 2049, 26512, 1436, 1903, 972, 7095, 6097, 8321, 5817, 55697, 8324, 57211, 5745, 3696, 27242, 64123, 25945, 22801, 5916, 7133, 6095, 10062, 81035, 357, 1240, 348980, 4804, 5788, 10076, 3689, 2535, 10261, 1524, 1880, 2041, 27197, 54413, 165082, 3683, 10216, 658, 1234, 4935, 6865, 116444, 2899, 2741, 150372, 8856, 35…
GO:0060089	molecular transducer activity	GOMF	1057	-0.0512409	0.95005	0.312965	0.649426	down	2064, 808, 7067, 7436, 5802, 4040, 55366, 6256, 2982, 2845, 657, 9282, 10572, 4921, 2049, 26512, 1436, 1903, 972, 7095, 6097, 8321, 5817, 55697, 8324, 57211, 5745, 3696, 27242, 64123, 25945, 22801, 5916, 7133, 6095, 10062, 81035, 357, 1240, 348980, 4804, 5788, 10076, 3689, 2535, 10261, 1524, 1880, 2041, 27197, 54413, 165082, 3683, 10216, 658, 1234, 4935, 6865, 116444, 2899, 2741, 150372, 8856, 35…
GO:0008170	N-methyltransferase activity	GOMF	122	0.147558	1.159	0.311448	0.649426	up	55904, 3276, 23067, 10419, 2091, 8731, 83852, 151194, 6839, 55170
GO:0005160	transforming growth factor beta receptor binding	GOMF	44	0.199921	1.22131	0.311826	0.649426	up	7040, 9958, 9392, 83891
GO:0016765	transferase activity, transferring alkyl or aryl (other than methyl) groups	GOMF	52	0.202182	1.22407	0.312382	0.649426	up	4259, 5876, 5875, 54332, 27306
GO:0044295	axonal growth cone	GOCC	15	0.228247	1.2564	0.423886	0.649687	up	2288, 7074, 51393
GO:0045178	basal part of cell	GOCC	34	0.163376	1.17748	0.42489	0.649976	up	4641, 9963
GO:0015026	coreceptor activity	GOMF	31	-0.23611	0.789694	0.315126	0.652869	down	4040, 1234
GO:0042599	lamellar body	GOCC	12	-0.202559	0.816638	0.429513	0.653979	down	NA
GO:0072686	mitotic spindle	GOCC	49	-0.123589	0.883743	0.430789	0.653979	down	51199, 5905, 3835, 10615, 79884, 4117
GO:0031092	platelet alpha granule membrane	GOCC	10	0.270521	1.31065	0.429124	0.653979	up	5099
GO:0031463	Cul3-RING ubiquitin ligase complex	GOCC	59	0.12818	1.13676	0.430422	0.653979	up	9817, 83892, 57542, 11275, 143879
GO:0019206	nucleoside kinase activity	GOMF	20	0.27013	1.31013	0.316491	0.654653	up	26289
hsa05323	Rheumatoid arthritis	KEGG	51	-0.204336	0.815188	0.289006	0.654869	down	7040, 529, 9114, 3689, 3683
hsa05322	Systemic lupus erythematosus	KEGG	19	-0.329764	0.719093	0.292849	0.654869	down	730
hsa00053	Ascorbate and aldarate metabolism	KEGG	3	-0.784022	0.456566	0.294087	0.654869	down	NA
hsa00380	Tryptophan metabolism	KEGG	22	-0.304378	0.737582	0.296833	0.654869	down	NA
hsa04930	Type II diabetes mellitus	KEGG	33	0.238888	1.26984	0.295414	0.654869	up	3098, 5599
GO:0016405	CoA-ligase activity	GOMF	11	-0.418989	0.657712	0.318086	0.656236	down	NA
GO:0030742	GTP-dependent protein binding	GOMF	24	-0.265901	0.766515	0.318267	0.656236	down	22808
GO:0044212	transcription regulatory region DNA binding	GOMF	634	-0.0591383	0.942576	0.320547	0.658982	down	60, 4779, 4782, 7067, 10725, 5245, 6256, 9575, 91748, 54880, 7403, 7008, 29128, 10514, 26523, 6598, 51742, 7227, 1386, 26508, 25824, 51341, 9960, 10419, 7157, 2114, 5925, 25988, 10691, 5991, 7552, 5916, 79800, 6839, 6095, 10062, 1870, 55011, 54993, 9603, 9014, 84524, 9745, 84911, 80237, 4862, 2294, 8856, 5080, 79977
GO:0016891	endoribonuclease activity, producing 5'-phosphomonoesters	GOMF	21	-0.289069	0.748961	0.320613	0.658982	down	NA
GO:0016653	oxidoreductase activity, acting on NAD(P)H, heme protein as acceptor	GOMF	3	-0.575535	0.562404	0.321352	0.659458	down	NA
hsa04966	Collecting duct acid secretion	KEGG	17	-0.340736	0.711246	0.303498	0.66274	down	529, 9114
GO:0080008	Cul4-RING E3 ubiquitin ligase complex	GOCC	23	-0.156736	0.85493	0.437467	0.662854	down	NA
GO:0004896	cytokine receptor activity	GOMF	74	-0.171124	0.842717	0.32516	0.66622	down	972, 1240, 1524, 1234, 3559
GO:0004672	protein kinase activity	GOMF	976	0.0568305	1.05848	0.326763	0.668449	up	2064, 10155, 4215, 91461, 4214, 5127, 54822, 5164, 1453, 6794, 29959, 905, 2869, 657, 146057, 57396, 57410, 9238, 1460, 8491, 7525, 4921, 2049, 1436, 6793, 5606, 5598, 6196, 5347, 5681, 815, 5599, 5289, 545, 10295, 3717, 5584, 5562, 90956, 896, 2254, 902, 9212, 9133, 892, 8986, 7444, 6792, 1022, 27330, 2268, 8814, 2041, 658, 4117, 3702
GO:0042383	sarcolemma	GOCC	90	-0.0967095	0.90782	0.442009	0.668465	down	476, 3908, 287, 781, 5348, 10211, 6442, 6444, 6445, 6324
GO:0070097	delta-catenin binding	GOMF	7	-0.488707	0.613419	0.328097	0.670123	down	NA
GO:0098687	chromosomal region	GOCC	313	0.0623619	1.06435	0.445391	0.672304	up	5518, 8243, 4659, 7756, 142, 25777, 55183, 1059, 5253, 4174, 5905, 5499, 124997, 2332, 3619, 6396, 5347, 3835, 5000, 10189, 11258, 10615, 6990, 545, 286053, 675, 7486, 6839, 9212, 7013, 27127, 6847
GO:0005178	integrin binding	GOMF	89	-0.142813	0.866916	0.330862	0.673698	down	7450, 7077, 1903, 5771, 27329, 120425
GO:0004468	lysine N-acetyltransferase activity, acting on acetyl phosphate as donor	GOMF	6	0.370266	1.44812	0.330885	0.673698	up	NA
GO:0031983	vesicle lumen	GOCC	65	-0.106707	0.898789	0.448189	0.675249	down	7450, 7040, 2162, 1675, 5443, 400668
GO:0090482	vitamin transmembrane transporter activity	GOMF	6	0.369704	1.44731	0.332511	0.675949	up	9963
GO:0015194	L-serine transmembrane transporter activity	GOMF	10	-0.389241	0.677571	0.334747	0.677314	down	6509
GO:0022889	serine transmembrane transporter activity	GOMF	10	-0.389241	0.677571	0.334747	0.677314	down	6509
GO:1905361	L-serine transporter activity	GOMF	10	-0.389241	0.677571	0.334747	0.677314	down	6509
GO:0030170	pyridoxal phosphate binding	GOMF	39	-0.202482	0.816701	0.335317	0.677413	down	5837, 211
GO:0008198	ferrous iron binding	GOMF	20	-0.274232	0.760155	0.335892	0.677521	down	NA
GO:0017025	TBP-class protein binding	GOMF	15	-0.312003	0.731979	0.336778	0.678255	down	7067, 5705, 9014
GO:0043274	phospholipase binding	GOMF	12	-0.342443	0.710033	0.339379	0.682436	down	808
GO:0097525	spliceosomal snRNP complex	GOCC	47	-0.12492	0.882568	0.453992	0.682701	down	90324
GO:0016580	Sin3 complex	GOCC	12	0.242583	1.27454	0.45621	0.683543	up	NA
GO:0071203	WASH complex	GOCC	5	0.311232	1.36511	0.456267	0.683543	up	832, 23325
hsa05120	Epithelial cell signaling in Helicobacter pylori infection	KEGG	54	-0.187342	0.82916	0.317261	0.684401	down	529, 9114, 5599
hsa00480	Glutathione metabolism	KEGG	26	-0.26267	0.768995	0.328505	0.684401	down	3418, 4259, 2539
hsa00280	Valine, leucine and isoleucine degradation	KEGG	33	-0.232384	0.792642	0.330771	0.684401	down	3028
hsa00534	Glycosaminoglycan biosynthesis - heparan sulfate / heparin	KEGG	17	-0.320837	0.725542	0.333011	0.684401	down	26229
hsa05014	Amyotrophic lateral sclerosis (ALS)	KEGG	37	-0.216882	0.805025	0.336784	0.684401	down	10452, 84134, 5606, 7157, 9973, 7133
hsa00410	beta-Alanine metabolism	KEGG	13	0.349147	1.41786	0.322435	0.684401	up	1807
hsa00340	Histidine metabolism	KEGG	14	0.335803	1.39906	0.325199	0.684401	up	51451, 220
hsa04270	Vascular smooth muscle contraction	KEGG	83	0.141222	1.15168	0.339002	0.684401	up	111, 808, 4659, 2982, 5499, 3779
882956	Cholesterol biosynthesis	Panther Pathway	8	-0.348103	0.706026	0.466246	0.686449	down	4597, 4598
882953	Apoptosis signaling pathway	Panther Pathway	86	-0.109568	0.896222	0.466434	0.686449	down	9131, 8491, 1386, 5606, 8772, 7157, 5599, 7133
882871	Interferon-gamma signaling pathway	Panther Pathway	24	0.195616	1.21606	0.460894	0.686449	up	9063, 30837, 5599, 3717
GO:0016327	apicolateral plasma membrane	GOCC	11	-0.190721	0.826363	0.462354	0.689112	down	23255
GO:0005905	clathrin-coated pit	GOCC	66	-0.105974	0.899448	0.462383	0.689112	down	7436, 1212, 4646
GO:0008287	protein serine/threonine phosphatase complex	GOCC	46	-0.127411	0.880371	0.46403	0.689112	down	5518, 4659, 5524, 84687, 23399, 5499, 5528
GO:1903293	phosphatase complex	GOCC	46	-0.127411	0.880371	0.46403	0.689112	down	5518, 4659, 5524, 84687, 23399, 5499, 5528
GO:0090568	nuclear transcriptional repressor complex	GOCC	25	-0.146966	0.863324	0.464308	0.689112	down	6839
GO:0001533	cornified envelope	GOCC	5	-0.221531	0.801291	0.467015	0.690542	down	NA
GO:0042589	zymogen granule membrane	GOCC	4	-0.231249	0.793542	0.468595	0.690542	down	6809
GO:0034361	very-low-density lipoprotein particle	GOCC	8	-0.199701	0.818976	0.468737	0.690542	down	7436
GO:0034385	triglyceride-rich lipoprotein particle	GOCC	8	-0.199701	0.818976	0.468737	0.690542	down	7436
882955	B cell activation	Panther Pathway	59	-0.13111	0.877121	0.487193	0.690929	down	808, 4215, 5599, 5788
882935	Axon guidance mediated by netrin	Panther Pathway	23	0.189159	1.20823	0.485616	0.690929	up	5286
GO:0019955	cytokine binding	GOMF	68	-0.163054	0.849545	0.34455	0.691456	down	1436, 972, 1524, 1234, 3559
GO:0003993	acid phosphatase activity	GOMF	9	0.297756	1.34683	0.34493	0.691456	up	23262
hsa04640	Hematopoietic cell lineage	KEGG	50	-0.182839	0.832902	0.347289	0.691789	down	1436, 3559, 915
hsa04260	Cardiac muscle contraction	KEGG	30	-0.232141	0.792834	0.354046	0.691789	down	7134, 476, 781
hsa00565	Ether lipid metabolism	KEGG	23	0.253966	1.28913	0.350599	0.691789	up	NA
hsa03060	Protein export	KEGG	18	0.282048	1.32584	0.355592	0.691789	up	6734, 6730, 7095
hsa05144	Malaria	KEGG	31	-0.226071	0.797661	0.358983	0.692093	down	7040, 3689, 4615, 3683
GO:0001540	beta-amyloid binding	GOMF	29	-0.237844	0.788326	0.345844	0.692221	down	322, 972
GO:0008483	transaminase activity	GOMF	29	-0.305842	0.736503	0.347492	0.692307	down	NA
GO:0034450	ubiquitin-ubiquitin ligase activity	GOMF	12	-0.337174	0.713784	0.348	0.692307	down	10273
GO:0005326	neurotransmitter transporter activity	GOMF	11	0.297137	1.346	0.346635	0.692307	up	NA
GO:0005172	vascular endothelial growth factor receptor binding	GOMF	9	0.306685	1.35891	0.348019	0.692307	up	23607
GO:0002178	palmitoyltransferase complex	GOCC	9	-0.19378	0.82384	0.47089	0.692434	down	NA
882910	p53 pathway by glucose deprivation	Panther Pathway	15	-0.237833	0.788334	0.498093	0.693772	down	6794, 7157, 5562
GO:0008138	protein tyrosine/serine/threonine phosphatase activity	GOMF	35	-0.220422	0.80218	0.349766	0.694238	down	11156, 114971
GO:0035925	mRNA 3'-UTR AU-rich region binding	GOMF	7	-0.418647	0.657936	0.350634	0.694238	down	NA
GO:0031078	histone deacetylase activity (H3-K14 specific)	GOMF	11	-0.346553	0.707121	0.353591	0.694238	down	NA
GO:0032041	NAD-dependent histone deacetylase activity (H3-K14 specific)	GOMF	11	-0.346553	0.707121	0.353591	0.694238	down	NA
GO:0035198	miRNA binding	GOMF	12	0.277607	1.31997	0.35297	0.694238	up	192669, 26523, 2332
GO:0019203	carbohydrate phosphatase activity	GOMF	10	0.329006	1.38959	0.353485	0.694238	up	NA
GO:0050308	sugar-phosphatase activity	GOMF	10	0.329006	1.38959	0.353485	0.694238	up	NA
GO:0004559	alpha-mannosidase activity	GOMF	15	0.285596	1.33055	0.353527	0.694238	up	NA
GO:0008239	dipeptidyl-peptidase activity	GOMF	9	0.304592	1.35607	0.3538	0.694238	up	54878
GO:0000922	spindle pole	GOCC	105	-0.0841304	0.919311	0.473661	0.694492	down	808, 51199, 5905, 23636, 991, 5347, 10615, 150468, 9212, 23255
GO:0019005	SCF ubiquitin ligase complex	GOCC	39	-0.128985	0.878987	0.474471	0.694492	down	1163
GO:0032433	filopodium tip	GOCC	10	-0.187997	0.828617	0.474904	0.694492	down	2332, 57348
GO:0015485	cholesterol binding	GOMF	28	-0.225544	0.798082	0.354802	0.695155	down	10062
GO:0004629	phospholipase C activity	GOMF	32	-0.242405	0.784738	0.355424	0.695326	down	1234, 84812
GO:0055106	ubiquitin-protein transferase regulator activity	GOMF	10	-0.358947	0.698411	0.356604	0.695653	down	991
GO:0035064	methylated histone binding	GOMF	43	0.165825	1.18037	0.356663	0.695653	up	5253, 1105, 29128, 2332, 80853, 54737
GO:0001669	acrosomal vesicle	GOCC	52	0.121271	1.12893	0.477765	0.697397	up	51365, 2319, 55591
GO:0019898	extrinsic component of membrane	GOCC	210	-0.0617636	0.940105	0.483355	0.700987	down	30846, 54832, 5127, 11252, 65065, 9101, 9093, 57669, 5286, 7525, 2332, 30968, 8650, 55697, 5289, 3717, 2036, 7074, 57705, 2268, 94120, 2785, 3702
GO:0005765	lysosomal membrane	GOCC	235	-0.0589091	0.942792	0.483363	0.700987	down	5660, 10211, 162, 5476, 10670, 55745, 529, 972, 9114, 57231, 55823, 53346, 4646, 79036, 28956, 128338, 373, 54834, 4935
GO:0098852	lytic vacuole membrane	GOCC	235	-0.0589091	0.942792	0.483363	0.700987	down	5660, 10211, 162, 5476, 10670, 55745, 529, 972, 9114, 57231, 55823, 53346, 4646, 79036, 28956, 128338, 373, 54834, 4935
GO:0097504	Gemini of coiled bodies	GOCC	8	-0.196446	0.821645	0.483742	0.700987	down	NA
GO:0090575	RNA polymerase II transcription factor complex	GOCC	90	-0.0920667	0.912044	0.486307	0.701954	down	10155, 6256, 9282, 7157, 5925, 902, 9519, 10062, 1022
GO:0097038	perinuclear endoplasmic reticulum	GOCC	8	-0.195721	0.822242	0.487052	0.701954	down	824, 10206, 81544
GO:0060077	inhibitory synapse	GOCC	9	0.248166	1.28167	0.486107	0.701954	up	2741
GO:0030695	GTPase regulator activity	GOMF	285	-0.0767793	0.926094	0.362638	0.703981	down	29, 396, 23061, 5905, 5921, 9093, 51306, 5902, 192111, 60626, 54885, 23568, 6004
GO:0001848	complement binding	GOMF	7	-0.409312	0.664107	0.364563	0.703981	down	5245, 708, 10747
GO:0016620	oxidoreductase activity, acting on the aldehyde or oxo group of donors, NAD or NADP as acceptor	GOMF	47	-0.259326	0.771572	0.364727	0.703981	down	8659, 220
GO:0030246	carbohydrate binding	GOMF	120	-0.109512	0.896271	0.365268	0.703981	down	3098, 2821, 178, 2997, 3956, 2539, 2584, 89792, 10423, 81035, 6675, 6900, 10216, 11226
GO:0005165	neurotrophin receptor binding	GOMF	8	0.301758	1.35223	0.361605	0.703981	up	10818
GO:0016307	phosphatidylinositol phosphate kinase activity	GOMF	25	0.247222	1.28046	0.363372	0.703981	up	5286
GO:0005231	excitatory extracellular ligand-gated ion channel activity	GOMF	38	0.201635	1.2234	0.36342	0.703981	up	116444, 2899, 2741
GO:0004970	ionotropic glutamate receptor activity	GOMF	16	0.258975	1.2956	0.364704	0.703981	up	116444, 2899
GO:0052743	inositol tetrakisphosphate phosphatase activity	GOMF	10	-0.352859	0.702676	0.366269	0.704308	down	3636, 3635
GO:0015301	anion:anion antiporter activity	GOMF	22	0.221791	1.24831	0.36681	0.704308	up	8402
GO:0097602	cullin family protein binding	GOMF	10	0.280489	1.32378	0.367513	0.704308	up	54165
GO:0004386	helicase activity	GOMF	163	0.100768	1.10602	0.367607	0.704308	up	7458, 80205, 1105, 4174, 1659, 64848, 8607, 57697, 10212, 51202, 7486, 55308
GO:0005689	U12-type spliceosomal complex	GOCC	18	0.18913	1.2082	0.489823	0.704673	up	55285
hsa05100	Bacterial invasion of epithelial cells	KEGG	57	-0.163699	0.848997	0.369227	0.705488	down	60, 29119, 1212, 10095, 23607
GO:0016853	isomerase activity	GOMF	155	-0.112736	0.893387	0.370342	0.706065	down	7167, 2821, 4820, 2288, 5524, 10026, 51645, 81888, 5303, 27306
GO:0048531	beta-1,3-galactosyltransferase activity	GOMF	12	0.264118	1.30228	0.369437	0.706065	up	NA
GO:0086080	protein binding involved in heterotypic cell-cell adhesion	GOMF	10	0.279473	1.32243	0.37029	0.706065	up	29119
GO:0005158	insulin receptor binding	GOMF	24	0.205537	1.22818	0.370804	0.706065	up	10818
GO:0004553	hydrolase activity, hydrolyzing O-glycosyl compounds	GOMF	86	0.147419	1.15884	0.371241	0.706065	up	178, 5476, 3938
GO:0005021	vascular endothelial growth factor-activated receptor activity	GOMF	10	-0.403323	0.668096	0.373518	0.708363	down	NA
GO:0032550	purine ribonucleoside binding	GOMF	1441	-0.0330294	0.96751	0.374672	0.708363	down	60, 1158, 476, 6236, 513, 3098, 111, 2064, 4641, 10749, 4215, 8243, 30846, 23262, 80205, 27231, 91461, 51199, 4214, 16, 5127, 54822, 81876, 6734, 3707, 2288, 5164, 1453, 7284, 10938, 5524, 9807, 9230, 375, 2982, 6794, 29959, 4522, 204, 2869, 657, 55500, 1105, 4174, 146057, 57396, 57410, 55324, 79784, 10131, 8491, 9093, 5705, 1659, 5286, 7525, 64848, 10057, 10670, 4921, 2049, 91608, 23395, 22808, …
GO:0038023	signaling receptor activity	GOMF	783	-0.0506941	0.950569	0.375424	0.708363	down	2064, 7067, 7436, 5802, 4040, 55366, 6256, 2845, 657, 4921, 2049, 26512, 1436, 1903, 972, 6097, 8321, 8324, 57211, 5745, 27242, 64123, 22801, 5916, 7133, 6095, 10062, 81035, 1240, 4804, 5788, 10076, 3689, 2535, 10261, 1524, 1880, 2041, 27197, 165082, 3683, 658, 1234, 4935, 6865, 116444, 2899, 2741, 150372, 8856, 3559, 915
GO:0043022	ribosome binding	GOMF	39	-0.186334	0.829996	0.376239	0.708363	down	1984, 253260, 6185, 708, 2332, 3692
GO:0030881	beta-2-microglobulin binding	GOMF	4	-0.491939	0.61144	0.376559	0.708363	down	NA
GO:0032549	ribonucleoside binding	GOMF	1444	-0.0328282	0.967705	0.377145	0.708363	down	60, 1158, 476, 6236, 513, 3098, 111, 2064, 4641, 10749, 4215, 8243, 30846, 23262, 80205, 27231, 91461, 51199, 4214, 16, 5127, 54822, 81876, 6734, 3707, 2288, 5164, 1453, 7284, 10938, 5524, 9807, 9230, 375, 2982, 6794, 29959, 4522, 204, 2869, 657, 55500, 1105, 4174, 146057, 57396, 57410, 55324, 79784, 10131, 8491, 9093, 5705, 1659, 5286, 7525, 64848, 10057, 10670, 4921, 2049, 91608, 23395, 22808, …
GO:0005507	copper ion binding	GOMF	38	-0.196244	0.821812	0.377357	0.708363	down	51596, 7157, 9973
GO:0022853	active ion transmembrane transporter activity	GOMF	102	0.128587	1.13722	0.374273	0.708363	up	476, 513, 6558, 10057, 529, 9114, 344905, 9963
GO:0098599	palmitoyl hydrolase activity	GOMF	11	0.336494	1.40003	0.375087	0.708363	up	127018
GO:0032281	AMPA glutamate receptor complex	GOCC	20	0.202029	1.22388	0.494115	0.709568	up	NA
GO:0001784	phosphotyrosine binding	GOMF	12	-0.318157	0.727489	0.379639	0.711617	down	2268
882888	EGF receptor signaling pathway	Panther Pathway	90	0.0921723	1.09655	0.520167	0.711808	up	2064, 4215, 5921, 5528, 5286, 22808, 5606, 5599, 5289, 6773, 5584
GO:0003725	double-stranded RNA binding	GOMF	57	-0.159933	0.8522	0.380429	0.712071	down	7431, 7458, 3609, 192669, 26523, 2332
GO:0060205	cytoplasmic membrane-bounded vesicle lumen	GOCC	64	-0.097652	0.906965	0.498547	0.714644	down	7450, 7040, 2162, 1675, 5443, 400668
hsa04060	Cytokine-cytokine receptor interaction	KEGG	128	0.106205	1.11205	0.377513	0.714936	up	657, 7040, 1436, 27242, 7133, 4804, 1896, 1524, 658, 1234, 3559
GO:0001102	RNA polymerase II activating transcription factor binding	GOMF	26	0.195181	1.21553	0.382727	0.715341	up	1386, 5925, 5393
GO:0061695	transferase complex, transferring phosphorus-containing groups	GOCC	216	-0.0595095	0.942227	0.501445	0.715954	down	5980, 905, 5434, 79724, 9282, 5286, 26512, 57018, 55697, 7157, 5289, 79871, 5925, 4646, 5562, 896, 64425, 51728, 80789, 902, 9519, 892, 1163, 5435, 1022, 8852
GO:0034774	secretory granule lumen	GOCC	55	-0.10333	0.901829	0.501505	0.715954	down	7450, 7040, 2162, 1675, 5443, 400668
GO:0005796	Golgi lumen	GOCC	47	-0.109907	0.895918	0.502156	0.715954	down	27333, 7040
GO:0005247	voltage-gated chloride channel activity	GOMF	9	-0.375553	0.686909	0.383869	0.716112	down	55107
GO:0048306	calcium-dependent protein binding	GOMF	48	-0.164652	0.848189	0.385754	0.716112	down	7134, 808, 7436, 7466, 6616, 10747
GO:0001076	transcription factor activity, RNA polymerase II transcription factor binding	GOMF	104	-0.113918	0.892331	0.38589	0.716112	down	4779, 10155, 3068, 9575, 9282, 1386, 26508, 55090, 163732
GO:0016278	lysine N-methyltransferase activity	GOMF	73	0.157308	1.17036	0.385583	0.716112	up	55904, 23067, 83852, 151194, 6839
GO:0015926	glucosidase activity	GOMF	12	0.292886	1.34029	0.385895	0.716112	up	178, 3938
GO:0005802	trans-Golgi network	GOCC	156	0.0717028	1.07434	0.503672	0.716833	up	2803, 26960, 9435, 79971, 1212, 162, 375, 57589, 54874, 972, 23163, 25776, 51542, 57511, 283652, 6616
GO:0009898	cytoplasmic side of plasma membrane	GOCC	125	-0.0726403	0.929935	0.50599	0.717569	down	5127, 5921, 7525, 5775, 2539, 3717, 7074, 2268, 5778, 2785, 3702
GO:0043218	compact myelin	GOCC	9	0.240273	1.2716	0.505636	0.717569	up	64398, 5584
GO:0032393	MHC class I receptor activity	GOMF	1	0.458897	1.58233	0.388176	0.719315	up	NA
882900	Wnt signaling pathway	Panther Pathway	171	0.0661588	1.0684	0.538489	0.719401	up	5099, 29119, 4040, 1453, 657, 1460, 6598, 5528, 6604, 8321, 7157, 7090, 8727, 8324, 5584, 5101, 1014, 2535, 658, 2785
882822	GABA-B receptor II signaling	Panther Pathway	30	0.13993	1.15019	0.561014	0.719401	up	111, 2785
882874	Nicotinic acetylcholine receptor signaling pathway	Panther Pathway	57	0.103102	1.1086	0.561545	0.719401	up	60, 4641, 6809, 4646, 6616
882864	Blood coagulation	Panther Pathway	21	0.161988	1.17585	0.570275	0.719401	up	7450
882891	General transcription regulation	Panther Pathway	29	0.138397	1.14843	0.571831	0.719401	up	5434, 9519, 5435
GO:0030863	cortical cytoskeleton	GOCC	63	-0.0982614	0.906412	0.508926	0.720452	down	60, 91663, 2319, 824, 10211, 4354, 357, 11151, 5357
GO:0019208	phosphatase regulator activity	GOMF	70	-0.142397	0.867276	0.389932	0.72088	down	808, 5518, 4659, 5524, 84687, 5528, 10818, 26229, 221908
GO:0003727	single-stranded RNA binding	GOMF	54	-0.155241	0.856209	0.39013	0.72088	down	7458, 7067, 7072, 11338, 6434, 5725, 10492, 192669, 26523, 2332
GO:0031402	sodium ion binding	GOMF	10	-0.337501	0.713551	0.390897	0.721272	down	476, 283652
GO:0017154	semaphorin receptor activity	GOMF	15	-0.322247	0.724519	0.393382	0.721831	down	NA
GO:0004871	signal transducer activity	GOMF	1115	-0.0403611	0.960443	0.39406	0.721831	down	2064, 4215, 7067, 4659, 7436, 5802, 4040, 4214, 79971, 55366, 6256, 375, 2845, 657, 84668, 8491, 3956, 25970, 4921, 2049, 26512, 57708, 347734, 1436, 1903, 6793, 972, 5606, 5598, 6097, 10818, 192111, 8321, 5599, 8324, 6773, 57211, 5745, 27242, 10206, 64123, 22801, 5916, 7133, 6095, 10062, 81035, 1240, 27120, 7074, 51454, 4804, 5788, 10076, 3689, 2535, 10261, 1524, 1880, 2041, 27197, 165082, 7305,…
GO:0036041	long-chain fatty acid binding	GOMF	9	-0.368303	0.691907	0.394998	0.721831	down	2170, 6809
GO:0000989	transcription factor activity, transcription factor binding	GOMF	515	-0.0543731	0.947079	0.395646	0.721831	down	4779, 10155, 22913, 7536, 283149, 55904, 55814, 3068, 6256, 9575, 7342, 54880, 9063, 5253, 10514, 708, 6598, 5705, 9282, 22877, 1386, 6604, 26508, 29915, 114803, 51282, 10419, 55929, 5925, 25988, 10691, 117143, 9519, 10138, 167465, 10062, 55090, 9603, 9014, 163732, 1022, 23568, 286205, 4117, 8856, 915
GO:0004571	mannosyl-oligosaccharide 1,2-alpha-mannosidase activity	GOMF	6	0.314857	1.37006	0.392716	0.721831	up	NA
GO:0016742	hydroxymethyl-, formyl- and related transferase activity	GOMF	9	0.301505	1.35189	0.393464	0.721831	up	NA
GO:0031957	very long-chain fatty acid-CoA ligase activity	GOMF	7	0.31411	1.36904	0.394762	0.721831	up	NA
GO:0005086	ARF guanyl-nucleotide exchange factor activity	GOMF	22	0.207943	1.23114	0.395155	0.721831	up	54874
GO:0030532	small nuclear ribonucleoprotein complex	GOCC	56	-0.107077	0.898456	0.511466	0.722763	down	90324
GO:0014701	junctional sarcoplasmic reticulum membrane	GOCC	7	0.25911	1.29578	0.512762	0.723312	up	NA
GO:0000988	transcription factor activity, protein binding	GOMF	520	-0.0539286	0.9475	0.397398	0.72401	down	4779, 10155, 22913, 7536, 283149, 55904, 55814, 3068, 6256, 9575, 7342, 54880, 9063, 5253, 10514, 708, 6598, 5705, 9282, 22877, 1386, 6604, 26508, 29915, 114803, 51282, 10419, 55929, 5925, 25988, 10691, 117143, 9519, 10138, 167465, 10062, 55090, 9603, 9014, 163732, 1022, 23568, 286205, 4117, 8856, 915
GO:0031256	leading edge membrane	GOCC	105	-0.0775749	0.925358	0.514699	0.724762	down	4641, 79971, 84687, 11252, 9847, 57669, 4646, 7074, 6792, 2268, 5341
hsa04920	Adipocytokine signaling pathway	KEGG	57	0.153455	1.16586	0.386361	0.725274	up	6256, 6794, 5599, 3717, 5562, 7133, 5443
GO:0015662	ATPase activity, coupled to transmembrane movement of ions, phosphorylative mechanism	GOMF	36	-0.226285	0.797491	0.399875	0.727346	down	476, 529, 9114
GO:0030547	receptor inhibitor activity	GOMF	8	-0.40975	0.663816	0.40038	0.727346	down	NA
GO:0070567	cytidylyltransferase activity	GOMF	12	-0.384881	0.680532	0.401173	0.727346	down	5833
GO:0030295	protein kinase activator activity	GOMF	48	-0.160719	0.851531	0.402373	0.727346	down	808, 6794, 7040, 1163, 54757
GO:0035639	purine ribonucleoside triphosphate binding	GOMF	1414	-0.031052	0.969425	0.404792	0.727346	down	60, 1158, 476, 6236, 513, 3098, 111, 2064, 4641, 10749, 4215, 8243, 30846, 23262, 80205, 27231, 91461, 51199, 4214, 16, 5127, 54822, 81876, 6734, 3707, 2288, 5164, 1453, 7284, 10938, 5524, 9807, 9230, 375, 2982, 6794, 29959, 4522, 204, 2869, 657, 55500, 1105, 4174, 146057, 57396, 57410, 55324, 79784, 10131, 8491, 9093, 5705, 1659, 5286, 7525, 64848, 10057, 10670, 4921, 2049, 91608, 23395, 22808, …
GO:0004713	protein tyrosine kinase activity	GOMF	218	-0.0959624	0.908498	0.404903	0.727346	down	2064, 91461, 57396, 57410, 7525, 4921, 2049, 1436, 5606, 3717, 2254, 2268, 2041, 3702
GO:0016705	oxidoreductase activity, acting on paired donors, with incorporation or reduction of molecular oxygen	GOMF	116	-0.120723	0.88628	0.405451	0.727346	down	54890, 8985, 80853, 114757, 2330, 2329
GO:0016836	hydro-lyase activity	GOMF	52	-0.179797	0.83544	0.406217	0.727346	down	50, 9200, 7390, 23483
GO:0004004	ATP-dependent RNA helicase activity	GOMF	55	-0.14813	0.862319	0.407946	0.727346	down	1659, 64848, 10212, 51202, 55308
GO:0008186	RNA-dependent ATPase activity	GOMF	57	-0.14813	0.862319	0.407946	0.727346	down	1659, 64848, 10212, 51202, 55308
GO:1901265	nucleoside phosphate binding	GOMF	1835	-0.0279322	0.972454	0.408241	0.727346	down	60, 1158, 476, 3418, 6236, 513, 3098, 111, 5837, 2064, 4641, 4723, 10749, 7458, 4215, 8243, 27332, 22913, 30846, 23262, 9584, 11052, 80205, 27231, 142, 91461, 51199, 5937, 7072, 11338, 4214, 6434, 5980, 16, 5127, 54822, 27327, 81876, 3276, 5725, 3068, 6734, 3707, 10921, 2288, 5164, 1453, 9563, 9295, 7284, 10938, 5524, 9807, 10492, 9230, 375, 2982, 6794, 23067, 9131, 29959, 4522, 204, 23350, 2869,…
GO:0047429	nucleoside-triphosphate diphosphatase activity	GOMF	7	-0.433487	0.648245	0.408468	0.727346	down	NA
GO:0001882	nucleoside binding	GOMF	1450	-0.0306528	0.969812	0.408582	0.727346	down	60, 1158, 476, 6236, 513, 3098, 111, 2064, 4641, 10749, 4215, 8243, 30846, 23262, 80205, 27231, 91461, 51199, 4214, 16, 5127, 54822, 81876, 6734, 3707, 2288, 5164, 1453, 7284, 10938, 5524, 9807, 9230, 375, 2982, 6794, 29959, 4522, 204, 2869, 657, 55500, 1105, 4174, 146057, 57396, 57410, 55324, 79784, 10131, 8491, 9093, 5705, 1659, 5286, 7525, 64848, 10057, 10670, 4921, 2049, 91608, 23395, 22808, …
GO:0000981	RNA polymerase II transcription factor activity, sequence-specific DNA binding	GOMF	498	0.0547625	1.05629	0.403889	0.727346	up	4779, 4782, 7067, 10725, 23036, 5245, 6256, 9575, 657, 7008, 26137, 7227, 1386, 26508, 51341, 79830, 10194, 6097, 7157, 2114, 25988, 10691, 5991, 5916, 79800, 7690, 6095, 10062, 9603, 84524, 9745, 2294, 8856, 5080, 79977
GO:0003697	single-stranded DNA binding	GOMF	76	0.121947	1.12969	0.404841	0.727346	up	8880, 5937, 675, 5378, 7013, 3512
GO:0008318	protein prenyltransferase activity	GOMF	10	0.309161	1.36228	0.408249	0.727346	up	5876, 5875
GO:0005251	delayed rectifier potassium channel activity	GOMF	22	0.220422	1.2466	0.408747	0.727346	up	169522, 3743
GO:0001883	purine nucleoside binding	GOMF	1444	-0.0306292	0.969835	0.409781	0.728187	down	60, 1158, 476, 6236, 513, 3098, 111, 2064, 4641, 10749, 4215, 8243, 30846, 23262, 80205, 27231, 91461, 51199, 4214, 16, 5127, 54822, 81876, 6734, 3707, 2288, 5164, 1453, 7284, 10938, 5524, 9807, 9230, 375, 2982, 6794, 29959, 4522, 204, 2869, 657, 55500, 1105, 4174, 146057, 57396, 57410, 55324, 79784, 10131, 8491, 9093, 5705, 1659, 5286, 7525, 64848, 10057, 10670, 4921, 2049, 91608, 23395, 22808, …
GO:0015232	heme transporter activity	GOMF	10	-0.377428	0.685623	0.412376	0.730897	down	NA
GO:0017017	MAP kinase tyrosine/serine/threonine phosphatase activity	GOMF	10	-0.323898	0.723324	0.412994	0.730897	down	NA
GO:0033549	MAP kinase phosphatase activity	GOMF	12	-0.323898	0.723324	0.412994	0.730897	down	NA
GO:0060590	ATPase regulator activity	GOMF	28	-0.219736	0.802731	0.414204	0.731048	down	5350
GO:0042165	neurotransmitter binding	GOMF	15	0.255195	1.29071	0.413972	0.731048	up	116444
GO:0005545	1-phosphatidylinositol binding	GOMF	14	0.234195	1.26389	0.415421	0.732201	up	NA
hsa00510	N-Glycan biosynthesis	KEGG	40	-0.185181	0.830954	0.393859	0.73292	down	6185, 57171, 29929
hsa00450	Selenocompound metabolism	KEGG	12	-0.333313	0.716546	0.397455	0.733236	down	4141
GO:0032947	protein complex scaffold	GOMF	63	-0.138793	0.870408	0.417603	0.73505	down	23636, 260425, 28956
GO:0016787	hydrolase activity	GOMF	2622	-0.0278263	0.972557	0.418369	0.735402	down	476, 6236, 513, 8239, 4324, 4641, 10749, 5518, 7458, 178, 9736, 2744, 30846, 23262, 3636, 51365, 823, 80205, 10930, 5802, 11156, 5980, 16, 824, 6734, 54507, 9563, 7284, 55593, 5524, 9230, 375, 54878, 8733, 54464, 4522, 1105, 23399, 4174, 5499, 55324, 79784, 9101, 205564, 114971, 51742, 10454, 10318, 5528, 94005, 5705, 1659, 10531, 5476, 64848, 339366, 7398, 7511, 10057, 54764, 10670, 5775, 9958, …
GO:0000166	nucleotide binding	GOMF	1834	-0.0272984	0.973071	0.419019	0.735549	down	60, 1158, 476, 3418, 6236, 513, 3098, 111, 5837, 2064, 4641, 4723, 10749, 7458, 4215, 8243, 27332, 22913, 30846, 23262, 9584, 11052, 80205, 27231, 142, 91461, 51199, 5937, 7072, 11338, 4214, 6434, 5980, 16, 5127, 54822, 27327, 81876, 3276, 5725, 3068, 6734, 3707, 10921, 2288, 5164, 1453, 9563, 9295, 7284, 10938, 5524, 9807, 10492, 9230, 375, 2982, 6794, 23067, 9131, 29959, 4522, 204, 23350, 2869,…
GO:0045502	dynein binding	GOMF	25	0.189031	1.20808	0.419827	0.735972	up	124997, 2332
GO:0031672	A band	GOCC	30	-0.127962	0.879887	0.525917	0.737277	down	287, 4659
GO:0098562	cytoplasmic side of membrane	GOCC	138	-0.0662764	0.935872	0.528212	0.737277	down	5127, 5921, 7525, 5775, 2539, 3717, 7074, 2268, 5778, 2785, 3702
GO:0000794	condensed nuclear chromosome	GOCC	68	0.101882	1.10725	0.526097	0.737277	up	8243, 25777, 192669, 3619, 5347, 675, 6839, 5378, 9212, 1104, 10388, 27127, 6847
GO:0045171	intercellular bridge	GOCC	38	0.125957	1.13423	0.526912	0.737277	up	55904, 14, 5584, 203228, 9212
GO:0031225	anchored component of membrane	GOCC	67	0.0970627	1.10193	0.527459	0.737277	up	6900, 84628
GO:0016894	endonuclease activity, active with either ribo- or deoxyribonucleic acids and producing 3'-phosphomonoesters	GOMF	13	0.252004	1.2866	0.422553	0.739193	up	348654
GO:0017091	AU-rich element binding	GOMF	18	0.215338	1.24028	0.423012	0.739193	up	7072, 7073, 5393
GO:0001134	transcription factor activity, transcription factor recruiting	GOMF	10	0.259843	1.29673	0.423371	0.739193	up	9014
882913	VEGF signaling pathway	Panther Pathway	51	0.0989252	1.10398	0.597691	0.739999	up	5286, 5289, 5584
GO:0008009	chemokine activity	GOMF	10	-0.348939	0.705436	0.424893	0.74016	down	NA
GO:0017160	Ral GTPase binding	GOMF	10	-0.316532	0.728672	0.425065	0.74016	down	4641
GO:0060076	excitatory synapse	GOCC	123	0.0717708	1.07441	0.531881	0.7411	up	84687, 375, 2332, 26045, 4218, 54413, 9148, 79953
GO:0004652	polynucleotide adenylyltransferase activity	GOMF	4	0.336548	1.40011	0.426243	0.741217	up	NA
GO:0004712	protein serine/threonine/tyrosine kinase activity	GOMF	36	-0.173727	0.840526	0.429003	0.744911	down	57396, 5606, 6196, 9212
GO:0035252	UDP-xylosyltransferase activity	GOMF	9	-0.365663	0.693736	0.430087	0.744911	down	152002
GO:0042285	xylosyltransferase activity	GOMF	11	-0.365663	0.693736	0.430087	0.744911	down	152002
900934	Proteasome Complex	Biocarta Pathway	16	-0.571842	0.564485	0.0759441	0.746415	down	6185, 5691
901002	uCalpain and friends in Cell spread	Biocarta Pathway	14	-0.595609	0.551227	0.0819306	0.746415	down	823
900797	Adhesion and Diapedesis of Lymphocytes	Biocarta Pathway	9	-0.694966	0.499091	0.0955544	0.746415	down	3689, 3683
900919	NO2-dependent IL 12 Pathway in NK cells	Biocarta Pathway	13	-0.585274	0.556953	0.0995567	0.746415	down	3717, 1234, 915
900909	Monocyte and its Surface Molecules	Biocarta Pathway	10	-0.654649	0.519624	0.100834	0.746415	down	3689, 3683
900995	TNFR2 Signaling Pathway	Biocarta Pathway	17	-0.516605	0.596542	0.101272	0.746415	down	4214, 7133
900971	Signaling of Hepatocyte Growth Factor Receptor	Biocarta Pathway	35	0.370887	1.44902	0.0920049	0.746415	up	5921, 5599
900955	Role of BRCA1, BRCA2 and ATR in Cancer Susceptibility	Biocarta Pathway	20	0.464725	1.59158	0.0988238	0.746415	up	7157, 545, 675
GO:0032553	ribonucleotide binding	GOMF	1474	-0.0289043	0.971509	0.432996	0.747241	down	60, 1158, 476, 6236, 513, 3098, 111, 2064, 4641, 4723, 10749, 4215, 8243, 30846, 23262, 80205, 27231, 91461, 51199, 4214, 16, 5127, 54822, 81876, 6734, 3707, 2288, 5164, 1453, 7284, 10938, 5524, 9807, 9230, 375, 2982, 6794, 29959, 4522, 204, 2869, 657, 55500, 1105, 4174, 146057, 57396, 57410, 55324, 79784, 10131, 8491, 9093, 5705, 1659, 5286, 7525, 64848, 10057, 10670, 4921, 2049, 91608, 23395, 2…
GO:0051059	NF-kappaB binding	GOMF	25	-0.205344	0.814367	0.436807	0.747241	down	NA
GO:0005521	lamin binding	GOMF	10	-0.309235	0.734008	0.437094	0.747241	down	25777, 199953
GO:0004312	fatty acid synthase activity	GOMF	15	-0.34102	0.711045	0.437185	0.747241	down	27349
GO:0016877	ligase activity, forming carbon-sulfur bonds	GOMF	55	0.165447	1.17992	0.434279	0.747241	up	132949
GO:0001228	transcriptional activator activity, RNA polymerase II transcription regulatory region sequence-specific binding	GOMF	208	0.0713686	1.07398	0.434383	0.747241	up	4779, 4782, 10725, 23036, 7008, 7227, 1386, 26508, 7157, 10691, 79800, 2294, 8856, 5080, 79977
GO:0001221	transcription cofactor binding	GOMF	19	0.206645	1.22955	0.434443	0.747241	up	3068, 905, 6095
GO:0016279	protein-lysine N-methyltransferase activity	GOMF	72	0.144509	1.15547	0.435765	0.747241	up	55904, 23067, 83852, 151194, 6839
GO:0015924	mannosyl-oligosaccharide mannosidase activity	GOMF	8	0.274116	1.31537	0.436244	0.747241	up	NA
GO:0016887	ATPase activity	GOMF	426	0.0555463	1.05712	0.436759	0.747241	up	476, 513, 4641, 10749, 5524, 1105, 55324, 79784, 5705, 1659, 64848, 10057, 529, 23200, 9114, 3833, 8607, 3835, 11127, 6683, 10212, 51202, 7486, 344905, 10721, 55308, 5378, 902, 1022
GO:0055103	ligase regulator activity	GOMF	11	-0.29533	0.744286	0.438666	0.748787	down	991
GO:0016628	oxidoreductase activity, acting on the CH-CH group of donors, NAD or NADP as acceptor	GOMF	26	-0.255164	0.77479	0.440149	0.750333	down	NA
GO:0004396	hexokinase activity	GOMF	9	-0.446212	0.640048	0.441758	0.752089	down	3098
GO:0031045	dense core granule	GOCC	7	0.246649	1.27973	0.542166	0.754112	up	NA
GO:0016323	basolateral plasma membrane	GOCC	147	-0.0618715	0.940004	0.543757	0.754471	down	476, 2064, 4641, 287, 2319, 10211, 8650, 5745, 1014, 3177, 9963, 4359, 7439, 360
GO:0060198	clathrin-sculpted vesicle	GOCC	6	-0.195598	0.822343	0.546211	0.754471	down	NA
GO:0032809	neuronal cell body membrane	GOCC	14	0.187696	1.20647	0.545899	0.754471	up	1524
GO:0044298	cell body membrane	GOCC	14	0.187696	1.20647	0.545899	0.754471	up	1524
GO:0003713	transcription coactivator activity	GOMF	269	-0.0672652	0.934947	0.445009	0.754807	down	10155, 283149, 55904, 6256, 9063, 5253, 6598, 9282, 1386, 6604, 29915, 114803, 51282, 5925, 25988, 10691, 117143, 9519, 10138, 10062, 9603, 163732, 1022, 23568, 4117, 8856, 915
GO:0043539	protein serine/threonine kinase activator activity	GOMF	21	-0.225777	0.797896	0.445104	0.754807	down	808, 7040, 1163, 54757
GO:0008273	calcium, potassium:sodium antiporter activity	GOMF	9	0.329647	1.39048	0.444928	0.754807	up	283652
GO:0015923	mannosidase activity	GOMF	16	0.243339	1.2755	0.445679	0.754807	up	NA
GO:0048365	Rac GTPase binding	GOMF	36	0.153377	1.16576	0.446444	0.755119	up	7074, 6792, 752
900829	Ceramide Signaling Pathway	Biocarta Pathway	21	-0.462966	0.629414	0.10628	0.755344	down	4214, 9131, 8772, 5599
GO:0045309	protein phosphorylated amino acid binding	GOMF	21	-0.218039	0.804094	0.44996	0.756354	down	2268
GO:0001106	RNA polymerase II transcription corepressor activity	GOMF	14	-0.266886	0.765761	0.450796	0.756354	down	3068, 26508
GO:0001665	alpha-N-acetylgalactosaminide alpha-2,6-sialyltransferase activity	GOMF	6	-0.486495	0.614778	0.45086	0.756354	down	NA
GO:0031267	small GTPase binding	GOMF	244	0.0635879	1.06565	0.448485	0.756354	up	4641, 30000, 10204, 10938, 23061, 5905, 2245, 163486, 57589, 5902, 23163, 22841, 64901, 11127, 203228, 54885, 11069, 5876, 55785, 5875, 4218, 7074, 6792, 4804, 752, 94120, 94122, 27237
GO:0009008	DNA-methyltransferase activity	GOMF	11	0.309163	1.36228	0.449553	0.756354	up	1787
GO:0043176	amine binding	GOMF	3	0.350893	1.42034	0.451662	0.756354	up	NA
GO:0051378	serotonin binding	GOMF	3	0.350893	1.42034	0.451662	0.756354	up	NA
GO:0005342	organic acid transmembrane transporter activity	GOMF	113	0.109292	1.11549	0.45262	0.756354	up	8402, 6509, 146167, 23657
GO:0046943	carboxylic acid transmembrane transporter activity	GOMF	112	0.109292	1.11549	0.45262	0.756354	up	8402, 6509, 146167, 23657
GO:0004536	deoxyribonuclease activity	GOMF	71	0.126842	1.13524	0.452997	0.756354	up	83940, 348654
GO:0017056	structural constituent of nuclear pore	GOMF	14	-0.264971	0.767228	0.454284	0.756783	down	23636
GO:0090079	translation regulator activity, nucleic acid binding	GOMF	12	-0.286129	0.751165	0.45442	0.756783	down	NA
GO:0016529	sarcoplasmic reticulum	GOCC	66	-0.102716	0.902383	0.549876	0.756911	down	5350, 781, 3270, 10523
GO:0034045	pre-autophagosomal structure membrane	GOCC	16	0.198289	1.21932	0.549844	0.756911	up	81876, 9474
GO:0016581	NuRD complex	GOCC	14	-0.153953	0.857312	0.553606	0.758116	down	NA
GO:0090545	CHD-type complex	GOCC	14	-0.153953	0.857312	0.553606	0.758116	down	NA
GO:0000177	cytoplasmic exosome (RNase complex)	GOCC	13	0.19107	1.21054	0.552039	0.758116	up	22894, 5393
GO:0036094	small molecule binding	GOMF	1969	-0.0245457	0.975753	0.455897	0.758271	down	60, 1158, 476, 3418, 6236, 513, 3098, 111, 5837, 2064, 4641, 2821, 4723, 10749, 7458, 4215, 8243, 27332, 22913, 30846, 23262, 9584, 11052, 80205, 27231, 142, 91461, 51199, 5937, 7072, 11338, 4214, 6434, 5980, 16, 5127, 54822, 27327, 81876, 3276, 5725, 3068, 6734, 3707, 10921, 2288, 5164, 1453, 9563, 9295, 7284, 10938, 5524, 9807, 10492, 9230, 375, 2982, 6794, 23067, 9131, 29959, 4522, 2997, 204, …
hsa04115	p53 signaling pathway	KEGG	49	0.154466	1.16703	0.418152	0.758398	up	7157, 64393, 545, 896, 9133, 5366
hsa04360	Axon guidance	KEGG	118	0.101378	1.1067	0.418182	0.758398	up	10725, 1947, 5921, 2049, 10501, 2041, 64218, 64221
hsa04970	Salivary secretion	KEGG	50	0.151729	1.16384	0.422045	0.758972	up	476, 111, 808, 6558, 2982
GO:0003724	RNA helicase activity	GOMF	65	-0.130231	0.877893	0.463008	0.759746	down	1659, 64848, 10212, 51202, 55308
GO:0004197	cysteine-type endopeptidase activity	GOMF	79	-0.1211	0.885945	0.464858	0.759746	down	8239, 9736, 823, 824, 9101, 205564, 7398, 9958, 84749
GO:0043024	ribosomal small subunit binding	GOMF	10	-0.292198	0.746621	0.465447	0.759746	down	7458
GO:0008307	structural constituent of muscle	GOMF	30	-0.175994	0.838623	0.465545	0.759746	down	91624
GO:0017136	NAD-dependent histone deacetylase activity	GOMF	17	-0.241603	0.785368	0.466237	0.759746	down	NA
GO:0034979	NAD-dependent protein deacetylase activity	GOMF	21	-0.241603	0.785368	0.466237	0.759746	down	NA
GO:0001664	G-protein coupled receptor binding	GOMF	154	-0.082724	0.920605	0.467401	0.759746	down	5660, 808, 4040, 79971, 5245, 708, 5705, 10273, 8321, 8324, 3717, 1392, 5443, 2785, 2899, 7349
GO:0031406	carboxylic acid binding	GOMF	95	-0.0982239	0.906446	0.46836	0.759746	down	2170, 16, 8985, 6809, 5917, 116444, 1807, 2741
GO:0031489	myosin V binding	GOMF	16	-0.232789	0.792321	0.469278	0.759746	down	9230, 4218
GO:0001085	RNA polymerase II transcription factor binding	GOMF	82	-0.107257	0.898295	0.470961	0.759746	down	7227, 1386, 7157, 55929, 2091, 5925, 51602, 5393
GO:0008238	exopeptidase activity	GOMF	118	-0.107914	0.897705	0.471134	0.759746	down	4324, 54878, 5476, 7511, 59342, 29953
GO:0008171	O-methyltransferase activity	GOMF	15	-0.275618	0.759102	0.472582	0.759746	down	115294, 8623, 51451, 79922
GO:0070034	telomerase RNA binding	GOMF	15	-0.245426	0.782371	0.474165	0.759746	down	NA
GO:0017076	purine nucleotide binding	GOMF	1476	-0.0263034	0.974039	0.47522	0.759746	down	60, 1158, 476, 6236, 513, 3098, 111, 2064, 4641, 10749, 4215, 8243, 30846, 23262, 80205, 27231, 91461, 51199, 4214, 16, 5127, 54822, 81876, 6734, 3707, 2288, 5164, 1453, 7284, 10938, 5524, 9807, 9230, 375, 2982, 6794, 29959, 4522, 204, 2869, 657, 55500, 1105, 4174, 146057, 57396, 57410, 55324, 79784, 10131, 8491, 9093, 5705, 1659, 5286, 7525, 64848, 10057, 10670, 4921, 2049, 91608, 23395, 22808, …
GO:0001077	transcriptional activator activity, RNA polymerase II core promoter proximal region sequence-specific binding	GOMF	151	0.0769691	1.08001	0.459555	0.759746	up	4782, 10725, 23036, 7008, 1386, 26508, 10691, 79800, 5080
GO:0004691	cAMP-dependent protein kinase activity	GOMF	7	0.323426	1.38185	0.461455	0.759746	up	5562
GO:0004955	prostaglandin receptor activity	GOMF	10	0.275728	1.31749	0.461907	0.759746	up	NA
GO:0015631	tubulin binding	GOMF	244	0.0630232	1.06505	0.4633	0.759746	up	23281, 10749, 84376, 7756, 25777, 8733, 4130, 55201, 124997, 2332, 50810, 3833, 9832, 5347, 3835, 11127, 6683, 675, 28981, 80173, 7074, 10123, 285753, 23255, 55779, 342184
GO:0016790	thiolester hydrolase activity	GOMF	33	0.196377	1.21699	0.463492	0.759746	up	127018
GO:0015129	lactate transmembrane transporter activity	GOMF	10	0.253405	1.2884	0.464027	0.759746	up	387700
GO:0031005	filamin binding	GOMF	6	0.287567	1.33318	0.465394	0.759746	up	NA
GO:0022840	leak channel activity	GOMF	13	0.228182	1.25631	0.466455	0.759746	up	NA
GO:0022842	narrow pore channel activity	GOMF	13	0.228182	1.25631	0.466455	0.759746	up	NA
GO:0005416	cation:amino acid symporter activity	GOMF	9	0.273449	1.31449	0.46777	0.759746	up	NA
GO:0005125	cytokine activity	GOMF	91	0.0995392	1.10466	0.468206	0.759746	up	2821, 7040, 6696, 112616
GO:0016301	kinase activity	GOMF	1274	0.0369111	1.0376	0.46953	0.759746	up	1158, 3098, 2064, 808, 10155, 4215, 23262, 27231, 91461, 4214, 5127, 54822, 3707, 5164, 1453, 9807, 6794, 29959, 905, 204, 2869, 657, 55500, 146057, 57396, 57410, 9238, 1460, 8491, 5286, 7525, 4921, 2049, 1436, 6793, 5606, 5598, 260425, 10818, 6196, 5347, 5681, 815, 5599, 5289, 545, 10295, 2584, 3717, 5584, 4354, 203, 5562, 90956, 896, 2254, 1841, 902, 9212, 256356, 9133, 4598, 892, 8986, 7444, 6…
GO:0005242	inward rectifier potassium channel activity	GOMF	18	0.219967	1.24604	0.470656	0.759746	up	NA
GO:0035497	cAMP response element binding	GOMF	11	0.233329	1.2628	0.472059	0.759746	up	1386
GO:0042043	neurexin family protein binding	GOMF	13	0.240703	1.27214	0.473754	0.759746	up	26045, 54413, 94120
GO:0035613	RNA stem-loop binding	GOMF	9	0.249358	1.2832	0.474475	0.759746	up	2332
GO:0016884	carbon-nitrogen ligase activity, with glutamine as amido-N-donor	GOMF	10	0.284011	1.32845	0.474509	0.759746	up	NA
GO:0005253	anion channel activity	GOMF	80	0.120031	1.12753	0.475499	0.759746	up	80727, 5348, 7416, 6509, 55107, 57348, 7439, 203859, 2741
GO:0061659	ubiquitin-like protein ligase activity	GOMF	168	0.0737146	1.0765	0.476453	0.760335	up	5930, 9063, 29128, 51070, 10273, 92305, 79589, 9666, 29089, 79845, 9148
hsa05223	Non-small cell lung cancer	KEGG	44	-0.164029	0.848717	0.428361	0.76081	down	2064, 6256, 7157, 5925, 1870
hsa04210	Apoptosis	KEGG	67	-0.131061	0.877165	0.435896	0.76081	down	823, 824, 9131, 8772, 7157, 4615
hsa04614	Renin-angiotensin system	KEGG	11	0.305752	1.35765	0.430371	0.76081	up	5476
hsa03440	Homologous recombination	KEGG	22	0.217677	1.24319	0.437288	0.76081	up	5425, 675
GO:0015279	store-operated calcium channel activity	GOMF	10	0.238296	1.26908	0.479979	0.765022	up	7220
GO:0005432	calcium:sodium antiporter activity	GOMF	8	-0.417808	0.658489	0.481	0.76571	down	NA
900881	IGF-1 Signaling Pathway	Biocarta Pathway	20	0.449092	1.56689	0.111858	0.767576	up	5921, 5599
GO:0016866	intramolecular transferase activity	GOMF	36	-0.19381	0.823815	0.482893	0.767783	down	2821
GO:0099604	ligand-gated calcium channel activity	GOMF	22	0.228187	1.25632	0.485458	0.770917	up	NA
GO:0004864	protein phosphatase inhibitor activity	GOMF	22	-0.19655	0.82156	0.486735	0.771059	down	84687, 221908
GO:0004866	endopeptidase inhibitor activity	GOMF	97	0.0979135	1.10287	0.486735	0.771059	up	7077, 25824, 128817
GO:0035257	nuclear hormone receptor binding	GOMF	129	-0.0888951	0.914942	0.489816	0.77374	down	142, 2288, 6256, 11331, 9063, 9282, 6604, 23636, 2114, 5925, 5916, 167465, 1022, 161582
GO:0000287	magnesium ion binding	GOMF	165	0.0690719	1.07151	0.489141	0.77374	up	3418, 375, 6794, 23200, 6196, 7486, 152002, 8986, 27330, 27306
GO:0016722	oxidoreductase activity, oxidizing metal ions	GOMF	13	0.234315	1.26404	0.490214	0.77374	up	261729
GO:0042056	chemoattractant activity	GOMF	14	0.206265	1.22908	0.491175	0.774316	up	NA
hsa00270	Cysteine and methionine metabolism	KEGG	25	0.199893	1.22127	0.448817	0.774571	up	1787
GO:1902554	serine/threonine protein kinase complex	GOCC	73	0.0876427	1.0916	0.566859	0.774934	up	905, 57018, 5925, 896, 902, 892, 1163, 1022, 8852
GO:0030371	translation repressor activity	GOMF	16	-0.228148	0.796007	0.492629	0.775667	down	1979, 2332
GO:0033643	host cell part	GOCC	8	0.23494	1.26483	0.568911	0.776408	up	2332
GO:0000777	condensed chromosome kinetochore	GOCC	72	-0.0804082	0.92274	0.57131	0.77702	down	8243, 7756, 5253, 5905, 3619, 5347, 11258, 10615, 6990
GO:0044309	neuron spine	GOCC	80	0.0806998	1.08405	0.570567	0.77702	up	3908, 84687, 83992, 5499, 322, 2332, 7074, 9148, 79953
GO:0047372	acylglycerol lipase activity	GOMF	12	-0.304319	0.737625	0.494618	0.777033	down	7920
GO:0019239	deaminase activity	GOMF	29	-0.202677	0.816542	0.494693	0.777033	down	10930
GO:0072546	ER membrane protein complex	GOCC	8	-0.175508	0.839031	0.573534	0.777392	down	NA
GO:0043204	perikaryon	GOCC	70	0.0856849	1.08946	0.573015	0.777392	up	5499, 2332, 22902, 1392, 9148, 2899, 2741, 7349
GO:0050840	extracellular matrix binding	GOMF	38	-0.1458	0.86433	0.495811	0.777848	down	3956, 57211, 6696
GO:0044427	chromosomal part	GOCC	699	0.0310397	1.03153	0.575712	0.778601	up	60, 5518, 10155, 8243, 116138, 4659, 7756, 142, 25777, 55183, 824, 6256, 1059, 5253, 4174, 29128, 5905, 5499, 6598, 124997, 2332, 3619, 7227, 1386, 6604, 6396, 9960, 8607, 5347, 7157, 3835, 5000, 10189, 11258, 10615, 6990, 54737, 545, 55929, 114799, 286053, 5925, 55159, 5991, 675, 7486, 10467, 5916, 6839, 5378, 9212, 1104, 10062, 84312, 84524, 10388, 7013, 27127, 6847, 5080
GO:0000307	cyclin-dependent protein kinase holoenzyme complex	GOCC	31	0.127127	1.13556	0.57638	0.778601	up	905, 57018, 5925, 896, 902, 892, 1163
GO:0034236	protein kinase A catalytic subunit binding	GOMF	8	-0.302343	0.739084	0.497731	0.779161	down	NA
GO:0090484	drug transporter activity	GOMF	14	-0.260661	0.770542	0.498724	0.779161	down	NA
GO:0008374	O-acyltransferase activity	GOMF	69	-0.146689	0.863563	0.499047	0.779161	down	9926, 1384, 56894, 1376
GO:0008499	UDP-galactose:beta-N-acetylglucosamine beta-1,3-galactosyltransferase activity	GOMF	11	0.223208	1.25008	0.498331	0.779161	up	NA
GO:0098797	plasma membrane protein complex	GOCC	407	-0.0382462	0.962476	0.57966	0.779724	down	476, 808, 781, 2319, 4040, 5348, 1212, 10211, 657, 6442, 6444, 2701, 30968, 972, 8772, 6445, 3779, 3696, 22801, 730, 343450, 3689, 3683, 6900, 6616, 6324, 658, 116444, 2785, 915, 169522, 3743
GO:0031253	cell projection membrane	GOCC	207	-0.0492368	0.951956	0.581408	0.779724	down	4641, 2821, 79971, 1212, 10938, 84687, 11252, 9847, 57669, 4646, 5745, 27241, 7074, 6792, 2268, 57348, 5341
GO:0030123	AP-3 adaptor complex	GOCC	5	-0.194761	0.823032	0.584327	0.779724	down	NA
GO:0005730	nucleolus	GOCC	685	-0.028022	0.972367	0.587174	0.779724	down	4782, 6143, 4641, 7756, 283149, 6749, 54014, 3609, 142, 51199, 7267, 5980, 5725, 9169, 5930, 9807, 55074, 51386, 5253, 5434, 23318, 5499, 25828, 55201, 10514, 708, 26010, 6730, 205564, 6598, 2332, 140576, 6097, 29896, 5347, 3692, 7157, 1376, 80853, 5000, 64393, 8161, 23607, 64965, 54737, 51290, 2091, 79871, 51602, 116092, 79101, 10607, 10436, 64425, 55131, 51202, 55632, 25917, 7486, 51728, 8731, …
GO:0044232	organelle membrane contact site	GOCC	10	0.199782	1.22114	0.581492	0.779724	up	55014
GO:0005766	primary lysosome	GOCC	9	0.207939	1.23114	0.582381	0.779724	up	6809, 400668
GO:0042582	azurophil granule	GOCC	9	0.207939	1.23114	0.582381	0.779724	up	6809, 400668
GO:0005671	Ada2/Gcn5/Ada3 transcription activator complex	GOCC	10	0.198387	1.21943	0.584755	0.779724	up	NA
GO:0030667	secretory granule membrane	GOCC	51	0.098117	1.10309	0.585346	0.779724	up	5099, 51365, 2319, 6809, 202915
GO:0071782	endoplasmic reticulum tubular network	GOCC	15	0.171556	1.18715	0.587095	0.779724	up	NA
GO:0044224	juxtaparanode region of axon	GOCC	11	0.205497	1.22813	0.587972	0.779724	up	6900
GO:0035327	transcriptionally active chromatin	GOCC	15	0.165447	1.17992	0.5899	0.78098	up	84524
GO:0005681	spliceosomal complex	GOCC	165	0.0590164	1.06079	0.59127	0.781496	up	22913, 7536, 11338, 10492, 10236, 140890, 1659, 58155, 10189, 284695, 10212, 55131, 11193, 51645, 55285
GO:0044451	nucleoplasm part	GOCC	643	-0.0288456	0.971566	0.593361	0.782961	down	60, 9736, 27332, 9584, 11052, 4000, 55904, 11338, 54890, 10921, 91748, 51585, 23067, 6923, 905, 9063, 7403, 112939, 5434, 5499, 80314, 322, 79724, 9282, 27154, 2332, 26512, 57018, 5598, 25776, 8607, 90806, 10419, 7936, 7157, 5681, 57697, 10189, 8161, 22890, 545, 55929, 2091, 79871, 286053, 5925, 4646, 51602, 116092, 55159, 25988, 51728, 91647, 6827, 80789, 117143, 6839, 902, 9519, 892, 11193, 543…
GO:0030141	secretory granule	GOCC	233	0.0467856	1.0479	0.595687	0.784732	up	5099, 51365, 2319, 7450, 55667, 55591, 7040, 6809, 675, 2162, 1675, 5443, 400668, 202915
GO:0016878	acid-thiol ligase activity	GOMF	22	0.18196	1.19957	0.504183	0.786235	up	132949
GO:0071013	catalytic step 2 spliceosome	GOCC	70	-0.0756426	0.927147	0.599381	0.786996	down	22913, 10492, 10236, 1659, 10189, 51645
GO:0000793	condensed chromosome	GOCC	162	0.0566282	1.05826	0.598635	0.786996	up	8243, 7756, 25777, 8815, 5253, 192669, 5905, 3619, 5347, 11258, 10615, 6990, 286053, 675, 6839, 5378, 9212, 1104, 10388, 27127, 6847
GO:0015078	hydrogen ion transmembrane transporter activity	GOMF	65	-0.123655	0.883685	0.506736	0.787048	down	513, 529, 9114, 6549
GO:0005310	dicarboxylic acid transmembrane transporter activity	GOMF	8	-0.314667	0.730032	0.507155	0.787048	down	8402
GO:0044325	ion channel binding	GOMF	85	-0.0968583	0.907685	0.509531	0.787048	down	808, 287, 23327, 5348, 3270, 7525, 2332, 10523, 7416
GO:0015399	primary active transmembrane transporter activity	GOMF	107	-0.0967679	0.907767	0.509925	0.787048	down	476, 513, 10057, 529, 9114, 10245, 344905
GO:0015405	P-P-bond-hydrolysis-driven transmembrane transporter activity	GOMF	107	-0.0967679	0.907767	0.509925	0.787048	down	476, 513, 10057, 529, 9114, 10245, 344905
GO:0005501	retinoid binding	GOMF	15	-0.264568	0.767538	0.512191	0.787048	down	NA
GO:0016462	pyrophosphatase activity	GOMF	818	-0.035341	0.965276	0.513688	0.787048	down	476, 6236, 513, 4641, 10749, 7458, 80205, 6734, 7284, 5524, 9230, 375, 1105, 4174, 55324, 79784, 5705, 1659, 64848, 10057, 10670, 529, 22808, 23200, 9114, 3833, 84284, 8607, 3835, 57697, 6990, 11127, 6683, 4646, 10212, 6993, 51202, 7486, 373, 344905, 92170, 10721, 55308, 5378, 7277, 902, 4218, 1022, 57171, 10123, 51807, 2785
GO:0016817	hydrolase activity, acting on acid anhydrides	GOMF	818	-0.035341	0.965276	0.513688	0.787048	down	476, 6236, 513, 4641, 10749, 7458, 80205, 6734, 7284, 5524, 9230, 375, 1105, 4174, 55324, 79784, 5705, 1659, 64848, 10057, 10670, 529, 22808, 23200, 9114, 3833, 84284, 8607, 3835, 57697, 6990, 11127, 6683, 4646, 10212, 6993, 51202, 7486, 373, 344905, 92170, 10721, 55308, 5378, 7277, 902, 4218, 1022, 57171, 10123, 51807, 2785
GO:0016818	hydrolase activity, acting on acid anhydrides, in phosphorus-containing anhydrides	GOMF	818	-0.035341	0.965276	0.513688	0.787048	down	476, 6236, 513, 4641, 10749, 7458, 80205, 6734, 7284, 5524, 9230, 375, 1105, 4174, 55324, 79784, 5705, 1659, 64848, 10057, 10670, 529, 22808, 23200, 9114, 3833, 84284, 8607, 3835, 57697, 6990, 11127, 6683, 4646, 10212, 6993, 51202, 7486, 373, 344905, 92170, 10721, 55308, 5378, 7277, 902, 4218, 1022, 57171, 10123, 51807, 2785
GO:0000049	tRNA binding	GOMF	43	-0.132423	0.87597	0.515209	0.787048	down	16, 221078, 4141, 5917, 25917
GO:0004738	pyruvate dehydrogenase activity	GOMF	2	-0.504043	0.604084	0.515487	0.787048	down	NA
GO:0016725	oxidoreductase activity, acting on CH or CH2 groups	GOMF	8	-0.356652	0.700016	0.517179	0.787048	down	NA
GO:0008017	microtubule binding	GOMF	180	0.0648046	1.06695	0.505834	0.787048	up	23281, 10749, 84376, 7756, 25777, 4130, 55201, 124997, 2332, 50810, 3833, 9832, 5347, 3835, 11127, 6683, 7074, 285753, 23255, 55779, 342184
GO:0008028	monocarboxylic acid transmembrane transporter activity	GOMF	21	0.177307	1.194	0.505939	0.787048	up	NA
GO:0090599	alpha-glucosidase activity	GOMF	6	0.328514	1.3889	0.510117	0.787048	up	178
GO:0004467	long-chain fatty acid-CoA ligase activity	GOMF	12	0.234949	1.26484	0.510983	0.787048	up	NA
GO:0004993	G-protein coupled serotonin receptor activity	GOMF	5	0.283113	1.32726	0.515593	0.787048	up	NA
GO:0099589	serotonin receptor activity	GOMF	5	0.283113	1.32726	0.515593	0.787048	up	NA
GO:0000982	transcription factor activity, RNA polymerase II core promoter proximal region sequence-specific binding	GOMF	236	0.056007	1.05761	0.516563	0.787048	up	4782, 10725, 23036, 9575, 7008, 26137, 1386, 26508, 51341, 10194, 2114, 25988, 10691, 79800, 9603, 9745, 5080
GO:0001098	basal transcription machinery binding	GOMF	29	0.14653	1.15781	0.517428	0.787048	up	51585, 26523, 284695, 2091, 51602
GO:0001099	basal RNA polymerase II transcription machinery binding	GOMF	29	0.14653	1.15781	0.517428	0.787048	up	51585, 26523, 284695, 2091, 51602
GO:0019841	retinol binding	GOMF	6	-0.328886	0.719725	0.518488	0.78757	down	NA
GO:0001608	G-protein coupled nucleotide receptor activity	GOMF	12	-0.259889	0.771137	0.520197	0.78757	down	NA
GO:0045028	G-protein coupled purinergic nucleotide receptor activity	GOMF	11	-0.259889	0.771137	0.520197	0.78757	down	NA
GO:0005283	sodium:amino acid symporter activity	GOMF	8	0.266116	1.30489	0.519	0.78757	up	NA
GO:0035174	histone serine kinase activity	GOMF	9	-0.304788	0.737279	0.522135	0.788079	down	5562, 9212, 8986
GO:0046625	sphingolipid binding	GOMF	8	-0.286041	0.751232	0.523491	0.788079	down	NA
GO:0072349	modified amino acid transmembrane transporter activity	GOMF	21	0.19468	1.21492	0.522048	0.788079	up	6509, 387700, 23657
GO:0033612	receptor serine/threonine kinase binding	GOMF	10	0.221139	1.2475	0.523566	0.788079	up	NA
GO:0070696	transmembrane receptor protein serine/threonine kinase binding	GOMF	10	0.221139	1.2475	0.523566	0.788079	up	NA
GO:0005859	muscle myosin complex	GOCC	8	-0.174412	0.839951	0.602266	0.789483	down	NA
GO:0005605	basal lamina	GOCC	24	0.15102	1.16302	0.604942	0.79169	up	3908, 8292, 3918
GO:0043175	RNA polymerase core enzyme binding	GOMF	25	-0.167842	0.845488	0.526834	0.79208	down	2064, 51585, 26523, 284695
GO:0005922	connexin complex	GOCC	11	0.181373	1.19886	0.607181	0.792643	up	2701
GO:0016604	nuclear body	GOCC	294	0.0396882	1.04049	0.60766	0.792643	up	27332, 9584, 11052, 4000, 55904, 11338, 54890, 10921, 23067, 9063, 112939, 322, 2332, 57018, 5598, 25776, 90806, 7157, 5681, 10189, 8161, 22890, 545, 2091, 286053, 5925, 51602, 55159, 25988, 91647, 11193, 143684, 84524, 84081
GO:0004623	phospholipase A2 activity	GOMF	21	0.186688	1.20525	0.529159	0.794126	up	NA
GO:0008081	phosphoric diester hydrolase activity	GOMF	111	0.0911961	1.09548	0.529417	0.794126	up	1267, 5136, 81544, 1234, 84812
GO:0050660	flavin adenine dinucleotide binding	GOMF	56	-0.109974	0.895857	0.531696	0.794791	down	9131, 28976, 84883, 55349, 2330, 2329
GO:0008409	5'-3' exonuclease activity	GOMF	18	0.197171	1.21795	0.530739	0.794791	up	NA
GO:0004596	peptide alpha-N-acetyltransferase activity	GOMF	8	0.247777	1.28117	0.531526	0.794791	up	NA
GO:0008235	metalloexopeptidase activity	GOMF	49	-0.128636	0.879294	0.532384	0.794904	down	4324, 7511, 29953
GO:0004128	cytochrome-b5 reductase activity, acting on NAD(P)H	GOMF	1	-0.599652	0.549003	0.53395	0.796306	down	NA
GO:0004714	transmembrane receptor protein tyrosine kinase activity	GOMF	70	-0.114517	0.891797	0.534549	0.796306	down	2064, 4921, 2049, 1436, 2041
GO:0008527	taste receptor activity	GOMF	6	0.274803	1.31627	0.535515	0.796831	up	NA
GO:0016769	transferase activity, transferring nitrogenous groups	GOMF	32	-0.193759	0.823856	0.537343	0.79795	down	2628
GO:0016799	hydrolase activity, hydrolyzing N-glycosyl compounds	GOMF	23	0.188833	1.20784	0.537495	0.79795	up	NA
GO:0016893	endonuclease activity, active with either ribo- or deoxyribonucleic acids and producing 5'-phosphomonoesters	GOMF	31	-0.163253	0.849377	0.538343	0.798296	down	83940
GO:0042169	SH2 domain binding	GOMF	29	-0.156581	0.855062	0.539272	0.798762	down	3636, 23636, 3717
hsa04660	T cell receptor signaling pathway	KEGG	90	-0.104279	0.900974	0.473354	0.799012	down	10725, 5788, 10125, 3702, 915
hsa03420	Nucleotide excision repair	KEGG	37	0.158372	1.1716	0.469549	0.799012	up	5425, 902, 1022
hsa00830	Retinol metabolism	KEGG	10	0.291962	1.33905	0.47418	0.799012	up	NA
GO:0070603	SWI/SNF superfamily-type complex	GOCC	76	-0.0757712	0.927028	0.61765	0.803045	down	51773, 6598, 6604, 8607, 5925, 10467
GO:0043197	dendritic spine	GOCC	76	0.0722931	1.07497	0.616839	0.803045	up	3908, 84687, 83992, 5499, 322, 2332, 7074, 9148, 79953
GO:0008375	acetylglucosaminyltransferase activity	GOMF	52	-0.128351	0.879545	0.543667	0.804355	down	5279, 285203
GO:0036128	CatSper complex	GOCC	8	0.210866	1.23475	0.621363	0.806558	up	NA
GO:0008233	peptidase activity	GOMF	612	-0.0410527	0.959779	0.545999	0.806886	down	8239, 4324, 9736, 823, 824, 54507, 55593, 54878, 9101, 205564, 10318, 10531, 5476, 339366, 7398, 7511, 54764, 9958, 114803, 79956, 9960, 11174, 219743, 5691, 84749, 57337, 51360, 59342, 10026, 143684, 11098, 84101, 1675, 400668, 3026, 29953, 10747, 79258, 84000
GO:0016813	hydrolase activity, acting on carbon-nitrogen (but not peptide) bonds, in linear amidines	GOMF	12	0.230201	1.25885	0.546662	0.806948	up	NA
GO:0032589	neuron projection membrane	GOCC	22	0.127721	1.13624	0.624605	0.809447	up	79971
GO:0000778	condensed nuclear chromosome kinetochore	GOCC	6	0.221377	1.24779	0.626143	0.810123	up	5347
GO:0008331	high voltage-gated calcium channel activity	GOMF	9	0.239844	1.27105	0.550357	0.811479	up	NA
GO:0004551	nucleotide diphosphatase activity	GOMF	11	-0.284941	0.752059	0.552286	0.81308	down	NA
GO:0017022	myosin binding	GOMF	53	-0.1094	0.896372	0.552938	0.81308	down	54822, 9230, 55591, 4218, 11151
GO:0019212	phosphatase inhibitor activity	GOMF	26	-0.164237	0.848541	0.55332	0.81308	down	84687, 221908
900802	ALK in cardiac myocytes	Biocarta Pathway	34	0.345636	1.41289	0.122709	0.813968	up	657, 7040, 1386, 8321
GO:0032555	purine ribonucleotide binding	GOMF	1464	-0.0217215	0.978513	0.55632	0.814979	down	60, 1158, 476, 6236, 513, 3098, 111, 2064, 4641, 10749, 4215, 8243, 30846, 23262, 80205, 27231, 91461, 51199, 4214, 16, 5127, 54822, 81876, 6734, 3707, 2288, 5164, 1453, 7284, 10938, 5524, 9807, 9230, 375, 2982, 6794, 29959, 4522, 204, 2869, 657, 55500, 1105, 4174, 146057, 57396, 57410, 55324, 79784, 10131, 8491, 9093, 5705, 1659, 5286, 7525, 64848, 10057, 10670, 4921, 2049, 91608, 23395, 22808, …
GO:0016668	oxidoreductase activity, acting on a sulfur group of donors, NAD(P) as acceptor	GOMF	9	-0.282262	0.754076	0.556362	0.814979	down	NA
GO:0031418	L-ascorbic acid binding	GOMF	18	-0.179608	0.835598	0.556968	0.814979	down	8985
GO:0003707	steroid hormone receptor activity	GOMF	51	-0.115334	0.891068	0.557228	0.814979	down	7067, 6256, 6097, 5916, 6095, 10062, 8856
GO:0061630	ubiquitin protein ligase activity	GOMF	165	0.0616007	1.06354	0.557749	0.814979	up	5930, 29128, 51070, 10273, 92305, 79589, 9666, 29089, 79845, 9148
GO:0001972	retinoic acid binding	GOMF	4	-0.358912	0.698436	0.559347	0.815479	down	NA
GO:0017128	phospholipid scramblase activity	GOMF	7	0.264753	1.30311	0.558878	0.815479	up	NA
GO:0005884	actin filament	GOCC	67	-0.0707037	0.931738	0.633188	0.815545	down	4641, 832, 9817, 9093, 7525, 23607, 4646, 55604, 11151, 5357, 342184
GO:0030914	STAGA complex	GOCC	10	-0.148765	0.861772	0.634427	0.815545	down	117143
GO:0000151	ubiquitin ligase complex	GOCC	264	0.0397077	1.04051	0.632927	0.815545	up	80012, 6923, 9817, 83892, 54165, 10273, 991, 57542, 11275, 54737, 1163, 143879
GO:0005892	acetylcholine-gated channel complex	GOCC	9	0.2047	1.22716	0.634289	0.815545	up	NA
GO:0016615	malate dehydrogenase activity	GOMF	15	-0.29991	0.740885	0.560464	0.816192	down	10873
GO:0070016	armadillo repeat domain binding	GOMF	13	-0.216241	0.805541	0.561549	0.816539	down	NA
GO:0070011	peptidase activity, acting on L-amino acid peptides	GOMF	582	-0.0400982	0.960695	0.561977	0.816539	down	8239, 4324, 9736, 823, 824, 54507, 55593, 54878, 9101, 205564, 10318, 10531, 5476, 339366, 7398, 7511, 54764, 9958, 114803, 79956, 9960, 11174, 219743, 5691, 84749, 57337, 51360, 59342, 10026, 143684, 11098, 84101, 1675, 400668, 3026, 29953, 10747, 79258, 84000
GO:0030215	semaphorin receptor binding	GOMF	22	-0.167933	0.845411	0.563151	0.816539	down	10501, 64218
GO:0030414	peptidase inhibitor activity	GOMF	101	0.08058	1.08392	0.563217	0.816539	up	7077, 25824, 128817
GO:0030134	ER to Golgi transport vesicle	GOCC	56	-0.0845412	0.918934	0.637799	0.817243	down	972, 6396, 10897, 55014
GO:0097458	neuron part	GOCC	1110	0.0206844	1.0209	0.636958	0.817243	up	7431, 3908, 8239, 808, 4641, 2821, 7314, 287, 57447, 374291, 4040, 79971, 5127, 824, 2288, 1453, 84687, 9230, 375, 83992, 657, 5905, 5499, 84668, 25828, 55201, 79784, 10236, 6598, 322, 7077, 124997, 25921, 7040, 2332, 2049, 6809, 6604, 7416, 7466, 9114, 5860, 28976, 8772, 58155, 57231, 815, 84548, 4354, 6683, 22902, 27242, 7486, 6509, 128338, 7133, 4218, 5136, 5101, 26999, 348980, 81544, 7074, 67…
GO:0031252	cell leading edge	GOCC	311	0.0356077	1.03625	0.639326	0.817886	up	7431, 29119, 4641, 91663, 3636, 2319, 79971, 54822, 10211, 84687, 11252, 375, 29959, 9847, 5921, 2245, 322, 57669, 6809, 29780, 11275, 23607, 5584, 4646, 22902, 55785, 55604, 7074, 6792, 11151, 2268, 27329, 5341
GO:0048185	activin binding	GOMF	10	0.204203	1.22655	0.565257	0.818584	up	NA
GO:0016779	nucleotidyltransferase activity	GOMF	132	-0.0763636	0.926479	0.568383	0.82034	down	5980, 5434, 23318, 10514, 79670, 5833, 5425, 64425, 51728, 10721, 5435, 11201, 6675, 7013
GO:0048156	tau protein binding	GOMF	10	-0.231791	0.793112	0.568803	0.82034	down	2288, 322
GO:0048256	flap endonuclease activity	GOMF	9	-0.293854	0.745385	0.569221	0.82034	down	NA
GO:0042625	ATPase coupled ion transmembrane transporter activity	GOMF	74	-0.101823	0.90319	0.569628	0.82034	down	476, 513, 10057, 529, 9114, 344905
GO:0016810	hydrolase activity, acting on carbon-nitrogen (but not peptide) bonds	GOMF	156	0.0710379	1.07362	0.569572	0.82034	up	2744, 10930, 4522, 51742, 84312, 686, 1807
882894	Interleukin signaling pathway	Panther Pathway	69	0.0684336	1.07083	0.67455	0.822108	up	4215, 5921, 5598, 6196, 6773, 27330, 3559
GO:0016783	sulfurtransferase activity	GOMF	12	-0.271621	0.762143	0.572565	0.823062	down	NA
GO:0016788	hydrolase activity, acting on ester bonds	GOMF	868	-0.0321646	0.968347	0.57419	0.823062	down	476, 5518, 23262, 3636, 51365, 5802, 11156, 5980, 16, 9563, 54464, 23399, 5499, 114971, 10454, 5528, 5775, 23395, 7920, 25796, 192111, 84284, 57697, 79871, 5771, 1267, 7486, 22894, 81875, 5393, 3635, 5136, 83940, 81544, 127018, 348654, 5788, 10076, 57546, 54413, 5778, 1234, 84812, 347527, 130367
GO:0000900	translation repressor activity, nucleic acid binding	GOMF	8	-0.270281	0.763165	0.574607	0.823062	down	NA
GO:0008242	omega peptidase activity	GOMF	10	-0.253668	0.775949	0.575062	0.823062	down	NA
GO:0019199	transmembrane receptor protein kinase activity	GOMF	103	0.0869424	1.09083	0.574773	0.823062	up	2064, 657, 4921, 2049, 1436, 2041, 658
GO:0004953	icosanoid receptor activity	GOMF	15	0.200034	1.22144	0.57532	0.823062	up	NA
GO:0043422	protein kinase B binding	GOMF	10	-0.227246	0.796725	0.576748	0.823292	down	NA
GO:0015925	galactosidase activity	GOMF	6	0.300531	1.35058	0.576388	0.823292	up	NA
GO:0070530	K63-linked polyubiquitin binding	GOMF	14	0.173185	1.18909	0.578393	0.824734	up	54764, 22890
GO:0016820	hydrolase activity, acting on acid anhydrides, catalyzing transmembrane movement of substances	GOMF	104	-0.0824501	0.920857	0.58151	0.826457	down	476, 513, 10057, 529, 9114, 344905
GO:0042626	ATPase activity, coupled to transmembrane movement of substances	GOMF	104	-0.0824501	0.920857	0.58151	0.826457	down	476, 513, 10057, 529, 9114, 344905
GO:0034593	phosphatidylinositol bisphosphate phosphatase activity	GOMF	32	0.141475	1.15197	0.580919	0.826457	up	114971
GO:0043565	sequence-specific DNA binding	GOMF	679	-0.0304992	0.969961	0.583936	0.826729	down	60, 4779, 4782, 10155, 7067, 10725, 3276, 6256, 9575, 7342, 1059, 7403, 7008, 4174, 29128, 10514, 26523, 6598, 5451, 79811, 7227, 1386, 26508, 51341, 9960, 6097, 10419, 7157, 5000, 2114, 25988, 10691, 5991, 10265, 7552, 5916, 79800, 6839, 6095, 10062, 55011, 54993, 9603, 9014, 84524, 9745, 8820, 7013, 2294, 8856, 5080, 3216, 79977
GO:0019855	calcium channel inhibitor activity	GOMF	9	-0.263968	0.767998	0.584234	0.826729	down	29763
GO:0005159	insulin-like growth factor receptor binding	GOMF	12	-0.222577	0.800453	0.584934	0.826729	down	NA
GO:0005200	structural constituent of cytoskeleton	GOMF	65	-0.0888815	0.914954	0.588414	0.826729	down	7431, 60, 287, 57669, 10095, 23607, 2036, 7277, 51807, 5357
GO:0008565	protein transporter activity	GOMF	82	-0.0811127	0.92209	0.59007	0.826729	down	30000, 10204, 162, 10452, 84134, 7095, 64901, 10245
GO:0019209	kinase activator activity	GOMF	54	-0.0973633	0.907226	0.590129	0.826729	down	808, 92597, 6794, 10454, 7040, 1163, 54757
GO:0016801	hydrolase activity, acting on ether bonds	GOMF	9	-0.260097	0.770976	0.590142	0.826729	down	NA
GO:0016803	ether hydrolase activity	GOMF	9	-0.260097	0.770976	0.590142	0.826729	down	NA
GO:0016918	retinal binding	GOMF	8	-0.243769	0.783669	0.590944	0.826729	down	NA
GO:0050291	sphingosine N-acyltransferase activity	GOMF	6	0.296681	1.34539	0.584906	0.826729	up	NA
GO:0016846	carbon-sulfur lyase activity	GOMF	7	0.27213	1.31276	0.584966	0.826729	up	NA
GO:0005070	SH3/SH2 adaptor activity	GOMF	42	0.106002	1.11182	0.586999	0.826729	up	NA
GO:0001786	phosphatidylserine binding	GOMF	25	0.130374	1.13925	0.590926	0.826729	up	10125
GO:0043047	single-stranded telomeric DNA binding	GOMF	10	0.201646	1.22341	0.591248	0.826729	up	7013
GO:0098847	sequence-specific single stranded DNA binding	GOMF	10	0.201646	1.22341	0.591248	0.826729	up	7013
GO:0016176	superoxide-generating NADPH oxidase activator activity	GOMF	8	-0.256868	0.773471	0.595074	0.827785	down	NA
GO:0016854	racemase and epimerase activity	GOMF	21	-0.216195	0.805578	0.596163	0.827785	down	NA
GO:0008013	beta-catenin binding	GOMF	75	-0.0855649	0.917994	0.596675	0.827785	down	29119, 283149, 8650, 25776, 23607, 6095, 357, 10076
GO:0032183	SUMO binding	GOMF	12	0.185092	1.20333	0.593539	0.827785	up	NA
GO:0008144	drug binding	GOMF	73	0.0804212	1.08374	0.594141	0.827785	up	4820, 2288, 8856, 3559
GO:0008641	small protein activating enzyme activity	GOMF	16	0.19156	1.21114	0.59554	0.827785	up	NA
GO:0005201	extracellular matrix structural constituent	GOMF	60	0.0884588	1.09249	0.59573	0.827785	up	50939, 265
GO:0016175	superoxide-generating NADPH oxidase activity	GOMF	9	0.232159	1.26132	0.597101	0.827785	up	NA
GO:0098802	plasma membrane receptor complex	GOCC	153	-0.0511426	0.950143	0.650962	0.828005	down	657, 30968, 3696, 22801, 3689, 3683, 658, 116444, 915
GO:0043005	neuron projection	GOCC	761	-0.022463	0.977787	0.651392	0.828005	down	7431, 3908, 8239, 808, 2821, 7314, 287, 57447, 374291, 79971, 5127, 824, 2288, 1453, 84687, 375, 83992, 657, 5905, 5499, 84668, 25828, 55201, 79784, 10236, 322, 7077, 124997, 25921, 7040, 2332, 2049, 6809, 7466, 9114, 5860, 28976, 8772, 58155, 57231, 84548, 6683, 22902, 27242, 7486, 6509, 7133, 4218, 5101, 26999, 348980, 81544, 7074, 6792, 4804, 114757, 11151, 79414, 51393, 1524, 1392, 6900, 6616…
GO:0043228	non-membrane-bounded organelle	GOCC	3671	0.0126492	1.01273	0.649943	0.828005	up	7431, 60, 7135, 7134, 3315, 23281, 4782, 10763, 29119, 6143, 808, 4641, 10749, 5518, 118, 10155, 8243, 91663, 287, 116138, 4659, 91624, 9584, 3636, 57447, 84376, 7756, 2319, 7536, 283149, 4000, 396, 6749, 54014, 3609, 2314, 142, 51199, 25777, 7072, 7267, 5980, 26073, 55183, 5127, 824, 8815, 27327, 3270, 5725, 80012, 85459, 9169, 832, 5930, 2288, 1453, 7284, 10938, 6256, 84823, 9575, 9807, 10211, …
GO:0043232	intracellular non-membrane-bounded organelle	GOCC	3671	0.0126492	1.01273	0.649943	0.828005	up	7431, 60, 7135, 7134, 3315, 23281, 4782, 10763, 29119, 6143, 808, 4641, 10749, 5518, 118, 10155, 8243, 91663, 287, 116138, 4659, 91624, 9584, 3636, 57447, 84376, 7756, 2319, 7536, 283149, 4000, 396, 6749, 54014, 3609, 2314, 142, 51199, 25777, 7072, 7267, 5980, 26073, 55183, 5127, 824, 8815, 27327, 3270, 5725, 80012, 85459, 9169, 832, 5930, 2288, 1453, 7284, 10938, 6256, 84823, 9575, 9807, 10211, …
GO:0005578	proteinaceous extracellular matrix	GOCC	291	-0.0352916	0.965324	0.654496	0.830038	down	3908, 2734, 7450, 54507, 3956, 7077, 7040, 4237, 339366, 11174, 8292, 2254, 50939, 3918, 1690, 64094, 265
GO:0016363	nuclear matrix	GOCC	85	-0.0595451	0.942193	0.656708	0.830038	down	11331, 29128, 8607, 7157, 284695, 3717
GO:0005819	spindle	GOCC	262	-0.0361933	0.964454	0.659047	0.830038	down	3315, 808, 7756, 51199, 55183, 1453, 9859, 5905, 55201, 3619, 23636, 991, 3833, 6196, 5347, 3835, 57542, 11258, 10615, 11127, 5925, 6683, 6993, 22832, 79884, 150468, 9212, 23568, 23255, 7013, 5303, 4117
GO:0033276	transcription factor TFTC complex	GOCC	12	-0.133078	0.875397	0.659226	0.830038	down	NA
GO:0030424	axon	GOCC	320	0.0330645	1.03362	0.658642	0.830038	up	2288, 5905, 79784, 10236, 322, 124997, 7040, 2332, 6809, 9114, 6683, 22902, 27242, 7133, 348980, 81544, 7074, 11151, 79414, 51393, 1392, 6900, 6324, 84628, 2899, 7349, 64221
GO:0016235	aggresome	GOCC	21	0.118452	1.12575	0.65924	0.830038	up	9230, 7095
GO:0004869	cysteine-type endopeptidase inhibitor activity	GOMF	27	0.123011	1.1309	0.600169	0.831151	up	25824, 128817
GO:0043425	bHLH transcription factor binding	GOMF	21	-0.152113	0.858891	0.600893	0.831267	down	NA
GO:0050661	NADP binding	GOMF	36	-0.116123	0.890365	0.603219	0.833597	down	9563, 5860, 2539, 2330, 2329
GO:0000828	inositol hexakisphosphate kinase activity	GOMF	14	0.243586	1.27582	0.605497	0.835856	up	23262, 9807
GO:0005719	nuclear euchromatin	GOCC	13	-0.1273	0.880469	0.666317	0.83612	down	10155
GO:0044459	plasma membrane part	GOCC	2123	-0.0145753	0.98553	0.669026	0.83612	down	476, 5099, 4324, 2064, 808, 4641, 2821, 287, 30846, 781, 2319, 374291, 5802, 3895, 347731, 4040, 79971, 5127, 5348, 5245, 55366, 6558, 1212, 10938, 8402, 10211, 84687, 11252, 375, 1209, 9847, 657, 1947, 6442, 5921, 9101, 6444, 2701, 322, 9093, 57669, 112464, 7525, 2332, 80381, 10057, 4921, 5775, 2049, 6809, 30968, 529, 8650, 1436, 1903, 972, 9114, 10818, 2539, 5817, 8772, 81619, 815, 3717, 6445, …
GO:0010494	cytoplasmic stress granule	GOCC	34	0.0931071	1.09758	0.668095	0.83612	up	7072, 7073
GO:0043186	P granule	GOCC	11	0.168135	1.1831	0.670365	0.83612	up	NA
GO:0045495	pole plasm	GOCC	11	0.168135	1.1831	0.670365	0.83612	up	NA
GO:0060293	germ plasm	GOCC	11	0.168135	1.1831	0.670365	0.83612	up	NA
GO:0005154	epidermal growth factor receptor binding	GOMF	22	-0.142823	0.866908	0.606663	0.836576	down	7525, 84894
GO:0052650	NADP-retinol dehydrogenase activity	GOMF	3	0.285869	1.33092	0.608052	0.837602	up	NA
GO:0005640	nuclear outer membrane	GOCC	19	-0.110527	0.895362	0.673957	0.837977	down	10204
GO:0043596	nuclear replication fork	GOCC	32	0.0973538	1.10225	0.673652	0.837977	up	NA
hsa04623	Cytosolic DNA-sensing pathway	KEGG	32	-0.162995	0.849596	0.501358	0.838208	down	51728
GO:0000178	exosome (RNase complex)	GOCC	31	0.120759	1.12835	0.676785	0.838876	up	22894, 5393
GO:1905354	exoribonuclease complex	GOCC	31	0.120759	1.12835	0.676785	0.838876	up	22894, 5393
GO:0032266	phosphatidylinositol-3-phosphate binding	GOMF	20	-0.151419	0.859487	0.611765	0.841825	down	NA
GO:1990752	microtubule end	GOCC	20	-0.1035	0.901676	0.682875	0.845111	down	51199, 10615
GO:0099080	supramolecular complex	GOCC	417	-0.0253891	0.974931	0.689238	0.846151	down	7431, 23281, 10763, 808, 4641, 10749, 84376, 7756, 4000, 51199, 832, 2288, 1453, 84823, 9859, 84445, 9817, 4130, 55201, 9093, 124997, 7525, 3619, 3833, 5347, 3835, 161436, 10615, 23607, 6990, 11127, 6683, 4646, 203, 6993, 22832, 79884, 55698, 6509, 7277, 9212, 55604, 357, 7074, 285753, 58526, 11151, 400954, 51807, 29911, 5357, 342184, 151531
GO:0099081	supramolecular polymer	GOCC	417	-0.0253891	0.974931	0.689238	0.846151	down	7431, 23281, 10763, 808, 4641, 10749, 84376, 7756, 4000, 51199, 832, 2288, 1453, 84823, 9859, 84445, 9817, 4130, 55201, 9093, 124997, 7525, 3619, 3833, 5347, 3835, 161436, 10615, 23607, 6990, 11127, 6683, 4646, 203, 6993, 22832, 79884, 55698, 6509, 7277, 9212, 55604, 357, 7074, 285753, 58526, 11151, 400954, 51807, 29911, 5357, 342184, 151531
GO:0099512	supramolecular fiber	GOCC	417	-0.0253891	0.974931	0.689238	0.846151	down	7431, 23281, 10763, 808, 4641, 10749, 84376, 7756, 4000, 51199, 832, 2288, 1453, 84823, 9859, 84445, 9817, 4130, 55201, 9093, 124997, 7525, 3619, 3833, 5347, 3835, 161436, 10615, 23607, 6990, 11127, 6683, 4646, 203, 6993, 22832, 79884, 55698, 6509, 7277, 9212, 55604, 357, 7074, 285753, 58526, 11151, 400954, 51807, 29911, 5357, 342184, 151531
GO:0099513	polymeric cytoskeletal fiber	GOCC	417	-0.0253891	0.974931	0.689238	0.846151	down	7431, 23281, 10763, 808, 4641, 10749, 84376, 7756, 4000, 51199, 832, 2288, 1453, 84823, 9859, 84445, 9817, 4130, 55201, 9093, 124997, 7525, 3619, 3833, 5347, 3835, 161436, 10615, 23607, 6990, 11127, 6683, 4646, 203, 6993, 22832, 79884, 55698, 6509, 7277, 9212, 55604, 357, 7074, 285753, 58526, 11151, 400954, 51807, 29911, 5357, 342184, 151531
GO:1902562	H4 histone acetyltransferase complex	GOCC	35	-0.0810057	0.922188	0.689686	0.846151	down	60, 80314, 8607, 55929
GO:0030014	CCR4-NOT complex	GOCC	18	-0.115871	0.89059	0.693195	0.846151	down	4850, 55571
GO:0031264	death-inducing signaling complex	GOCC	10	-0.141497	0.868058	0.69327	0.846151	down	8772
GO:0015030	Cajal body	GOCC	38	0.0807563	1.08411	0.691302	0.846151	up	2332, 90806, 8161, 2091, 51602, 25988, 84524
GO:0000803	sex chromosome	GOCC	17	0.11789	1.12512	0.692948	0.846151	up	6598
GO:0003841	1-acylglycerol-3-phosphate O-acyltransferase activity	GOMF	25	-0.148044	0.862393	0.619787	0.84896	down	9926, 56894
GO:0042171	lysophosphatidic acid acyltransferase activity	GOMF	26	-0.148044	0.862393	0.619787	0.84896	down	9926, 56894
GO:0071617	lysophospholipid acyltransferase activity	GOMF	28	-0.148044	0.862393	0.619787	0.84896	down	9926, 56894
GO:0070325	lipoprotein particle receptor binding	GOMF	12	-0.202607	0.816599	0.620218	0.84896	down	9784
GO:0004954	prostanoid receptor activity	GOMF	11	0.198439	1.2195	0.619675	0.84896	up	NA
GO:0030315	T-tubule	GOCC	34	-0.0789098	0.924123	0.698222	0.850892	down	476, 287, 781, 6324
GO:1904115	axon cytoplasm	GOCC	26	-0.0883827	0.91541	0.699559	0.85122	down	5905, 124997, 6683
GO:0000153	cytoplasmic ubiquitin ligase complex	GOCC	14	-0.123415	0.883897	0.703596	0.85171	down	6923
GO:0043195	terminal bouton	GOCC	41	-0.0705728	0.93186	0.706789	0.85171	down	6809, 2899
GO:0033017	sarcoplasmic reticulum membrane	GOCC	38	-0.0836823	0.919723	0.70682	0.85171	down	5350, 3270, 10523
GO:0036464	cytoplasmic ribonucleoprotein granule	GOCC	123	-0.044001	0.956953	0.709681	0.85171	down	60, 7072, 27327, 9575, 192669, 26523, 7073, 2332
GO:0071010	prespliceosome	GOCC	17	-0.104802	0.900503	0.710391	0.85171	down	11338
GO:0030426	growth cone	GOCC	121	-0.0424266	0.958461	0.710501	0.85171	down	8239, 808, 57447, 2288, 79784, 10236, 322, 7077, 2332, 6809, 58155, 22902, 5101, 81544, 7074, 6792, 51393, 6616
GO:0031224	intrinsic component of membrane	GOCC	3331	0.0101933	1.01025	0.707078	0.85171	up	5350, 476, 5099, 5660, 4779, 111, 2734, 4324, 2064, 808, 91663, 80727, 4259, 22990, 781, 8165, 7436, 10989, 5802, 3895, 25777, 347731, 4040, 9926, 9435, 79971, 5348, 5245, 54822, 6734, 55366, 6558, 79586, 6397, 8402, 5524, 25813, 10211, 6185, 23061, 1209, 643008, 8733, 27333, 2845, 657, 23399, 51075, 1947, 6442, 10430, 5921, 25844, 6444, 2701, 94005, 55591, 25921, 10452, 57655, 253832, 6748, 9334…
GO:0070971	endoplasmic reticulum exit site	GOCC	6	0.179382	1.19648	0.707623	0.85171	up	NA
GO:0002080	acrosomal membrane	GOCC	12	0.131099	1.14008	0.709841	0.85171	up	51365, 2319
GO:0000782	telomere cap complex	GOCC	16	0.141579	1.15209	0.711718	0.85171	up	7013
GO:0000783	nuclear telomere cap complex	GOCC	16	0.141579	1.15209	0.711718	0.85171	up	7013
GO:0005669	transcription factor TFIID complex	GOCC	17	-0.103814	0.901393	0.713597	0.852679	down	7157
GO:0005520	insulin-like growth factor binding	GOMF	24	-0.150096	0.860625	0.62435	0.853196	down	3489
GO:0030515	snoRNA binding	GOMF	24	-0.132806	0.875635	0.624626	0.853196	down	51602, 10607
GO:0046540	U4/U6 x U5 tri-snRNP complex	GOCC	14	-0.108432	0.89724	0.716975	0.854154	down	NA
GO:0097223	sperm part	GOCC	86	0.050446	1.05174	0.716613	0.854154	up	3098, 51365, 2319, 204, 55591, 203, 28981, 84223, 8852
GO:0016903	oxidoreductase activity, acting on the aldehyde or oxo group of donors	GOMF	54	-0.126209	0.88143	0.627905	0.854644	down	8659, 220
GO:0004620	phospholipase activity	GOMF	95	0.0735926	1.07637	0.626923	0.854644	up	51365, 127018, 1234, 84812
GO:0016723	oxidoreductase activity, oxidizing metal ions, NAD or NADP as acceptor	GOMF	8	0.232896	1.26225	0.627785	0.854644	up	261729
GO:0008143	poly(A) binding	GOMF	9	0.19452	1.21473	0.628318	0.854644	up	7072, 10492
GO:0044297	cell body	GOCC	356	-0.0246647	0.975637	0.718987	0.855273	down	7314, 374291, 4040, 2288, 657, 5499, 25828, 55201, 322, 7077, 7040, 2332, 8772, 58155, 22902, 6509, 7133, 4218, 5136, 81544, 7074, 114757, 51393, 1524, 1392, 6900, 658, 9148, 116444, 2785, 2899, 2741, 7349, 79953
hsa05131	Shigellosis	KEGG	50	-0.126172	0.881463	0.515903	0.855839	down	60, 10095, 5599, 9474
GO:0017081	chloride channel regulator activity	GOMF	11	0.176832	1.19343	0.629974	0.856	up	NA
GO:0047485	protein N-terminus binding	GOMF	79	-0.069992	0.932401	0.63307	0.857683	down	808, 142, 1984, 7450, 11331, 7040, 7157, 6839, 8820
GO:0005096	GTPase activator activity	GOMF	254	-0.0422683	0.958613	0.633313	0.857683	down	29, 396, 23061, 5905, 5921, 51306, 5902, 192111, 60626, 54885, 6004
GO:0001205	transcriptional activator activity, RNA polymerase II distal enhancer sequence-specific binding	GOMF	14	-0.171471	0.842425	0.633853	0.857683	down	4779
GO:0047617	acyl-CoA hydrolase activity	GOMF	14	0.18331	1.20119	0.633136	0.857683	up	NA
GO:0098644	complex of collagen trimers	GOCC	24	-0.0916548	0.91242	0.723847	0.859625	down	NA
GO:0008023	transcription elongation factor complex	GOCC	44	-0.0658895	0.936234	0.72696	0.859625	down	6923, 905, 7936, 5925, 6827, 84524, 80237
GO:0000346	transcription export complex	GOCC	11	0.129474	1.13823	0.725238	0.859625	up	10189
GO:0042405	nuclear inclusion body	GOCC	9	0.141254	1.15172	0.726542	0.859625	up	10273
GO:0071682	endocytic vesicle lumen	GOCC	8	-0.129164	0.87883	0.729543	0.860127	down	NA
GO:0099738	cell cortex region	GOCC	9	0.139962	1.15023	0.729187	0.860127	up	NA
hsa04740	Olfactory transduction	KEGG	17	-0.208647	0.811682	0.529797	0.861039	down	808, 815
hsa05214	Glioma	KEGG	50	-0.121149	0.885902	0.532665	0.861039	down	808, 7157, 815, 5925, 1870
hsa05220	Chronic myeloid leukemia	KEGG	59	-0.110947	0.894986	0.535132	0.861039	down	7040, 7157, 5925, 1870
hsa04110	Cell cycle	KEGG	98	0.0873195	1.09125	0.524569	0.861039	up	8243, 4174, 7040, 991, 5347, 7157, 5000, 545, 5925, 896, 902, 9133, 1870, 1022, 27127
GO:0005328	neurotransmitter:sodium symporter activity	GOMF	8	0.200605	1.22214	0.637811	0.86214	up	NA
GO:0000152	nuclear ubiquitin ligase complex	GOCC	34	-0.0699045	0.932483	0.734446	0.862972	down	80012, 991
GO:0014069	postsynaptic density	GOCC	111	0.0409294	1.04178	0.735204	0.862972	up	84687, 375, 2332, 4218, 9148, 79953
GO:0099572	postsynaptic specialization	GOCC	111	0.0409294	1.04178	0.735204	0.862972	up	84687, 375, 2332, 4218, 9148, 79953
hsa04672	Intestinal immune network for IgA production	KEGG	22	-0.177919	0.83701	0.542366	0.863285	down	7040
hsa05211	Renal cell carcinoma	KEGG	62	0.103742	1.10931	0.544596	0.863285	up	6923, 7040
GO:0061700	GATOR2 complex	GOCC	7	-0.132479	0.875922	0.737408	0.864286	down	6396
GO:0009925	basal plasma membrane	GOCC	23	0.0863113	1.09015	0.740548	0.866691	up	4641, 9963
GO:0005496	steroid binding	GOMF	56	-0.0823046	0.920991	0.642426	0.867262	down	476, 6097, 10265, 6095, 10062, 1880
GO:0051861	glycolipid binding	GOMF	15	-0.160405	0.851799	0.644123	0.867262	down	8733, 10026
GO:0030971	receptor tyrosine kinase binding	GOMF	47	0.0842776	1.08793	0.643817	0.867262	up	9093, 63916, 10818, 7157, 5771, 7074, 27237
GO:0003774	motor activity	GOMF	125	0.0585447	1.06029	0.644271	0.867262	up	4641, 10749, 79784, 3833, 3835, 6990, 11127, 4646, 6993
GO:0005149	interleukin-1 receptor binding	GOMF	9	0.186468	1.20499	0.645844	0.86848	up	NA
GO:0003690	double-stranded DNA binding	GOMF	535	-0.0283406	0.972057	0.646599	0.868596	down	60, 4779, 4782, 7067, 27332, 10725, 5937, 6256, 9575, 1059, 7403, 7008, 4174, 29128, 26523, 6598, 79811, 7227, 1386, 26508, 51341, 9960, 10419, 7157, 5000, 2114, 25988, 10691, 5991, 7552, 5916, 79800, 6839, 5378, 6095, 55011, 54993, 9603, 9014, 84524, 9745, 7013, 2294, 8856, 5080
GO:0043679	axon terminus	GOCC	73	-0.0475656	0.953548	0.743481	0.868848	down	10236, 2332, 6809, 9114, 2899, 7349
GO:0005834	heterotrimeric G-protein complex	GOCC	27	-0.0764041	0.926442	0.748205	0.870539	down	2785
GO:1905360	GTPase complex	GOCC	27	-0.0764041	0.926442	0.748205	0.870539	down	2785
GO:0005871	kinesin complex	GOCC	49	0.0601824	1.06203	0.746261	0.870539	up	10749, 3833, 3835, 11127
hsa04664	Fc epsilon RI signaling pathway	KEGG	58	0.104765	1.11045	0.553698	0.87126	up	5606, 5599, 3635
GO:0098791	Golgi subcompartment	GOCC	246	-0.0271853	0.973181	0.75114	0.87268	down	2803, 26960, 9435, 79971, 79586, 1212, 162, 375, 27333, 9334, 57589, 54874, 972, 23163, 25776, 51542, 89792, 57511, 283652, 23423, 22856, 6616
GO:0005886	plasma membrane	GOCC	4368	-0.00858631	0.99145	0.753	0.873567	down	7431, 60, 476, 3908, 3315, 5099, 6236, 111, 2734, 4324, 2064, 808, 4641, 2821, 118, 7314, 91663, 287, 80727, 30846, 29, 6390, 781, 3636, 823, 7436, 2319, 80205, 55904, 23327, 374291, 5802, 3895, 8496, 347731, 4040, 11156, 26960, 55183, 79971, 5127, 5348, 5245, 824, 54822, 55366, 6558, 1453, 1212, 10938, 51160, 8402, 10211, 84687, 11252, 9230, 375, 353116, 2982, 1209, 54464, 9847, 2845, 2869, 657,…
GO:0035173	histone kinase activity	GOMF	19	-0.141483	0.86807	0.653843	0.873775	down	3717, 5562, 9212, 8986
GO:0003705	transcription factor activity, RNA polymerase II distal enhancer sequence-specific binding	GOMF	57	-0.0802082	0.922924	0.653896	0.873775	down	4779, 1386, 5991, 2294
GO:0005518	collagen binding	GOMF	57	-0.0799832	0.923132	0.654799	0.873775	down	7450, 4921, 57211, 22801, 1690
GO:0004860	protein kinase inhibitor activity	GOMF	64	-0.0735043	0.929132	0.656745	0.873775	down	3315, 11142, 347731, 30837, 64922
GO:0032182	ubiquitin-like protein binding	GOMF	114	-0.0567314	0.944848	0.657043	0.873775	down	3315, 51160, 54165, 54764, 5710, 23636, 22890, 9666, 1163, 7013
GO:0050750	low-density lipoprotein particle receptor binding	GOMF	9	-0.20292	0.816344	0.657047	0.873775	down	9784
GO:0008252	nucleotidase activity	GOMF	18	-0.172388	0.841652	0.659518	0.873775	down	NA
GO:0001047	core promoter binding	GOMF	124	-0.0531277	0.948259	0.661988	0.873775	down	9575, 10514, 26523, 6598, 26508, 9960, 10419, 7157, 5925, 6095, 1870, 55011, 9014, 4862, 5080
GO:0030955	potassium ion binding	GOMF	12	-0.163768	0.848939	0.662251	0.873775	down	476, 283652
GO:0016417	S-acyltransferase activity	GOMF	26	-0.111434	0.89455	0.662562	0.873775	down	1743, 25921, 253832, 27349, 51304, 340481
GO:0004709	MAP kinase kinase kinase activity	GOMF	21	0.12313	1.13103	0.651362	0.873775	up	4215, 4214
GO:0016289	CoA hydrolase activity	GOMF	21	0.160349	1.17392	0.652385	0.873775	up	NA
GO:0015347	sodium-independent organic anion transmembrane transporter activity	GOMF	9	0.192018	1.21169	0.655801	0.873775	up	NA
GO:0015171	amino acid transmembrane transporter activity	GOMF	86	0.0791748	1.08239	0.658229	0.873775	up	6509, 146167, 23657
GO:0043995	histone acetyltransferase activity (H4-K5 specific)	GOMF	8	0.179429	1.19653	0.660923	0.873775	up	NA
GO:0043996	histone acetyltransferase activity (H4-K8 specific)	GOMF	8	0.179429	1.19653	0.660923	0.873775	up	NA
GO:0046972	histone acetyltransferase activity (H4-K16 specific)	GOMF	8	0.179429	1.19653	0.660923	0.873775	up	NA
GO:0017069	snRNA binding	GOMF	29	0.100509	1.10573	0.661769	0.873775	up	1984, 905, 55285
hsa00600	Sphingolipid metabolism	KEGG	32	0.137665	1.14759	0.559779	0.874399	up	130367
GO:0008253	5'-nucleotidase activity	GOMF	14	-0.187061	0.829393	0.66489	0.875068	down	NA
GO:0008504	monoamine transmembrane transporter activity	GOMF	7	0.214529	1.23928	0.664281	0.875068	up	NA
GO:0035770	ribonucleoprotein granule	GOCC	133	-0.0355767	0.965049	0.757701	0.8752	down	60, 7072, 27327, 9575, 192669, 26523, 7073, 2332
GO:0044322	endoplasmic reticulum quality control compartment	GOCC	9	0.126866	1.13526	0.75577	0.8752	up	NA
GO:0035145	exon-exon junction complex	GOCC	19	0.0910646	1.09534	0.756761	0.8752	up	10921, 10189
GO:0035631	CD40 receptor complex	GOCC	9	-0.113059	0.893098	0.758994	0.875424	down	NA
GO:0000118	histone deacetylase complex	GOCC	53	-0.0533787	0.948021	0.760393	0.875771	down	91748, 116092, 84312
882967	Oxidative stress response	Panther Pathway	40	0.0729747	1.0757	0.730301	0.876361	up	4215, 1386, 5599
GO:0004806	triglyceride lipase activity	GOMF	12	-0.210155	0.810459	0.666728	0.876599	down	NA
GO:0070577	lysine-acetylated histone binding	GOMF	13	0.14204	1.15262	0.669628	0.879522	up	NA
GO:0031258	lamellipodium membrane	GOCC	17	0.0904975	1.09472	0.764876	0.879662	up	NA
GO:0001726	ruffle	GOCC	137	0.0333818	1.03395	0.766342	0.880079	up	4641, 91663, 54822, 84687, 11252, 9847, 5921, 2245, 57669, 11275, 23607, 4646, 55785, 7074, 6792, 2268, 5341
GO:0003796	lysozyme activity	GOMF	1	0.345809	1.41313	0.671496	0.881084	up	NA
GO:0031420	alkali metal ion binding	GOMF	15	-0.141533	0.868027	0.673445	0.881479	down	476, 283652
GO:0051020	GTPase binding	GOMF	265	0.0343389	1.03494	0.673015	0.881479	up	4641, 2803, 30000, 10204, 10938, 23061, 5905, 5921, 2245, 163486, 57589, 5902, 30968, 23163, 22841, 64901, 11127, 203228, 54885, 11069, 5876, 55785, 5875, 4218, 7074, 6792, 4804, 752, 94120, 94122, 27237
GO:0015174	basic amino acid transmembrane transporter activity	GOMF	7	0.195065	1.21539	0.673833	0.881479	up	NA
GO:0008022	protein C-terminus binding	GOMF	137	-0.0467333	0.954342	0.674782	0.881833	down	7431, 2064, 4641, 5245, 11331, 9784, 991, 8161, 23607, 3717, 5562, 675, 132320, 1022, 58526, 11151, 8820, 27111
GO:0016892	endoribonuclease activity, producing 3'-phosphomonoesters	GOMF	3	-0.303517	0.738217	0.676449	0.882237	down	NA
GO:0042623	ATPase activity, coupled	GOMF	304	0.0347614	1.03537	0.675918	0.882237	up	476, 513, 4641, 1105, 79784, 5705, 1659, 64848, 10057, 529, 23200, 9114, 8607, 6683, 10212, 51202, 7486, 344905, 10721, 55308, 902, 1022
hsa00620	Pyruvate metabolism	KEGG	25	-0.155703	0.855813	0.569776	0.883565	down	10873
GO:0098827	endoplasmic reticulum subcompartment	GOCC	18	0.0883076	1.09232	0.770599	0.883694	up	NA
GO:0034719	SMN-Sm protein complex	GOCC	11	-0.099001	0.905742	0.773738	0.885455	down	NA
GO:0030894	replisome	GOCC	21	-0.0799373	0.923174	0.774357	0.885455	down	NA
GO:0070411	I-SMAD binding	GOMF	10	-0.16903	0.844483	0.680492	0.885896	down	NA
GO:0005044	scavenger receptor activity	GOMF	25	-0.107181	0.898363	0.680619	0.885896	down	81035, 10216, 84000
GO:0017124	SH3 domain binding	GOMF	98	0.0531604	1.0546	0.681769	0.886505	up	3636, 83992, 30837, 9101, 63916, 23607, 3635, 342184
GO:0005847	mRNA cleavage and polyadenylation specificity factor complex	GOCC	7	-0.116396	0.890122	0.778636	0.88668	down	NA
GO:0043025	neuronal cell body	GOCC	310	0.0210012	1.02122	0.777176	0.88668	up	7314, 374291, 4040, 2288, 657, 5499, 25828, 55201, 322, 7077, 7040, 2332, 58155, 22902, 6509, 7133, 4218, 5136, 81544, 7074, 114757, 1524, 1392, 6900, 658, 9148, 116444, 2899, 2741, 7349
GO:0005662	DNA replication factor A complex	GOCC	14	0.100693	1.10594	0.778766	0.88668	up	NA
GO:0015467	G-protein activated inward rectifier potassium channel activity	GOMF	5	-0.234507	0.790961	0.683243	0.887533	down	NA
GO:0031089	platelet dense granule lumen	GOCC	10	-0.100064	0.90478	0.781233	0.887803	down	NA
GO:0035102	PRC1 complex	GOCC	11	-0.0958773	0.908575	0.782041	0.887803	down	80012
GO:1902555	endoribonuclease complex	GOCC	20	-0.0750784	0.927671	0.783608	0.887803	down	192669, 26523
GO:0055037	recycling endosome	GOCC	108	-0.0341582	0.966419	0.784207	0.887803	down	30846, 10938, 11252, 9230, 9873, 23080, 23200, 22841, 4218
GO:0031984	organelle subcompartment	GOCC	263	-0.02258	0.977673	0.785926	0.888487	down	2803, 26960, 9435, 79971, 79586, 1212, 162, 375, 27333, 9334, 57589, 54874, 972, 23163, 25776, 51542, 89792, 57511, 283652, 23423, 22856, 6616
GO:0031248	protein acetyltransferase complex	GOCC	92	0.0374095	1.03812	0.789325	0.889805	up	60, 9736, 80314, 27154, 8607, 55929, 117143
GO:1902493	acetyltransferase complex	GOCC	92	0.0374095	1.03812	0.789325	0.889805	up	60, 9736, 80314, 27154, 8607, 55929, 117143
GO:0019104	DNA N-glycosylase activity	GOMF	20	0.145668	1.15681	0.686353	0.890682	up	NA
GO:0005540	hyaluronic acid binding	GOMF	18	0.118594	1.12591	0.68908	0.892726	up	708, 50939
GO:0032559	adenyl ribonucleotide binding	GOMF	1192	0.0158832	1.01601	0.689303	0.892726	up	60, 1158, 476, 513, 3098, 111, 2064, 4641, 10749, 4215, 8243, 30846, 23262, 80205, 27231, 91461, 4214, 16, 5127, 54822, 3707, 2288, 5164, 1453, 10938, 5524, 9807, 6794, 29959, 4522, 204, 2869, 657, 55500, 1105, 4174, 146057, 57396, 57410, 55324, 79784, 10131, 8491, 9093, 5705, 1659, 5286, 7525, 64848, 10057, 4921, 2049, 23395, 1436, 6793, 6301, 23200, 5606, 5598, 260425, 3833, 84284, 6196, 4141, …
GO:0031080	nuclear pore outer ring	GOCC	15	-0.104504	0.900771	0.793301	0.893024	down	6396
GO:0019840	isoprenoid binding	GOMF	16	-0.154106	0.857181	0.694104	0.896119	down	NA
GO:0016805	dipeptidase activity	GOMF	16	-0.141693	0.867887	0.694455	0.896119	down	NA
GO:0005132	type I interferon receptor binding	GOMF	1	0.332614	1.39461	0.695255	0.896119	up	NA
GO:0004983	neuropeptide Y receptor activity	GOMF	7	0.198049	1.21902	0.695294	0.896119	up	NA
GO:0009975	cyclase activity	GOMF	27	0.11625	1.12328	0.695372	0.896119	up	111, 2982
GO:0030296	protein tyrosine kinase activator activity	GOMF	10	-0.159822	0.852296	0.697224	0.896399	down	NA
GO:0042800	histone methyltransferase activity (H3-K4 specific)	GOMF	11	-0.151877	0.859094	0.698349	0.896399	down	55904, 23067
GO:0043295	glutathione binding	GOMF	6	0.182534	1.20026	0.698053	0.896399	up	NA
GO:1900750	oligopeptide binding	GOMF	6	0.182534	1.20026	0.698053	0.896399	up	NA
GO:0005874	microtubule	GOCC	311	0.0189115	1.01909	0.797857	0.896885	up	23281, 808, 10749, 84376, 7756, 51199, 2288, 1453, 9859, 84445, 4130, 55201, 124997, 3619, 3833, 5347, 3835, 161436, 10615, 6990, 11127, 6683, 6993, 22832, 79884, 55698, 7277, 9212, 357, 7074, 285753, 58526, 400954, 51807, 29911
GO:0016814	hydrolase activity, acting on carbon-nitrogen (but not peptide) bonds, in cyclic amidines	GOMF	30	-0.11481	0.891535	0.700628	0.897551	down	10930, 4522
GO:0016411	acylglycerol O-acyltransferase activity	GOMF	35	-0.106702	0.898793	0.700629	0.897551	down	9926, 56894
GO:0016021	integral component of membrane	GOCC	3227	0.00692203	1.00695	0.799722	0.897717	up	5350, 476, 5099, 5660, 4779, 111, 2734, 4324, 2064, 808, 91663, 80727, 4259, 22990, 781, 8165, 7436, 10989, 5802, 3895, 25777, 347731, 4040, 9926, 9435, 79971, 5348, 5245, 54822, 6734, 55366, 6558, 79586, 6397, 8402, 5524, 25813, 10211, 6185, 23061, 1209, 643008, 8733, 27333, 2845, 657, 23399, 51075, 1947, 6442, 10430, 25844, 6444, 2701, 94005, 55591, 25921, 10452, 57655, 253832, 6748, 9334, 5758…
GO:0031545	peptidyl-proline 4-dioxygenase activity	GOMF	8	-0.202219	0.816916	0.701573	0.897875	down	NA
GO:0043027	cysteine-type endopeptidase inhibitor activity involved in apoptotic process	GOMF	16	0.116638	1.12371	0.702994	0.898809	up	25824
hsa05320	Autoimmune thyroid disease	KEGG	7	-0.275013	0.759562	0.594285	0.899062	down	NA
hsa05221	Acute myeloid leukemia	KEGG	49	-0.102174	0.902873	0.602047	0.899062	down	NA
hsa04810	Regulation of actin cytoskeleton	KEGG	167	-0.0542381	0.947207	0.614225	0.899062	down	60, 4659, 5499, 79784, 2245, 22808, 10095, 80310, 3696, 2254, 22801, 26999, 7074, 3689, 3683
hsa00531	Glycosaminoglycan degradation	KEGG	11	-0.205691	0.814084	0.617977	0.899062	down	NA
hsa05213	Endometrial cancer	KEGG	43	-0.102072	0.902965	0.625254	0.899062	down	29119, 2064, 7157
hsa04722	Neurotrophin signaling pathway	KEGG	104	-0.0659695	0.936159	0.625719	0.899062	down	808, 4215, 396, 4214, 25970, 5598, 10818, 6196, 7157, 815, 5599, 8986, 4804, 27330
hsa05310	Asthma	KEGG	7	-0.251766	0.777426	0.625982	0.899062	down	NA
hsa04940	Type I diabetes mellitus	KEGG	10	0.225791	1.25331	0.585518	0.899062	up	NA
hsa00603	Glycosphingolipid biosynthesis - globo series	KEGG	9	0.226542	1.25426	0.603581	0.899062	up	NA
hsa04512	ECM-receptor interaction	KEGG	67	0.0855223	1.08929	0.60474	0.899062	up	3908, 7450, 6696, 3696, 22801, 3918
hsa04020	Calcium signaling pathway	KEGG	117	0.0648406	1.06699	0.607617	0.899062	up	5350, 7134, 2064, 808, 3707, 7416, 815, 7220, 5136, 84812, 6865
882907	Hypoxia response via HIF activation	Panther Pathway	18	0.0948551	1.0995	0.761075	0.899453	up	25828, 5286, 6097, 5289
GO:0005720	nuclear heterochromatin	GOCC	27	-0.0619152	0.939963	0.802438	0.899498	down	10155, 29128, 54737
GO:0019904	protein domain specific binding	GOMF	484	-0.0235169	0.976757	0.704861	0.900216	down	476, 808, 10155, 7067, 30846, 3636, 11338, 58506, 6794, 83992, 1460, 30837, 9101, 57669, 63916, 23636, 26508, 64398, 10273, 8321, 8772, 55823, 23607, 92162, 8324, 3717, 5584, 54875, 3635, 7444, 2535, 4615, 342184, 5080, 27237
GO:0008200	ion channel inhibitor activity	GOMF	29	0.0956756	1.1004	0.705481	0.900216	up	23327, 29763, 5921, 6324
882959	Heterotrimeric G-protein signaling pathway-Gi alpha and Gs alpha mediated pathway	Panther Pathway	112	-0.0372062	0.963477	0.782628	0.903893	down	111, 5837, 808, 1212, 2997, 2869, 6004, 2785
882841	Endothelin signaling pathway	Panther Pathway	60	0.0469828	1.0481	0.788009	0.903893	up	111, 5286, 5289, 5584
GO:0008417	fucosyltransferase activity	GOMF	9	-0.196619	0.821504	0.709679	0.904658	down	23509
GO:0034185	apolipoprotein binding	GOMF	15	-0.133997	0.874593	0.710355	0.904658	down	7436, 4040
GO:0030864	cortical actin cytoskeleton	GOCC	45	-0.0453895	0.955625	0.809319	0.905937	down	91663, 2319, 824, 10211, 357, 11151, 5357
GO:0015179	L-amino acid transmembrane transporter activity	GOMF	37	-0.0905708	0.91341	0.712691	0.906744	down	6509
GO:0043198	dendritic shaft	GOCC	24	0.0613246	1.06324	0.811502	0.907107	up	79953
GO:0004602	glutathione peroxidase activity	GOMF	11	-0.149768	0.860908	0.715588	0.908633	down	4259
GO:0004540	ribonuclease activity	GOMF	85	-0.0575715	0.944054	0.717139	0.908633	down	22894, 81875, 5393
GO:0019205	nucleobase-containing compound kinase activity	GOMF	61	-0.0752717	0.927491	0.717863	0.908633	down	204, 260425, 4354, 203, 1841, 26289
GO:0019887	protein kinase regulator activity	GOMF	140	-0.0415652	0.959287	0.717997	0.908633	down	3315, 808, 11142, 347731, 6794, 905, 1460, 30837, 7040, 57018, 902, 892, 1163, 54757, 64922
GO:0004177	aminopeptidase activity	GOMF	57	-0.0762595	0.926576	0.721423	0.908633	down	4324, 54878, 7511, 29953
GO:0071949	FAD binding	GOMF	11	-0.139669	0.869646	0.721699	0.908633	down	9131
GO:0004708	MAP kinase kinase activity	GOMF	12	-0.133336	0.875171	0.722542	0.908633	down	5606
GO:0008191	metalloendopeptidase inhibitor activity	GOMF	11	-0.139216	0.87004	0.722569	0.908633	down	7077
GO:0004952	dopamine neurotransmitter receptor activity	GOMF	3	0.319135	1.37594	0.717889	0.908633	up	NA
GO:1990380	Lys48-specific deubiquitinase activity	GOMF	9	0.151343	1.1634	0.719078	0.908633	up	55593
GO:0004697	protein kinase C activity	GOMF	18	0.120474	1.12803	0.721836	0.908633	up	5584
GO:0010485	H4 histone acetyltransferase activity	GOMF	15	0.112542	1.11912	0.72238	0.908633	up	675
GO:0016493	C-C chemokine receptor activity	GOMF	10	-0.172838	0.841273	0.724478	0.909626	down	1234
GO:0036312	phosphatidylinositol 3-kinase regulatory subunit binding	GOMF	8	-0.159068	0.852938	0.729059	0.909626	down	NA
GO:0005003	ephrin receptor activity	GOMF	12	-0.134385	0.874253	0.731861	0.909626	down	2049, 2041
GO:0004745	retinol dehydrogenase activity	GOMF	8	-0.178711	0.836347	0.735632	0.909626	down	NA
GO:0005436	sodium:phosphate symporter activity	GOMF	7	-0.217096	0.804853	0.736298	0.909626	down	NA
[truncated: 493 more rows]
