# Supplementary material for: Developmental programming: adverse sexually dimorphic transcriptional programming of gestational testosterone excess in cardiac left ventricle of fetal sheep
Source: Sci Rep. 2023 Feb 15;13:2682. doi: 10.1038/s41598-023-29212-9 (PMC9932081; doi:10.1038/s41598-023-29212-9)
Supplement: Supplementary file 10 — Supplementary Table S3. [file 41598_2023_29212_MOESM10_ESM.xlsx]

## Sheet: long noncoding RNA
			SUPPLEMENTAL TABLE S3
	baseMean	log2FoldChange	lfcSE	stat	pvalue	padj
LOC101112291	182.481	-5.80948	0.657935	-8.82988	1.05e-18	3.02e-15			Upregulated in Females
LOC114113923	10.0441	-0.531553	0.520493	-1.02125	0.307137	0.999428
LOC114113924	1.77553	-1.18282	0.910492	-1.2991	0.193909	0.999428
LOC105612006	1.35853	-0.0915481	1.03367	-0.0885657	0.929427	0.999428
LOC114113946	2.99007	0.11753	0.715272	0.164315	0.869483	0.999428
LOC114113949	0.659323	0.147985	1.34342	0.110156	0.912286	0.999428
LOC114113952	0.104627	0.56879	3.09771	0.183616	0.854315	0.999428
LOC105609211	0.850996	0.834577	1.32159	0.631496	0.527716	0.999428
LOC105609212	0.4169	0.229149	1.79937	0.12735	0.898664	0.999428
LOC114113958	2.53547	-1.19289	0.801712	-1.48793	0.136768	0.999428
LOC105609220	4.40001	0.133981	0.61359	0.218356	0.827152	0.999428
LOC114112941	1.42379	0.257087	1.12774	0.227967	0.819672	0.999428
LOC114113974	4.0149	0.358162	0.630608	0.567962	0.570061	0.999428
LOC105609224	0.846403	0.613759	1.34723	0.455571	0.648699	0.999428
LOC114113985	0.55206	0.96134	1.5016	0.640212	0.522035	0.999428
LOC114113986	0.0303273	-0.989504	3.10509	-0.318671	0.749976	0.999428
LOC114114003	4.13894	0.24418	0.687448	0.355198	0.722441	0.999428
LOC114114006	0.146657	-0.612825	2.79317	-0.219401	0.826338	0.999428
LOC114114023	0.294061	0.605774	1.883	0.321707	0.747675	0.999428
LOC114114040	0.507236	-0.387792	1.44713	-0.267973	0.78872	0.999428
LOC114114045	0.478361	-0.162801	1.69298	-0.0961623	0.923392	0.999428
LOC105603244	0.527149	0.814684	1.41158	0.577143	0.563843	0.999428
LOC114112960	0.0187288	-0.251674	3.10539	-0.0810441	0.935407	0.999428
LOC114114099	1.18226	-0.715961	1.10769	-0.646358	0.518048	0.999428
LOC105604745	0.0374576	0.00273544	3.10337	0.000881444	0.999297	0.999428
LOC105605528	3.29032	0.776883	0.896825	0.866259	0.386348	0.999428
LOC114114543	0.222276	0.542619	2.88062	0.188369	0.850587	0.999428
LOC106990836	8.58781	0.23945	0.516924	0.46322	0.643207	0.999428
LOC105607754	5.10842	0.35857	0.564913	0.634735	0.525601	0.999428
LOC114114616	0.0909818	-1.45517	3.10146	-0.469191	0.638933	0.999428
LOC114112972	0.540203	-1.24847	1.42158	-0.878227	0.379821	0.999428
LOC106990837	0.260845	1.18666	2.06591	0.574401	0.565697	0.999428
LOC114114746	0.339229	-0.430555	1.67178	-0.257543	0.79676	0.999428
LOC114114749	0.86541	-0.692787	1.31753	-0.525825	0.59901	0.999428
LOC105608026	7.51079	1.13507	0.737252	1.53959	0.123661	0.999428
LOC114112991	0.214338	-0.134685	2.31619	-0.0581493	0.95363	0.999428
LOC114112990	0.288633	-0.414529	2.11719	-0.195792	0.844773	0.999428
LOC114114836	0.209077	1.1467	2.19576	0.522235	0.601507	0.999428
LOC114114853	0.636095	0.531319	1.46888	0.361718	0.717563	0.999428
LOC106990841	10.4893	0.0999103	0.532586	0.187595	0.851194	0.999428
LOC105609509	4641.02	0.668861	0.714315	0.936367	0.349084	0.999428
LOC105609510	0.342886	-0.295455	1.78643	-0.165388	0.868638	0.999428
LOC114114889	0.753118	1.03397	1.40972	0.733455	0.463281	0.999428
LOC114114943	0.126348	-1.17802	3.1035	-0.379579	0.704258	0.999428
LOC114114967	0.986957	-0.292842	1.12315	-0.260733	0.794298	0.999428
LOC105608340	4.48189	0.555884	0.714329	0.77819	0.436457	0.999428
LOC106990843	2.61815	0.208616	0.774921	0.26921	0.787768	0.999428
LOC105608334	0.545448	0.0351961	1.48856	0.0236443	0.981136	0.999428
LOC114115006	0.8574	0.971274	1.15569	0.840431	0.400667	0.999428
LOC105608331	3.21334	-0.277248	0.703675	-0.394	0.693581	0.999428
LOC114115018	0.457024	-0.411894	1.69137	-0.243526	0.807598	0.999428
LOC114115115	7.85424	0.18268	0.536068	0.340777	0.733271	0.999428
LOC114115126	0.763318	0.489056	1.24046	0.394253	0.693394	0.999428
LOC105612174	0.769426	-0.639444	1.4081	-0.454117	0.649745	0.999428
LOC105612432	2.18421	0.529257	0.875157	0.604757	0.545341	0.999428
LOC106990844	0.201509	1.14333	2.5354	0.450948	0.652027	0.999428
LOC114115224	4.53974	-1.35094	0.65916	-2.04949	0.0404147	0.999428
LOC106990820	0.193675	0.680521	2.27339	0.299341	0.76468	0.999428
LOC105611362	0.128439	-0.839986	3.03203	-0.277038	0.781751	0.999428
LOC114115268	0.621726	-0.827891	1.48442	-0.557721	0.577035	0.999428
LOC114115288	0.371161	0.662225	1.741	0.38037	0.70367	0.999428
LOC114115290	1.39836	-0.273403	1.00182	-0.272907	0.784925	0.999428
LOC114115326	9.26232	-0.603034	0.442236	-1.3636	0.172693	0.999428
LOC114113038	0.0858983	0.420146	3.10028	0.135519	0.892202	0.999428
LOC114115336	15.5809	-0.156646	0.768134	-0.203931	0.838407	0.999428
LOC105609897	0.644892	0.237021	1.6383	0.144675	0.884968	0.999428
LOC105609898	9.8017	-0.0226641	0.645312	-0.0351212	0.971983	0.999428
LOC114115339	1.04285	-1.09417	1.14179	-0.958296	0.337913	0.999428
LOC105605964	1.14406	-0.329631	1.16369	-0.283265	0.776974	0.999428
LOC114115359	2.0849	0.650761	0.905454	0.718712	0.472318	0.999428
LOC105608835	1.53909	0.889967	0.941835	0.944929	0.344695	0.999428
LOC114115574	1.15394	-0.490567	1.0386	-0.472336	0.636687	0.999428
LOC106990846	0.801566	0.893464	1.21763	0.733775	0.463086	0.999428
LOC105609229	0.341382	-0.164836	1.81436	-0.0908509	0.927611	0.999428
LOC105609231	1.04114	-1.4417	1.25006	-1.15331	0.248785	0.999428
LOC114113054	0.0490561	-0.628208	3.10164	-0.202541	0.839494	0.999428
LOC105609232	2.65532	-0.62758	0.774845	-0.809942	0.417973	0.999428
LOC105609234	0.553995	-0.187623	1.51973	-0.123458	0.901745	0.999428
LOC114113056	0.425601	1.11292	1.57878	0.704926	0.480857	0.999428
LOC114115619	0.279397	0.852797	1.91276	0.445846	0.655708	0.999428
LOC114115621	0.109711	-1.09388	3.09801	-0.353092	0.72402	0.999428
LOC105611345	0.146553	-0.221894	2.50941	-0.0884248	0.929539	0.999428
LOC105611344	0.407144	0.906187	1.71976	0.526926	0.598245	0.999428
LOC114115647	1.525	-0.0230638	0.971489	-0.0237407	0.981059	0.999428
LOC114113088	0.0490561	-0.628208	3.10164	-0.202541	0.839494	0.999428
LOC114115702	1.34267	-1.43321	1.07231	-1.33656	0.181367	0.999428
LOC114113097	0.0484407	-0.0473831	3.10374	-0.0152665	0.98782	0.999428
LOC114113098	0.116841	-0.437936	3.09606	-0.141449	0.887515	0.999428
LOC114115994	4.4918	0.131616	0.584014	0.225364	0.821696	0.999428
LOC114115983	0.176265	-0.0283469	2.39341	-0.0118437	0.99055	0.999428
LOC114116081	1.0951	0.886902	1.27986	0.692967	0.48833	0.999428
LOC105615111	6.30851	0.871343	0.755321	1.15361	0.248662	0.999428
LOC114116089	1.40834	0.681984	1.06109	0.64272	0.520406	0.999428
LOC114116103	0.682677	1.25845	1.34887	0.932966	0.350838	0.999428
LOC105607966	0.252751	0.868483	1.89956	0.457201	0.647526	0.999428
LOC105607968	0.0187288	-0.251674	3.10539	-0.0810441	0.935407	0.999428
LOC114116166	0.227186	0.1278	2.23908	0.0570769	0.954484	0.999428
LOC114113138	0.111138	-0.0473831	3.10374	-0.0152665	0.98782	0.999428
LOC114116343	4.22278	0.689725	0.592552	1.16399	0.244428	0.999428
LOC114116350	1.06041	0.277988	1.25812	0.220956	0.825127	0.999428
LOC114113143	0.674094	-0.467349	1.29033	-0.362193	0.717208	0.999428
LOC114113146	0.118086	-1.45944	3.00284	-0.48602	0.626953	0.999428
LOC114113153	0.413854	0.479331	1.73424	0.276393	0.782246	0.999428
LOC114116356	0.701118	0.671665	1.61133	0.416839	0.676796	0.999428
LOC114113162	0.39889	-0.267324	1.74751	-0.152974	0.878419	0.999428
LOC114116389	3.89189	-0.468032	0.640566	-0.730654	0.46499	0.999428
LOC114116402	2.37068	0.751451	0.987652	0.760846	0.446749	0.999428
LOC105609244	2.57625	0.620078	0.974642	0.636211	0.524639	0.999428
LOC105615308	1.30694	0.0454681	0.956334	0.0475442	0.96208	0.999428
LOC114116436	1.08389	-0.375521	1.23287	-0.30459	0.760678	0.999428
LOC114113172	0.0865137	-0.175572	3.09823	-0.0566686	0.954809	0.999428
LOC105615359	0.456295	0.124282	1.67875	0.0740325	0.940985	0.999428
LOC114116588	5.27599	0.23209	0.854878	0.271489	0.786015	0.999428
LOC106990460	0.592215	0.793275	1.473	0.538545	0.590201	0.999428
LOC114116603	1.36644	-0.485518	1.01039	-0.480527	0.630853	0.999428
LOC114116621	0.495054	-0.668397	1.47144	-0.454247	0.649651	0.999428
LOC114116622	0.356659	-0.452514	1.82867	-0.247455	0.804556	0.999428
LOC114116663	0.861297	0.227756	1.19183	0.191098	0.848449	0.999428
LOC114113181	0.0187288	-0.251674	3.10539	-0.0810441	0.935407	0.999428
LOC114116806	0.771398	0.788106	1.25527	0.627838	0.53011	0.999428
LOC114116810	0.292689	0.300234	1.85615	0.161751	0.871502	0.999428
LOC105612463	3.86216	-1.03861	0.649878	-1.59817	0.110006	0.999428
LOC114113189	0.179365	0.950885	2.62645	0.362042	0.717321	0.999428
LOC105612466	0.109711	-1.09388	3.09801	-0.353092	0.72402	0.999428
LOC106990657	1.17952	-0.0770512	1.27409	-0.0604755	0.951777	0.999428
LOC105613571	0.26332	-0.626733	1.90564	-0.328884	0.742244	0.999428
LOC105613573	1.04148	-0.966083	1.20729	-0.800205	0.423592	0.999428
LOC105613037	1.41449	0.16398	0.966588	0.169648	0.865287	0.999428
LOC101122482	0.488385	-1.08073	1.59278	-0.678519	0.497443	0.999428
LOC114116896	0.193517	-0.329045	2.2852	-0.14399	0.885508	0.999428
LOC105605905	0.145076	-0.811742	2.81583	-0.288278	0.773134	0.999428
LOC105615732	0.0490561	-0.628208	3.10164	-0.202541	0.839494	0.999428
LOC114116898	0.144413	-0.811825	2.81993	-0.287889	0.773432	0.999428
LOC105615733	0.0374576	0.00273544	3.10337	0.000881444	0.999297	0.999428
LOC114113215	0.0187288	-0.251674	3.10539	-0.0810441	0.935407	0.999428
LOC114113220	0.0187288	-0.251674	3.10539	-0.0810441	0.935407	0.999428
LOC114113221	0.16897	-1.46168	2.65926	-0.549659	0.582554	0.999428
LOC105615729	0.0187288	-0.251674	3.10539	-0.0810441	0.935407	0.999428
LOC105615728	0.193517	-0.329045	2.2852	-0.14399	0.885508	0.999428
LOC114113224	0.0303273	-0.989504	3.10509	-0.318671	0.749976	0.999428
LOC114116933	0.883249	0.760936	1.22541	0.620963	0.534624	0.999428
LOC105608947	0.0187288	-0.251674	3.10539	-0.0810441	0.935407	0.999428
LOC114117239	5.23155	-0.318295	0.705059	-0.451445	0.651669	0.999428
LOC114117338	55.135	-0.608174	0.578377	-1.05152	0.293021	0.999428
LOC114117352	2.64525	0.0387707	0.808028	0.047982	0.961731	0.999428
LOC101105119	389.505	-0.512424	0.567414	-0.903087	0.36648	0.999428
LOC105615960	0.225157	-0.616932	2.25799	-0.273222	0.784683	0.999428
LOC114117579	0.387474	0.445282	1.74602	0.255027	0.798702	0.999428
LOC105612162	1.22458	-0.414536	1.14452	-0.362191	0.717209	0.999428
LOC105613604	1.04113	0.540119	1.2382	0.436212	0.662683	0.999428
LOC114117862	6.32644	0.188616	0.503774	0.374405	0.708103	0.999428
LOC105616368	2.29371	-0.666587	0.76639	-0.869775	0.384423	0.999428
LOC114117969	0.522444	0.296205	1.95674	0.151377	0.879679	0.999428
LOC114113258	0.350542	1.17307	1.62888	0.72017	0.471421	0.999428
LOC114113261	0.652069	-0.195634	1.32736	-0.147386	0.882827	0.999428
LOC114117999	2.86468	0.40785	0.913317	0.44656	0.655193	0.999428
LOC114118002	0.159578	0.498538	2.75442	0.180996	0.856371	0.999428
LOC105610396	2.56305	-1.06267	0.762732	-1.39324	0.163547	0.999428
LOC105613472	0.68918	-0.521716	1.3783	-0.378522	0.705042	0.999428
LOC114118017	0.111138	-0.0473831	3.10374	-0.0152665	0.98782	0.999428
LOC105607356	0.134339	0.756887	2.91081	0.260027	0.794843	0.999428
LOC105607350	1.24028	0.238628	1.04542	0.22826	0.819444	0.999428
LOC106990866	0.894192	0.884087	1.28257	0.689307	0.49063	0.999428
LOC106990868	0.294341	-0.626885	1.87186	-0.3349	0.737701	0.999428
LOC106990869	0.223844	-0.626466	1.98347	-0.315843	0.752122	0.999428
LOC114113583	0.335462	0.117995	2.07835	0.0567733	0.954726	0.999428
LOC106990870	1.16189	0.403171	1.12148	0.359498	0.719223	0.999428
LOC105611303	1.68297	-0.764422	0.870296	-0.878347	0.379755	0.999428
LOC114118264	0.163348	0.751915	2.39199	0.314347	0.753257	0.999428
LOC114118291	0.549762	0.496616	1.48942	0.333429	0.738811	0.999428
LOC114118326	0.0303273	-0.989504	3.10509	-0.318671	0.749976	0.999428
LOC114113661	0.096356	0.428998	3.10012	0.138381	0.889939	0.999428
LOC114118394	0.704065	-0.965317	1.39847	-0.690269	0.490025	0.999428
LOC114118452	0.765155	0.592985	1.35137	0.438802	0.660805	0.999428
LOC114113695	0.0303273	-0.989504	3.10509	-0.318671	0.749976	0.999428
LOC105612547	652.669	-0.38093	0.597413	-0.637632	0.523713	0.999428
LOC114113699	0.294788	-1.47648	2.06016	-0.716682	0.47357	0.999428
LOC114113700	0.451808	1.57711	1.52374	1.03503	0.300656	0.999428
LOC114118507	0.610227	0.729611	1.44392	0.505298	0.613349	0.999428
LOC114118506	3.2916	-0.615128	0.640691	-0.960102	0.337004	0.999428
LOC114118510	21.5039	-0.504252	0.590465	-0.853992	0.393109	0.999428
LOC105611811	3.59173	-1.41593	0.912099	-1.55239	0.12057	0.999428
LOC114118684	1.0605	1.57968	1.39746	1.13039	0.258312	0.999428
LOC114118758	4.67048	0.376401	0.625803	0.601468	0.547528	0.999428
LOC114118829	0.0187288	-0.251674	3.10539	-0.0810441	0.935407	0.999428
LOC105607786	2.88911	0.0989767	0.756603	0.130817	0.89592	0.999428
LOC114113749	0.415425	0.226956	1.52247	0.149071	0.881497	0.999428
LOC114118893	1.25114	0.0284679	1.01414	0.0280708	0.977606	0.999428
LOC114108781	0.770892	-0.203697	1.31602	-0.154783	0.876993	0.999428
LOC114108801	0.414193	0.586409	1.57175	0.373092	0.70908	0.999428
LOC105602228	0.233696	-0.220093	1.98453	-0.110905	0.911692	0.999428
LOC114108815	0.522772	0.250349	1.52345	0.16433	0.869471	0.999428
LOC105602261	7.63162	0.387124	0.679403	0.569801	0.568813	0.999428
LOC105602262	3.38614	0.357418	1.03554	0.345151	0.729981	0.999428
LOC105602274	0.146553	-0.221894	2.50941	-0.0884248	0.929539	0.999428
LOC114108824	0.995834	-0.129649	1.14726	-0.113007	0.910025	0.999428
LOC114113766	0.233067	-0.00162747	2.27013	-0.000716907	0.999428	0.999428
LOC114113779	0.144413	-0.811825	2.81993	-0.287889	0.773432	0.999428
LOC105602430	0.471891	-0.62133	1.57247	-0.39513	0.692747	0.999428
LOC106990874	2.20223	0.0323588	0.816476	0.0396323	0.968386	0.999428
LOC105602482	0.473481	0.201236	1.55206	0.129658	0.896837	0.999428
LOC114113790	3071.86	-0.252255	0.747727	-0.337362	0.735844	0.999428
LOC114113793	0.0484407	-0.0473831	3.10374	-0.0152665	0.98782	0.999428
LOC114113796	3.44511	-0.154406	0.690047	-0.223762	0.822943	0.999428
LOC114109036	0.0490561	-0.628208	3.10164	-0.202541	0.839494	0.999428
LOC114109060	0.409378	-0.149123	1.72544	-0.086426	0.931128	0.999428
LOC114109066	0.2729	-0.638402	1.8885	-0.338046	0.735328	0.999428
LOC114109064	0.334252	-0.659145	1.81432	-0.363302	0.716379	0.999428
LOC114113805	0.451877	-0.333136	1.75547	-0.18977	0.84949	0.999428
LOC105602588	1.38032	0.213664	1.28447	0.166345	0.867886	0.999428
LOC114109072	1.68062	0.00841245	0.883134	0.00952568	0.9924	0.999428
LOC114109077	0.610373	0.295528	1.40329	0.210596	0.833203	0.999428
LOC114113830	1.87662	1.1354	0.863326	1.31515	0.18846	0.999428
LOC105602696	5.91905	1.06617	0.861882	1.23703	0.216077	0.999428
LOC106990876	0.495518	0.0324757	1.45039	0.022391	0.982136	0.999428
LOC105602694	0.126068	0.679653	2.58536	0.262885	0.792639	0.999428
LOC114113835	0.0865137	-0.175572	3.09823	-0.0566686	0.954809	0.999428
LOC105602706	4.6756	0.220267	0.607329	0.362682	0.716843	0.999428
LOC105602729	0.863787	0.422743	1.18784	0.355891	0.721922	0.999428
LOC105602783	0.268384	-0.132531	2.16745	-0.0611461	0.951243	0.999428
LOC105602901	0.348672	-0.382939	1.85579	-0.206349	0.836519	0.999428
LOC105602999	17.9231	-0.656628	0.405321	-1.62002	0.105227	0.999428
LOC105603076	2.40063	0.157344	0.808705	0.194563	0.845735	0.999428
LOC105603067	0.691736	0.559007	1.50207	0.372159	0.709775	0.999428
LOC105603045	0.76232	0.127404	1.32402	0.0962255	0.923341	0.999428
LOC114109402	1.62178	-0.819129	0.997004	-0.821591	0.41131	0.999428
LOC114109436	1.26169	0.52202	1.26703	0.412004	0.680336	0.999428
LOC114109439	23.5963	0.415038	0.522557	0.794245	0.427053	0.999428
LOC105603357	0.561642	0.815385	1.53748	0.53034	0.595877	0.999428
LOC114109543	0.400745	-1.16482	1.94277	-0.599568	0.548794	0.999428
LOC114109542	0.0187288	-0.251674	3.10539	-0.0810441	0.935407	0.999428
LOC105603457	0.0303273	-0.989504	3.10509	-0.318671	0.749976	0.999428
LOC114109599	0.0981121	-0.636162	3.09744	-0.205383	0.837273	0.999428
LOC105603494	1.55479	-0.513828	0.972711	-0.528243	0.597331	0.999428
LOC105603633	0.260668	0.724682	2.17547	0.333114	0.739048	0.999428
LOC105603649	0.591394	1.91113	1.50395	1.27074	0.203823	0.999428
LOC114109670	0.596857	-1.13047	1.47709	-0.765332	0.444074	0.999428
LOC105603748	1.51612	0.319779	1.02379	0.312349	0.754776	0.999428
LOC114113873	0.426994	1.87508	1.84203	1.01794	0.308705	0.999428
LOC105603750	0.0187288	-0.251674	3.10539	-0.0810441	0.935407	0.999428
LOC114109706	0.11561	0.621278	3.05095	0.203634	0.838639	0.999428
LOC105604023	0.230311	0.049855	2.19078	0.0227568	0.981844	0.999428
LOC105604038	2.00582	1.01354	1.04594	0.969022	0.332534	0.999428
LOC105604058	0.720727	1.01329	1.37875	0.734936	0.462379	0.999428
LOC114110055	0.323433	-0.181005	2.0774	-0.0871308	0.930568	0.999428
LOC105604183	0.0187288	-0.251674	3.10539	-0.0810441	0.935407	0.999428
LOC114110131	2.80681	0.237133	0.820024	0.289178	0.772445	0.999428
LOC114110249	0.33979	0.864272	1.78248	0.484871	0.627768	0.999428
LOC105604314	0.526664	-0.919912	1.47201	-0.624937	0.532013	0.999428
LOC105604319	0.271125	1.10736	2.13768	0.51802	0.604444	0.999428
LOC105604327	0.136199	-0.612725	2.86182	-0.214103	0.830467	0.999428
LOC114113897	0.357658	0.391054	1.64339	0.237956	0.811915	0.999428
LOC114110403	1.83752	-0.0423999	0.898905	-0.0471684	0.962379	0.999428
LOC114110419	0.44584	1.47141	1.54562	0.951988	0.341103	0.999428
LOC114113901	0.444551	-0.103284	1.73221	-0.0596255	0.952454	0.999428
LOC114110464	0.551941	1.53636	1.46281	1.05028	0.29359	0.999428
LOC114110470	0.733045	0.831243	1.49788	0.554945	0.578932	0.999428
LOC114110553	0.666943	1.47459	1.33418	1.10523	0.269058	0.999428
LOC105604869	0.111138	-0.0473831	3.10374	-0.0152665	0.98782	0.999428
LOC105604908	1.72437	1.50973	0.945332	1.59704	0.110257	0.999428
LOC114110608	0.230798	-0.32524	2.16495	-0.15023	0.880583	0.999428
LOC105604931	0.0303273	-0.989504	3.10509	-0.318671	0.749976	0.999428
LOC114110617	0.546008	-1.06026	1.451	-0.730711	0.464956	0.999428
LOC105608763	1.48537	0.637995	0.960277	0.664386	0.506443	0.999428
LOC114110628	12.9301	0.404275	0.514815	0.785282	0.432288	0.999428
LOC114110632	0.196853	-1.1346	2.2645	-0.50104	0.616343	0.999428
LOC106990471	0.0374576	0.00273544	3.10337	0.000881444	0.999297	0.999428
LOC105604974	0.797484	0.401155	1.29003	0.310965	0.755827	0.999428
LOC114110644	0.836669	-0.133532	1.27282	-0.10491	0.916447	0.999428
LOC114110645	0.176265	-0.0283469	2.39341	-0.0118437	0.99055	0.999428
LOC114110659	0.0490561	-0.628208	3.10164	-0.202541	0.839494	0.999428
LOC114110657	0.455594	0.969132	1.53814	0.630067	0.528651	0.999428
LOC105606185	1.23007	-0.080742	1.04564	-0.0772178	0.93845	0.999428
LOC105605004	0.16897	-1.46168	2.65926	-0.549659	0.582554	0.999428
LOC114113916	0.770541	1.07362	1.26138	0.851151	0.394685	0.999428
LOC105605032	0.0606545	-1.25187	3.10292	-0.403448	0.686619	0.999428
LOC114110669	0.737901	0.673262	1.25226	0.537635	0.590829	0.999428
LOC105605072	0.335755	-0.813443	1.99256	-0.408239	0.683098	0.999428
LOC106990580	0.201509	1.14333	2.5354	0.450948	0.652027	0.999428
LOC114110679	0.294956	-1.06054	1.85494	-0.571736	0.567501	0.999428
LOC105606460	0.960898	0.464366	1.22541	0.378947	0.704728	0.999428
LOC105606458	0.116841	-0.437936	3.09606	-0.141449	0.887515	0.999428
LOC114112919	0.959769	0.357737	1.11745	0.320138	0.748864	0.999428
LOC105606473	0.526828	1.19174	1.5341	0.776831	0.437258	0.999428
LOC105606506	4.6946	0.743294	0.86637	0.857941	0.390925	0.999428
LOC114112779	0.683069	0.532137	1.3408	0.39688	0.691456	0.999428
LOC114112921	0.35036	-0.428265	1.65593	-0.258625	0.795925	0.999428
LOC105606607	0.230927	-0.443222	2.25067	-0.196929	0.843883	0.999428
LOC114112782	0.0561865	0.200962	3.10199	0.0647849	0.948345	0.999428
LOC114112783	0.888818	-1.48822	1.2211	-1.21875	0.222937	0.999428
LOC114112927	0.377419	0.891687	2.00515	0.444698	0.656538	0.999428
LOC114112928	0.271144	0.297519	1.88526	0.157813	0.874604	0.999428
LOC114112785	0.0374576	0.00273544	3.10337	0.000881444	0.999297	0.999428
LOC105606808	1.89067	-0.617472	1.00559	-0.614042	0.539188	0.999428
LOC114112786	3.28696	0.397041	0.734764	0.540366	0.588945	0.999428
LOC114112930	1.58729	1.09826	1.07689	1.01985	0.3078	0.999428
LOC114112933	0.0374576	0.00273544	3.10337	0.000881444	0.999297	0.999428
LOC105608991	0.400445	0.447838	1.77601	0.25216	0.800918	0.999428
LOC114112936	2.97727	0.274795	0.966223	0.284401	0.776103	0.999428
LOC105606989	0.0677849	-0.373799	3.09961	-0.120595	0.904011	0.999428
LOC105606997	0.526104	1.30364	1.42908	0.912218	0.361654	0.999428
LOC106990466	0.0187288	-0.251674	3.10539	-0.0810441	0.935407	0.999428
LOC114112790	0.783047	-0.993176	1.32503	-0.74955	0.453526	0.999428
LOC105607122	0.0671695	0.22121	3.10186	0.0713153	0.943147	0.999428
LOC105607140	1.63145	1.16669	0.915905	1.27381	0.202731	0.999428
LOC114112944	16.0743	0.364409	0.6594	0.552637	0.580512	0.999428
LOC105607182	0.0187288	-0.251674	3.10539	-0.0810441	0.935407	0.999428
LOC114112951	0.0374576	0.00273544	3.10337	0.000881444	0.999297	0.999428
LOC105607262	0.234638	0.336569	2.19699	0.153196	0.878244	0.999428
LOC105607270	3.28562	-0.458241	0.619266	-0.739975	0.459315	0.999428
LOC105607354	1.17953	0.460953	1.07177	0.430084	0.667134	0.999428
LOC106990930	3.16096	-0.51505	0.76655	-0.671906	0.501643	0.999428
LOC114112791	0.262163	0.501188	2.1327	0.235002	0.814207	0.999428
LOC114112792	0.116048	-0.424938	3.03976	-0.139793	0.888823	0.999428
LOC114112959	3.49811	0.119903	0.689738	0.173838	0.861992	0.999428
LOC114112793	2.36437	0.124625	0.847427	0.147062	0.883083	0.999428
LOC114112961	0.213545	0.00815018	2.03805	0.003999	0.996809	0.999428
LOC114112962	0.460247	-0.507793	1.71989	-0.295247	0.767805	0.999428
LOC114112794	3074.36	-0.59635	0.60285	-0.989219	0.322556	0.999428
LOC114112795	0.0374576	0.00273544	3.10337	0.000881444	0.999297	0.999428
LOC114108710	1.4796	0.442437	1.06711	0.414612	0.678426	0.999428
LOC114112963	2.14438	0.408826	0.923929	0.442487	0.658137	0.999428
LOC105607546	142.945	0.152871	0.43048	0.355117	0.722502	0.999428
LOC105610077	0.439857	-0.0605476	1.57257	-0.0385022	0.969287	0.999428
LOC114112966	12.3599	0.287837	0.483342	0.595514	0.5515	0.999428
LOC114112967	0.177495	-0.810376	2.79169	-0.290282	0.7716	0.999428
LOC114112968	0.928089	1.3629	1.18146	1.15357	0.248675	0.999428
LOC114112798	0.116226	0.0463626	2.66367	0.0174055	0.986113	0.999428
LOC114112802	0.0374576	0.00273544	3.10337	0.000881444	0.999297	0.999428
LOC114112973	36.7309	-0.154816	0.539251	-0.287094	0.77404	0.999428
LOC114112974	6703.94	0.685441	0.580592	1.18059	0.237766	0.999428
LOC114112805	0.36591	1.17303	1.61498	0.726342	0.467629	0.999428
LOC105607767	0.683105	1.83843	1.31285	1.40034	0.161413	0.999428
LOC105607801	6.5907	-0.350575	0.558904	-0.627255	0.530492	0.999428
LOC106990384	1.8672	-1.59398	1.04822	-1.52066	0.128346	0.999428
LOC114112977	1.57112	0.830543	0.926219	0.896703	0.369877	0.999428
LOC114112978	2.31693	-0.0576344	0.851613	-0.0676767	0.946043	0.999428
LOC105607837	1.31352	-0.285139	0.994899	-0.2866	0.774418	0.999428
LOC106990570	1.30103	-0.656487	0.957641	-0.685526	0.493012	0.999428
LOC114112807	0.521585	-0.22845	1.69298	-0.13494	0.892659	0.999428
LOC114112979	0.31844	0.459652	2.10987	0.217858	0.82754	0.999428
LOC114112981	8.40622	0.292155	0.520067	0.561765	0.574276	0.999428
LOC114112980	0.205451	0.161388	2.04355	0.0789743	0.937053	0.999428
LOC114112985	1.62855	-1.51549	1.05477	-1.43681	0.150773	0.999428
LOC105607911	4.76777	-0.0629801	0.635254	-0.0991416	0.921026	0.999428
LOC114112987	13.2444	0.308062	0.702988	0.438218	0.661228	0.999428
LOC106990244	0.713455	-0.216629	1.27307	-0.170163	0.864882	0.999428
LOC114112988	1.88797	0.600422	1.06026	0.566295	0.571193	0.999428
LOC105607956	3.26871	0.119178	0.718878	0.165784	0.868327	0.999428
LOC114112989	0.767709	0.862758	1.52067	0.567356	0.570473	0.999428
LOC105607964	37.2558	0.474038	0.614583	0.771316	0.44052	0.999428
LOC105608034	0.797761	0.902289	1.27681	0.706673	0.47977	0.999428
LOC106990496	0.0484407	-0.0473831	3.10374	-0.0152665	0.98782	0.999428
LOC114112817	2.52753	0.212341	1.02465	0.207234	0.835827	0.999428
LOC114112998	1.09638	0.861876	1.34477	0.640908	0.521583	0.999428
LOC114112999	0.294677	0.251086	1.9152	0.131101	0.895695	0.999428
LOC114113000	1.32443	0.963034	1.13218	0.850598	0.394993	0.999428
LOC105608303	0.887205	1.46435	1.23801	1.18283	0.236878	0.999428
LOC105608311	1.10826	-0.194584	1.14966	-0.169254	0.865597	0.999428
LOC114113022	0.878152	-0.311275	1.2377	-0.251495	0.801431	0.999428
LOC105608356	0.235601	-0.177603	2.22372	-0.0798677	0.936342	0.999428
LOC105608475	0.258975	-0.719857	2.21507	-0.324982	0.745195	0.999428
LOC114113028	0.13557	-0.273154	2.98411	-0.0915363	0.927066	0.999428
LOC105608520	1.56417	-0.315858	0.924209	-0.341761	0.732531	0.999428
LOC105608537	0.757595	-0.983954	1.42974	-0.688203	0.491325	0.999428
LOC114113031	0.239582	0.846603	2.15471	0.392908	0.694387	0.999428
LOC105608545	0.0671695	0.22121	3.10186	0.0713153	0.943147	0.999428
LOC114112852	2.68	0.312193	0.709088	0.440274	0.659738	0.999428
LOC105608584	23.1353	0.514176	0.591643	0.869065	0.384812	0.999428
LOC105608589	4.27743	-0.858087	0.698421	-1.22861	0.219218	0.999428
LOC114113039	1.21403	0.989505	1.15804	0.854468	0.392846	0.999428
LOC114113040	4.50783	0.984831	1.02354	0.962178	0.33596	0.999428
LOC105608693	0.0484407	-0.0473831	3.10374	-0.0152665	0.98782	0.999428
LOC114113042	0.0974968	-0.156724	2.81161	-0.0557419	0.955547	0.999428
LOC114113044	0.379108	0.265541	1.60237	0.165717	0.868379	0.999428
LOC105608783	0.928327	-1.8357	1.18424	-1.5501	0.121116	0.999428
LOC114113048	2.14004	-0.513545	0.892911	-0.575135	0.5652	0.999428
LOC114113049	1.37414	0.459623	1.27089	0.361655	0.71761	0.999428
LOC114113050	1.80625	-0.13891	0.820089	-0.169385	0.865494	0.999428
LOC114113051	24.6355	0.452607	0.486537	0.930262	0.352235	0.999428
LOC114113053	0.463249	0.435652	1.53079	0.284593	0.775956	0.999428
LOC114113052	0.664198	1.19147	1.35253	0.880921	0.378361	0.999428
LOC105608837	0.262163	0.501188	2.1327	0.235002	0.814207	0.999428
LOC106990360	1.23344	0.0379478	1.11062	0.0341682	0.972743	0.999428
LOC114113094	0.303843	-1.18932	2.0969	-0.567178	0.570593	0.999428
LOC105608940	1.327	0.913445	1.13266	0.806458	0.419979	0.999428
LOC105608946	14.6562	0.226689	0.566968	0.399826	0.689285	0.999428
LOC105608949	23.2277	-0.406562	0.456744	-0.890131	0.373396	0.999428
LOC114113110	0.291965	0.299022	1.92308	0.155491	0.876434	0.999428
LOC114113114	19.0243	0.553923	0.789884	0.701271	0.483134	0.999428
LOC114113117	21.893	0.859917	0.585167	1.46952	0.141691	0.999428
LOC114113115	19.1844	0.472079	0.706078	0.668593	0.503755	0.999428
LOC114113116	3.13107	0.474367	0.796855	0.595299	0.551644	0.999428
LOC114113119	3.53935	0.527049	0.987526	0.533707	0.593545	0.999428
LOC114113118	4.77312	0.0333447	0.796925	0.0418417	0.966625	0.999428
LOC114113122	2.19173	-0.564324	0.905379	-0.623301	0.533087	0.999428
LOC105609012	0.513063	-0.0504702	1.52302	-0.0331382	0.973564	0.999428
LOC114113128	0.0187288	-0.251674	3.10539	-0.0810441	0.935407	0.999428
LOC114113129	0.18401	0.0766168	2.36563	0.0323875	0.974163	0.999428
LOC105609042	0.167142	-1.31474	2.37918	-0.5526	0.580537	0.999428
LOC106990953	0.0793833	-0.890571	3.09947	-0.28733	0.773859	0.999428
LOC105609047	0.515175	0.973138	1.44658	0.672718	0.501127	0.999428
LOC105609052	2.11867	-0.957447	0.8504	-1.12588	0.260217	0.999428
LOC105610367	2.9716	-0.954556	0.786199	-1.21414	0.224694	0.999428
LOC105607491	0.537539	-0.839465	1.51054	-0.55574	0.578389	0.999428
LOC105607489	0.510048	-1.67772	1.86591	-0.899146	0.368575	0.999428
LOC105609238	0.51739	0.232233	1.49817	0.155012	0.876812	0.999428
LOC114113171	0.529788	-0.938597	1.4278	-0.657371	0.510942	0.999428
LOC114113174	2.72762	-0.516999	0.947183	-0.545828	0.585184	0.999428
LOC105609277	4.15392	0.276998	0.662793	0.417925	0.676002	0.999428
LOC114113176	1.19762	-0.403879	1.27481	-0.316815	0.751384	0.999428
LOC105609411	3.36434	-0.582748	0.807133	-0.721998	0.470296	0.999428
LOC114113180	1.45456	0.168205	1.01949	0.16499	0.868952	0.999428
LOC114113182	33.533	0.631685	0.669456	0.943579	0.345385	0.999428
LOC114113183	1.19716	0.979312	1.09322	0.895803	0.370358	0.999428
LOC114113184	3.63907	0.747805	0.734993	1.01743	0.308948	0.999428
LOC114113185	5.78689	0.210062	0.570901	0.367948	0.712912	0.999428
LOC105609580	0.0787679	-0.423917	3.09999	-0.136748	0.89123	0.999428
LOC114112869	0.315034	-1.73605	1.80915	-0.959594	0.33726	0.999428
LOC114113188	0.473952	1.33528	1.51804	0.879613	0.379069	0.999428
LOC106990963	37.5802	0.583398	0.611726	0.953691	0.34024	0.999428
LOC114112870	474.287	0.52148	0.363197	1.4358	0.151058	0.999428
LOC114112874	0.226401	-1.73346	2.46294	-0.703817	0.481547	0.999428
LOC114113192	0.487147	-0.886314	1.54429	-0.57393	0.566015	0.999428
LOC105609818	0.795752	0.180048	1.25603	0.143347	0.886016	0.999428
LOC105609823	0.941103	1.15409	1.12376	1.02699	0.304424	0.999428
LOC114113194	0.0484407	-0.0473831	3.10374	-0.0152665	0.98782	0.999428
LOC105609847	7.20346	0.141734	0.647798	0.218794	0.82681	0.999428
LOC114113196	9.12661	0.192365	0.485888	0.395904	0.692176	0.999428
LOC114112876	0.0490561	-0.628208	3.10164	-0.202541	0.839494	0.999428
LOC114112878	0.352435	0.86582	1.99518	0.433955	0.664321	0.999428
LOC114112881	5.38059	-0.636047	0.771622	-0.824299	0.40977	0.999428
LOC114113201	0.53911	-0.667098	1.41901	-0.470117	0.638271	0.999428
LOC114113204	0.50749	-0.260229	1.66504	-0.156291	0.875804	0.999428
LOC114112887	1.5814	-0.225046	0.998428	-0.225401	0.821668	0.999428
LOC105610178	0.116226	0.0463626	2.66367	0.0174055	0.986113	0.999428
LOC105610195	0.283022	-1.96198	2.29603	-0.854511	0.392822	0.999428
LOC105610198	0.0671695	0.22121	3.10186	0.0713153	0.943147	0.999428
LOC105610222	0.0303273	-0.989504	3.10509	-0.318671	0.749976	0.999428
LOC105610223	0.177495	-0.810376	2.79169	-0.290282	0.7716	0.999428
LOC114113212	0.484871	-0.41761	1.5655	-0.266759	0.789655	0.999428
LOC105610390	0.663743	-1.13015	1.28121	-0.882097	0.377724	0.999428
LOC105610397	1.00844	0.838827	1.13606	0.738368	0.460291	0.999428
LOC105610401	0.45048	-0.550628	1.76075	-0.312724	0.754491	0.999428
LOC106990969	2.79705	0.36949	0.729794	0.506294	0.61265	0.999428
LOC114112889	0.388299	-0.713393	1.84041	-0.387628	0.698291	0.999428
LOC106990970	0.123356	0.704048	2.9845	0.235902	0.813509	0.999428
LOC114113218	0.0187288	-0.251674	3.10539	-0.0810441	0.935407	0.999428
LOC105610624	1.87184	0.102444	0.934551	0.109618	0.912712	0.999428
LOC114112891	0.107339	0.503357	3.09881	0.162436	0.870963	0.999428
LOC114113222	0.548436	-0.314896	1.62749	-0.193486	0.846578	0.999428
LOC114113223	1.26354	0.090833	0.995694	0.0912258	0.927313	0.999428
LOC105610629	1.47072	2.22285	1.19995	1.85245	0.0639615	0.999428
LOC114112894	0.655518	0.763489	1.31506	0.580575	0.561527	0.999428
LOC114113227	0.271864	-0.274112	2.15881	-0.126974	0.898961	0.999428
LOC106990453	0.312558	-0.0565103	1.83409	-0.030811	0.97542	0.999428
LOC105606758	0.35613	-1.34992	1.95056	-0.692069	0.488894	0.999428
LOC114112896	0.35748	0.503485	1.75331	0.287162	0.773988	0.999428
LOC114112899	2.44427	0.135047	0.748672	0.180382	0.856853	0.999428
LOC114112901	0.0677849	-0.373799	3.09961	-0.120595	0.904011	0.999428
LOC114113231	0.166237	0.913064	2.74281	0.332894	0.739215	0.999428
LOC105610091	0.136814	-1.09511	2.52406	-0.433867	0.664385	0.999428
LOC105610092	0.144413	-0.811825	2.81993	-0.287889	0.773432	0.999428
LOC105610097	1.09025	-0.557748	1.11435	-0.500516	0.616712	0.999428
LOC105610100	0.645326	1.07845	1.31786	0.818335	0.413166	0.999428
LOC106990971	1.59508	1.27014	1.0501	1.20954	0.226454	0.999428
LOC114113235	0.522654	1.03847	1.59108	0.652682	0.513961	0.999428
LOC114113237	0.111138	-0.0473831	3.10374	-0.0152665	0.98782	0.999428
LOC114113240	1.77683	-0.00897021	0.928138	-0.00966473	0.992289	0.999428
LOC101102543	266.903	0.251645	0.384033	0.655268	0.512295	0.999428
LOC105608205	24.1486	0.301639	0.481748	0.626134	0.531227	0.999428
LOC105606955	0.732392	1.86467	1.32429	1.40806	0.159113	0.999428
LOC105611280	3.11394	-0.75174	0.818998	-0.917877	0.358683	0.999428
LOC114112904	0.925257	2.36449	1.24697	1.89619	0.0579351	0.999428
LOC114112905	0.136199	-0.612725	2.86182	-0.214103	0.830467	0.999428
LOC114112907	4.01595	1.1089	0.742761	1.49294	0.135453	0.999428
LOC114112908	0.213545	0.00815018	2.03805	0.003999	0.996809	0.999428
LOC114113250	4.00391	0.0842593	0.657736	0.128105	0.898066	0.999428
LOC105606974	6.06186	-0.243793	0.71106	-0.342859	0.731705	0.999428
LOC114113252	0.704008	-1.23061	1.26658	-0.971604	0.331247	0.999428
LOC106990852	0.693964	-0.0863272	1.36664	-0.0631675	0.949633	0.999428
LOC114113253	0.509916	1.08582	1.68969	0.642617	0.520473	0.999428
LOC101103215	6.76401	0.574617	0.785954	0.731108	0.464713	0.999428
LOC105611487	0.521869	-1.65044	1.7045	-0.968281	0.332904	0.999428
LOC105611518	0.479643	1.01481	1.68755	0.601351	0.547606	0.999428
LOC114113257	0.533215	-1.61803	1.53866	-1.05158	0.292993	0.999428
LOC114112912	0.421632	0.527091	1.7844	0.295388	0.767697	0.999428
LOC105611567	0.923514	0.257388	1.26522	0.203435	0.838795	0.999428
LOC114113260	0.147892	-1.17802	3.1035	-0.379579	0.704258	0.999428
LOC105611576	2.22244	0.0925948	0.942435	0.0982506	0.921733	0.999428
LOC114113263	1.92132	-0.324129	0.928164	-0.349215	0.726928	0.999428
LOC114113265	0.659563	1.44912	1.45526	0.99578	0.319357	0.999428
LOC105611592	10.5802	0.367712	0.494295	0.743911	0.45693	0.999428
LOC114113842	0.423076	0.266996	1.4784	0.180598	0.856683	0.999428
LOC105606001	1.5381	0.308975	0.953698	0.323976	0.745956	0.999428
LOC114113849	1.3152	-0.22991	1.05462	-0.218003	0.827427	0.999428
LOC105607199	0.429743	-0.562955	1.60253	-0.351292	0.725369	0.999428
LOC105607203	0.331519	0.806613	1.77975	0.453217	0.650392	0.999428
LOC114113853	0.433184	1.16853	1.66692	0.701014	0.483295	0.999428
LOC105612347	0.415566	-0.215469	1.61195	-0.13367	0.893664	0.999428
LOC114113855	0.835136	0.165015	1.39613	0.118195	0.905913	0.999428
LOC105607217	6.27807	-0.0802076	0.660876	-0.121365	0.903402	0.999428
LOC101110918	90.7696	-0.217478	0.3244	-0.670402	0.502602	0.999428
LOC105612389	0.0561865	0.200962	3.10199	0.0647849	0.948345	0.999428
LOC114113859	11.8462	0.22858	0.72207	0.316562	0.751576	0.999428
LOC114113864	0.0490561	-0.628208	3.10164	-0.202541	0.839494	0.999428
LOC105607235	0.93385	1.43233	1.31508	1.08916	0.276084	0.999428
LOC105607239	0.425904	-0.10811	1.59388	-0.0678281	0.945922	0.999428
LOC114114127	0.34165	0.0288424	1.65362	0.0174419	0.986084	0.999428
LOC106991031	0.251795	0.117575	2.22674	0.0528013	0.95789	0.999428
LOC114113868	0.134954	0.202238	2.5527	0.0792251	0.936854	0.999428
LOC114114128	0.598351	-0.406439	1.49884	-0.271169	0.786261	0.999428
LOC114113872	0.662773	1.39873	1.46724	0.95331	0.340433	0.999428
LOC105610837	0.334938	0.712607	1.97547	0.360728	0.718302	0.999428
LOC114113875	0.138643	-1.17802	3.1035	-0.379579	0.704258	0.999428
LOC114113877	0.459909	1.3869	1.68486	0.823155	0.41042	0.999428
LOC114114129	1.13766	0.712357	1.10058	0.647254	0.517467	0.999428
LOC105610844	0.0776272	0.22121	3.10186	0.0713153	0.943147	0.999428
LOC105611269	15840.4	-0.662815	0.564059	-1.17508	0.239962	0.999428
LOC114114130	0.165282	-0.0655063	2.43154	-0.0269402	0.978507	0.999428
LOC114114131	0.0606545	-1.25187	3.10292	-0.403448	0.686619	0.999428
LOC105611883	1.30276	1.67339	1.09377	1.52994	0.126032	0.999428
LOC114113883	2.70873	-0.6412	0.721218	-0.889052	0.373975	0.999428
LOC114113884	0.761579	1.9509	1.38311	1.41052	0.158387	0.999428
LOC114113886	2.55002	0.681783	0.741417	0.919568	0.357798	0.999428
LOC114113887	2.3556	0.34777	0.946566	0.367401	0.71332	0.999428
LOC105607483	1.74141	0.0446147	0.874246	0.0510322	0.9593	0.999428
LOC114114136	0.0677849	-0.373799	3.09961	-0.120595	0.904011	0.999428
LOC114113889	1.03224	-0.849044	1.37893	-0.615725	0.538076	0.999428
LOC114113890	0.557022	0.0861242	1.36138	0.0632625	0.949557	0.999428
LOC114113891	3.7818	-0.783835	0.639811	-1.2251	0.220536	0.999428
LOC105607466	0.934833	0.334869	1.3749	0.24356	0.807572	0.999428
LOC114113892	1.19734	0.217328	1.14019	0.190607	0.848834	0.999428
LOC114113893	0.695483	0.388598	1.39848	0.277872	0.781111	0.999428
LOC114114137	0.716231	0.165166	1.33529	0.123692	0.901559	0.999428
LOC114113894	0.654869	-1.63406	1.37511	-1.18831	0.23471	0.999428
LOC114114138	26.5114	0.0863639	0.478026	0.180668	0.856628	0.999428
LOC106991039	1.49805	0.415872	1.00711	0.412936	0.679653	0.999428
LOC105609910	1.7908	0.913367	1.0644	0.858101	0.390837	0.999428
LOC114113895	2.1412	0.488269	0.903675	0.540315	0.58898	0.999428
LOC114113896	6.9636	-0.285442	0.536642	-0.531905	0.594792	0.999428
LOC114113898	1.03603	1.26411	1.20574	1.04841	0.294451	0.999428
LOC114113899	0.321499	0.509179	1.82066	0.279668	0.779732	0.999428
LOC106991041	1.01139	1.68445	1.27899	1.31702	0.187832	0.999428
LOC114113900	0.832104	0.451923	1.20043	0.376467	0.70657	0.999428
LOC114113902	0.0858983	0.420146	3.10028	0.135519	0.892202	0.999428
LOC114113905	1.23992	0.385113	1.15084	0.334635	0.7379	0.999428
LOC114113587	1.14717	0.12858	1.0439	0.123172	0.901971	0.999428
LOC114113907	0.433791	0.0905522	1.561	0.0580093	0.953741	0.999428
LOC114113910	1.0345	0.410799	1.22081	0.336498	0.736495	0.999428
LOC105610458	7.07745	0.637829	0.606781	1.05117	0.293181	0.999428
LOC106991044	1.74401	0.634683	0.933794	0.679682	0.496706	0.999428
LOC114113912	18.3231	-0.272653	0.50712	-0.537649	0.590819	0.999428
LOC106991047	9.16087	0.377233	0.534659	0.705557	0.480464	0.999428
LOC114113589	0.575268	0.362647	1.87428	0.193487	0.846578	0.999428
LOC114113913	0.322818	0.105374	2.07784	0.0507134	0.959554	0.999428
LOC105608151	4.00558	0.218221	0.629072	0.346893	0.728672	0.999428
LOC105608150	2.45127	-0.89195	0.799268	-1.11596	0.26444	0.999428
LOC114113590	1.23244	-0.87745	1.06018	-0.827643	0.407872	0.999428
LOC114113914	12.5604	-0.0927658	0.405818	-0.22859	0.819188	0.999428
LOC105612743	8.61597	-0.859288	0.766588	-1.12092	0.26232	0.999428
LOC114113915	1.2825	0.385417	1.0206	0.377636	0.705701	0.999428
LOC114113918	0.812202	0.16206	1.20587	0.134393	0.893092	0.999428
LOC105606413	0.0303273	-0.989504	3.10509	-0.318671	0.749976	0.999428
LOC114113594	0.589475	1.60002	1.35396	1.18174	0.237311	0.999428
LOC114113595	0.331813	1.05673	1.65163	0.63981	0.522296	0.999428
LOC114113925	0.348061	0.900851	1.97876	0.45526	0.648922	0.999428
LOC114113926	0.777099	1.39212	1.25775	1.10683	0.268367	0.999428
LOC114113927	2.34293	0.266277	0.789743	0.337169	0.73599	0.999428
LOC114113928	0.458666	-0.384132	1.62186	-0.236846	0.812776	0.999428
LOC105606428	1.50664	0.158148	0.956877	0.165275	0.868728	0.999428
LOC114113599	0.0187288	-0.251674	3.10539	-0.0810441	0.935407	0.999428
LOC114113930	0.854037	0.822733	1.30173	0.63203	0.527367	0.999428
LOC105606430	1.89755	0.474988	1.02118	0.465136	0.641834	0.999428
LOC114113601	1.37332	0.275463	0.956728	0.287922	0.773406	0.999428
LOC105613853	5.20998	0.777995	0.787632	0.987765	0.323268	0.999428
LOC114113603	92.7086	-0.188938	0.585559	-0.322663	0.746951	0.999428
LOC114113604	1.73436	0.489227	0.933183	0.524257	0.6001	0.999428
LOC105614059	0.469716	0.87721	1.53437	0.571706	0.567521	0.999428
LOC105606932	0.832315	0.626681	1.24065	0.505123	0.613472	0.999428
LOC114113606	3.00608	0.379047	0.718245	0.527741	0.597679	0.999428
LOC114113938	1.19572	-0.0945898	1.1416	-0.0828569	0.933965	0.999428
LOC105606929	0.230134	-0.325291	2.16644	-0.15015	0.880646	0.999428
LOC114113940	0.670176	0.824475	1.48121	0.556621	0.577787	0.999428
LOC114113941	1.70169	0.544385	0.924721	0.588702	0.556061	0.999428
LOC105606921	21.8526	-0.642328	0.402912	-1.59422	0.110888	0.999428
LOC106990757	0.212404	0.861726	2.19001	0.393481	0.693964	0.999428
LOC114113942	0.403644	-1.07353	1.62394	-0.661067	0.508569	0.999428
LOC105606919	1.35704	1.21262	1.02746	1.1802	0.23792	0.999428
LOC106990184	2.03388	1.03316	0.879164	1.17516	0.23993	0.999428
LOC106991055	1.20356	0.453425	1.08951	0.416174	0.677283	0.999428
LOC114113608	1.27576	-1.0609	1.12609	-0.942111	0.346136	0.999428
LOC106991057	1.81429	0.572082	0.864808	0.661514	0.508283	0.999428
LOC105609057	0.0858983	0.420146	3.10028	0.135519	0.892202	0.999428
LOC114113612	0.0776272	0.22121	3.10186	0.0713153	0.943147	0.999428
LOC114113953	0.157372	-0.810229	2.74462	-0.295207	0.767836	0.999428
LOC105612334	0.371308	0.47416	1.62218	0.292299	0.770058	0.999428
LOC114113954	0.516429	-0.0232471	1.55946	-0.0149071	0.988106	0.999428
LOC105612338	0.523275	0.944235	1.65943	0.569012	0.569348	0.999428
LOC114113955	0.139422	-0.895848	2.92244	-0.306541	0.759192	0.999428
LOC106991067	0.319417	0.195385	1.69999	0.114933	0.908498	0.999428
LOC105614674	0.837054	0.48917	1.30127	0.375918	0.706978	0.999428
LOC105614683	3.82967	-0.09884	0.657285	-0.150376	0.880468	0.999428
LOC114113616	103.122	0.372115	0.44459	0.836985	0.402601	0.999428
LOC105611091	1.49144	-1.63484	1.05511	-1.54945	0.121273	0.999428
LOC105611978	2.14809	-0.617738	0.970224	-0.636697	0.524322	0.999428
LOC114108643	7.27198	0.139783	0.683461	0.204523	0.837945	0.999428
LOC105611140	1.58151	-0.489158	0.93201	-0.524842	0.599693	0.999428
LOC105611136	2.30347	0.771446	0.82752	0.932238	0.351213	0.999428
LOC105611134	0.215909	0.213868	2.24385	0.0953132	0.924066	0.999428
LOC105614699	2.84676	0.60128	0.975181	0.616583	0.53751	0.999428
LOC105614707	80.5131	-0.473112	0.441295	-1.0721	0.283675	0.999428
LOC114113620	0.0187288	-0.251674	3.10539	-0.0810441	0.935407	0.999428
LOC114113621	0.096356	0.428998	3.10012	0.138381	0.889939	0.999428
LOC105610274	0.784691	0.224088	1.21515	0.184411	0.853691	0.999428
LOC114113967	19.9035	0.250743	0.37119	0.675512	0.49935	0.999428
LOC105607925	1.04923	0.772916	1.10425	0.699949	0.483959	0.999428
LOC105607931	7.9185	0.961033	0.85042	1.13007	0.258447	0.999428
LOC105607935	1.00046	0.152918	1.16055	0.131763	0.895172	0.999428
LOC105611014	0.764215	1.02373	1.22573	0.835197	0.403607	0.999428
LOC105611015	0.296393	-0.179057	1.72627	-0.103724	0.917388	0.999428
LOC105611011	6.94222	-0.32718	0.573203	-0.570793	0.56814	0.999428
LOC105611012	0.336621	-0.615487	1.82046	-0.338094	0.735293	0.999428
LOC114113971	0.0677849	-0.373799	3.09961	-0.120595	0.904011	0.999428
LOC105614720	0.264118	-0.402187	1.90773	-0.210819	0.833028	0.999428
LOC114113970	0.279661	1.49008	2.32666	0.640439	0.521887	0.999428
LOC105611006	0.447754	-1.36684	1.57382	-0.868482	0.385131	0.999428
LOC105611004	0.118086	-1.45944	3.00284	-0.48602	0.626953	0.999428
LOC114113972	1.47247	0.476751	0.948604	0.502581	0.615259	0.999428
LOC105614722	0.917899	0.96153	1.22784	0.783104	0.433566	0.999428
LOC105610999	0.369031	-0.41989	1.74327	-0.240864	0.809661	0.999428
LOC114113975	0.384817	1.04273	1.60872	0.648173	0.516873	0.999428
LOC114113979	0.317032	1.1597	1.65278	0.701666	0.482887	0.999428
LOC105610935	1.2078	-0.149624	1.06931	-0.139926	0.888719	0.999428
LOC114113624	1.26274	0.279198	0.999981	0.279204	0.780089	0.999428
LOC114113625	0.223844	-0.626466	1.98347	-0.315843	0.752122	0.999428
LOC105610932	1.19013	-0.742471	1.14311	-0.649521	0.516002	0.999428
LOC114113984	0.774395	0.504733	1.20965	0.417255	0.676492	0.999428
LOC114113988	0.0303273	-0.989504	3.10509	-0.318671	0.749976	0.999428
LOC105611708	2.57111	0.0417747	0.831323	0.0502509	0.959922	0.999428
LOC114113993	0.111138	-0.0473831	3.10374	-0.0152665	0.98782	0.999428
LOC114113994	0.518585	0.425538	1.53298	0.277589	0.781328	0.999428
LOC105611709	1.89941	0.525277	0.938077	0.559951	0.575513	0.999428
LOC114113995	0.144797	0.820535	2.46427	0.332973	0.739155	0.999428
LOC106990997	0.609199	0.500874	1.50405	0.333016	0.739122	0.999428
LOC114113998	0.0671695	0.22121	3.10186	0.0713153	0.943147	0.999428
LOC114113999	1.8588	-0.307744	0.961383	-0.320105	0.748889	0.999428
LOC114114000	0.251795	0.117575	2.22674	0.0528013	0.95789	0.999428
LOC105613532	0.850336	-0.0297634	1.14838	-0.0259178	0.979323	0.999428
LOC114114004	1.54308	-0.0697986	0.986884	-0.0707263	0.943616	0.999428
LOC106991077	0.128439	-0.839986	3.03203	-0.277038	0.781751	0.999428
LOC114113630	0.545447	0.0717806	1.39169	0.0515782	0.958865	0.999428
LOC114113633	0.0484407	-0.0473831	3.10374	-0.0152665	0.98782	0.999428
LOC114113632	0.140038	-1.26503	2.92439	-0.432579	0.665321	0.999428
LOC114113634	0.0303273	-0.989504	3.10509	-0.318671	0.749976	0.999428
LOC114114005	0.0793833	-0.890571	3.09947	-0.28733	0.773859	0.999428
LOC105611989	1.25038	-0.409615	1.05094	-0.38976	0.696714	0.999428
LOC105612250	0.795813	1.12102	1.27608	0.87849	0.379678	0.999428
LOC114114008	0.668605	1.08538	1.30501	0.831708	0.405574	0.999428
LOC114114011	1.77515	0.38771	0.966445	0.401171	0.688294	0.999428
LOC114114012	1.47046	0.219634	1.01537	0.21631	0.828746	0.999428
LOC105612394	0.518343	0.0413586	1.45562	0.0284131	0.977333	0.999428
LOC114114014	33.0357	-0.195892	0.564664	-0.346917	0.728654	0.999428
LOC105612393	32.437	-0.199429	0.573541	-0.347716	0.728054	0.999428
LOC114114015	1.13686	0.0810922	1.08877	0.0744803	0.940628	0.999428
LOC105612395	0.0865137	-0.175572	3.09823	-0.0566686	0.954809	0.999428
LOC114113636	0.262778	0.149433	2.17625	0.0686652	0.945256	0.999428
LOC105612398	1.88616	-0.629656	0.968056	-0.650434	0.515412	0.999428
LOC105609280	10.7266	-0.975515	0.479841	-2.033	0.0420528	0.999428
LOC105614781	0.694934	-0.147127	1.44176	-0.102047	0.918719	0.999428
LOC114114019	0.126683	0.0564329	2.58701	0.0218139	0.982596	0.999428
LOC114114017	0.36179	-1.62212	1.92358	-0.84328	0.399072	0.999428
LOC114114018	0.264965	0.120814	2.17601	0.055521	0.955723	0.999428
LOC114113648	0.490593	0.11889	1.68067	0.0707401	0.943605	0.999428
LOC105614788	4.12405	-0.359563	0.579042	-0.620962	0.534625	0.999428
LOC114114024	0.997653	-0.199604	1.22169	-0.163384	0.870216	0.999428
LOC114114025	16.5168	-0.515109	0.701148	-0.734665	0.462543	0.999428
LOC114114026	0.198271	1.16412	2.5733	0.452384	0.650993	0.999428
LOC114114030	0.165386	-0.331614	2.37949	-0.139363	0.889163	0.999428
LOC114114031	1.20734	0.554078	1.02508	0.540519	0.588839	0.999428
LOC114114032	4.47532	-0.288655	0.597203	-0.483346	0.62885	0.999428
LOC105610956	1.83284	0.126954	0.88024	0.144226	0.885322	0.999428
LOC105610957	2.01055	-0.237243	0.896228	-0.264712	0.791231	0.999428
LOC114114033	0.136814	-1.09511	2.52406	-0.433867	0.664385	0.999428
LOC105613097	1.83624	1.41963	0.941042	1.50857	0.131408	0.999428
LOC105611931	0.111138	-0.0473831	3.10374	-0.0152665	0.98782	0.999428
LOC114114038	0.454785	1.69495	1.66672	1.01694	0.309182	0.999428
LOC105614817	0.181402	-0.0272671	2.69575	-0.0101148	0.99193	0.999428
LOC114113659	0.376219	0.209246	1.62415	0.128834	0.897489	0.999428
LOC114114042	0.49181	-1.3095	1.46557	-0.893509	0.371585	0.999428
LOC114114043	0.461483	-1.17346	1.48375	-0.790875	0.429017	0.999428
LOC114114044	0.0909818	-1.45517	3.10146	-0.469191	0.638933	0.999428
LOC114114047	0.773974	-0.101887	1.28476	-0.0793042	0.936791	0.999428
LOC114114048	28.1793	0.25147	0.45123	0.557298	0.577324	0.999428
LOC114114050	2.77303	1.47482	0.849677	1.73575	0.0826084	0.999428
LOC105611558	0.0671695	0.22121	3.10186	0.0713153	0.943147	0.999428
LOC114114052	4.95111	-0.213498	0.592938	-0.360069	0.718796	0.999428
LOC114114055	0.0374576	0.00273544	3.10337	0.000881444	0.999297	0.999428
LOC114113664	0.336112	-1.89065	1.77943	-1.0625	0.288008	0.999428
LOC105614839	3.9428	0.37231	0.777256	0.479005	0.631935	0.999428
LOC105611784	5.39829	-0.692453	0.628773	-1.10128	0.270776	0.999428
LOC105614840	2.65984	0.263421	0.718143	0.366808	0.713762	0.999428
LOC114113666	0.469346	-1.05509	1.59708	-0.660638	0.508844	0.999428
LOC114114056	0.558211	0.0256393	1.55689	0.0164682	0.986861	0.999428
LOC114113668	0.334252	-0.659145	1.81432	-0.363302	0.716379	0.999428
LOC114113671	0.096356	0.428998	3.10012	0.138381	0.889939	0.999428
LOC114113676	0.0484407	-0.0473831	3.10374	-0.0152665	0.98782	0.999428
LOC105614844	0.264638	-0.826175	1.9245	-0.429293	0.66771	0.999428
LOC105613004	0.215062	-0.327154	2.22288	-0.147176	0.882993	0.999428
LOC114113678	0.0187288	-0.251674	3.10539	-0.0810441	0.935407	0.999428
LOC101120482	0.16975	-1.07275	2.75011	-0.390076	0.69648	0.999428
LOC114114058	0.194132	-0.827437	2.30066	-0.359652	0.719108	0.999428
LOC114114066	0.155543	-0.831939	2.45785	-0.338482	0.735	0.999428
LOC114114067	0.0187288	-0.251674	3.10539	-0.0810441	0.935407	0.999428
LOC114114068	4.36687	-1.4587	0.765936	-1.90447	0.0568496	0.999428
LOC105608597	0.889376	0.901498	1.25601	0.717749	0.472912	0.999428
LOC105608590	1.61002	0.781954	1.05793	0.739137	0.459824	0.999428
LOC114114069	0.372598	1.09598	1.62466	0.674591	0.499936	0.999428
LOC114114070	0.887299	0.115236	1.17744	0.0978703	0.922035	0.999428
LOC114114071	0.731726	1.20586	1.44084	0.836917	0.402639	0.999428
LOC105608579	7.47681	0.526945	0.5374	0.980545	0.326817	0.999428
LOC114114072	3.88821	0.671959	0.823176	0.816301	0.414328	0.999428
LOC114114073	6.10687	0.363738	0.592294	0.614118	0.539138	0.999428
LOC114114074	0.67456	0.298602	1.29409	0.230742	0.817515	0.999428
LOC105609992	0.601657	-0.846349	1.37237	-0.616706	0.537429	0.999428
LOC106991090	0.473368	-0.12212	1.53716	-0.0794452	0.936679	0.999428
LOC105614866	1.31486	0.798078	1.03336	0.772317	0.439927	0.999428
LOC105610007	0.252367	-0.392611	1.92346	-0.204117	0.838262	0.999428
LOC105609489	0.830429	0.239071	1.24063	0.192702	0.847192	0.999428
LOC105609488	0.24327	0.0525453	2.16115	0.0243136	0.980602	0.999428
LOC114114078	0.204599	-0.842343	2.32485	-0.362322	0.717112	0.999428
LOC105614868	0.0490561	-0.628208	3.10164	-0.202541	0.839494	0.999428
LOC114114079	2.81738	1.13458	0.763602	1.48583	0.137325	0.999428
LOC105609478	5.36906	-0.140401	0.811286	-0.17306	0.862604	0.999428
LOC106991094	1.12296	-0.0741352	0.995333	-0.0744828	0.940626	0.999428
LOC114114081	53.2939	-1.38894	0.561721	-2.47265	0.0134114	0.999428
LOC105614875	1.99067	-0.364503	0.794526	-0.458768	0.646401	0.999428
LOC114114087	0.0677849	-0.373799	3.09961	-0.120595	0.904011	0.999428
LOC114113685	0.917312	-1.47943	1.19742	-1.23552	0.216638	0.999428
LOC105611507	0.694521	0.0835924	1.23109	0.0679011	0.945864	0.999428
LOC114114088	0.753382	0.425889	1.32511	0.321399	0.747908	0.999428
LOC114114089	8.75768	1.02198	0.777037	1.31523	0.188432	0.999428
LOC114113686	0.116226	0.0463626	2.66367	0.0174055	0.986113	0.999428
LOC105610651	1.52009	-0.373119	1.1932	-0.312705	0.754504	0.999428
LOC114114095	1.73631	0.410611	0.849279	0.483482	0.628754	0.999428
LOC114114096	1.04068	-0.165181	1.12416	-0.146937	0.883182	0.999428
LOC114113687	0.45607	-0.306414	1.56295	-0.196048	0.844572	0.999428
LOC105610817	0.556942	-0.0335395	1.50965	-0.0222168	0.982275	0.999428
LOC114113688	1.57774	-0.259043	0.937444	-0.276329	0.782295	0.999428
LOC114114100	1.61072	0.309008	1.17533	0.262913	0.792618	0.999428
LOC114114101	0.468142	0.305376	1.75745	0.173761	0.862053	0.999428
LOC106991117	0.515891	0.668971	1.48781	0.449634	0.652974	0.999428
LOC114114479	2.16806	0.136208	0.963467	0.141373	0.887576	0.999428
LOC114114480	1.59707	0.733516	1.28986	0.568679	0.569574	0.999428
LOC114114481	3.45556	0.216673	0.768974	0.281769	0.77812	0.999428
LOC105609642	0.428874	-0.0851974	1.73663	-0.0490591	0.960872	0.999428
LOC105610709	0.633881	-0.398645	1.65354	-0.241086	0.809489	0.999428
LOC106991120	0.688418	0.0122782	1.45328	0.00844856	0.993259	0.999428
LOC105609418	0.395972	0.249659	1.65715	0.150656	0.880247	0.999428
LOC114114488	6.95685	0.170572	0.797666	0.213839	0.830673	0.999428
LOC114114489	8.78872	0.842793	0.695742	1.21136	0.225758	0.999428
LOC114114598	0.738773	1.96291	1.42212	1.38027	0.167502	0.999428
LOC114114490	7.1606	-0.10543	0.652721	-0.161523	0.871681	0.999428
LOC105612556	2.88333	0.440756	0.849565	0.518801	0.603899	0.999428
LOC105612555	2.46069	1.21554	0.942896	1.28915	0.197344	0.999428
LOC105611892	0.144797	0.820535	2.46427	0.332973	0.739155	0.999428
LOC105610700	0.33803	0.62985	1.86569	0.337597	0.735667	0.999428
LOC114114494	10.9872	0.138654	0.468515	0.295943	0.767274	0.999428
LOC114114493	0.298096	0.0651618	1.87857	0.0346869	0.972329	0.999428
LOC114114495	0.470798	0.943985	1.71655	0.54993	0.582367	0.999428
LOC114114497	1.504	-0.0941526	0.904022	-0.104149	0.917051	0.999428
LOC114114502	1.29346	-0.37266	1.05594	-0.352918	0.72415	0.999428
LOC114114602	0.263162	-1.55914	1.91076	-0.815979	0.414512	0.999428
LOC114114603	0.191141	0.600301	2.3189	0.258873	0.795734	0.999428
LOC114114503	4.53764	0.372563	0.688928	0.540787	0.588654	0.999428
LOC114114506	4.68615	0.641663	0.668757	0.959487	0.337314	0.999428
LOC114114505	0.619855	-1.04386	1.56764	-0.66588	0.505488	0.999428
LOC106991096	4.52693	0.561334	0.832106	0.674594	0.499934	0.999428
LOC105610279	5.91869	-0.289282	0.586488	-0.493246	0.621839	0.999428
LOC114114507	0.601866	0.864746	1.48739	0.581384	0.560982	0.999428
LOC105614998	2.08363	-1.012	0.971323	-1.04188	0.297466	0.999428
LOC114114510	9.87741	-0.200051	0.63545	-0.314818	0.7529	0.999428
LOC114114509	36.915	0.550031	0.538802	1.02084	0.30733	0.999428
LOC114114514	0.0187288	-0.251674	3.10539	-0.0810441	0.935407	0.999428
LOC114114605	0.0303273	-0.989504	3.10509	-0.318671	0.749976	0.999428
LOC114114516	0.156833	-0.430564	2.76368	-0.155794	0.876196	0.999428
LOC105611832	0.0490561	-0.628208	3.10164	-0.202541	0.839494	0.999428
LOC114114518	0.193237	1.09722	2.256	0.486355	0.626715	0.999428
LOC114114519	0.704829	-0.286537	1.29979	-0.220449	0.825522	0.999428
LOC105610411	11.0188	-0.519741	0.678271	-0.766273	0.443514	0.999428
LOC105606575	0.373031	-0.976441	1.76834	-0.552181	0.580824	0.999428
LOC114114526	12.7702	0.552603	0.432114	1.27884	0.200955	0.999428
LOC105606592	0.685915	-0.579007	1.44624	-0.400353	0.688896	0.999428
LOC114114528	0.269293	0.977913	2.08137	0.46984	0.638469	0.999428
LOC114114527	0.683004	0.944484	1.32893	0.71071	0.477264	0.999428
LOC105606593	0.254869	-0.402924	1.92449	-0.209367	0.834162	0.999428
LOC114114529	1.06378	-1.05809	1.21795	-0.868749	0.384985	0.999428
LOC105606601	1.95257	0.185118	0.900655	0.205537	0.837153	0.999428
LOC114114530	1.98055	0.177986	0.901942	0.197337	0.843564	0.999428
LOC114114531	0.0490561	-0.628208	3.10164	-0.202541	0.839494	0.999428
LOC114114608	0.209693	0.586675	2.23583	0.262397	0.793016	0.999428
LOC114114532	246.083	-0.577706	0.556995	-1.03718	0.29965	0.999428
LOC105606668	0.687371	-1.13063	1.36342	-0.829262	0.406956	0.999428
LOC105606662	0.294336	-0.629535	2.43276	-0.258774	0.79581	0.999428
LOC114114534	1.5296	0.671667	0.944551	0.711097	0.477024	0.999428
LOC105613798	2.23956	-0.469408	0.766807	-0.612159	0.540433	0.999428
LOC114114538	0.807161	1.51466	1.39355	1.08691	0.277078	0.999428
LOC114114611	3.91682	-0.247172	0.721111	-0.342765	0.731775	0.999428
LOC114114541	0.921469	0.232128	1.16441	0.199352	0.841987	0.999428
LOC114114542	0.532176	0.916008	1.48712	0.615959	0.537921	0.999428
LOC114114613	2.45179	0.499225	0.744303	0.670728	0.502394	0.999428
LOC105608853	0.116048	-0.424938	3.03976	-0.139793	0.888823	0.999428
LOC114114546	66.2152	0.196814	0.381167	0.516345	0.605613	0.999428
LOC114114545	171.777	0.286457	0.351415	0.815153	0.414985	0.999428
LOC105607532	3.80552	0.0726919	0.755695	0.0961921	0.923368	0.999428
LOC114114547	0.126068	0.679653	2.58536	0.262885	0.792639	0.999428
LOC106991099	12.9175	0.152563	0.446905	0.341376	0.732821	0.999428
LOC105607533	0.471257	0.625819	1.78116	0.351354	0.725323	0.999428
LOC114114548	0.293721	-0.327122	2.15173	-0.152028	0.879165	0.999428
LOC114114549	1.84441	-0.654209	0.882449	-0.741356	0.458477	0.999428
LOC114114551	2.52468	0.0087131	0.824955	0.0105619	0.991573	0.999428
LOC105607520	1.80366	0.153843	1.01315	0.151846	0.879309	0.999428
LOC114114614	0.645884	0.326758	1.29975	0.251401	0.801504	0.999428
LOC114114553	0.379455	-0.272634	1.98993	-0.137007	0.891025	0.999428
LOC105609822	0.411182	-0.497526	1.60073	-0.310812	0.755944	0.999428
LOC114114555	0.662139	-0.250454	1.32614	-0.188859	0.850203	0.999428
LOC105609820	0.280715	0.511581	1.88289	0.271701	0.785852	0.999428
LOC114114556	0.37748	-0.234741	1.78715	-0.131349	0.895499	0.999428
LOC114114617	0.10445	0.22121	3.10186	0.0713153	0.943147	0.999428
LOC105612480	0.367836	1.38847	1.72579	0.804538	0.421086	0.999428
LOC114114563	1.84817	0.930634	0.926405	1.00457	0.315106	0.999428
LOC114114564	1.48977	0.586426	1.04988	0.558567	0.576457	0.999428
LOC114114565	7.25793	0.136074	0.581074	0.234177	0.814847	0.999428
LOC114114568	0.68911	0.763088	1.40365	0.543647	0.586684	0.999428
LOC114114569	0.225157	-0.616932	2.25799	-0.273222	0.784683	0.999428
LOC114114570	0.444697	0.419832	1.68119	0.249724	0.802801	0.999428
LOC114114573	0.096356	0.428998	3.10012	0.138381	0.889939	0.999428
LOC105609336	1.34287	0.488909	1.01931	0.479646	0.631479	0.999428
LOC114114578	0.781393	-0.687975	1.50723	-0.456449	0.648067	0.999428
LOC114114628	1.38591	0.11913	0.9708	0.122713	0.902334	0.999428
LOC114114629	0.479395	-0.433992	1.47897	-0.293442	0.769185	0.999428
LOC114114630	0.0671695	0.22121	3.10186	0.0713153	0.943147	0.999428
LOC114114581	0.909009	0.832105	1.37694	0.604316	0.545634	0.999428
LOC114114631	0.0187288	-0.251674	3.10539	-0.0810441	0.935407	0.999428
LOC114114632	0.0303273	-0.989504	3.10509	-0.318671	0.749976	0.999428
LOC114114806	0.341125	0.0473947	1.80125	0.0263121	0.979008	0.999428
LOC105615181	0.770045	0.325398	1.58123	0.205789	0.836956	0.999428
LOC114114809	0.532306	-0.264865	1.71189	-0.154721	0.877041	0.999428
LOC105612914	21.5065	0.243824	0.387885	0.628597	0.529613	0.999428
LOC114114810	2.49537	0.207021	0.755229	0.274117	0.783995	0.999428
LOC114114812	0.646659	-0.642198	1.35207	-0.474975	0.634805	0.999428
LOC114114980	0.253031	-0.392555	1.92219	-0.204222	0.83818	0.999428
LOC105615188	0.190525	1.10564	2.57475	0.429418	0.667619	0.999428
LOC114114981	0.289882	0.20744	1.86606	0.111165	0.911485	0.999428
LOC114114982	2.84612	1.10707	0.80921	1.36809	0.171284	0.999428
LOC105608522	0.485051	0.148824	1.57402	0.0945505	0.924672	0.999428
LOC114114813	0.116841	-0.437936	3.09606	-0.141449	0.887515	0.999428
LOC114114983	0.134339	0.756887	2.91081	0.260027	0.794843	0.999428
LOC114114816	0.516247	-0.169958	1.52338	-0.111567	0.911167	0.999428
LOC105615197	73.072	-0.511048	0.661406	-0.77267	0.439718	0.999428
LOC114114984	0.300236	0.355456	2.10589	0.168791	0.865961	0.999428
LOC114114985	0.325303	1.20159	1.78176	0.674381	0.500069	0.999428
LOC114114817	1.42674	-0.649707	1.06029	-0.612763	0.540033	0.999428
LOC114114820	2.11597	0.920895	0.994103	0.926357	0.35426	0.999428
LOC114114990	0.511867	0.694794	1.63343	0.425359	0.670575	0.999428
LOC105610497	0.930875	-0.494316	1.18394	-0.417517	0.6763	0.999428
LOC105610499	1.46445	0.395992	0.967038	0.409489	0.682181	0.999428
LOC105610490	0.573472	1.1746	1.37071	0.856931	0.391483	0.999428
LOC105610487	0.770863	-0.00268934	1.21163	-0.0022196	0.998229	0.999428
LOC105610486	8.49103	0.389702	0.609958	0.638899	0.522889	0.999428
LOC105615212	0.0187288	-0.251674	3.10539	-0.0810441	0.935407	0.999428
LOC114114824	0.516847	-0.981219	1.62248	-0.604763	0.545336	0.999428
LOC105609427	0.498009	-1.08318	1.72953	-0.626283	0.531129	0.999428
LOC114114828	0.832327	0.477396	1.27704	0.373829	0.708531	0.999428
LOC105609432	0.915648	0.642532	1.22858	0.522986	0.600984	0.999428
LOC114114829	5.04588	1.24083	0.606396	2.04624	0.0407324	0.999428
LOC114114830	26.0869	0.153917	0.395946	0.388732	0.697474	0.999428
LOC105609438	0.981835	-0.324678	1.14688	-0.283097	0.777102	0.999428
RPS28	22.3985	0.711252	0.692592	1.02694	0.304448	0.999428
LOC114114834	0.126683	0.0564329	2.58701	0.0218139	0.982596	0.999428
LOC114114835	0.352086	-2.22805	1.97771	-1.12659	0.259918	0.999428
LOC105609861	0.751348	0.997601	1.30513	0.764369	0.444648	0.999428
LOC105609854	5.20381	0.264236	0.67679	0.390425	0.696222	0.999428
LOC114114838	0.551083	1.47702	1.46493	1.00825	0.313332	0.999428
LOC105615222	6.73163	0.852307	0.559293	1.5239	0.127534	0.999428
LOC114114839	0.499811	2.25079	1.75925	1.2794	0.200756	0.999428
LOC105609843	0.0776272	0.22121	3.10186	0.0713153	0.943147	0.999428
LOC105615227	0.381818	-1.01369	1.78666	-0.567368	0.570464	0.999428
LOC114114846	1.36248	1.45619	1.07213	1.35823	0.17439	0.999428
LOC114114848	1.00044	-0.486929	1.39998	-0.34781	0.727983	0.999428
LOC114114998	2.14658	-0.296258	0.924849	-0.320331	0.748717	0.999428
LOC114114849	0.960103	-0.16515	1.22008	-0.13536	0.892327	0.999428
LOC114114850	0.188765	0.750014	2.29772	0.326416	0.74411	0.999428
LOC105615229	10.2086	0.295743	0.504667	0.586016	0.557864	0.999428
LOC114114851	2.66022	1.432	0.830974	1.72328	0.0848381	0.999428
LOC114114852	1.82356	-0.914629	1.1462	-0.797966	0.42489	0.999428
LOC101123039	0.0303273	-0.989504	3.10509	-0.318671	0.749976	0.999428
LOC105608691	3.18411	0.292406	0.655376	0.446165	0.655478	0.999428
LOC114114854	3.84966	-0.295535	0.640729	-0.461248	0.644621	0.999428
LOC106991187	3.88961	0.276238	0.653896	0.42245	0.672696	0.999428
LOC105611654	0.993098	0.671826	1.24985	0.537525	0.590905	0.999428
LOC105611873	9.88298	-0.228752	0.452742	-0.50526	0.613376	0.999428
LOC114114855	0.695544	1.48963	1.31206	1.13534	0.256233	0.999428
LOC114114999	0.186339	-1.67918	2.57288	-0.652644	0.513986	0.999428
LOC105611875	0.0187288	-0.251674	3.10539	-0.0810441	0.935407	0.999428
LOC114114859	0.520258	0.272226	1.76262	0.154444	0.87726	0.999428
LOC114114862	5.11196	0.142964	0.57012	0.250762	0.801998	0.999428
LOC105611547	0.254945	-0.431075	2.17532	-0.198167	0.842915	0.999428
LOC101107521	0.200983	1.1687	2.23611	0.52265	0.601218	0.999428
LOC114114863	0.846885	0.810219	1.12935	0.71742	0.473115	0.999428
LOC105613357	1.71809	-0.490006	0.995104	-0.492417	0.622425	0.999428
LOC114114869	0.620876	0.509066	1.34157	0.379456	0.704349	0.999428
LOC106990587	8.98914	0.188088	0.77757	0.241893	0.808863	0.999428
LOC106990609	0.192854	-0.329106	2.28728	-0.143885	0.885591	0.999428
LOC105613564	3.52775	-0.31194	0.665407	-0.468795	0.639216	0.999428
LOC105613565	0.389225	-0.543498	2.0103	-0.270356	0.786887	0.999428
LOC105607091	0.300004	-0.635755	1.88513	-0.337246	0.735931	0.999428
LOC114114875	0.153683	0.344244	2.46267	0.139785	0.88883	0.999428
LOC105615257	0.303992	0.138959	1.84981	0.0751208	0.940119	0.999428
LOC105607070	0.18401	0.0766168	2.36563	0.0323875	0.974163	0.999428
LOC105607066	0.411301	0.495475	1.5133	0.327414	0.743355	0.999428
LOC114114878	0.0484407	-0.0473831	3.10374	-0.0152665	0.98782	0.999428
LOC114114877	2.37062	0.382311	0.787731	0.485332	0.627441	0.999428
LOC114114879	0.381766	0.51146	1.61762	0.316181	0.751865	0.999428
LOC105615264	0.26332	-0.626733	1.90564	-0.328884	0.742244	0.999428
LOC105615265	3.99978	0.481178	0.752457	0.639475	0.522514	0.999428
LOC114114881	67.2498	0.24826	0.402871	0.616229	0.537744	0.999428
LOC114114882	1.06812	0.971903	1.14668	0.847578	0.396673	0.999428
LOC114114883	29.5264	-0.0524653	0.365741	-0.143449	0.885935	0.999428
LOC105608309	0.305954	0.33577	1.92008	0.174873	0.861179	0.999428
LOC105608315	0.48099	1.05089	1.7215	0.610449	0.541564	0.999428
LOC114114890	6.13341	-0.130236	0.56422	-0.230824	0.817451	0.999428
LOC114114891	0.284657	-0.220395	1.94988	-0.11303	0.910007	0.999428
LOC105606685	5.66222	0.301948	0.61584	0.490302	0.62392	0.999428
LOC105606686	1.59044	0.503766	0.964766	0.522164	0.601556	0.999428
LOC114114893	0.83507	1.16039	1.31142	0.884835	0.376245	0.999428
LOC106991197	0.844756	-0.0214925	1.19752	-0.0179475	0.985681	0.999428
LOC114114894	0.887823	0.663472	1.13767	0.583187	0.559767	0.999428
LOC105606707	3.67818	0.618539	0.649309	0.952612	0.340787	0.999428
LOC114114895	13.5815	-0.0244922	0.366784	-0.0667756	0.94676	0.999428
LOC114115016	0.315034	-1.73605	1.80915	-0.959594	0.33726	0.999428
LOC114114896	6.40294	1.09019	0.723289	1.50727	0.131742	0.999428
LOC114114898	4.54068	0.379516	0.611259	0.620876	0.534681	0.999428
LOC114115017	0.495904	-1.08274	1.47022	-0.736451	0.461457	0.999428
LOC105606717	1.80589	0.198366	0.835346	0.237465	0.812296	0.999428
LOC105606726	0.607714	-0.952669	1.53495	-0.620652	0.534829	0.999428
LOC114114900	2.98771	-0.0989583	0.819213	-0.120797	0.903852	0.999428
LOC114114902	1.20345	-0.618127	1.20515	-0.512906	0.608017	0.999428
LOC114114903	2.69063	1.19607	0.780226	1.53298	0.125281	0.999428
LOC105611754	3.32689	0.0234541	0.75026	0.0312613	0.975061	0.999428
LOC106991200	0.107954	-0.157284	2.71871	-0.0578524	0.953866	0.999428
LOC105610572	3.81071	-0.726472	0.68173	-1.06563	0.28659	0.999428
LOC105611079	0.479395	-0.433992	1.47897	-0.293442	0.769185	0.999428
LOC105611082	0.517367	-1.23734	1.45902	-0.848065	0.396402	0.999428
LOC105606741	0.437829	0.661367	1.46915	0.450171	0.652587	0.999428
LOC114115021	0.888108	0.675234	1.39768	0.48311	0.629017	0.999428
LOC105606740	0.0787679	-0.423917	3.09999	-0.136748	0.89123	0.999428
LOC106990145	3.90956	-0.342762	0.676688	-0.506528	0.612486	0.999428
LOC114115022	5.1767	0.181869	0.64717	0.281021	0.778694	0.999428
LOC114115023	2.2651	-0.605601	0.909098	-0.666155	0.505312	0.999428
LOC105606735	2.59597	0.656485	0.727269	0.902671	0.366701	0.999428
LOC114114910	1.73632	0.571076	0.904189	0.631589	0.527655	0.999428
LOC105607442	4.89705	0.815674	0.69294	1.17712	0.239147	0.999428
LOC105615321	0.472752	0.728657	1.53665	0.474186	0.635368	0.999428
LOC105607437	0.213545	0.00815018	2.03805	0.003999	0.996809	0.999428
LOC105607625	4.39311	0.322018	0.674788	0.477213	0.63321	0.999428
LOC114114916	0.907839	0.733971	1.28283	0.57215	0.567221	0.999428
LOC114115026	4.17342	0.187648	0.63511	0.295458	0.767644	0.999428
LOC114115028	0.0187288	-0.251674	3.10539	-0.0810441	0.935407	0.999428
LOC105615329	5.74226	0.350377	0.673974	0.519867	0.603156	0.999428
LOC114114917	0.849648	-0.170139	1.2997	-0.130906	0.895849	0.999428
LOC114115031	0.424999	0.480251	1.76843	0.271569	0.785953	0.999428
LOC105609312	7.22303	0.724724	0.551809	1.31336	0.189061	0.999428
LOC105609681	0.478361	-0.162801	1.69298	-0.0961623	0.923392	0.999428
LOC105615338	2.66793	-0.39796	0.843082	-0.472029	0.636906	0.999428
LOC105613737	2.67841	1.01732	0.811659	1.25338	0.210067	0.999428
LOC105615388	3.21289	0.107748	0.680483	0.15834	0.874189	0.999428
LOC114115258	0.520469	0.568713	1.69213	0.336092	0.736801	0.999428
LOC114115261	6.00583	0.45421	0.788263	0.576216	0.564469	0.999428
LOC105615393	3.29802	-0.264158	0.685925	-0.385112	0.700155	0.999428
LOC114115262	2.30849	1.15875	1.05596	1.09734	0.272491	0.999428
LOC114115263	0.267533	0.699165	1.7571	0.397909	0.690697	0.999428
LOC114115264	2.11386	0.0522831	0.88912	0.0588032	0.953109	0.999428
LOC101111367	22.2617	-0.154456	0.338411	-0.456416	0.648091	0.999428
LOC105612939	4.27233	-0.14756	0.68587	-0.215143	0.829656	0.999428
LOC105611980	0.141465	-0.42854	2.85361	-0.150174	0.880627	0.999428
LOC114115267	0.84029	0.282378	1.33277	0.211873	0.832206	0.999428
LOC114115269	0.90192	0.572391	1.26154	0.453724	0.650028	0.999428
LOC105609765	0.182692	0.627859	2.59147	0.242279	0.808564	0.999428
LOC114115404	0.513809	1.10776	1.57855	0.701754	0.482833	0.999428
LOC114115273	0.153068	0.884471	2.76745	0.319598	0.749273	0.999428
LOC114115274	2.02462	0.470049	0.936806	0.501758	0.615838	0.999428
LOC114115276	0.716795	0.537087	1.43221	0.375005	0.707656	0.999428
LOC114115277	0.571343	-1.36426	1.66182	-0.820945	0.411678	0.999428
LOC114115279	1.97826	1.19682	0.920068	1.30079	0.19333	0.999428
LOC114115280	1.45082	1.38461	1.21755	1.13722	0.255447	0.999428
LOC105612761	2.86534	0.50874	0.751888	0.676617	0.498649	0.999428
LOC114115405	0.223328	-0.668419	2.2773	-0.293514	0.769129	0.999428
LOC105612638	0.127209	0.0999334	2.97947	0.0335407	0.973243	0.999428
LOC114115287	612.252	-0.0214943	0.317873	-0.067619	0.946089	0.999428
LOC114115406	0.107954	-0.157284	2.71871	-0.0578524	0.953866	0.999428
LOC106991210	0.0484407	-0.0473831	3.10374	-0.0152665	0.98782	0.999428
LOC114115295	0.515967	0.775146	1.55039	0.499969	0.617097	0.999428
LOC105608879	1.3027	-1.11551	0.970888	-1.14896	0.250574	0.999428
LOC114115296	1.15781	-0.0893756	1.28038	-0.0698038	0.94435	0.999428
LOC114115407	0.0858983	0.420146	3.10028	0.135519	0.892202	0.999428
LOC105608876	0.134162	0.500983	2.91071	0.172117	0.863345	0.999428
LOC114115301	0.244153	-0.177156	1.79848	-0.0985032	0.921533	0.999428
LOC105609125	1.5172	0.76296	0.934124	0.816765	0.414062	0.999428
LOC105615470	0.860928	-2.50128	1.43396	-1.74432	0.0811039	0.999428
LOC114115305	0.11561	0.621278	3.05095	0.203634	0.838639	0.999428
LOC114115307	0.616539	0.487141	1.51604	0.321324	0.747965	0.999428
LOC114115309	0.775071	0.563349	1.28514	0.438355	0.661129	0.999428
LOC114115312	84.2173	0.591964	0.417002	1.41957	0.155733	0.999428
LOC114115314	0.322038	0.0878814	1.81922	0.0483073	0.961471	0.999428
LOC114115313	0.107954	-0.157284	2.71871	-0.0578524	0.953866	0.999428
LOC114115412	0.250565	0.878872	2.12468	0.413649	0.679132	0.999428
LOC114115315	0.95453	-0.0288296	1.36869	-0.0210636	0.983195	0.999428
LOC114115317	1.13499	-0.102476	0.997786	-0.102704	0.918198	0.999428
LOC105615501	6.55395	0.363642	0.561425	0.647714	0.51717	0.999428
LOC114115322	7.15956	-0.373672	0.48572	-0.769317	0.441705	0.999428
LOC106990528	2.97384	0.0877454	0.780183	0.112468	0.910453	0.999428
LOC105613434	1.51885	0.712632	1.09078	0.653322	0.513549	0.999428
LOC114115417	0.483298	1.63839	1.49274	1.09757	0.272392	0.999428
LOC114115418	0.17688	-0.433481	2.42571	-0.178703	0.858171	0.999428
LOC105612199	16.4484	0.338941	0.402902	0.841248	0.400209	0.999428
LOC105615521	1.05312	0.182425	1.11954	0.162947	0.87056	0.999428
LOC105609355	0.126506	-0.0473831	3.10374	-0.0152664	0.98782	0.999428
LOC105615523	0.858228	-0.304332	1.26703	-0.240193	0.810181	0.999428
LOC105607844	0.163142	-0.551882	2.74052	-0.201379	0.840402	0.999428
LOC114115334	0.311323	0.276258	1.68484	0.163967	0.869757	0.999428
LOC114115335	0.684938	0.227907	1.33714	0.170444	0.864661	0.999428
LOC105609538	0.925775	0.923364	1.19774	0.77092	0.440754	0.999428
LOC101116315	12.6811	-0.0639725	0.514461	-0.124349	0.901039	0.999428
LOC105612688	0.254611	-0.12428	1.94034	-0.0640505	0.94893	0.999428
LOC114115422	0.491613	0.0180827	1.56753	0.0115357	0.990796	0.999428
LOC114115341	0.123179	0.431042	2.95344	0.145946	0.883964	0.999428
LOC105615546	0.0187288	-0.251674	3.10539	-0.0810441	0.935407	0.999428
LOC105607312	1.27475	0.139588	1.00786	0.138499	0.889846	0.999428
LOC114115424	1.06113	0.676547	1.16371	0.581373	0.560989	0.999428
LOC114115350	0.392928	-1.77566	1.74655	-1.01667	0.309312	0.999428
LOC114115351	1.54465	-0.251028	0.936525	-0.268042	0.788667	0.999428
LOC105608279	0.441494	-2.63798	1.8504	-1.42563	0.153976	0.999428
LOC114115353	1.58948	0.846219	0.947689	0.892929	0.371895	0.999428
LOC114115354	0.961963	1.2208	1.5288	0.798539	0.424558	0.999428
LOC114115355	3.23962	1.17341	0.861439	1.36215	0.173149	0.999428
LOC114115427	0.0187288	-0.251674	3.10539	-0.0810441	0.935407	0.999428
LOC114115428	0.0374576	0.00273544	3.10337	0.000881444	0.999297	0.999428
LOC114115429	0.221291	0.157813	2.22384	0.0709643	0.943426	0.999428
LOC114115361	1.75658	0.52932	0.995954	0.53147	0.595093	0.999428
LOC114115363	0.548532	1.15592	1.48193	0.780011	0.435384	0.999428
LOC114115364	0.57981	1.08004	1.50702	0.716675	0.473574	0.999428
LOC114115365	0.390706	-0.0499219	1.60825	-0.0310412	0.975237	0.999428
LOC114115366	0.524284	-1.1312	1.50817	-0.750045	0.453228	0.999428
LOC105613208	1.39782	1.06688	1.14962	0.928022	0.353396	0.999428
LOC114115368	0.484356	1.74216	1.41776	1.22881	0.219142	0.999428
LOC105613214	1.43425	0.762202	1.07215	0.710908	0.477141	0.999428
LOC105611988	0.352004	0.241036	1.83043	0.131683	0.895235	0.999428
LOC106990385	225.996	-0.411055	0.44792	-0.917698	0.358777	0.999428
LOC114115685	8.40911	-0.498946	0.476226	-1.04771	0.294773	0.999428
LOC114115552	0.330052	0.397992	1.65369	0.240669	0.809812	0.999428
LOC105612984	0.127824	-0.426028	2.61011	-0.163222	0.870343	0.999428
LOC114115553	3.91276	0.527547	0.758212	0.695777	0.486568	0.999428
LOC114115559	0.0865137	-0.175572	3.09823	-0.0566686	0.954809	0.999428
LOC105615606	0.302191	-0.495373	2.09453	-0.236508	0.813038	0.999428
LOC105611628	0.178923	0.0599895	2.30513	0.0260244	0.979238	0.999428
LOC114115562	0.83822	0.738274	1.29365	0.570693	0.568208	0.999428
LOC114115688	0.134954	0.202238	2.5527	0.0792251	0.936854	0.999428
LOC105608741	1.022	0.583968	1.09752	0.532081	0.59467	0.999428
LOC114115564	11.5604	-0.334844	0.524808	-0.638031	0.523454	0.999428
LOC114115689	0.391394	0.439014	1.59572	0.275121	0.783224	0.999428
LOC105611449	0.186722	0.0122958	2.10931	0.0058293	0.995349	0.999428
LOC114115565	1.17258	-0.449763	1.10659	-0.406439	0.68442	0.999428
LOC105611452	0.0865137	-0.175572	3.09823	-0.0566686	0.954809	0.999428
LOC114115568	10.5291	-0.196469	0.438439	-0.44811	0.654074	0.999428
LOC114115572	0.0303273	-0.989504	3.10509	-0.318671	0.749976	0.999428
LOC105608561	52.915	-0.390783	0.575278	-0.679295	0.496951	0.999428
LOC114115575	1.02299	0.561514	1.19885	0.468376	0.639516	0.999428
LOC105613077	3.59644	0.148996	0.67733	0.219975	0.82589	0.999428
LOC114115712	0.397659	0.487624	1.58728	0.307207	0.758685	0.999428
LOC114115590	0.0484407	-0.0473831	3.10374	-0.0152665	0.98782	0.999428
LOC105612491	0.397659	0.487624	1.58728	0.307207	0.758685	0.999428
LOC105612127	2.91158	0.016363	0.774893	0.0211165	0.983153	0.999428
LOC105610613	4.87173	0.483443	0.649774	0.744017	0.456866	0.999428
LOC114115713	0.475753	-0.301471	1.6789	-0.179565	0.857494	0.999428
LOC105610620	2.703	-0.0469497	0.905879	-0.0518278	0.958666	0.999428
LOC105608910	0.851534	0.131147	1.25635	0.104387	0.916862	0.999428
LOC105615677	30.2799	0.256301	0.476331	0.538074	0.590526	0.999428
LOC114115592	0.160194	-0.159732	2.40428	-0.0664363	0.947031	0.999428
LOC114115595	3.51544	-1.16397	0.916488	-1.27004	0.204071	0.999428
LOC114115600	3.42586	0.757848	0.811684	0.933673	0.350472	0.999428
LOC114115717	0.280031	-0.0759393	1.90008	-0.0399663	0.96812	0.999428
LOC114115602	0.146553	-0.221894	2.50941	-0.0884248	0.929539	0.999428
LOC114115603	4.00539	0.303086	0.748231	0.40507	0.685426	0.999428
LOC105607690	0.686012	0.306771	1.50826	0.203394	0.838827	0.999428
LOC105615690	0.584327	-0.114593	1.47897	-0.0774814	0.938241	0.999428
LOC105607692	4.21439	0.244408	0.684121	0.357258	0.720899	0.999428
LOC114115606	0.79304	1.60652	1.58542	1.01331	0.310912	0.999428
LOC105607696	1.44948	-0.455296	1.06049	-0.429328	0.667685	0.999428
LOC114115610	7.34381	0.457261	0.586856	0.779171	0.435879	0.999428
LOC114115611	0.0187288	-0.251674	3.10539	-0.0810441	0.935407	0.999428
LOC105610560	2.20408	-0.115115	0.99533	-0.115655	0.907926	0.999428
LOC105610832	2.00157	-0.767477	0.849395	-0.903558	0.36623	0.999428
LOC114115614	0.172412	0.478975	2.38625	0.200723	0.840915	0.999428
LOC114115722	0.638471	0.625091	1.48138	0.421966	0.67305	0.999428
LOC105607291	0.928762	0.173908	1.27973	0.135894	0.891905	0.999428
LOC114115618	0.49834	0.567781	1.42837	0.397503	0.690996	0.999428
LOC105615721	0.359707	0.3139	1.63534	0.191947	0.847784	0.999428
LOC114115731	0.708543	0.103631	1.32561	0.0781758	0.937688	0.999428
LOC106991282	0.891587	2.36264	1.3782	1.7143	0.0864744	0.999428
LOC114115732	0.0484407	-0.0473831	3.10374	-0.0152665	0.98782	0.999428
LOC105612097	8.3358	-2.52094	1.01052	-2.4947	0.0126064	0.999428
LOC105610712	1.45455	0.312881	0.946158	0.330686	0.740881	0.999428
LOC114115622	4.02795	0.167284	0.739063	0.226346	0.820932	0.999428
LOC114115624	4.8003	0.0709818	0.722179	0.0982884	0.921703	0.999428
LOC114115733	0.109095	-0.68628	3.09782	-0.221537	0.824675	0.999428
LOC114115627	2.09948	-0.176784	1.04747	-0.168773	0.865975	0.999428
LOC106991287	0.232993	-0.324827	2.15307	-0.150867	0.880081	0.999428
LOC114115628	1.86219	0.372811	0.849041	0.439096	0.660592	0.999428
LOC114115629	7.85004	0.171181	0.452913	0.377956	0.705464	0.999428
LOC106991288	0.782741	0.0663962	1.25067	0.0530884	0.957662	0.999428
LOC114115631	0.0490561	-0.628208	3.10164	-0.202541	0.839494	0.999428
LOC105607030	0.870555	-1.93146	1.20495	-1.60293	0.10895	0.999428
LOC114115633	3.18923	0.461736	0.844206	0.546948	0.584415	0.999428
LOC114115634	0.760453	0.850917	1.62223	0.524537	0.599905	0.999428
LOC105607019	0.849038	0.900548	1.16928	0.770176	0.441195	0.999428
LOC114115635	0.572956	0.00338347	1.41379	0.00239319	0.998091	0.999428
LOC114115637	1.09743	0.283532	1.06847	0.265361	0.790731	0.999428
LOC105607009	0.190521	-0.434199	2.31431	-0.187615	0.851178	0.999428
LOC105607004	0.473391	0.324785	1.57032	0.206827	0.836145	0.999428
LOC114115645	1.34169	-0.950523	1.04725	-0.907634	0.364071	0.999428
LOC114115734	0.312033	-0.0262528	1.84211	-0.0142515	0.988629	0.999428
LOC105606508	0.155543	-0.831939	2.45785	-0.338482	0.735	0.999428
LOC105606509	0.585617	0.379769	1.46317	0.259553	0.795209	0.999428
LOC106991294	0.469238	-0.902823	1.70694	-0.528912	0.596866	0.999428
LOC114115649	1.60164	0.433386	0.894507	0.484497	0.628033	0.999428
LOC105606525	0.420896	-1.67158	1.75915	-0.950216	0.342003	0.999428
LOC105606524	0.627812	1.51229	1.61769	0.934849	0.349866	0.999428
LOC114115650	0.633088	-0.126109	1.49538	-0.0843326	0.932792	0.999428
LOC105615773	1.69539	0.174721	0.920549	0.189801	0.849465	0.999428
LOC114115651	0.774316	0.335832	1.3156	0.255268	0.798516	0.999428
LOC114115654	0.414415	-0.569445	1.96224	-0.290201	0.771662	0.999428
LOC105606533	0.0793833	-0.890571	3.09947	-0.28733	0.773859	0.999428
LOC114115655	21.6785	-0.0677953	0.573011	-0.118314	0.905819	0.999428
LOC105611821	0.388143	0.909798	1.60444	0.567052	0.570679	0.999428
LOC114115657	27.3749	-0.407799	0.543663	-0.750096	0.453197	0.999428
LOC114115735	0.134954	0.202238	2.5527	0.0792251	0.936854	0.999428
LOC114115659	0.0187288	-0.251674	3.10539	-0.0810441	0.935407	0.999428
LOC114115740	0.368656	1.77736	1.7018	1.0444	0.296301	0.999428
LOC114115741	0.145937	0.243657	2.5	0.0974628	0.922359	0.999428
LOC105609318	1.78739	0.660497	1.03861	0.635943	0.524814	0.999428
LOC114115662	1.08532	1.24176	1.30821	0.949208	0.342515	0.999428
LOC114115664	0.679782	0.322157	1.36214	0.236509	0.813038	0.999428
LOC114115665	0.819275	0.281271	1.22347	0.229896	0.818173	0.999428
LOC114115742	0.116841	-0.437936	3.09606	-0.141449	0.887515	0.999428
LOC114115667	0.136814	-1.09511	2.52406	-0.433867	0.664385	0.999428
LOC106991295	1.83888	-0.160101	1.10617	-0.144735	0.88492	0.999428
LOC105614110	1.00331	-0.689079	1.2542	-0.549417	0.582719	0.999428
LOC114116051	0.2089	0.998672	2.51054	0.397792	0.690784	0.999428
LOC114116057	0.517647	0.0404281	1.6364	0.0247055	0.98029	0.999428
LOC105608245	2.61278	-0.188917	0.757983	-0.249236	0.803178	0.999428
LOC114116058	10.7696	0.366956	0.685682	0.53517	0.592533	0.999428
LOC114116059	12.1744	0.566943	0.684001	0.828863	0.407182	0.999428
LOC105608241	46.7016	0.512993	0.623783	0.822389	0.410855	0.999428
LOC105612144	2.50067	0.120927	0.756391	0.159874	0.87298	0.999428
LOC114116060	0.378109	-0.506252	1.64725	-0.307331	0.758592	0.999428
LOC114116061	3.03545	-3.03606	0.968895	-3.13353	0.00172715	0.999428
LOC106991309	1.41401	0.32728	0.984887	0.332302	0.739661	0.999428
LOC105611023	0.186053	0.800847	2.5839	0.309937	0.756608	0.999428
LOC114116062	1.74083	0.969382	0.987192	0.981958	0.32612	0.999428
LOC114116185	3.03545	-3.03606	0.968895	-3.13353	0.00172715	0.999428
LOC114116186	0.209067	-1.99141	2.51108	-0.793052	0.427748	0.999428
LOC105609598	0.7785	0.353024	1.31055	0.269371	0.787644	0.999428
LOC114116063	1.33141	0.652653	1.00654	0.648411	0.516719	0.999428
LOC105615848	0.204079	-0.343864	2.61112	-0.131692	0.895228	0.999428
LOC114116064	0.165897	-0.476365	2.84874	-0.167219	0.867197	0.999428
LOC114116067	1.85879	-0.310982	0.866061	-0.359076	0.719538	0.999428
LOC114116066	23.1511	0.00482409	0.503457	0.00958194	0.992355	0.999428
LOC114116190	0.415509	-0.495986	1.75438	-0.282713	0.777397	0.999428
LOC114116191	4.7049	0.0338031	0.715215	0.0472629	0.962304	0.999428
LOC105611049	3.20149	0.147646	0.767063	0.192482	0.847364	0.999428
LOC114116071	78.0401	0.570696	0.695326	0.82076	0.411783	0.999428
LOC114116072	0.515558	-0.327674	1.53085	-0.214047	0.830511	0.999428
LOC114116073	3.96469	0.268159	0.648646	0.413413	0.679304	0.999428
LOC114116077	0.405874	0.124367	1.59146	0.0781463	0.937712	0.999428
LOC114116193	0.411769	0.171496	1.66859	0.102779	0.918138	0.999428
LOC114116087	0.176265	-0.0283469	2.39341	-0.0118437	0.99055	0.999428
LOC114108674	0.203355	-0.184682	2.68412	-0.0688053	0.945145	0.999428
LOC105612960	0.0677849	-0.373799	3.09961	-0.120595	0.904011	0.999428
LOC105612660	0.0857212	-0.0473831	3.10374	-0.0152665	0.98782	0.999428
LOC105612662	9.79127	-1.13129	0.638604	-1.77151	0.076476	0.999428
LOC105612031	2.3645	0.289571	0.82169	0.352409	0.724532	0.999428
LOC106991313	28.9899	0.548019	0.553846	0.989479	0.322429	0.999428
LOC114116092	1.89475	-0.071027	0.961615	-0.0738622	0.94112	0.999428
LOC105609771	2.93361	0.144289	0.723019	0.199565	0.841821	0.999428
LOC105611302	221.049	0.95739	0.535703	1.78716	0.0739109	0.999428
LOC105611298	0.230956	0.76995	2.1913	0.351367	0.725313	0.999428
LOC114116097	0.310516	0.487961	1.83387	0.266082	0.790176	0.999428
LOC105608370	1.36251	1.33593	1.11436	1.19882	0.230596	0.999428
LOC105610729	1.49178	0.769234	1.02723	0.748845	0.453951	0.999428
LOC105612882	2.95051	0.220017	0.748352	0.294002	0.768756	0.999428
LOC105612881	2.32222	-0.0152448	0.79159	-0.0192584	0.984635	0.999428
LOC114116199	0.445894	-0.403566	1.57076	-0.256924	0.797237	0.999428
LOC106990490	0.175124	0.441391	2.10292	0.209895	0.83375	0.999428
LOC114116101	4.56379	0.255658	0.589977	0.433336	0.664771	0.999428
LOC114116102	0.136199	-0.612725	2.86182	-0.214103	0.830467	0.999428
LOC114116105	0.158151	-0.638534	2.49758	-0.255661	0.798213	0.999428
LOC114116108	27.4426	-0.229874	0.32231	-0.713206	0.475719	0.999428
LOC114116109	0.205451	0.161388	2.04355	0.0789743	0.937053	0.999428
LOC114116110	2.98177	0.109981	0.753267	0.146005	0.883917	0.999428
LOC114116111	0.134777	-0.158602	2.53381	-0.0625944	0.950089	0.999428
LOC114116115	0.604154	0.415771	1.28406	0.323794	0.746094	0.999428
LOC114116119	1.64647	0.437822	1.00519	0.435563	0.663154	0.999428
LOC114116164	0.157011	-0.212742	2.45247	-0.086746	0.930873	0.999428
LOC114116213	0.646087	-0.212389	1.58961	-0.13361	0.893711	0.999428
LOC105609002	0.176703	-0.904527	2.72615	-0.331797	0.740043	0.999428
LOC114116167	1.15328	1.01273	1.07192	0.944784	0.344769	0.999428
LOC114116215	0.503985	0.141084	1.52883	0.092282	0.926474	0.999428
LOC114116168	0.742054	1.4624	1.43623	1.01823	0.30857	0.999428
LOC105608368	11.2074	0.026574	0.453537	0.0585929	0.953276	0.999428
LOC114116169	4.17449	-0.113287	0.657522	-0.172293	0.863207	0.999428
LOC105608371	0.346395	1.33568	1.75686	0.760265	0.447096	0.999428
LOC114116171	0.0484407	-0.0473831	3.10374	-0.0152665	0.98782	0.999428
LOC114116218	0.186722	0.0122958	2.10931	0.0058293	0.995349	0.999428
LOC106990463	0.16897	-1.46168	2.65926	-0.549659	0.582554	0.999428
LOC114116172	0.0490561	-0.628208	3.10164	-0.202541	0.839494	0.999428
LOC114116219	0.109711	-1.09388	3.09801	-0.353092	0.72402	0.999428
LOC114116220	0.499711	0.832784	1.54705	0.538306	0.590366	0.999428
LOC114116173	1.68774	1.37773	0.999268	1.37874	0.167974	0.999428
LOC114116174	0.138282	-0.42754	2.54584	-0.167937	0.866633	0.999428
LOC114116175	0.0303273	-0.989504	3.10509	-0.318671	0.749976	0.999428
LOC114116222	0.660632	-0.374793	1.33358	-0.281044	0.778677	0.999428
LOC114116225	0.416307	-0.876886	1.65005	-0.53143	0.595121	0.999428
LOC114116177	1.07122	1.14418	1.18198	0.968023	0.333033	0.999428
LOC114116179	1.4717	0.27835	0.881255	0.315856	0.752112	0.999428
LOC114116178	0.607002	-1.40133	1.56692	-0.894324	0.371149	0.999428
LOC114116180	1.54723	-0.130752	0.975333	-0.134059	0.893356	0.999428
LOC114116444	0.0588984	-0.0473831	3.10374	-0.0152665	0.98782	0.999428
LOC105610370	0.0787679	-0.423917	3.09999	-0.136748	0.89123	0.999428
LOC114116445	1.48997	0.207814	0.934878	0.22229	0.824088	0.999428
LOC114116337	1.1643	0.719979	1.3479	0.534151	0.593237	0.999428
LOC114116336	2.15578	-0.26434	0.871739	-0.303233	0.761712	0.999428
LOC105614210	1.72799	0.894609	0.991767	0.902035	0.367038	0.999428
LOC114116440	0.508557	-0.989505	1.47152	-0.672439	0.501304	0.999428
LOC114116443	1.09072	-0.0686593	1.20333	-0.0570577	0.954499	0.999428
LOC114116439	0.0187288	-0.251674	3.10539	-0.0810441	0.935407	0.999428
LOC105612923	0.699525	1.75942	1.66736	1.05521	0.291328	0.999428
LOC114116442	0.988362	0.583993	1.09812	0.53181	0.594858	0.999428
LOC114116441	0.581031	-0.92633	1.67019	-0.554625	0.579151	0.999428
LOC105613390	0.360753	-1.0691	1.85528	-0.576249	0.564447	0.999428
LOC105614076	0.523796	0.254289	1.56384	0.162606	0.870829	0.999428
LOC114116344	1.16217	1.56215	1.2289	1.27118	0.203665	0.999428
LOC105609657	0.686188	0.883169	1.24398	0.709957	0.477731	0.999428
LOC114116449	1.10207	0.186013	1.29985	0.143104	0.886208	0.999428
LOC114116450	0.412618	0.233256	1.57598	0.148007	0.882337	0.999428
LOC114116346	0.126506	-0.0473831	3.10374	-0.0152664	0.98782	0.999428
LOC114116349	5.29734	0.371433	0.70143	0.529537	0.596433	0.999428
LOC105608712	0.763703	0.19268	1.2631	0.152545	0.878757	0.999428
LOC114116452	0.11561	0.621278	3.05095	0.203634	0.838639	0.999428
LOC105608701	0.105243	-0.0123999	3.09722	-0.00400355	0.996806	0.999428
LOC114116454	0.411182	-0.497526	1.60073	-0.310812	0.755944	0.999428
LOC105612888	25.6357	0.397672	0.397548	1.00031	0.317159	0.999428
LOC114116455	0.266467	-0.863692	1.89282	-0.456298	0.648176	0.999428
LOC114116456	0.0374576	0.00273544	3.10337	0.000881444	0.999297	0.999428
LOC105611791	0.272237	-0.638397	1.88975	-0.337821	0.735498	0.999428
LOC105609072	1.80014	-0.14026	1.20327	-0.116566	0.907204	0.999428
LOC114116354	0.0303273	-0.989504	3.10509	-0.318671	0.749976	0.999428
LOC114116352	0.0857212	-0.0473831	3.10374	-0.0152665	0.98782	0.999428
LOC114116353	0.436575	-1.08418	1.75567	-0.617531	0.536884	0.999428
LOC105616014	25.6701	0.179905	0.357731	0.502907	0.615029	0.999428
LOC114116358	1.18251	0.54765	1.09029	0.502298	0.615458	0.999428
LOC114116359	1.05173	0.472984	1.13847	0.415457	0.677808	0.999428
LOC114116360	39.2422	0.596736	0.552741	1.07959	0.280323	0.999428
LOC105609191	1.09517	1.43467	1.13732	1.26146	0.207144	0.999428
LOC105609193	0.90101	0.330582	1.52192	0.217214	0.828041	0.999428
LOC105609197	2.17954	0.428089	0.853615	0.501501	0.616018	0.999428
LOC105616018	0.444417	1.29292	1.67187	0.773339	0.439322	0.999428
LOC114116364	0.377002	0.107654	1.78407	0.0603417	0.951884	0.999428
LOC114116365	0.448788	1.10836	1.53225	0.723356	0.469461	0.999428
LOC114116459	0.0484407	-0.0473831	3.10374	-0.0152665	0.98782	0.999428
LOC114116367	27.6937	0.866723	0.485879	1.78382	0.0744522	0.999428
LOC105609787	0.726455	-1.29936	1.34684	-0.96475	0.33467	0.999428
LOC114116460	0.818269	-0.0189902	1.31364	-0.0144562	0.988466	0.999428
LOC114116369	1.46599	-1.13006	0.999975	-1.13008	0.25844	0.999428
LOC114116371	2.83372	-0.0678524	0.7404	-0.0916428	0.926982	0.999428
LOC114116373	1.20622	-1.94815	1.12961	-1.72462	0.084596	0.999428
LOC105616164	6.93285	-0.0124481	0.712003	-0.0174831	0.986051	0.999428
LOC105607365	0.267445	-1.14916	2.06322	-0.556971	0.577547	0.999428
LOC105607367	0.454111	1.53506	1.65851	0.925571	0.354669	0.999428
LOC114116462	1.42546	-0.102054	1.05975	-0.0963001	0.923282	0.999428
LOC105611154	0.0858983	0.420146	3.10028	0.135519	0.892202	0.999428
LOC105613955	0.735881	-0.894645	1.31543	-0.680119	0.496429	0.999428
LOC114116375	9.37071	0.475816	0.525191	0.905987	0.364943	0.999428
LOC106991350	2.08897	-0.0700466	0.848065	-0.0825958	0.934173	0.999428
LOC114116376	0.957471	-0.0464983	1.23361	-0.037693	0.969932	0.999428
LOC114116464	0.221572	0.242872	2.20222	0.110285	0.912184	0.999428
LOC114116378	3.04298	-0.135716	0.7894	-0.171923	0.863498	0.999428
LOC114116379	70.8335	-0.4869	0.460122	-1.0582	0.289965	0.999428
LOC114116380	0.0490561	-0.628208	3.10164	-0.202541	0.839494	0.999428
LOC114116381	0.509826	0.0120374	1.57892	0.00762381	0.993917	0.999428
LOC114116382	0.0490561	-0.628208	3.10164	-0.202541	0.839494	0.999428
LOC105610475	0.283367	-0.654905	1.90326	-0.344096	0.730774	0.999428
LOC114116383	0.0671695	0.22121	3.10186	0.0713153	0.943147	0.999428
LOC105610181	1.15036	0.442439	1.08843	0.406494	0.68438	0.999428
LOC114116384	24.9079	-0.243269	0.398246	-0.610851	0.541298	0.999428
LOC114116468	0.0793833	-0.890571	3.09947	-0.28733	0.773859	0.999428
LOC114116388	3.14554	0.594147	0.825141	0.720055	0.471491	0.999428
LOC114116470	0.531137	0.541328	1.5219	0.355691	0.722072	0.999428
LOC105611919	0.0374576	0.00273544	3.10337	0.000881444	0.999297	0.999428
LOC105609925	1.76011	0.800038	1.17933	0.678383	0.497529	0.999428
LOC105616076	0.27919	-0.389971	1.86699	-0.208877	0.834544	0.999428
LOC114116471	0.521254	-1.36784	1.53887	-0.888856	0.37408	0.999428
LOC105609920	2.77012	-0.113897	0.758528	-0.150155	0.880643	0.999428
LOC105609918	47.9912	0.648446	0.635017	1.02115	0.307184	0.999428
LOC114116393	0.55714	-0.240604	1.4053	-0.171212	0.864057	0.999428
LOC114116394	1.0898	0.412792	1.08073	0.381958	0.702493	0.999428
LOC105610876	0.0187288	-0.251674	3.10539	-0.0810441	0.935407	0.999428
LOC114116472	0.0858983	0.420146	3.10028	0.135519	0.892202	0.999428
LOC114116395	0.213545	0.00815018	2.03805	0.003999	0.996809	0.999428
LOC105616091	0.518831	-1.8539	1.57688	-1.17567	0.239725	0.999428
LOC114116397	1.86789	1.28991	1.01007	1.27705	0.201583	0.999428
LOC114116398	0.0303273	-0.989504	3.10509	-0.318671	0.749976	0.999428
LOC105610886	0.779368	1.25909	1.37617	0.914927	0.36023	0.999428
LOC101110771	4.00337	0.7916	0.782068	1.01219	0.311448	0.999428
LOC105609758	0.827133	1.26499	1.35124	0.936168	0.349187	0.999428
LOC114116404	0.0974968	-0.156724	2.81161	-0.0557419	0.955547	0.999428
LOC105610324	0.0303273	-0.989504	3.10509	-0.318671	0.749976	0.999428
LOC105610323	0.153068	0.884471	2.76745	0.319598	0.749273	0.999428
LOC114116474	0.406695	0.906975	1.60673	0.564486	0.572423	0.999428
LOC114116475	0.136814	-1.09511	2.52406	-0.433867	0.664385	0.999428
LOC114116476	8.64331	0.647248	0.916778	0.706003	0.480186	0.999428
LOC114116407	0.706042	-0.13216	1.365	-0.0968202	0.922869	0.999428
LOC114116408	0.145322	0.805596	3.09247	0.260503	0.794476	0.999428
LOC114116409	0.959445	-0.0939761	1.15817	-0.081142	0.935329	0.999428
LOC105611737	1.36706	0.444941	1.00494	0.442755	0.657943	0.999428
LOC114116412	0.683066	0.0642797	1.27695	0.0503385	0.959853	0.999428
LOC114116411	0.892669	0.0822892	1.53103	0.0537476	0.957136	0.999428
LOC114116477	0.0187288	-0.251674	3.10539	-0.0810441	0.935407	0.999428
LOC114116594	0.171271	1.00475	2.68626	0.374032	0.70838	0.999428
LOC114116684	0.409672	1.10659	1.71426	0.645522	0.518589	0.999428
LOC114116596	0.0677849	-0.373799	3.09961	-0.120595	0.904011	0.999428
LOC114116597	23.4934	-0.0518991	0.397938	-0.13042	0.896234	0.999428
LOC105612552	0.471325	-0.550845	1.6803	-0.327825	0.743044	0.999428
LOC105608011	2.05672	0.313851	0.909391	0.345122	0.730003	0.999428
LOC105608014	5.05122	0.260894	0.675597	0.386168	0.699372	0.999428
LOC105608013	9171.94	-0.685169	0.569628	-1.20284	0.22904	0.999428
LOC105608012	1.88466	0.188157	0.940163	0.200132	0.841377	0.999428
LOC105616150	0.689357	0.405848	1.36892	0.296473	0.766869	0.999428
LOC105612442	1.13179	-0.0516168	1.04466	-0.0494102	0.960592	0.999428
LOC114116605	0.564563	-0.383937	1.5043	-0.255226	0.798548	0.999428
LOC105616153	9.52082	0.21485	0.587865	0.365475	0.714757	0.999428
LOC105611533	20.9036	0.496341	0.475929	1.04289	0.297001	0.999428
LOC106991378	0.109095	-0.68628	3.09782	-0.221537	0.824675	0.999428
LOC114116606	0.756241	-0.0475418	1.28527	-0.0369897	0.970493	0.999428
LOC114116608	0.311269	0.581141	2.01019	0.289097	0.772507	0.999428
LOC114116609	6.35694	-0.196827	0.640241	-0.307427	0.758519	0.999428
LOC105610265	0.49526	0.209847	1.45056	0.144665	0.884975	0.999428
LOC114116688	2.53774	0.421456	0.862132	0.488854	0.624945	0.999428
LOC114116612	2.44809	-0.0647372	0.844714	-0.076638	0.938912	0.999428
LOC105610254	4.24568	0.707246	0.830448	0.851644	0.394412	0.999428
LOC114116689	0.224618	-0.214719	2.19889	-0.097649	0.922211	0.999428
LOC105609570	0.0484407	-0.0473831	3.10374	-0.0152665	0.98782	0.999428
LOC114116616	0.218026	-1.31813	2.1886	-0.602272	0.546993	0.999428
LOC114116617	3.42505	0.752952	0.675056	1.11539	0.264683	0.999428
LOC105609560	2.89231	0.123754	0.721118	0.171615	0.86374	0.999428
LOC114116618	0.586667	-0.334528	1.38273	-0.241933	0.808832	0.999428
LOC105609559	0.436378	0.0506099	1.5818	0.0319951	0.974476	0.999428
LOC114116691	0.0677849	-0.373799	3.09961	-0.120595	0.904011	0.999428
LOC105611671	5.48737	0.153794	0.593679	0.259053	0.795594	0.999428
LOC105611675	0.497868	0.295055	1.45956	0.202154	0.839796	0.999428
LOC114116620	0.282847	-0.228622	1.88691	-0.121162	0.903563	0.999428
LOC114116623	0.725865	0.730161	1.27505	0.572655	0.566878	0.999428
LOC105609591	0.71718	0.775488	1.56213	0.496431	0.61959	0.999428
LOC114116624	38.1883	0.167391	0.551102	0.303739	0.761326	0.999428
LOC114116625	2.1247	-0.0155923	0.801291	-0.019459	0.984475	0.999428
LOC105607736	1.21156	-0.0108268	1.14966	-0.00941743	0.992486	0.999428
LOC114116627	2.15084	0.749876	0.838582	0.894218	0.371205	0.999428
LOC105607734	1.92946	0.612757	1.03721	0.590776	0.554671	0.999428
LOC105605423	1.36243	1.06356	1.02918	1.03341	0.301413	0.999428
LOC105610591	0.234779	-1.14288	2.14247	-0.533439	0.59373	0.999428
LOC114116629	0.0677849	-0.373799	3.09961	-0.120595	0.904011	0.999428
LOC105612090	0.107339	0.503357	3.09881	0.162436	0.870963	0.999428
LOC114116631	0.482786	-2.67546	1.79461	-1.49083	0.136006	0.999428
LOC114116701	0.0671695	0.22121	3.10186	0.0713153	0.943147	0.999428
LOC114116635	0.733954	0.506957	1.26018	0.402289	0.687472	0.999428
LOC114116636	0.105243	-0.0123999	3.09722	-0.00400355	0.996806	0.999428
LOC114116639	0.193237	1.09722	2.256	0.486355	0.626715	0.999428
LOC114116702	0.463437	-1.77444	1.90482	-0.931555	0.351566	0.999428
LOC114116640	0.0776272	0.22121	3.10186	0.0713153	0.943147	0.999428
LOC114116703	2.52917	-0.459743	1.05402	-0.436179	0.662707	0.999428
LOC105616228	0.0187288	-0.251674	3.10539	-0.0810441	0.935407	0.999428
LOC114116643	3.92304	0.218807	0.601021	0.364059	0.715814	0.999428
LOC105616237	0.194816	-0.168853	2.33761	-0.0722334	0.942416	0.999428
LOC105607421	0.221291	0.157813	2.22384	0.0709643	0.943426	0.999428
LOC105607413	0.458491	0.00649443	1.55898	0.00416582	0.996676	0.999428
LOC114116644	1.32947	-0.277493	0.946916	-0.293049	0.769485	0.999428
LOC105607410	0.204836	0.600571	2.04189	0.294125	0.768662	0.999428
LOC114116646	0.869647	0.525421	1.50072	0.350113	0.726254	0.999428
LOC114116647	0.732215	1.21203	1.25546	0.965408	0.334341	0.999428
LOC105607406	1.49461	0.167426	1.01551	0.16487	0.869047	0.999428
LOC114116706	0.0865137	-0.175572	3.09823	-0.0566686	0.954809	0.999428
LOC114116708	0.342545	-1.60518	1.79964	-0.891949	0.37242	0.999428
LOC105607399	0.0187288	-0.251674	3.10539	-0.0810441	0.935407	0.999428
LOC114116648	0.622311	0.789737	1.36749	0.577509	0.563595	0.999428
LOC101120174	1.41045	0.32933	1.14926	0.286558	0.774451	0.999428
LOC114116649	0.211583	-0.114799	2.23276	-0.0514157	0.958994	0.999428
LOC105610541	0.339435	0.968732	1.84938	0.523814	0.600408	0.999428
LOC105610540	0.231836	0.776538	2.17713	0.356679	0.721332	0.999428
LOC105610542	1.29037	0.203786	1.18894	0.171401	0.863909	0.999428
LOC114116807	0.104627	0.56879	3.09771	0.183616	0.854315	0.999428
LOC114116808	0.305169	-1.40008	1.84178	-0.76018	0.447147	0.999428
LOC114116809	0.196224	-0.644975	2.71527	-0.237536	0.812241	0.999428
LOC105610545	0.188479	-0.817648	2.38029	-0.343507	0.731217	0.999428
LOC105610547	1.91247	0.553598	0.843974	0.655942	0.511861	0.999428
LOC114116811	0.523817	0.0615497	1.48668	0.0414007	0.966976	0.999428
LOC105610550	0.26146	0.635608	1.8838	0.337408	0.735809	0.999428
LOC114116944	0.0187288	-0.251674	3.10539	-0.0810441	0.935407	0.999428
LOC105610551	0.0793833	-0.890571	3.09947	-0.28733	0.773859	0.999428
LOC114116945	1.16786	-0.255793	1.06736	-0.23965	0.810602	0.999428
LOC105606327	3.07745	-0.321144	0.78297	-0.410161	0.681688	0.999428
LOC114116813	0.966028	0.498843	1.13066	0.441198	0.65907	0.999428
LOC105616444	136.375	-0.136571	0.293461	-0.465381	0.641659	0.999428
LOC114116946	1.18206	0.84487	1.09117	0.774278	0.438766	0.999428
LOC114116814	0.0187288	-0.251674	3.10539	-0.0810441	0.935407	0.999428
LOC114116815	0.293825	-0.613976	1.87864	-0.32682	0.743804	0.999428
LOC114116816	6.2006	0.0409024	0.557083	0.0734224	0.94147	0.999428
LOC114116818	0.61669	-2.27275	1.43666	-1.58197	0.113656	0.999428
LOC114116947	0.156011	-1.46115	2.73059	-0.535103	0.592578	0.999428
LOC114116820	1.58069	0.962213	0.939232	1.02447	0.305615	0.999428
LOC114116821	0.0671695	0.22121	3.10186	0.0713153	0.943147	0.999428
LOC114116823	5.06176	0.643209	0.753685	0.853418	0.393427	0.999428
LOC114116825	1.11044	-1.2004	1.13383	-1.05871	0.289733	0.999428
LOC105616421	0.127209	0.0999334	2.97947	0.0335407	0.973243	0.999428
LOC101104162	77.6981	-0.169437	0.300612	-0.56364	0.572999	0.999428
LOC114116949	1.12502	1.27217	1.17204	1.08543	0.27773	0.999428
LOC114116826	0.69021	0.442945	1.46781	0.301773	0.762825	0.999428
LOC114116950	0.0865137	-0.175572	3.09823	-0.0566686	0.954809	0.999428
LOC105606290	23.9309	0.361347	0.553323	0.653048	0.513725	0.999428
LOC105606289	0.2453	1.04144	2.18219	0.477244	0.633189	0.999428
LOC114116827	0.145412	0.248826	2.48729	0.100039	0.920313	0.999428
LOC114116951	1.38363	0.807554	1.1578	0.697492	0.485495	0.999428
LOC105606285	0.605396	-0.222374	1.37328	-0.161929	0.871362	0.999428
LOC105606284	0.0936441	0.515529	3.09861	0.166375	0.867862	0.999428
LOC105606280	0.365925	-0.829076	1.75102	-0.473482	0.635869	0.999428
LOC114116952	0.0490561	-0.628208	3.10164	-0.202541	0.839494	0.999428
LOC114116831	1.17587	0.469912	1.05502	0.445408	0.656025	0.999428
LOC114116953	2.47477	0.18994	0.837561	0.226777	0.820597	0.999428
LOC114116832	3.47647	0.974349	0.75346	1.29317	0.195954	0.999428
LOC105616404	1.31606	0.698934	1.11883	0.6247	0.532168	0.999428
LOC105606270	1.14112	-0.55497	1.10115	-0.503991	0.614268	0.999428
LOC105606267	1.01248	-0.332861	1.04997	-0.31702	0.751228	0.999428
LOC114116955	1.13008	-0.316425	1.21549	-0.260327	0.794612	0.999428
LOC105612390	0.757231	0.838912	1.4134	0.593541	0.552819	0.999428
LOC105612385	0.096356	0.428998	3.10012	0.138381	0.889939	0.999428
LOC114116957	988.429	-0.326818	0.491049	-0.66555	0.505699	0.999428
LOC105613828	0.20925	-0.214328	2.24202	-0.095596	0.923841	0.999428
LOC114116837	0.484144	1.50832	1.54951	0.973415	0.330347	0.999428
LOC105612788	2.24652	0.352775	0.872004	0.404557	0.685803	0.999428
LOC114116959	0.0374576	0.00273544	3.10337	0.000881444	0.999297	0.999428
LOC114116960	0.0749153	0.364135	3.10098	0.117426	0.906523	0.999428
LOC114116963	1.46429	1.26012	0.982658	1.28236	0.199718	0.999428
LOC105612017	0.427156	-0.461379	1.51342	-0.30486	0.760473	0.999428
LOC114116965	0.406783	1.07413	1.5723	0.683156	0.494508	0.999428
LOC114116966	0.54869	1.89013	1.46552	1.28973	0.197143	0.999428
LOC105616380	6.52205	-0.284409	0.512857	-0.554559	0.579197	0.999428
LOC114116969	0.241768	0.825024	2.15231	0.383321	0.701482	0.999428
LOC105616378	0.116226	0.0463626	2.66367	0.0174055	0.986113	0.999428
LOC105611403	0.72241	0.305679	1.23377	0.247761	0.80432	0.999428
LOC114116841	2.42549	-0.545229	0.8083	-0.674537	0.49997	0.999428
LOC114116842	1.82262	0.546429	0.875907	0.623844	0.53273	0.999428
LOC105611406	0.311834	0.0785634	2.09175	0.0375588	0.970039	0.999428
LOC114116856	0.0187288	-0.251674	3.10539	-0.0810441	0.935407	0.999428
LOC105610161	0.22604	-0.85925	1.9824	-0.433438	0.664696	0.999428
LOC105610169	0.312997	-0.868149	1.81613	-0.478021	0.632635	0.999428
LOC105616365	1.27397	-0.706344	0.972248	-0.726506	0.467529	0.999428
LOC105610170	1.73168	0.693243	0.967207	0.716748	0.47353	0.999428
LOC114116859	0.190521	-0.434199	2.31431	-0.187615	0.851178	0.999428
LOC105616364	6.53828	0.170655	0.596752	0.285973	0.774899	0.999428
LOC105610172	0.146376	-0.693673	2.84255	-0.244032	0.807206	0.999428
LOC105616363	1.20412	0.551397	1.03087	0.534884	0.59273	0.999428
LOC114116860	0.580375	0.64996	1.63958	0.396419	0.691796	0.999428
LOC105608416	1.98219	0.330863	1.0387	0.318536	0.750079	0.999428
LOC114116861	0.522996	-0.00350571	1.52953	-0.00229202	0.998171	0.999428
LOC105608414	0.0374576	0.00273544	3.10337	0.000881444	0.999297	0.999428
LOC105608413	3.99144	0.627299	0.821311	0.763778	0.445	0.999428
LOC105608412	0.482486	0.399503	1.60232	0.249328	0.803107	0.999428
LOC114116864	0.145076	-0.811742	2.81583	-0.288278	0.773134	0.999428
LOC105616351	0.461558	-0.602987	1.91059	-0.315602	0.752305	0.999428
LOC114116865	4.28853	0.637434	0.918255	0.69418	0.487569	0.999428
LOC105611623	0.427371	0.366476	1.47317	0.248766	0.803542	0.999428
LOC114116866	2.82807	-0.161932	0.834095	-0.194141	0.846066	0.999428
LOC105616344	148.646	0.0095154	0.363373	0.0261863	0.979109	0.999428
LOC114116979	0.893544	1.01754	1.40189	0.725831	0.467942	0.999428
LOC105616340	17.0206	-0.423901	0.411089	-1.03117	0.302463	0.999428
LOC114116870	4.98178	0.142386	0.591255	0.24082	0.809695	0.999428
LOC114116871	0.205451	0.161388	2.04355	0.0789743	0.937053	0.999428
LOC114116872	0.3485	0.502229	1.82598	0.275046	0.783281	0.999428
LOC114116873	0.186722	0.0122958	2.10931	0.0058293	0.995349	0.999428
LOC114116874	0.812892	1.4508	1.30661	1.11035	0.266848	0.999428
LOC105616335	0.486433	0.543013	1.72039	0.315633	0.752281	0.999428
LOC114116875	1.41209	0.379015	1.00871	0.375741	0.70711	0.999428
LOC114116876	0.0776272	0.22121	3.10186	0.0713153	0.943147	0.999428
LOC114116877	2.00487	0.150541	1.03955	0.144814	0.884858	0.999428
LOC105607806	60.5493	0.135804	0.41424	0.327839	0.743034	0.999428
LOC114116878	1.48677	1.05892	1.01907	1.03911	0.298753	0.999428
LOC114116879	4.05852	-0.33094	0.61034	-0.542223	0.587665	0.999428
LOC114116882	74.1575	-0.474156	0.570809	-0.830674	0.406158	0.999428
LOC105607815	2.0293	0.718534	0.98833	0.727019	0.467215	0.999428
LOC105616327	0.602371	-1.77774	1.66896	-1.06518	0.286795	0.999428
LOC105610744	0.0374576	0.00273544	3.10337	0.000881444	0.999297	0.999428
LOC114116883	1.18851	0.584758	1.17003	0.49978	0.61723	0.999428
LOC105616320	2.5199	-0.90837	0.877714	-1.03493	0.300703	0.999428
LOC105611251	1.38622	0.941134	0.991283	0.94941	0.342412	0.999428
LOC114116887	0.871129	0.0109609	1.21084	0.00905233	0.992777	0.999428
LOC114116886	1.19878	1.4623	1.08428	1.34863	0.177457	0.999428
LOC114116888	0.33709	-1.17206	2.23604	-0.524169	0.600161	0.999428
LOC105611242	0.701496	0.0598421	1.45866	0.0410254	0.967276	0.999428
LOC105611240	0.865495	0.751585	1.20356	0.624468	0.53232	0.999428
LOC114116986	0.782722	0.213058	1.20988	0.176099	0.860216	0.999428
LOC114116891	0.3619	-1.07061	1.76968	-0.604976	0.545195	0.999428
LOC114116892	3.68483	-0.136722	0.637752	-0.21438	0.83025	0.999428
LOC114116893	12.6238	-0.522667	0.568421	-0.919507	0.35783	0.999428
LOC114116894	0.580195	0.997552	1.56593	0.637036	0.524101	0.999428
LOC114116895	2.80344	0.479048	0.697796	0.686515	0.492388	0.999428
LOC105610233	0.136526	0.739276	2.88302	0.256424	0.797624	0.999428
LOC114116987	0.461565	-0.515632	1.48698	-0.346763	0.728769	0.999428
LOC114116897	1.08349	1.17673	1.15478	1.01901	0.308197	0.999428
LOC105606111	0.621681	0.120158	1.35471	0.0886965	0.929323	0.999428
LOC114116899	0.810363	0.925979	1.2037	0.76928	0.441727	0.999428
LOC114116988	0.0303273	-0.989504	3.10509	-0.318671	0.749976	0.999428
LOC114116900	2.2566	-0.779917	0.806857	-0.966612	0.333738	0.999428
LOC105606870	400.304	-0.613207	0.59655	-1.02792	0.303987	0.999428
LOC105606871	1.27017	-1.57902	1.03332	-1.52811	0.126484	0.999428
LOC114116907	0.370397	-0.347934	1.76398	-0.197243	0.843637	0.999428
LOC114116910	2.28633	0.149457	0.84679	0.176498	0.859902	0.999428
LOC114116912	1.30097	1.04786	1.18675	0.882971	0.377252	0.999428
LOC114116914	0.205115	-0.912535	2.23062	-0.409095	0.68247	0.999428
LOC114116915	0.125216	-0.559248	2.97765	-0.187816	0.851021	0.999428
LOC105606856	0.0776272	0.22121	3.10186	0.0713153	0.943147	0.999428
LOC105606855	8.83543	0.618178	0.580945	1.06409	0.287287	0.999428
LOC106991412	0.350528	-0.106336	1.6407	-0.0648115	0.948324	0.999428
LOC114116918	0.146376	-0.693673	2.84255	-0.244032	0.807206	0.999428
LOC105616296	3.22147	-0.018199	0.654669	-0.0277987	0.977823	0.999428
LOC114116922	1.75904	0.378925	0.944626	0.401137	0.688319	0.999428
LOC114116990	0.187699	-1.09345	2.29183	-0.477108	0.633285	0.999428
LOC114116923	1.02978	0.176067	1.24743	0.141143	0.887757	0.999428
LOC105616290	1.75957	0.907189	0.922994	0.982876	0.325668	0.999428
LOC105616288	1.07046	0.040691	1.14897	0.0354151	0.971749	0.999428
LOC114116927	0.178307	0.680617	2.32605	0.292606	0.769824	0.999428
LOC114116928	0.271096	-0.188766	1.89799	-0.0994557	0.920776	0.999428
LOC105616287	0.233639	-0.626542	1.96001	-0.319663	0.749224	0.999428
LOC114116930	0.0974968	-0.156724	2.81161	-0.0557419	0.955547	0.999428
LOC114116934	1.0013	2.05671	1.30135	1.58044	0.114007	0.999428
LOC114116935	0.514682	0.581922	1.53158	0.379948	0.703984	0.999428
LOC105612366	1.80161	1.07614	0.97867	1.09959	0.271509	0.999428
LOC114117332	0.230691	-0.146705	2.24373	-0.0653843	0.947868	0.999428
LOC114117333	11.7553	0.266683	0.460825	0.578707	0.562787	0.999428
LOC105613348	1.00211	1.302	1.17352	1.10948	0.267222	0.999428
LOC105609394	4.90597	-0.450265	0.708828	-0.635224	0.525282	0.999428
LOC105609383	0.96599	0.927954	1.24303	0.746529	0.455348	0.999428
LOC105609379	1.09351	1.23599	1.09978	1.12385	0.261075	0.999428
LOC105611804	160.357	-0.379186	0.571275	-0.663754	0.506848	0.999428
LOC105611803	0.832057	1.07746	1.31089	0.821927	0.411119	0.999428
LOC106990525	0.0374576	0.00273544	3.10337	0.000881444	0.999297	0.999428
LOC114117343	2.04558	0.326165	0.846901	0.385128	0.700143	0.999428
LOC114117344	0.187699	-1.09345	2.29183	-0.477108	0.633285	0.999428
LOC105610782	0.227363	0.475012	1.95555	0.242904	0.80808	0.999428
LOC114117349	0.224618	-0.214719	2.19889	-0.097649	0.922211	0.999428
LOC114117291	0.141908	0.621308	2.81901	0.220399	0.82556	0.999428
LOC114117351	0.43806	-1.03036	1.56897	-0.656709	0.511368	0.999428
LOC114117292	3.0501	1.53953	0.993411	1.54974	0.121204	0.999428
LOC114117354	0.48259	0.223331	1.54427	0.144619	0.885012	0.999428
LOC114117355	0.584775	-2.1093	1.82045	-1.15867	0.246591	0.999428
LOC114117356	0.847987	0.760195	1.44307	0.526789	0.59834	0.999428
LOC105607267	1.07363	0.912842	1.25373	0.728101	0.466552	0.999428
LOC105606490	0.0187288	-0.251674	3.10539	-0.0810441	0.935407	0.999428
LOC105606489	0.531478	1.44829	1.46642	0.987636	0.323331	0.999428
LOC105606487	0.145937	0.243657	2.5	0.0974628	0.922359	0.999428
LOC114117293	0.0303273	-0.989504	3.10509	-0.318671	0.749976	0.999428
LOC105606472	0.806335	0.984358	1.29677	0.759083	0.447803	0.999428
LOC114117225	1.93235	0.7196	0.894533	0.804442	0.421142	0.999428
LOC105606461	3.54175	-0.187719	0.70289	-0.267067	0.789417	0.999428
LOC105606453	0.564873	0.611446	1.41601	0.431809	0.665881	0.999428
LOC105616526	27.6261	0.780501	0.61339	1.27244	0.203217	0.999428
LOC105606448	0.485586	0.204605	1.66449	0.122924	0.902167	0.999428
LOC105606443	2.17537	-0.360309	0.805396	-0.447368	0.654609	0.999428
LOC105606444	2.09346	1.34844	0.90233	1.4944	0.135071	0.999428
LOC105616528	1.59739	0.59854	1.00631	0.594788	0.551985	0.999428
LOC105606441	0.694305	-0.0189618	1.56753	-0.0120966	0.990349	0.999428
LOC114117228	0.689726	1.06832	1.3115	0.81458	0.415313	0.999428
LOC114117229	1.41662	-1.72424	0.971545	-1.77474	0.075941	0.999428
LOC105609137	0.0187288	-0.251674	3.10539	-0.0810441	0.935407	0.999428
LOC114117230	0.118086	-1.45944	3.00284	-0.48602	0.626953	0.999428
LOC114117296	0.830515	-0.270133	1.25561	-0.215141	0.829657	0.999428
LOC114117297	0.428751	0.863457	1.74135	0.495854	0.619997	0.999428
LOC114117231	2.19839	0.784414	1.02178	0.767691	0.44267	0.999428
LOC106991487	1.53306	-0.234757	0.900115	-0.260808	0.794241	0.999428
LOC114117233	0.0793833	-0.890571	3.09947	-0.28733	0.773859	0.999428
LOC114117234	0.898326	-0.955582	1.2117	-0.788632	0.430327	0.999428
LOC114117235	1.95012	0.916471	1.03337	0.886876	0.375145	0.999428
LOC114117236	1.85439	0.117905	0.875518	0.134669	0.892873	0.999428
LOC105616533	3.87102	0.882093	0.859927	1.02578	0.304997	0.999428
LOC105609715	2.1444	-0.668317	0.771366	-0.866407	0.386267	0.999428
LOC106991467	0.145937	0.243657	2.5	0.0974628	0.922359	0.999428
LOC114117241	0.25304	-0.467902	1.94431	-0.240652	0.809825	0.999428
LOC105609731	1.32159	0.469519	0.97788	0.480139	0.631128	0.999428
LOC114117242	0.165897	-0.476365	2.84874	-0.167219	0.867197	0.999428
LOC114117243	2.50238	-0.0885595	0.734404	-0.120587	0.904018	0.999428
LOC114117246	0.0490561	-0.628208	3.10164	-0.202541	0.839494	0.999428
LOC114117299	2.25493	0.232204	0.833808	0.278486	0.780639	0.999428
LOC105608234	0.547476	-0.58052	1.42375	-0.407738	0.683466	0.999428
LOC114117248	1.2782	0.632911	1.17754	0.537488	0.59093	0.999428
LOC105608222	1.39964	-0.051429	1.19157	-0.0431605	0.965574	0.999428
LOC114117250	2.74093	1.52192	0.868838	1.75167	0.0798311	0.999428
LOC101120681	4.46945	0.0329475	0.708201	0.0465228	0.962894	0.999428
LOC105609467	0.0981121	-0.636162	3.09744	-0.205383	0.837273	0.999428
LOC114117300	0.575822	1.27632	1.53496	0.8315	0.405691	0.999428
LOC106991494	0.788158	0.564356	1.58017	0.357148	0.720981	0.999428
LOC114117252	0.752851	-0.346978	1.27435	-0.272278	0.785408	0.999428
LOC114117254	17.6642	0.420853	0.628569	0.669541	0.50315	0.999428
LOC105607655	0.838972	0.865326	1.30757	0.661783	0.50811	0.999428
LOC105616575	21.8366	0.393599	0.575093	0.684409	0.493717	0.999428
LOC114117303	0.959628	1.75026	1.19652	1.46278	0.143527	0.999428
LOC101120180	172.258	-0.0229991	0.327794	-0.0701634	0.944064	0.999428
LOC105609969	0.438681	-1.32626	1.58388	-0.837345	0.402398	0.999428
LOC105616586	0.291172	0.798422	1.83791	0.434418	0.663985	0.999428
LOC114117304	0.153683	0.344244	2.46267	0.139785	0.88883	0.999428
LOC114117255	0.586158	-0.172754	1.4806	-0.116678	0.907115	0.999428
LOC106990172	1.38648	-0.155665	0.973412	-0.159917	0.872946	0.999428
LOC114117305	0.352728	0.14474	1.667	0.0868262	0.93081	0.999428
LOC114117256	2.05997	-1.02065	0.874607	-1.16698	0.243217	0.999428
LOC114117258	6.26961	0.434931	0.553356	0.785987	0.431875	0.999428
LOC114117260	1.55708	-0.8977	1.10311	-0.813793	0.415764	0.999428
LOC114117261	1.19872	0.353157	1.0807	0.326786	0.743829	0.999428
LOC105613169	0.213722	0.245991	2.25363	0.109153	0.913081	0.999428
LOC105613171	13.1105	-0.44317	0.443161	-1.00002	0.317301	0.999428
LOC106991500	1.40521	0.589756	1.01209	0.58271	0.560088	0.999428
LOC114117262	0.226401	-1.73346	2.46294	-0.703817	0.481547	0.999428
LOC105616624	0.375723	0.504182	1.62862	0.309577	0.756883	0.999428
LOC105610043	0.341205	-0.421197	1.77709	-0.237014	0.812646	0.999428
LOC106991502	0.589474	-0.584726	1.4753	-0.396344	0.691851	0.999428
LOC114117264	3.05813	0.613197	1.00694	0.608973	0.542542	0.999428
LOC105610032	4.61436	-1.15548	0.707077	-1.63416	0.102225	0.999428
LOC105610031	0.240197	0.439756	2.20769	0.199192	0.842112	0.999428
LOC105610030	0.472724	1.62971	1.51847	1.07326	0.283155	0.999428
LOC114117542	0.563734	-0.332264	1.48912	-0.223127	0.823436	0.999428
LOC114117543	2.12478	0.309163	0.935576	0.330452	0.741059	0.999428
LOC105613179	0.758294	1.50616	1.45091	1.03808	0.299234	0.999428
LOC114117489	0.0671695	0.22121	3.10186	0.0713153	0.943147	0.999428
LOC114117544	2.94213	0.63744	0.751669	0.848032	0.39642	0.999428
LOC114117491	0.723843	1.59999	1.43314	1.11642	0.264243	0.999428
LOC105616637	0.250319	-0.278994	2.20598	-0.126472	0.899359	0.999428
LOC105610244	0.87841	0.429741	1.22672	0.350319	0.7261	0.999428
LOC114117493	0.260497	0.927145	2.10936	0.439538	0.660272	0.999428
LOC114117548	0.565595	0.318605	1.39151	0.228964	0.818897	0.999428
LOC114117549	4.37826	1.37296	0.725459	1.89255	0.0584182	0.999428
LOC114117550	0.0671695	0.22121	3.10186	0.0713153	0.943147	0.999428
LOC114117551	0.473427	1.34808	1.48958	0.905006	0.365462	0.999428
LOC105610814	0.126068	0.679653	2.58536	0.262885	0.792639	0.999428
LOC114117552	0.111138	-0.0473831	3.10374	-0.0152665	0.98782	0.999428
LOC114117554	1.01002	0.665834	1.11769	0.595721	0.551361	0.999428
LOC114117555	0.0187288	-0.251674	3.10539	-0.0810441	0.935407	0.999428
LOC105616661	0.935683	0.218745	1.16487	0.187784	0.851046	0.999428
LOC105611263	0.157011	-0.212742	2.45247	-0.086746	0.930873	0.999428
LOC114117495	0.996617	-0.0917044	1.06874	-0.0858062	0.931621	0.999428
LOC114117558	2.07372	0.236246	0.804502	0.293655	0.769022	0.999428
LOC114117559	0.446557	-0.40348	1.57023	-0.256956	0.797213	0.999428
LOC105611292	1.11454	-0.0074871	1.19102	-0.0062863	0.994984	0.999428
LOC114117560	1.4849	-0.348338	0.996554	-0.349543	0.726682	0.999428
LOC114117562	0.26549	0.0972158	1.98769	0.048909	0.960992	0.999428
LOC105607883	0.183395	0.517924	2.32438	0.222822	0.823674	0.999428
LOC114117563	1.18424	0.259578	1.06525	0.243679	0.807479	0.999428
LOC114117564	1.61392	1.24514	1.17751	1.05743	0.290314	0.999428
LOC114117565	1.84492	0.0118709	0.993236	0.0119517	0.990464	0.999428
LOC114117497	0.296383	0.731181	2.10111	0.347998	0.727842	0.999428
LOC105610334	0.685456	-0.94991	1.29913	-0.731192	0.464662	0.999428
LOC105609153	1.19124	-0.36791	1.00734	-0.365229	0.714941	0.999428
LOC105609157	0.0187288	-0.251674	3.10539	-0.0810441	0.935407	0.999428
LOC114117568	0.613287	0.746132	1.4115	0.528609	0.597077	0.999428
LOC114117499	0.332939	-0.655204	1.82279	-0.359451	0.719258	0.999428
LOC114117570	1.41382	1.20492	1.10318	1.09223	0.274733	0.999428
LOC114117501	0.0187288	-0.251674	3.10539	-0.0810441	0.935407	0.999428
LOC114117571	0.84333	0.112381	1.17045	0.0960156	0.923508	0.999428
LOC105609165	2.01073	-0.289848	0.843344	-0.343688	0.731081	0.999428
LOC114117572	1.27883	1.29754	1.11773	1.16088	0.245692	0.999428
LOC105613245	6.01514	0.108165	0.513083	0.210814	0.833032	0.999428
LOC105613248	0.637232	-0.396129	1.58994	-0.249147	0.803247	0.999428
LOC114117575	0.339658	-0.484359	1.83022	-0.264645	0.791283	0.999428
LOC114117577	0.760568	2.3563	1.2801	1.84071	0.0656638	0.999428
LOC114117578	0.270919	-0.321916	2.07481	-0.155154	0.8767	0.999428
LOC105612279	1.15116	0.403044	1.1397	0.353639	0.723609	0.999428
LOC114117580	0.426845	0.659697	1.47207	0.448142	0.65405	0.999428
LOC114117581	1.12494	1.05456	1.14934	0.917533	0.358863	0.999428
LOC114117503	0.107339	0.503357	3.09881	0.162436	0.870963	0.999428
LOC114117582	1.33924	0.349637	1.01079	0.345906	0.729413	0.999428
LOC105609021	0.141465	-0.42854	2.85361	-0.150174	0.880627	0.999428
LOC105609026	0.392325	-2.38755	1.74092	-1.37143	0.170241	0.999428
LOC114117506	1.4888	-0.268003	0.976112	-0.274561	0.783653	0.999428
LOC105616705	0.261302	-0.231849	1.92353	-0.120533	0.904061	0.999428
LOC105611101	4.44769	-0.311902	0.688686	-0.452895	0.650625	0.999428
LOC106991526	1.49202	0.392213	1.08538	0.361359	0.717831	0.999428
LOC114117507	0.0981121	-0.636162	3.09744	-0.205383	0.837273	0.999428
LOC105616708	2.58502	1.28296	0.916898	1.39924	0.161742	0.999428
LOC114117587	0.392371	-0.434571	1.95482	-0.222307	0.824075	0.999428
LOC114117588	0.274992	-0.460553	2.18196	-0.211073	0.83283	0.999428
LOC105609938	0.287113	0.00598794	2.12948	0.00281192	0.997756	0.999428
LOC114117508	1.01823	1.77655	1.48179	1.19892	0.230558	0.999428
LOC114117590	10.3549	0.232659	0.570862	0.407557	0.683599	0.999428
LOC114117509	3.32627	0.703755	1.00574	0.699737	0.484092	0.999428
LOC114117595	3.48531	-0.815435	0.929254	-0.877515	0.380207	0.999428
LOC105606248	0.224573	-1.55478	2.20572	-0.704884	0.480882	0.999428
LOC114117596	3.45498	-0.783458	0.95476	-0.820581	0.411885	0.999428
LOC114117597	1.09352	0.827372	1.11916	0.73928	0.459737	0.999428
LOC105616720	0.63319	1.66098	1.34326	1.23653	0.216263	0.999428
LOC114117598	6.22891	0.0918037	0.495426	0.185303	0.852992	0.999428
LOC114117599	110.666	-0.698531	0.574626	-1.21563	0.224127	0.999428
LOC114117600	0.173983	0.985136	2.65667	0.370816	0.710775	0.999428
LOC114117601	0.636605	-1.3818	1.4581	-0.947677	0.343294	0.999428
LOC114117603	15.5784	0.0676317	0.455995	0.148317	0.882093	0.999428
LOC105606221	699.362	-0.480916	0.567475	-0.847467	0.396735	0.999428
LOC114117604	1.93759	0.0745832	0.961548	0.0775657	0.938173	0.999428
LOC105606212	1.49965	0.371262	0.892367	0.416042	0.677379	0.999428
LOC105606208	0.119553	-0.688163	3.02588	-0.227426	0.820092	0.999428
LOC114117512	0.539088	0.0829077	1.4899	0.0556464	0.955624	0.999428
LOC114117514	0.429305	-0.129624	1.72666	-0.0750719	0.940157	0.999428
LOC114117606	0.436844	0.832477	1.76353	0.472052	0.63689	0.999428
LOC114117609	2.62901	0.906273	0.784502	1.15522	0.248	0.999428
LOC106991530	0.453905	2.03928	1.51812	1.3433	0.179176	0.999428
LOC114117610	0.0671695	0.22121	3.10186	0.0713153	0.943147	0.999428
LOC114117611	0.362334	-0.840836	1.65984	-0.506575	0.612453	0.999428
LOC114117616	0.323816	-1.88939	1.79713	-1.05133	0.293105	0.999428
LOC114117617	0.462964	0.711299	1.61595	0.440175	0.65981	0.999428
LOC114117615	0.0671695	0.22121	3.10186	0.0713153	0.943147	0.999428
LOC114117620	0.577841	0.726093	1.48929	0.487544	0.625873	0.999428
LOC105606908	12.8264	-0.966734	0.662864	-1.45842	0.144725	0.999428
LOC105606907	1.68561	1.18654	1.06595	1.11312	0.265655	0.999428
LOC105606903	0.451884	-0.38463	1.62582	-0.236576	0.812985	0.999428
LOC105606890	0.145234	0.222232	2.79943	0.0793847	0.936727	0.999428
LOC114117519	0.352113	0.587006	2.01913	0.290722	0.771264	0.999428
LOC105606885	0.0858983	0.420146	3.10028	0.135519	0.892202	0.999428
LOC105616743	0.0187288	-0.251674	3.10539	-0.0810441	0.935407	0.999428
LOC105606881	0.0671695	0.22121	3.10186	0.0713153	0.943147	0.999428
LOC114117629	1.28119	1.55621	1.22588	1.26946	0.204278	0.999428
LOC105616747	0.157011	-0.212742	2.45247	-0.086746	0.930873	0.999428
LOC114117631	0.904709	0.0943806	1.12752	0.0837066	0.93329	0.999428
LOC105610214	0.906075	0.165228	1.21157	0.136375	0.891525	0.999428
LOC114117632	0.125216	-0.559248	2.97765	-0.187816	0.851021	0.999428
LOC114117633	0.380431	1.36481	1.71744	0.794679	0.4268	0.999428
LOC114117634	0.552372	1.30004	1.61707	0.803948	0.421427	0.999428
LOC101111041	0.153683	0.344244	2.46267	0.139785	0.88883	0.999428
LOC114117637	0.500784	0.328612	1.43606	0.228829	0.819002	0.999428
LOC114117638	0.496952	-1.07358	1.49982	-0.715804	0.474113	0.999428
LOC114117522	0.960457	-1.11084	1.24919	-0.889253	0.373867	0.999428
LOC105609544	5765.22	-0.364814	0.507164	-0.71932	0.471944	0.999428
LOC114117639	1.07147	0.100702	1.11931	0.0899675	0.928313	0.999428
LOC105609542	0.678272	-0.132732	1.26255	-0.10513	0.916273	0.999428
LOC114117523	0.456682	0.303654	1.69505	0.179142	0.857827	0.999428
LOC114117524	0.227275	-1.31871	2.16123	-0.610166	0.541752	0.999428
LOC114117640	0.952425	1.50218	1.41573	1.06106	0.288661	0.999428
LOC114117525	0.0968814	0.478061	3.09925	0.154251	0.877412	0.999428
LOC105608636	0.563533	0.522091	1.51851	0.343818	0.730983	0.999428
LOC105608638	1.85363	-1.34127	0.940804	-1.42567	0.153964	0.999428
LOC114117641	0.342886	-0.295455	1.78643	-0.165388	0.868638	0.999428
LOC106990143	1.96424	-0.18356	0.90418	-0.203012	0.839126	0.999428
LOC105608648	1.10403	-0.603925	1.1118	-0.543196	0.586995	0.999428
LOC105608654	0.0187288	-0.251674	3.10539	-0.0810441	0.935407	0.999428
LOC105608656	3.77073	0.730791	0.71457	1.0227	0.306449	0.999428
LOC114117642	0.409421	-0.0090824	2.00443	-0.00453115	0.996385	0.999428
LOC114117644	0.484587	1.4112	1.6148	0.873916	0.382164	0.999428
LOC114117845	1.69199	-1.23308	0.915731	-1.34655	0.178126	0.999428
LOC114117846	0.126068	0.679653	2.58536	0.262885	0.792639	0.999428
LOC114117848	1.67027	-0.196077	0.991158	-0.197826	0.843181	0.999428
LOC114117781	0.322818	0.105374	2.07784	0.0507134	0.959554	0.999428
LOC105609376	7.79447	-0.366573	0.517274	-0.708663	0.478533	0.999428
LOC105616812	0.379051	0.0501227	1.74827	0.0286699	0.977128	0.999428
LOC114117849	0.0981121	-0.636162	3.09744	-0.205383	0.837273	0.999428
LOC105616822	58.4219	-0.488634	0.44044	-1.10942	0.267248	0.999428
LOC105609364	1273.96	-0.431409	0.744892	-0.579156	0.562484	0.999428
LOC114108669	1.86257	0.336867	0.87434	0.385282	0.700029	0.999428
LOC105613298	2.89549	0.773375	0.783067	0.987623	0.323337	0.999428
LOC106990575	0.865922	1.01178	1.41615	0.714461	0.474942	0.999428
LOC114117851	0.0374576	0.00273544	3.10337	0.000881444	0.999297	0.999428
LOC114117850	0.174947	0.138704	2.38123	0.0582487	0.953551	0.999428
LOC114117854	2.93742	-0.311797	0.703567	-0.443166	0.657645	0.999428
LOC114117855	1.21072	0.605812	1.09154	0.555006	0.578891	0.999428
LOC114117857	3.33635	-0.25772	0.713141	-0.361387	0.71781	0.999428
LOC114117858	0.565895	1.18966	1.38061	0.861691	0.388858	0.999428
LOC105609115	0.13557	-0.273154	2.98411	-0.0915363	0.927066	0.999428
LOC105609117	1.72991	-0.051486	0.975199	-0.0527954	0.957895	0.999428
LOC114117859	2.35565	0.937099	0.926912	1.01099	0.312021	0.999428
LOC106991584	0.924245	-0.252886	1.16524	-0.217025	0.828189	0.999428
LOC114117783	0.751613	-0.830322	1.29397	-0.641686	0.521077	0.999428
LOC114117860	0.139422	-0.895848	2.92244	-0.306541	0.759192	0.999428
LOC114117863	2.27538	-0.409987	0.826794	-0.495875	0.619982	0.999428
LOC114117864	2.21913	0.687109	0.824868	0.832993	0.404849	0.999428
LOC114117865	2.43891	-0.205373	0.780065	-0.263277	0.792337	0.999428
LOC114117866	0.509326	1.05059	1.66756	0.630018	0.528683	0.999428
LOC105613342	1.16599	0.698735	1.10122	0.63451	0.525748	0.999428
LOC114117872	1.0538	2.58151	1.49785	1.72348	0.0848015	0.999428
LOC114117873	0.764909	1.41746	1.26551	1.12007	0.262685	0.999428
LOC105616845	0.589927	-0.0591976	1.4162	-0.0418003	0.966658	0.999428
LOC114117784	0.467383	0.912694	1.59741	0.571359	0.567756	0.999428
LOC114117874	0.272444	0.408432	1.77214	0.230475	0.817723	0.999428
LOC106990291	0.682589	0.179542	1.3636	0.131668	0.895247	0.999428
LOC114117875	0.911151	0.136218	1.31648	0.103471	0.917589	0.999428
LOC105608136	0.549585	0.403386	1.49294	0.270197	0.787009	0.999428
LOC105608129	0.0858983	0.420146	3.10028	0.135519	0.892202	0.999428
LOC105608127	0.624501	0.731271	1.46684	0.498534	0.618108	0.999428
LOC114117876	0.676781	1.09676	1.46638	0.747939	0.454497	0.999428
LOC106991591	7.4574	0.785894	0.720024	1.09148	0.27506	0.999428
LOC105608122	4.02228	0.312047	0.748277	0.41702	0.676664	0.999428
LOC114117881	1.0377	0.483518	1.24356	0.388818	0.697411	0.999428
LOC105613123	0.768062	0.998782	1.21743	0.8204	0.411988	0.999428
LOC105613125	0.0490561	-0.628208	3.10164	-0.202541	0.839494	0.999428
LOC114117882	0.386091	0.936459	1.71641	0.545592	0.585347	0.999428
LOC114117883	0.0865137	-0.175572	3.09823	-0.0566686	0.954809	0.999428
LOC106991594	0.542054	-1.96257	1.68286	-1.16621	0.243528	0.999428
LOC105611951	0.185255	-0.626168	2.08568	-0.300222	0.764008	0.999428
LOC114117884	11.4849	0.0260148	0.586244	0.0443755	0.964605	0.999428
LOC114117885	9.06413	-0.183915	0.477289	-0.385332	0.699991	0.999428
LOC105616860	1.19082	0.502675	1.15739	0.434318	0.664057	0.999428
LOC105605940	4.12437	0.395288	0.812577	0.486462	0.626639	0.999428
LOC114117801	0.271918	0.682624	1.87306	0.364443	0.715527	0.999428
LOC114117959	0.125684	-1.17802	3.1035	-0.379579	0.704258	0.999428
LOC114117960	0.220676	0.632778	1.96837	0.321473	0.747852	0.999428
LOC105606370	3.95748	-0.0953773	0.731139	-0.13045	0.89621	0.999428
LOC114117962	2.78881	0.150413	0.840049	0.179053	0.857896	0.999428
LOC106991596	1.99325	0.0438997	0.963032	0.0455849	0.963641	0.999428
LOC114117965	0.0793833	-0.890571	3.09947	-0.28733	0.773859	0.999428
LOC114117966	0.569	0.493076	1.56277	0.315514	0.752371	0.999428
LOC105606379	8.63068	0.272748	0.498593	0.547034	0.584355	0.999428
LOC105606388	0.0484407	-0.0473831	3.10374	-0.0152665	0.98782	0.999428
LOC106990158	1.17147	-0.293789	1.30998	-0.22427	0.822547	0.999428
LOC105606390	1.80098	0.597705	0.944786	0.632635	0.526972	0.999428
LOC114117970	0.918059	0.0738822	1.23718	0.0597181	0.95238	0.999428
LOC114117971	0.726864	0.273359	1.34696	0.202945	0.839178	0.999428
LOC105607560	1.61576	0.395636	0.888064	0.445504	0.655956	0.999428
LOC114117973	1.0899	0.112226	1.15897	0.0968326	0.922859	0.999428
LOC114117805	0.0303273	-0.989504	3.10509	-0.318671	0.749976	0.999428
LOC105616874	0.193237	1.09722	2.256	0.486355	0.626715	0.999428
LOC105616873	0.156395	0.292616	2.18242	0.134079	0.89334	0.999428
LOC105607573	0.320358	0.977023	1.65235	0.591292	0.554325	0.999428
LOC105607577	0.192385	0.0413703	2.29411	0.0180333	0.985612	0.999428
LOC114117762	5.60613	0.175858	0.696938	0.252329	0.800787	0.999428
LOC114117764	8.75164	-0.462929	0.728573	-0.635392	0.525173	0.999428
LOC114117763	3.61999	-0.513548	0.726986	-0.706407	0.479935	0.999428
LOC114117766	1.97637	0.342553	0.925968	0.36994	0.711427	0.999428
LOC114117765	0.284499	-1.05861	1.87298	-0.565201	0.571937	0.999428
LOC114117767	0.187338	-0.424977	2.38031	-0.178538	0.8583	0.999428
LOC105607593	2.00294	-1.11811	0.844286	-1.32433	0.185395	0.999428
LOC114117981	14.4897	0.538215	0.647939	0.830657	0.406167	0.999428
LOC114117980	0.0561865	0.200962	3.10199	0.0647849	0.948345	0.999428
LOC114117807	0.476561	0.339183	1.74534	0.194336	0.845912	0.999428
LOC114117986	0.449841	0.300933	1.58482	0.189884	0.8494	0.999428
LOC114117814	0.0490561	-0.628208	3.10164	-0.202541	0.839494	0.999428
LOC114117815	0.95248	-1.98621	1.5798	-1.25725	0.208662	0.999428
LOC114117988	3.84277	-0.0786399	0.709638	-0.110817	0.911762	0.999428
LOC105608813	0.815385	0.311111	1.28087	0.24289	0.808091	0.999428
LOC114117989	0.814468	1.01651	1.27023	0.800253	0.423564	0.999428
LOC114117990	0.492512	0.466021	1.47278	0.316422	0.751682	0.999428
LOC114117817	0.0374576	0.00273544	3.10337	0.000881444	0.999297	0.999428
LOC101122718	16.6524	-0.740694	0.520245	-1.42374	0.154521	0.999428
LOC101103174	13.1847	-0.741756	0.431263	-1.71996	0.0854397	0.999428
LOC105616889	0.34236	-0.262237	1.79502	-0.146092	0.883849	0.999428
LOC114117996	10.3954	-1.13315	0.55012	-2.05983	0.0394152	0.999428
LOC114117997	1.07601	0.658165	1.12646	0.584277	0.559034	0.999428
LOC105605818	8.88751	-0.842136	0.532584	-1.58122	0.113827	0.999428
LOC101104051	12.4946	0.170343	0.412945	0.412506	0.679968	0.999428
LOC114117998	2.86844	-0.0782529	0.750013	-0.104335	0.916903	0.999428
LOC114118000	3.2151	0.217531	0.867199	0.250843	0.801936	0.999428
LOC114118001	0.183395	0.517924	2.32438	0.222822	0.823674	0.999428
LOC114118003	1.0112	0.228721	1.1843	0.193128	0.846859	0.999428
LOC114117824	0.0606545	-1.25187	3.10292	-0.403448	0.686619	0.999428
LOC114118005	1.49908	-2.22342	1.12125	-1.98299	0.0473684	0.999428
LOC114118007	0.278752	0.370452	2.07194	0.178795	0.858099	0.999428
LOC114118008	2.58194	-0.406964	0.838897	-0.485118	0.627593	0.999428
LOC105616899	0.649825	0.792573	1.4938	0.530573	0.595715	0.999428
LOC105608454	0.799477	-1.28119	1.30724	-0.980071	0.327051	0.999428
LOC105616901	5.16868	0.254716	0.579261	0.439726	0.660135	0.999428
LOC114118010	2.2247	0.913223	0.860576	1.06118	0.28861	0.999428
LOC105608446	3.68747	-0.242134	0.720678	-0.335981	0.736886	0.999428
LOC114118012	2.90182	1.11437	0.794659	1.40232	0.160819	0.999428
LOC105608443	0.936123	-0.923381	1.13563	-0.813103	0.416159	0.999428
LOC114117828	1.01295	-0.829888	1.16455	-0.712626	0.476077	0.999428
LOC105608442	0.674363	0.585671	1.34476	0.43552	0.663185	0.999428
LOC101104423	0.559076	1.57409	1.77471	0.886953	0.375104	0.999428
LOC114118015	0.76852	1.31962	1.43457	0.919872	0.35764	0.999428
LOC114118016	1.13659	1.08865	1.1265	0.9664	0.333844	0.999428
LOC105608433	0.521786	0.885627	1.42399	0.621934	0.533986	0.999428
LOC105612071	0.0187288	-0.251674	3.10539	-0.0810441	0.935407	0.999428
LOC105612077	29.0797	1.12957	0.730871	1.54551	0.122224	0.999428
LOC114117778	0.0787679	-0.423917	3.09999	-0.136748	0.89123	0.999428
LOC105601974	0.163526	0.947381	2.37319	0.399201	0.689745	0.999428
LOC114117779	0.709078	1.20687	1.32874	0.908282	0.363729	0.999428
LOC105601982	1.78099	-0.00572322	0.899315	-0.00636397	0.994922	0.999428
LOC105601953	0.761295	0.748474	1.43278	0.522393	0.601397	0.999428
LOC101107129	1.53503	0.267824	1.01612	0.263577	0.792106	0.999428
LOC114118021	0.291875	0.631234	2.09379	0.301479	0.76305	0.999428
LOC114118039	4.703	-0.932756	0.564753	-1.65162	0.0986125	0.999428
LOC114118040	0.650306	-0.660691	1.30987	-0.504393	0.613985	0.999428
LOC114118037	0.535222	0.631671	1.53862	0.410543	0.681407	0.999428
LOC114118038	0.0606545	-1.25187	3.10292	-0.403448	0.686619	0.999428
LOC114118036	7.76752	-0.328802	0.718809	-0.457427	0.647364	0.999428
LOC114118045	3.26275	0.277725	0.81114	0.342389	0.732058	0.999428
LOC101115194	0.207823	-0.956302	2.66869	-0.358341	0.720088	0.999428
LOC105613405	1.04724	0.15679	1.07565	0.145764	0.884108	0.999428
LOC106990745	0.951524	0.864377	1.16452	0.742263	0.457928	0.999428
LOC114118055	2.65425	0.869243	0.996101	0.872645	0.382856	0.999428
LOC106990747	1.18555	-0.666434	1.02664	-0.649144	0.516245	0.999428
LOC105601998	0.893354	0.449393	1.24411	0.361215	0.717939	0.999428
LOC114118068	0.278066	-1.33697	2.04732	-0.653035	0.513734	0.999428
LOC114117841	0.116048	-0.424938	3.03976	-0.139793	0.888823	0.999428
LOC114118091	2.36893	0.700659	0.874778	0.800956	0.423157	0.999428
LOC114118093	0.433872	1.16084	1.69857	0.683426	0.494338	0.999428
LOC114118095	0.980358	-0.553936	1.26539	-0.437759	0.661561	0.999428
LOC114118092	4.13483	-0.206929	0.723038	-0.286194	0.774729	0.999428
LOC114118094	5.24224	0.615693	0.710091	0.867062	0.385908	0.999428
LOC105602038	0.265436	0.315348	2.12079	0.148694	0.881795	0.999428
LOC114118101	0.664336	1.21182	1.33627	0.906865	0.364478	0.999428
LOC105602046	1.59091	-0.0513047	0.99884	-0.0513643	0.959035	0.999428
LOC114118104	1.2244	0.963559	1.18806	0.811038	0.417344	0.999428
LOC114118379	0.230518	1.234	1.93195	0.638733	0.522997	0.999428
LOC114118240	0.0671695	0.22121	3.10186	0.0713153	0.943147	0.999428
LOC105613784	0.226552	-0.79026	2.60917	-0.302877	0.761983	0.999428
LOC114118386	1.21024	1.15416	1.16901	0.987302	0.323495	0.999428
LOC114118245	0.269555	0.321494	2.11945	0.151688	0.879433	0.999428
LOC105602161	0.141908	0.621308	2.81901	0.220399	0.82556	0.999428
LOC105602163	1.19999	-0.393305	1.04417	-0.376667	0.706421	0.999428
LOC114118246	0.609661	-0.200009	1.47495	-0.135605	0.892134	0.999428
LOC114118247	0.648469	-0.343173	1.43084	-0.239841	0.810454	0.999428
LOC114118389	1.02758	0.259542	1.19249	0.217647	0.827704	0.999428
LOC105602189	1.57503	-0.0720807	0.943026	-0.0764355	0.939073	0.999428
LOC105602194	0.581797	0.00276264	1.43664	0.00192299	0.998466	0.999428
LOC114118393	0.232171	-1.34992	2.19434	-0.615183	0.538434	0.999428
LOC114118395	0.290469	0.993414	2.3009	0.43175	0.665923	0.999428
LOC105602198	0.152891	0.680761	2.43646	0.279406	0.779933	0.999428
LOC114118397	0.789229	0.0848981	1.30006	0.0653033	0.947933	0.999428
LOC114118398	0.599883	-0.129875	1.43849	-0.0902855	0.92806	0.999428
LOC105602204	0.469931	0.946754	1.68706	0.561186	0.574671	0.999428
LOC105602205	0.0981121	-0.636162	3.09744	-0.205383	0.837273	0.999428
LOC114118399	23141.1	-0.484843	0.706007	-0.68674	0.492246	0.999428
LOC105602212	43766.8	-0.31857	0.567129	-0.561724	0.574304	0.999428
LOC114118253	0.154928	-0.33284	2.42907	-0.137024	0.891012	0.999428
LOC114118400	0.153068	0.884471	2.76745	0.319598	0.749273	0.999428
LOC105602223	0.163805	-0.551762	2.73713	-0.201584	0.840242	0.999428
LOC105602237	0.0858983	0.420146	3.10028	0.135519	0.892202	0.999428
LOC114118404	0.442193	0.0919905	1.80313	0.0510171	0.959312	0.999428
LOC114118257	0.701051	1.42373	1.29769	1.09713	0.272586	0.999428
LOC114118407	1.27895	0.87925	1.18766	0.740323	0.459104	0.999428
LOC114118408	0.669553	1.42759	1.29559	1.10188	0.270514	0.999428
LOC114118406	0.0787679	-0.423917	3.09999	-0.136748	0.89123	0.999428
LOC114118409	0.268501	1.42174	2.06447	0.68867	0.491031	0.999428
LOC114118258	0.0787679	-0.423917	3.09999	-0.136748	0.89123	0.999428
LOC105602268	4.11601	0.733606	0.725154	1.01166	0.311703	0.999428
LOC114118413	1.74675	1.15896	0.925335	1.25247	0.210397	0.999428
LOC114118263	0.323433	-0.181005	2.0774	-0.0871308	0.930568	0.999428
LOC114118293	0.794629	-1.13609	1.32561	-0.857034	0.391426	0.999428
LOC114118294	16.92	-0.402139	0.590792	-0.680677	0.496076	0.999428
LOC105602307	3.57075	0.557004	0.652056	0.854228	0.392979	0.999428
LOC114118295	99.6427	-0.645664	0.639377	-1.00983	0.312575	0.999428
LOC105602313	0.572109	0.134369	1.48023	0.0907755	0.927671	0.999428
LOC114118296	0.436585	0.848059	1.58746	0.534224	0.593186	0.999428
LOC114118297	0.269293	0.977913	2.08137	0.46984	0.638469	0.999428
LOC105602321	0.537978	-0.351419	1.49655	-0.234819	0.814349	0.999428
LOC114118435	4.48703	1.08719	0.883683	1.2303	0.218586	0.999428
LOC105602330	0.974307	-0.400262	1.1218	-0.356804	0.721238	0.999428
LOC105602422	0.126068	0.679653	2.58536	0.262885	0.792639	0.999428
LOC114118448	17.1903	0.555793	0.606948	0.915717	0.359815	0.999428
LOC105602343	0.546112	-1.46679	1.57332	-0.932291	0.351186	0.999428
LOC106991640	0.965132	-0.839892	1.11444	-0.753643	0.451064	0.999428
LOC114118450	0.395464	0.473194	1.58941	0.297716	0.76592	0.999428
LOC114118451	0.549061	-0.0567848	1.5658	-0.0362656	0.971071	0.999428
LOC114118455	1.7398	-1.01739	0.96245	-1.05709	0.290472	0.999428
LOC101108158	93.57	0.295944	0.288175	1.02696	0.30444	0.999428
LOC105602359	140.679	0.0868896	0.567308	0.153161	0.878271	0.999428
LOC105607146	2.45103	0.110702	0.823652	0.134404	0.893084	0.999428
LOC105602361	0.0974968	-0.156724	2.81161	-0.0557419	0.955547	0.999428
LOC106991139	0.4402	-0.425154	1.58497	-0.268241	0.788513	0.999428
LOC114118304	0.577079	1.37335	1.48272	0.926234	0.354324	0.999428
LOC114118460	2.36623	0.381606	0.798117	0.478133	0.632556	0.999428
LOC114118463	0.0776272	0.22121	3.10186	0.0713153	0.943147	0.999428
LOC114118466	0.682321	1.66046	1.34977	1.23018	0.218631	0.999428
LOC114118335	0.0484407	-0.0473831	3.10374	-0.0152665	0.98782	0.999428
LOC114118467	0.234779	-1.14288	2.14247	-0.533439	0.59373	0.999428
LOC114118336	0.721299	-0.137078	1.5202	-0.0901706	0.928152	0.999428
LOC105602391	0.0877583	-1.17802	3.1035	-0.379579	0.704258	0.999428
LOC114118468	205.513	-0.434566	0.512071	-0.848645	0.396079	0.999428
LOC114118340	0.516315	-1.39297	1.67744	-0.830414	0.406305	0.999428
LOC114118682	0.0974968	-0.156724	2.81161	-0.0557419	0.955547	0.999428
LOC114118712	0.869632	1.39497	1.53545	0.908509	0.36361	0.999428
LOC105602434	4.33586	0.262639	0.720542	0.364502	0.715483	0.999428
LOC105602440	0.673606	-0.155705	1.3723	-0.113462	0.909664	0.999428
LOC106991656	0.851581	-0.200333	1.26441	-0.158439	0.874111	0.999428
LOC114118716	0.474544	-0.759438	1.93209	-0.393065	0.694271	0.999428
LOC114118717	4.44564	0.601191	0.772907	0.777831	0.436669	0.999428
LOC105602450	0.78382	0.383153	1.30854	0.292808	0.769669	0.999428
LOC114118718	0.246092	0.63458	1.91286	0.331745	0.740082	0.999428
LOC114118720	0.127209	0.0999334	2.97947	0.0335407	0.973243	0.999428
[truncated: 975 more rows]

## Sheet: miRNA
	baseMean	log2FoldChange	lfcSE	stat	pvalue	padj
MIR30C	15155	0.0054348	0.13633	0.039865	0.968201	0.986803
MIRLET7C	30123.7	0.296339	0.149287	1.98502	0.0471419	0.534655
MIR99A	60144.6	-0.0965302	0.12948	-0.745521	0.455957	0.837582
MIR16B	4644.01	-0.013257	0.207476	-0.0638963	0.949053	0.986639
MIRLET7D	12967.1	0.038833	0.156521	0.2481	0.804057	0.929268
MIRLET7A	88951.6	0.25087	0.165139	1.51915	0.128725	0.587659
MIR23B	7079.04	0.409831	0.25789	1.58917	0.112023	0.534655
MIR10B	930.719	0.544255	0.260418	2.08992	0.0366246	0.534655
MIR26B	4667.72	-0.138596	0.163683	-0.846735	0.397143	0.823552
MIR181A-2	11403.4	-0.114604	0.167888	-0.682622	0.494846	0.837582
MIRLET7I	59461	0.0305956	0.113199	0.270282	0.786944	0.929268
MIR26A	57368.1	-0.108199	0.118806	-0.910717	0.362445	0.823552
MIR200C	2.9391	-1.09266	0.671917	-1.62618	0.103911	0.534655
MIRLET7B	17965	0.299651	0.150538	1.99053	0.0465323	0.534655
MIR148A	41934.6	0.203692	0.236074	0.862831	0.38823	0.823552
MIR29A	23.1282	-0.311852	0.311907	-0.999822	0.317396	0.823552
MIR23A	2586.64	0.482123	0.290205	1.66132	0.09665	0.534655
MIR27A	2867.37	-0.109392	0.178181	-0.613935	0.539258	0.846785
MIR143	125550	-0.0345123	0.182019	-0.189608	0.849616	0.929268
MIR30A	15364.5	0.0630934	0.136257	0.463048	0.64333	0.883588
MIR30D	31510	0.00170518	0.126718	0.0134565	0.989264	0.989264
MIR30B	586.804	0.0562367	0.259172	0.216986	0.828219	0.929268
MIR17	352.976	-0.23329	0.131175	-1.77846	0.075329	0.534655
MIR19B	13.2785	-0.306914	0.350543	-0.875537	0.381282	0.823552
MIR152	4724.42	0.0239154	0.117443	0.203634	0.838639	0.929268
MIR10A	371.908	0.605548	0.368077	1.64517	0.0999353	0.534655
MIR22	1814.05	-0.253224	0.149582	-1.69288	0.0904782	0.534655
MIR21	4640.76	-0.203747	0.227341	-0.896221	0.370135	0.823552
MIR199A	28598.9	-0.050878	0.0981564	-0.518336	0.604224	0.88116
MIR200A	1.20719	-0.319785	1.13565	-0.281587	0.77826	0.929268
MIR200B	8.38136	-0.389372	0.57668	-0.675197	0.499551	0.837582
MIR29B-1	1.46191	-0.88417	1.06826	-0.827676	0.407854	0.823552
MIR29B-2	1.46191	-0.88417	1.06826	-0.827676	0.407854	0.823552
MIR181A-1	10065.5	-0.150013	0.170875	-0.87791	0.379993	0.823552
MIR133	25544.7	-0.346555	0.247639	-1.39943	0.161683	0.655226
MIR150	63.4962	0.082344	0.276925	0.297351	0.766198	0.929268
MIR125B	16630.9	-0.0111911	0.299602	-0.0373532	0.970203	0.986803
MIR103	3365.7	-0.160691	0.12812	-1.25422	0.209762	0.680469
MIR218A	595.794	-0.374246	0.144719	-2.58601	0.00970933	0.50974
MIR493	11202.7	0.192239	0.141647	1.35717	0.174727	0.655226
MIR665	41.6898	0.0464827	0.293183	0.158545	0.874027	0.937511
MIR431	57.9875	0.445394	0.187456	2.37599	0.017502	0.534655
MIR433	889.239	0.100381	0.188549	0.532385	0.594459	0.87913
MIR127	36077.3	0.300917	0.10798	2.78678	0.00532347	0.50974
MIR432	2614.73	0.220537	0.132484	1.66464	0.0959854	0.534655
MIR136	122.395	-0.038929	0.28527	-0.136464	0.891455	0.937511
MIR370	3749.25	-0.0769601	0.212993	-0.361328	0.717854	0.919204
MIR3955	129.315	0.493111	0.267222	1.84532	0.0649909	0.534655
MIR379	9605.45	0.153886	0.130756	1.17689	0.239238	0.738822
MIR411A	1565.76	-0.0269005	0.199741	-0.134677	0.892867	0.937511
MIR299	145.953	0.0661106	0.132055	0.500629	0.616632	0.883588
MIR380	660.359	0.433186	0.215479	2.01033	0.0443959	0.534655
MIR411B	84.4681	-0.158505	0.230126	-0.688773	0.490966	0.837582
MIR1197	22.3004	-0.234856	0.342675	-0.685362	0.493115	0.837582
MIR323A	321.26	0.0864212	0.188338	0.458862	0.646333	0.883588
MIR758	98.0794	0.0439858	0.215434	0.204173	0.838218	0.929268
MIR329B	459.24	0.0879306	0.182921	0.480702	0.630728	0.883588
MIR329A	55.555	-0.144462	0.215039	-0.671792	0.501716	0.837582
MIR494	649.326	-0.231352	0.11019	-2.09958	0.0357658	0.534655
MIR1193	1.26639	1.70241	1.32006	1.28965	0.197172	0.680469
MIR543	1072.21	0.410431	0.383563	1.07005	0.284598	0.823552
MIR495	543.816	0.287034	0.160823	1.78478	0.0742967	0.534655
MIR3958	2545.5	0.0521836	0.117704	0.443348	0.657514	0.883588
MIR376E	6.70772	-0.604925	0.486659	-1.24302	0.213862	0.680469
MIR376C	5.83889	-0.174148	0.544141	-0.320043	0.748936	0.929268
MIR376D	0.803399	-1.02199	1.37934	-0.740925	0.458739	0.837582
MIR654	0.449096	1.38928	1.73744	0.799613	0.423935	0.824319
MIR376B	4.84266	-0.614532	0.492639	-1.24743	0.21224	0.680469
MIR376A	7.34588	0.384674	0.480736	0.800178	0.423608	0.824319
MIR1185	4.37702	-0.454484	0.531586	-0.854957	0.392575	0.823552
MIR3956	39.2753	-0.250499	0.409101	-0.612315	0.54033	0.846785
MIR381	81.9131	0.428088	0.267321	1.6014	0.109288	0.534655
MIR487B	310.929	0.0713803	0.122306	0.583623	0.559474	0.851374
MIR539	1.93707	0.124132	0.791787	0.156774	0.875423	0.937511
MIR544	0.508394	0.809877	1.48071	0.546951	0.584412	0.876618
MIR655	70.0273	-0.0575606	0.22192	-0.259375	0.795346	0.929268
MIR3959	431.604	-0.237995	0.184432	-1.29042	0.196903	0.680469
MIR487A	12.4271	0.510755	0.344299	1.48346	0.137951	0.603536
MIR382	2296.33	0.152844	0.150631	1.01469	0.310253	0.823552
MIR134	158.422	-0.0044302	0.156422	-0.0283222	0.977405	0.986803
MIR668	10.512	-0.299809	0.360144	-0.83247	0.405144	0.823552
MIR485	478.225	0.131806	0.219851	0.599526	0.548822	0.847446
MIR154A	17.8802	0.269501	0.345363	0.78034	0.435191	0.830819
MIR154B	168.879	0.0754783	0.181517	0.41582	0.677542	0.883588
MIR496	3.36766	0.184341	0.703174	0.262156	0.793202	0.929268
MIR377	7.62587	0.0771201	0.403095	0.19132	0.848275	0.929268
MIR541	69.0299	0.258822	0.406845	0.636168	0.524667	0.846785
MIR3957	43.7995	-0.0446565	0.203798	-0.219121	0.826556	0.929268
MIR409	7220.14	0.170265	0.167647	1.01561	0.309813	0.823552
MIR412	769.536	0.278756	0.160406	1.73782	0.0822433	0.534655
MIR369	169.91	-0.389725	0.200186	-1.94681	0.0515576	0.534655
MIR410	125.253	-0.0692391	0.152969	-0.452634	0.650812	0.883588
MIR323C	443.31	0.537179	0.258302	2.07966	0.0375571	0.534655
MIRLET7G	82324.2	-0.0527439	0.128566	-0.410246	0.681625	0.883588
MIR191	5930.16	-0.0977598	0.146948	-0.66527	0.505878	0.837582
MIR194	114.139	-0.218528	0.15947	-1.37034	0.17058	0.655226
MIR107	1155.86	-0.180944	0.131401	-1.37704	0.168501	0.655226
MIR106B	3899.52	0.159221	0.177787	0.895573	0.370481	0.823552
MIR25	15504.4	0.199911	0.179667	1.11268	0.265848	0.797543
MIR221	1542.33	0.0781717	0.180709	0.432584	0.665317	0.883588
MIRLET7F	95700.1	-0.118922	0.180727	-0.658019	0.510526	0.837582
MIR362	58.8801	0.0820044	0.252373	0.324934	0.745231	0.929268
MIR374A	159.974	-0.427582	0.228259	-1.87323	0.061036	0.534655
MIR374B	1393.8	-0.192568	0.196298	-0.980999	0.326593	0.823552
MIR106A	29.7	-0.231072	0.221853	-1.04155	0.297619	0.823552

## Sheet: snRNA
	baseMean	log2FoldChange	lfcSE	stat	pvalue	padj
LOC114118780	97.5877	-1.22485	0.429092	-2.85452	0.00431023	0.870668
LOC114108901	98.4408	-1.23622	0.43039	-2.87232	0.00407474	0.870668
LOC114108902	106.246	-1.12011	0.391674	-2.8598	0.00423903	0.870668
LOC114111011	0.0962821	-1.38046	3.08581	-0.447359	0.654616	0.991468
LOC114110953	0.921991	-2.29902	1.30984	-1.7552	0.0792256	0.991468
LOC114110972	219.825	0.514214	0.65148	0.789302	0.429936	0.991468
LOC114110973	215.905	0.485259	0.646091	0.75107	0.452611	0.991468
LOC114110971	233.254	0.375084	0.607728	0.61719	0.537109	0.991468
LOC114111081	0.174733	-0.189863	2.66236	-0.0713138	0.943148	0.991468
LOC114111149	0.197688	-1.52198	2.58285	-0.589263	0.555685	0.991468
LOC114111055	0.0670899	-0.794567	3.08115	-0.25788	0.7965	0.991468
LOC114111035	0.0246507	-1.71981	3.10159	-0.554495	0.57924	0.991468
LOC114111431	0.0463318	-0.463099	3.08094	-0.150311	0.880519	0.991468
LOC114111006	1.17467	-0.519654	1.32998	-0.390724	0.696002	0.991468
LOC114111012	0.755004	-0.198925	1.53161	-0.12988	0.896661	0.991468
LOC114111089	0.274736	-1.4183	2.58689	-0.548264	0.583511	0.991468
LOC114111434	0.385659	-1.04722	1.73327	-0.60419	0.545718	0.991468
LOC114111066	0.73956	-0.254783	1.54028	-0.165413	0.868619	0.991468
LOC114111133	1.44838	-1.55827	1.01209	-1.53966	0.123643	0.991468
LOC114111140	0.0671905	-0.216728	3.07563	-0.0704662	0.943823	0.991468
LOC114111170	0.0154439	-1.0442	3.09551	-0.337327	0.73587	0.991468
LOC114111147	0.0401952	-0.570419	3.08352	-0.18499	0.853237	0.991468
LOC114111016	0.10375	-0.784164	3.08919	-0.253841	0.799618	0.991468
LOC114111036	0.587391	-0.595998	1.49539	-0.398557	0.69022	0.991468
LOC114111000	1.47029	0.471206	1.09104	0.431886	0.665824	0.991468
LOC114110983	0.150273	-0.634294	3.06838	-0.20672	0.836229	0.991468
LOC114111143	0.0539906	-0.389028	3.07925	-0.126339	0.899464	0.991468
LOC114111415	0.633719	0.227673	1.79191	0.127056	0.898896	0.991468
LOC114110935	0.0308878	-0.719163	3.08739	-0.232936	0.815811	0.991468
LOC114111406	6.61134	0.287385	0.548728	0.52373	0.600466	0.991468
LOC114111420	0.933109	0.276221	1.21398	0.227533	0.820009	0.991468
LOC114111424	0.0463318	-0.463099	3.08094	-0.150311	0.880519	0.991468
LOC114111436	0.385659	-1.04722	1.73327	-0.60419	0.545718	0.991468
LOC114110863	0.0308878	-0.719163	3.08739	-0.232936	0.815811	0.991468
LOC114110902	0.0154439	-1.0442	3.09551	-0.337327	0.73587	0.991468
LOC114111422	0.933109	0.276221	1.21398	0.227533	0.820009	0.991468
LOC114110924	0.20172	-1.7551	2.51373	-0.698206	0.485049	0.991468
LOC114111412	1832.18	0.327892	0.346198	0.947122	0.343577	0.991468
LOC114111383	1934.87	0.297374	0.327488	0.908046	0.363854	0.991468
LOC114111385	1934.03	0.297113	0.327363	0.907594	0.364093	0.991468
LOC114111387	1934.03	0.297113	0.327363	0.907594	0.364093	0.991468
LOC114111388	1997.15	0.299774	0.319048	0.939589	0.347429	0.991468
LOC114111409	1997.93	0.300347	0.319319	0.940588	0.346916	0.991468
LOC114111391	1955.32	0.310678	0.324122	0.958522	0.337799	0.991468
LOC114111395	1825.74	0.33441	0.346394	0.965403	0.334343	0.991468
LOC114111405	1954.89	0.311448	0.32431	0.960339	0.336885	0.991468
LOC114111401	92.6524	0.155264	0.30109	0.515673	0.606083	0.991468
LOC114111403	92.7603	0.153871	0.301913	0.509652	0.610295	0.991468
LOC114111071	0.0200976	-0.954777	3.0938	-0.30861	0.757619	0.991468
LOC114111045	0.0154439	-1.0442	3.09551	-0.337327	0.73587	0.991468
LOC114111031	0.172031	-0.539607	2.43417	-0.22168	0.824563	0.991468
LOC114111047	0.0154439	-1.0442	3.09551	-0.337327	0.73587	0.991468
LOC114111020	0.172031	-0.539607	2.43417	-0.22168	0.824563	0.991468
LOC114111167	0.10375	-0.784164	3.08919	-0.253841	0.799618	0.991468
LOC114111052	0.356636	0.158685	1.68546	0.0941494	0.92499	0.991468
LOC114111145	0.247741	-2.06084	3.02625	-0.680989	0.495879	0.991468
LOC114110864	0.279096	-0.659714	2.08706	-0.316097	0.751929	0.991468
LOC114111008	0.14738	-0.35521	2.50792	-0.141635	0.887368	0.991468
LOC114111242	0.47605	-2.69177	2.2368	-1.2034	0.228821	0.991468
LOC114111025	0.0692869	-2.01945	3.09861	-0.651726	0.514578	0.991468
LOC114111139	0.0154439	-1.0442	3.09551	-0.337327	0.73587	0.991468
LOC114111144	0.0200976	-0.954777	3.0938	-0.30861	0.757619	0.991468
LOC114110980	0.0246507	-1.71981	3.10159	-0.554495	0.57924	0.991468
LOC114111111	0.425834	-2.69962	2.3007	-1.17339	0.240639	0.991468
LOC114111073	0.408282	0.12686	1.63301	0.0776846	0.938079	0.991468
LOC114110992	0.0246507	-1.71981	3.10159	-0.554495	0.57924	0.991468
LOC114111061	0.447003	-0.537929	1.85944	-0.289296	0.772355	0.991468
LOC114111440	0.385659	-1.04722	1.73327	-0.60419	0.545718	0.991468
LOC114111050	0.403141	-0.555502	1.75851	-0.315894	0.752083	0.991468
LOC114111199	0.269276	0.808461	2.63633	0.306661	0.759101	0.991468
LOC114111185	0.247741	-2.06084	3.02625	-0.680989	0.495879	0.991468
LOC114111065	0.0401952	-0.570419	3.08352	-0.18499	0.853237	0.991468
LOC114111362	0.0154439	-1.0442	3.09551	-0.337327	0.73587	0.991468
LOC114111176	1.17837	0.82524	1.34191	0.614972	0.538573	0.991468
LOC114111032	0.0739522	-2.09254	3.09741	-0.675578	0.499309	0.991468
LOC114110995	1.31511	-1.046	1.20581	-0.867466	0.385687	0.991468
LOC114110990	0.0246507	-1.71981	3.10159	-0.554495	0.57924	0.991468
LOC114111082	0.0154439	-1.0442	3.09551	-0.337327	0.73587	0.991468
LOC114111023	0.180051	-0.784164	3.08919	-0.253841	0.799618	0.991468
LOC114110996	0.138574	-2.39923	3.09289	-0.775726	0.437911	0.991468
LOC114111029	0.180051	-0.784164	3.08919	-0.253841	0.799618	0.991468
LOC114111067	0.0670899	-0.794567	3.08115	-0.25788	0.7965	0.991468
LOC114111164	0.0269953	-0.828515	3.09047	-0.268087	0.788632	0.991468
LOC114111146	0.0246507	-1.71981	3.10159	-0.554495	0.57924	0.991468
LOC114111181	0.0269953	-0.828515	3.09047	-0.268087	0.788632	0.991468
LOC114110987	0.182821	-0.444879	2.40858	-0.184706	0.85346	0.991468
LOC114113469	0.0154439	-1.0442	3.09551	-0.337327	0.73587	0.991468
LOC114113290	0.297042	-2.44008	2.47286	-0.986745	0.323768	0.991468
LOC114113301	0.0246507	-1.71981	3.10159	-0.554495	0.57924	0.991468
LOC114113360	0.10375	-0.784164	3.08919	-0.253841	0.799618	0.991468
LOC114113449	2.09461	-0.100654	1.00631	-0.100023	0.920326	0.991468
LOC114113308	0.0200976	-0.954777	3.0938	-0.30861	0.757619	0.991468
LOC114113409	0.0154439	-1.0442	3.09551	-0.337327	0.73587	0.991468
LOC114113471	0.0200976	-0.954777	3.0938	-0.30861	0.757619	0.991468
LOC114113302	0.0200976	-0.954777	3.0938	-0.30861	0.757619	0.991468
LOC114113285	0.0269953	-0.828515	3.09047	-0.268087	0.788632	0.991468
LOC114113293	0.0424392	-0.542248	3.08282	-0.175893	0.860378	0.991468
LOC114113428	0.0424392	-0.542248	3.08282	-0.175893	0.860378	0.991468
LOC114113279	0.267838	-1.53661	2.61213	-0.588261	0.556357	0.991468
LOC114113280	0.0154439	-1.0442	3.09551	-0.337327	0.73587	0.991468
LOC114113445	7.14293	0.0876143	0.55096	0.159021	0.873652	0.991468
LOC114113270	0.467272	-0.413429	1.72688	-0.239409	0.810789	0.991468
LOC114113306	0.407192	-0.304397	1.74127	-0.174814	0.861226	0.991468
LOC114113314	0.68073	-0.788537	1.4651	-0.538215	0.590429	0.991468
LOC114113346	0.18404	-0.0997782	2.33385	-0.0427526	0.965899	0.991468
LOC114113299	0.0154439	-1.0442	3.09551	-0.337327	0.73587	0.991468
LOC114113320	0.51254	0.227002	1.55623	0.145867	0.884027	0.991468
LOC114113454	0.0447483	-1.2071	3.09214	-0.390376	0.696259	0.991468
LOC114113465	0.0539906	-0.389028	3.07925	-0.126339	0.899464	0.991468
LOC114113310	0.0893845	-1.50673	3.08915	-0.487748	0.625729	0.991468
LOC114113288	0.0154439	-1.0442	3.09551	-0.337327	0.73587	0.991468
LOC114113268	0.207042	-0.3309	2.5772	-0.128395	0.897836	0.991468
LOC114113313	0.522494	-0.767784	1.67387	-0.458688	0.646458	0.991468
LOC114113284	0.10375	-0.784164	3.08919	-0.253841	0.799618	0.991468
LOC114113272	0.0539906	-0.389028	3.07925	-0.126339	0.899464	0.991468
LOC114113350	0.0269953	-0.828515	3.09047	-0.268087	0.788632	0.991468
LOC114113353	0.0269953	-0.828515	3.09047	-0.268087	0.788632	0.991468
LOC114113305	0.0269953	-0.828515	3.09047	-0.268087	0.788632	0.991468
LOC114113458	0.71318	1.25422	1.48264	0.845934	0.39759	0.991468
LOC114113464	0.116391	-1.16729	3.07694	-0.379367	0.704415	0.991468
LOC114113447	0.180051	-0.784164	3.08919	-0.253841	0.799618	0.991468
LOC114113292	0.0269953	-0.828515	3.09047	-0.268087	0.788632	0.991468
LOC114113304	0.0246507	-1.71981	3.10159	-0.554495	0.57924	0.991468
LOC114113325	0.0200976	-0.954777	3.0938	-0.30861	0.757619	0.991468
LOC114113286	1.56652	-1.9458	1.12842	-1.72435	0.0846439	0.991468
LOC114113460	0.291918	-2.08677	2.2867	-0.912567	0.36147	0.991468
LOC114113424	22.8502	-0.373385	0.51481	-0.725288	0.468275	0.991468
LOC114113362	0.0154439	-1.0442	3.09551	-0.337327	0.73587	0.991468
LOC114113271	0.0154439	-1.0442	3.09551	-0.337327	0.73587	0.991468
LOC114113283	0.0269953	-0.828515	3.09047	-0.268087	0.788632	0.991468
LOC114113309	0.0355415	-0.642307	3.08534	-0.20818	0.835088	0.991468
LOC114113281	0.0269953	-0.828515	3.09047	-0.268087	0.788632	0.991468
LOC114113425	0.118588	-2.32286	3.09394	-0.750778	0.452787	0.991468
LOC114113278	0.0740882	-0.147592	3.07428	-0.0480088	0.961709	0.991468
LOC114113275	0.0154439	-1.0442	3.09551	-0.337327	0.73587	0.991468
LOC114113470	0.0400946	-1.29652	3.09385	-0.419064	0.67517	0.991468
LOC114113426	1.40889	0.69722	1.27733	0.545841	0.585175	0.991468
LOC114113468	0.274736	-1.4183	2.58689	-0.548264	0.583511	0.991468
LOC114113328	0.0200976	-0.954777	3.0938	-0.30861	0.757619	0.991468
LOC114113296	0.0308878	-0.719163	3.08739	-0.232936	0.815811	0.991468
LOC114113408	215.14	0.289489	0.345178	0.838664	0.401658	0.991468
LOC114113345	0.0154439	-1.0442	3.09551	-0.337327	0.73587	0.991468
LOC114113291	0.170234	-1.82078	2.66892	-0.682217	0.495102	0.991468
LOC114113322	0.268863	-2.0586	2.94636	-0.698692	0.484744	0.991468
LOC114113273	0.247741	-2.06084	3.02625	-0.680989	0.495879	0.991468
LOC114114271	20.4208	0.265326	0.519942	0.510299	0.609842	0.991468
LOC114114160	0.0200976	-0.954777	3.0938	-0.30861	0.757619	0.991468
LOC114114187	0.0269953	-0.828515	3.09047	-0.268087	0.788632	0.991468
LOC114114149	0.582669	-1.57325	1.65969	-0.947917	0.343172	0.991468
LOC114114146	0.0648459	-0.822738	3.08185	-0.266963	0.789498	0.991468
LOC114114141	1.47029	0.471206	1.09104	0.431886	0.665824	0.991468
LOC114114275	0.0692869	-2.01945	3.09861	-0.651726	0.514578	0.991468
LOC114114142	0.241317	-0.890906	1.96841	-0.452602	0.650835	0.991468
LOC114114295	0.464883	-0.779359	1.80265	-0.432341	0.665494	0.991468
LOC114114281	1.42205	-0.7252	1.00377	-0.722474	0.470003	0.991468
LOC114114193	0.0154439	-1.0442	3.09551	-0.337327	0.73587	0.991468
LOC114114148	0.0200976	-0.954777	3.0938	-0.30861	0.757619	0.991468
LOC114114164	0.0269953	-0.828515	3.09047	-0.268087	0.788632	0.991468
LOC114114273	0.242728	-1.21106	2.40688	-0.503165	0.614848	0.991468
LOC114114293	1.66055	-0.248379	1.03211	-0.240652	0.809825	0.991468
LOC114114170	2.72858	0.404458	0.860943	0.469785	0.638508	0.991468
LOC114114302	0.286909	0.163345	2.13881	0.076372	0.939123	0.991468
LOC114114274	0.620854	-0.330541	1.45416	-0.227308	0.820184	0.991468
LOC114114154	0.287835	-1.83143	2.26576	-0.808306	0.418914	0.991468
LOC114114181	0.991691	-0.347409	1.32909	-0.261388	0.793793	0.991468
LOC114114214	1.19065	0.479918	1.18435	0.405217	0.685318	0.991468
LOC114114176	0.0692869	-2.01945	3.09861	-0.651726	0.514578	0.991468
LOC114114163	0.0962821	-1.38046	3.08581	-0.447359	0.654616	0.991468
LOC114114185	0.0246507	-1.71981	3.10159	-0.554495	0.57924	0.991468
LOC114114196	0.134032	-1.90091	2.8863	-0.658598	0.510154	0.991468
LOC114114207	0.701422	-0.67441	1.48089	-0.455408	0.648816	0.991468
LOC114114145	0.0692869	-2.01945	3.09861	-0.651726	0.514578	0.991468
LOC114114198	0.0539906	-0.389028	3.07925	-0.126339	0.899464	0.991468
LOC114114190	0.114035	-1.67138	3.04501	-0.548893	0.583079	0.991468
LOC114114299	0.0154439	-1.0442	3.09551	-0.337327	0.73587	0.991468
LOC114114153	0.0355415	-0.642307	3.08534	-0.20818	0.835088	0.991468
LOC114114157	0.0246507	-1.71981	3.10159	-0.554495	0.57924	0.991468
LOC114114296	0.335953	-1.33375	1.97842	-0.67415	0.500216	0.991468
LOC114114298	0.0355415	-0.642307	3.08534	-0.20818	0.835088	0.991468
LOC114114182	0.0246507	-1.71981	3.10159	-0.554495	0.57924	0.991468
LOC114114282	47.5991	0.154333	0.405025	0.381046	0.703169	0.991468
LOC114114147	0.271007	-2.14368	2.089	-1.02618	0.304808	0.991468
LOC114114152	0.247741	-2.06084	3.02625	-0.680989	0.495879	0.991468
LOC114114180	0.531927	-0.90136	1.71108	-0.526777	0.598348	0.991468
LOC114114162	0.0154439	-1.0442	3.09551	-0.337327	0.73587	0.991468
LOC114114186	0.0401952	-0.570419	3.08352	-0.18499	0.853237	0.991468
LOC114114272	3.90325	0.0464042	0.84183	0.055123	0.95604	0.991468
LOC114114165	0.0625368	-0.267946	3.07666	-0.0870896	0.9306	0.991468
LOC114114159	0.0355415	-0.642307	3.08534	-0.20818	0.835088	0.991468
LOC114114155	0.259654	-0.981955	2.17564	-0.451341	0.651744	0.991468
LOC114114168	0.123848	-0.318641	3.07772	-0.103531	0.917541	0.991468
LOC114114213	19.2653	-0.0581344	0.367895	-0.158019	0.874442	0.991468
LOC114114161	0.0463318	-0.463099	3.08094	-0.150311	0.880519	0.991468
LOC114114143	0.0269953	-0.828515	3.09047	-0.268087	0.788632	0.991468
LOC114114172	0.587128	0.0619837	1.64528	0.0376736	0.969948	0.991468
LOC114114287	49.9762	-0.197065	0.299208	-0.658624	0.510137	0.991468
LOC114114636	0.0200976	-0.954777	3.0938	-0.30861	0.757619	0.991468
LOC114114680	1.71354	-0.426788	0.927591	-0.460104	0.645442	0.991468
LOC114114681	1.71354	-0.426788	0.927591	-0.460104	0.645442	0.991468
LOC114114660	5.41115	-0.949912	0.594782	-1.59708	0.110249	0.991468
LOC114114677	0.0692869	-2.01945	3.09861	-0.651726	0.514578	0.991468
LOC114114672	0.13418	-0.480487	2.92789	-0.164107	0.869647	0.991468
LOC114114679	0.119194	-0.4008	3.07951	-0.13015	0.896447	0.991468
LOC114114678	0.0154439	-1.0442	3.09551	-0.337327	0.73587	0.991468
LOC114114674	0.174375	-0.148298	2.37052	-0.062559	0.950118	0.991468
LOC114114666	0.0269953	-0.828515	3.09047	-0.268087	0.788632	0.991468
LOC114114673	0.0740882	-0.147592	3.07428	-0.0480088	0.961709	0.991468
LOC114114656	0.0200976	-0.954777	3.0938	-0.30861	0.757619	0.991468
LOC114114675	0.351491	-1.38646	2.44596	-0.566838	0.570825	0.991468
LOC114114682	0.15587	-1.33611	3.08454	-0.433165	0.664895	0.991468
LOC114114671	0.0740882	-0.147592	3.07428	-0.0480088	0.961709	0.991468
LOC114114655	0.0400946	-1.29652	3.09385	-0.419064	0.67517	0.991468
LOC114115048	0.0447483	-1.2071	3.09214	-0.390376	0.696259	0.991468
LOC114115113	0.680747	-1.94797	1.59812	-1.21891	0.222877	0.991468
LOC114115135	0.129479	-1.35726	2.60185	-0.521653	0.601912	0.991468
LOC114115061	0.0154439	-1.0442	3.09551	-0.337327	0.73587	0.991468
LOC114115095	0.0154439	-1.0442	3.09551	-0.337327	0.73587	0.991468
LOC114115060	0.0200976	-0.954777	3.0938	-0.30861	0.757619	0.991468
LOC114115062	0.403141	-0.555502	1.75851	-0.315894	0.752083	0.991468
LOC114115132	2.71576	-0.554098	0.824163	-0.672316	0.501382	0.991468
LOC114115128	1.11224	-0.401192	1.13474	-0.353554	0.723673	0.991468
LOC114115096	0.0424392	-0.542248	3.08282	-0.175893	0.860378	0.991468
LOC114115133	0.265512	-0.0862583	1.95893	-0.0440335	0.964878	0.991468
LOC114115057	0.0246507	-1.71981	3.10159	-0.554495	0.57924	0.991468
LOC114115035	0.240127	-0.752341	1.99553	-0.377014	0.706163	0.991468
LOC114115137	2.21496	-0.299766	0.861858	-0.347814	0.72798	0.991468
LOC114115046	0.190333	0.094554	2.97787	0.0317523	0.97467	0.991468
LOC114115042	0.53822	0.193117	1.44124	0.133994	0.893407	0.991468
LOC114115136	0.14738	-0.35521	2.50792	-0.141635	0.887368	0.991468
LOC114115036	0.130745	-0.212511	3.07554	-0.0690972	0.944912	0.991468
LOC114115131	7.08067	1.903	0.908715	2.09416	0.0362455	0.991468
LOC114115129	0.463329	-0.790827	1.56929	-0.50394	0.614304	0.991468
LOC114115037	0.995998	-0.392533	1.22673	-0.319983	0.748981	0.991468
LOC114115034	1.2181	-0.448258	1.21061	-0.370274	0.711178	0.991468
LOC114115044	0.0692869	-2.01945	3.09861	-0.651726	0.514578	0.991468
LOC114115049	3.32796	0.7557	0.759745	0.994676	0.319894	0.991468
LOC114115102	2.51779	-1.78668	1.11256	-1.60592	0.108292	0.991468
LOC114115052	0.0246507	-1.71981	3.10159	-0.554495	0.57924	0.991468
LOC114115121	0.484981	-0.637162	1.78682	-0.35659	0.721399	0.991468
LOC114115045	0.53822	0.193117	1.44124	0.133994	0.893407	0.991468
LOC114115134	0.0200976	-0.954777	3.0938	-0.30861	0.757619	0.991468
LOC114115440	0.0154439	-1.0442	3.09551	-0.337327	0.73587	0.991468
LOC114115481	0.748145	-0.103205	1.30598	-0.0790249	0.937013	0.991468
LOC114115441	0.0154439	-1.0442	3.09551	-0.337327	0.73587	0.991468
LOC114115463	4.95541	0.560722	0.677072	0.828157	0.407582	0.991468
LOC114115493	0.997593	0.150983	1.31093	0.115173	0.908308	0.991468
LOC114115474	0.721238	0.510489	1.40376	0.363659	0.716112	0.991468
LOC114115501	0.0893845	-1.50673	3.08915	-0.487748	0.625729	0.991468
LOC114115461	0.0200976	-0.954777	3.0938	-0.30861	0.757619	0.991468
LOC114115483	0.0539906	-0.389028	3.07925	-0.126339	0.899464	0.991468
LOC114115484	0.0355415	-0.642307	3.08534	-0.20818	0.835088	0.991468
LOC114115485	0.0401952	-0.570419	3.08352	-0.18499	0.853237	0.991468
LOC114115460	0.0154439	-1.0442	3.09551	-0.337327	0.73587	0.991468
LOC114115467	1.12734	0.208379	1.18721	0.17552	0.860671	0.991468
LOC114115479	0.0539906	-0.389028	3.07925	-0.126339	0.899464	0.991468
LOC114115482	0.0246507	-1.71981	3.10159	-0.554495	0.57924	0.991468
LOC114115500	0.0154439	-1.0442	3.09551	-0.337327	0.73587	0.991468
LOC114115462	2533.53	-0.0423432	0.273183	-0.155	0.876821	0.991468
LOC114115490	0.0246507	-1.71981	3.10159	-0.554495	0.57924	0.991468
LOC114115480	1.3692	0.375801	1.18566	0.316956	0.751277	0.991468
LOC114115488	1.33045	-1.04908	1.11045	-0.944733	0.344795	0.991468
LOC114115486	3.06127	0.0627789	0.90771	0.0691619	0.944861	0.991468
LOC114115487	0.835901	-1.07054	1.28805	-0.83113	0.4059	0.991468
LOC114115475	0.0692869	-2.01945	3.09861	-0.651726	0.514578	0.991468
LOC114115982	2.4239	-1.73791	0.903235	-1.92409	0.0543428	0.991468
LOC114115961	63.539	-0.279924	0.477567	-0.586146	0.557777	0.991468
LOC114115947	466.367	0.137955	0.415292	0.332188	0.739747	0.991468
LOC114115962	63.3527	-0.260111	0.483843	-0.537593	0.590858	0.991468
LOC114115906	0.247741	-2.06084	3.02625	-0.680989	0.495879	0.991468
LOC114115964	1.20574	-0.308268	1.19506	-0.257952	0.796444	0.991468
LOC114115963	60.8864	-0.20702	0.491631	-0.421089	0.67369	0.991468
LOC114115967	0.0509855	-0.402445	3.07955	-0.130683	0.896026	0.991468
LOC114115989	2.66161	0.445337	0.883214	0.504224	0.614104	0.991468
LOC114115954	83.6167	0.316602	0.521342	0.607284	0.543663	0.991468
LOC114115976	1.10083	-0.280408	1.34743	-0.208105	0.835147	0.991468
LOC114115991	0.62277	0.365455	1.43892	0.253979	0.799512	0.991468
LOC114115905	0.0200976	-0.954777	3.0938	-0.30861	0.757619	0.991468
LOC114115902	0.0200976	-0.954777	3.0938	-0.30861	0.757619	0.991468
LOC114115955	3.22964	-0.982739	0.794252	-1.23731	0.215971	0.991468
LOC114115986	0.207187	-2.06271	3.09789	-0.665842	0.505512	0.991468
LOC114115978	1.35109	0.389543	1.19516	0.325935	0.744473	0.991468
LOC114115984	1.38455	-0.796743	1.17268	-0.679422	0.496871	0.991468
LOC114115969	0.0200976	-0.954777	3.0938	-0.30861	0.757619	0.991468
LOC114115904	0.0269953	-0.828515	3.09047	-0.268087	0.788632	0.991468
LOC114115977	3.39534	0.0945848	0.865522	0.109281	0.91298	0.991468
LOC114115903	1.03156	-0.579959	1.20739	-0.480341	0.630985	0.991468
LOC114115990	0.53822	0.193117	1.44124	0.133994	0.893407	0.991468
LOC114115913	0.0154439	-1.0442	3.09551	-0.337327	0.73587	0.991468
LOC114115965	0.0200976	-0.954777	3.0938	-0.30861	0.757619	0.991468
LOC114115988	0.480327	-0.665074	1.7922	-0.371093	0.710568	0.991468
LOC114115914	0.247741	-2.06084	3.02625	-0.680989	0.495879	0.991468
LOC114115918	0.0154439	-1.0442	3.09551	-0.337327	0.73587	0.991468
LOC114115980	0.0939376	-2.18399	3.09597	-0.705429	0.480544	0.991468
LOC114115979	0.0269953	-0.828515	3.09047	-0.268087	0.788632	0.991468
LOC114115975	0.0154439	-1.0442	3.09551	-0.337327	0.73587	0.991468
LOC114115966	0.210431	0.365705	2.5503	0.143397	0.885976	0.991468
LOC114115911	0.0308878	-0.719163	3.08739	-0.232936	0.815811	0.991468
LOC114115956	14.2245	-1.30195	0.556293	-2.34041	0.0192625	0.991468
LOC114115971	0.0939376	-2.18399	3.09597	-0.705429	0.480544	0.991468
LOC114115948	1.69321	-0.299922	0.983454	-0.304968	0.760391	0.991468
LOC114115922	0.0154439	-1.0442	3.09551	-0.337327	0.73587	0.991468
LOC114116265	0.155396	-0.476925	2.78694	-0.171129	0.864122	0.991468
LOC114116254	0.0200976	-0.954777	3.0938	-0.30861	0.757619	0.991468
LOC114116241	0.382998	-1.16893	1.79071	-0.652773	0.513903	0.991468
LOC114116243	87.2515	0.0422432	0.398409	0.10603	0.915559	0.991468
LOC114116244	87.2515	0.0422432	0.398409	0.10603	0.915559	0.991468
LOC114116269	0.0269953	-0.828515	3.09047	-0.268087	0.788632	0.991468
LOC114116258	0.980893	0.723398	1.38777	0.521266	0.602182	0.991468
LOC114116270	0.0269953	-0.828515	3.09047	-0.268087	0.788632	0.991468
LOC114116249	0.45198	-1.45921	2.0496	-0.711946	0.476498	0.991468
LOC114116255	0.0939376	-2.18399	3.09597	-0.705429	0.480544	0.991468
LOC114116252	0.0692869	-2.01945	3.09861	-0.651726	0.514578	0.991468
LOC114116502	0.0246507	-1.71981	3.10159	-0.554495	0.57924	0.991468
LOC114116505	10.3718	0.169977	0.447207	0.380086	0.703882	0.991468
LOC114116500	0.0246507	-1.71981	3.10159	-0.554495	0.57924	0.991468
LOC114116499	0.661712	0.441146	1.37287	0.321332	0.747959	0.991468
LOC114116496	2.58073	-0.350901	0.903517	-0.388372	0.697741	0.991468
LOC114116511	0.420156	-2.2471	2.10106	-1.06951	0.284841	0.991468
LOC114116516	0.836703	0.444196	1.24291	0.357384	0.720804	0.991468
LOC114116518	0.63581	-0.535392	1.59235	-0.336228	0.736699	0.991468
LOC114116506	0.0556391	-0.344913	3.07829	-0.112047	0.910786	0.991468
LOC114116497	0.0447483	-1.2071	3.09214	-0.390376	0.696259	0.991468
LOC114116526	0.0865834	-0.784164	3.08919	-0.253841	0.799618	0.991468
LOC114116743	0.587391	-0.595998	1.49539	-0.398557	0.69022	0.991468
LOC114116737	0.5007	-2.82288	1.97582	-1.42871	0.153087	0.991468
LOC114116749	0.0154439	-1.0442	3.09551	-0.337327	0.73587	0.991468
LOC114116748	0.0154439	-1.0442	3.09551	-0.337327	0.73587	0.991468
LOC114116736	0.0692869	-2.01945	3.09861	-0.651726	0.514578	0.991468
LOC114116739	1.55151	-1.46731	1.08093	-1.35745	0.174639	0.991468
LOC114116732	0.197167	-1.16077	2.88974	-0.401685	0.687916	0.991468
LOC114116740	1.04014	-0.253479	1.29218	-0.196163	0.844482	0.991468
LOC114116769	0.175968	-0.879705	2.65114	-0.331822	0.740024	0.991468
LOC114116731	0.140269	-1.17762	2.89772	-0.406396	0.684452	0.991468
LOC114116759	0.448028	-0.583428	1.7364	-0.335999	0.736871	0.991468
LOC114116734	0.0246507	-1.71981	3.10159	-0.554495	0.57924	0.991468
LOC114116738	0.0578831	-0.321653	3.07779	-0.104508	0.916766	0.991468
LOC114117029	0.63581	-0.535392	1.59235	-0.336228	0.736699	0.991468
LOC114117136	0.0200976	-0.954777	3.0938	-0.30861	0.757619	0.991468
LOC114117023	0.176572	-0.754364	2.14833	-0.35114	0.725484	0.991468
LOC114117112	257.644	-0.525839	0.4158	-1.26464	0.205999	0.991468
LOC114117121	7.32218	-0.84452	0.584159	-1.4457	0.148261	0.991468
LOC114117111	5.73541	-0.457903	0.645681	-0.709179	0.478214	0.991468
LOC114117119	5.3012	-0.786664	0.718024	-1.0956	0.273256	0.991468
LOC114117113	257.629	-0.526053	0.415849	-1.26501	0.205868	0.991468
LOC114117114	257.314	-0.526716	0.415809	-1.26673	0.205253	0.991468
LOC114117115	263.704	-0.545325	0.415738	-1.3117	0.18962	0.991468
LOC114117116	258.22	-0.526436	0.41568	-1.26644	0.205354	0.991468
LOC114117117	264.428	-0.549844	0.416509	-1.32012	0.186794	0.991468
LOC114117118	18.9651	-0.309751	0.488493	-0.634096	0.526018	0.991468
LOC114117108	9.91673	-0.757074	0.554884	-1.36438	0.172447	0.991468
LOC114117109	9.83015	-0.791628	0.551734	-1.4348	0.151344	0.991468
LOC114117110	9.83015	-0.791628	0.551734	-1.4348	0.151344	0.991468
LOC114117122	2.57027	-0.939491	0.796027	-1.18023	0.23791	0.991468
LOC114117120	267.35	-0.561211	0.408639	-1.37337	0.169638	0.991468
LOC114117039	0.429385	-0.570805	1.83354	-0.311314	0.755562	0.991468
LOC114117024	1.1013	0.234318	1.1633	0.201425	0.840366	0.991468
LOC114117140	0.631258	-0.919189	1.47413	-0.623545	0.532927	0.991468
LOC114117043	0.0154439	-1.0442	3.09551	-0.337327	0.73587	0.991468
LOC114117139	0.0200976	-0.954777	3.0938	-0.30861	0.757619	0.991468
LOC114117026	0.516603	-2.6862	2.19496	-1.2238	0.221026	0.991468
LOC114117036	0.247741	-2.06084	3.02625	-0.680989	0.495879	0.991468
LOC114117030	0.0962821	-1.38046	3.08581	-0.447359	0.654616	0.991468
LOC114117027	0.165168	0.163441	2.37634	0.0687783	0.945166	0.991468
LOC114117134	0.402228	-0.763389	1.90051	-0.401676	0.687923	0.991468
LOC114117093	4665.62	0.196062	0.19388	1.01126	0.311893	0.991468
LOC114117060	4778.42	0.192717	0.193361	0.996668	0.318926	0.991468
LOC114117038	226.288	-0.20056	0.306361	-0.654654	0.51269	0.991468
LOC114117049	101.116	0.0268235	0.361196	0.0742631	0.940801	0.991468
LOC114117103	0.516618	-0.196622	1.53013	-0.1285	0.897753	0.991468
LOC114117071	2.53225	-1.00594	0.845589	-1.18963	0.234192	0.991468
LOC114117097	20.3515	0.276761	0.521053	0.531157	0.59531	0.991468
LOC114117031	0.227285	-1.54109	2.74507	-0.561402	0.574524	0.991468
LOC114117402	0.0200976	-0.954777	3.0938	-0.30861	0.757619	0.991468
LOC114117412	0.0308878	-0.719163	3.08739	-0.232936	0.815811	0.991468
LOC114117401	1.67485	-0.984723	1.01011	-0.97487	0.329625	0.991468
LOC114117398	0.0470929	-0.476219	3.08124	-0.154554	0.877173	0.991468
LOC114117391	0.249338	-1.34484	2.73656	-0.491435	0.623119	0.991468
LOC114117405	0.441558	0.117682	1.79448	0.0655801	0.947712	0.991468
LOC114117403	0.246364	-0.202905	2.14067	-0.0947855	0.924485	0.991468
LOC114117400	0.336029	-0.255743	1.93614	-0.132089	0.894914	0.991468
LOC114117388	187.114	0.443572	0.641181	0.691805	0.489059	0.991468
LOC114117389	187.114	0.443572	0.641181	0.691805	0.489059	0.991468
LOC114117395	0.366935	-0.99838	2.16563	-0.461012	0.64479	0.991468
LOC114117384	0.0154439	-1.0442	3.09551	-0.337327	0.73587	0.991468
LOC114117414	1.26743	-0.623696	1.07224	-0.581678	0.560784	0.991468
LOC114117404	1.13408	-0.45958	1.25599	-0.365911	0.714431	0.991468
LOC114117394	0.563081	-0.320624	1.66416	-0.192664	0.847222	0.991468
LOC114117410	0.695833	-0.0493341	1.42691	-0.034574	0.972419	0.991468
LOC114117392	0.0962821	-1.38046	3.08581	-0.447359	0.654616	0.991468
LOC114117390	4.17228	-1.17497	0.656211	-1.79053	0.0733687	0.991468
LOC114117396	0.0200976	-0.954777	3.0938	-0.30861	0.757619	0.991468
LOC114117690	0.441558	0.117682	1.79448	0.0655801	0.947712	0.991468
LOC114117687	0.156971	-2.06271	3.09789	-0.665842	0.505512	0.991468
LOC114117697	0.612286	-0.933541	1.53558	-0.60794	0.543227	0.991468
LOC114117691	0.678554	-1.50415	1.57792	-0.953244	0.340467	0.991468
LOC114117689	0.562861	-0.436384	1.58146	-0.275937	0.782596	0.991468
LOC114117706	0.10375	-0.784164	3.08919	-0.253841	0.799618	0.991468
LOC114117686	1.23845	0.208861	1.23946	0.168509	0.866183	0.991468
LOC114117684	0.0269953	-0.828515	3.09047	-0.268087	0.788632	0.991468
LOC114117696	1.28212	0.953716	1.32223	0.721293	0.470729	0.991468
LOC114117685	1.30912	0.994918	1.32203	0.752566	0.451711	0.991468
LOC114117699	0.0625368	-0.267946	3.07666	-0.0870896	0.9306	0.991468
LOC114117693	0.0200976	-0.954777	3.0938	-0.30861	0.757619	0.991468
LOC114117698	0.0154439	-1.0442	3.09551	-0.337327	0.73587	0.991468
LOC114117707	0.180051	-0.784164	3.08919	-0.253841	0.799618	0.991468
LOC114117688	0.263185	-1.62323	2.62913	-0.617402	0.53697	0.991468
LOC114118144	2.0294	-0.0629042	0.932153	-0.0674827	0.946197	0.991468
LOC114118138	0.119194	-0.4008	3.07951	-0.13015	0.896447	0.991468
LOC114118135	0.129627	-0.103913	2.58872	-0.0401408	0.967981	0.991468
LOC114118137	0.0424392	-0.542248	3.08282	-0.175893	0.860378	0.991468
LOC114118156	0.0401952	-0.570419	3.08352	-0.18499	0.853237	0.991468
LOC114118152	0.33815	-2.51848	2.42721	-1.0376	0.299456	0.991468
LOC114118164	0.404712	-2.70315	2.33149	-1.15941	0.246289	0.991468
LOC114118163	0.462447	-0.442777	1.83404	-0.241421	0.809229	0.991468
LOC114118150	10.4765	0.286021	0.438595	0.652129	0.514318	0.991468
LOC114118146	0.0154439	-1.0442	3.09551	-0.337327	0.73587	0.991468
LOC114118139	0.0694345	-0.195712	3.07521	-0.0636419	0.949255	0.991468
LOC114118141	0.138072	-0.433672	2.91311	-0.148869	0.881657	0.991468
LOC114118145	0.0200976	-0.954777	3.0938	-0.30861	0.757619	0.991468
LOC114118151	0.560752	0.600481	1.50065	0.400148	0.689048	0.991468
LOC114118166	0.263185	-1.62323	2.62913	-0.617402	0.53697	0.991468
LOC114118601	0.476222	-1.24539	1.68375	-0.739651	0.459512	0.991468
LOC114118587	1.7625	-0.410565	0.963063	-0.426311	0.669881	0.991468
LOC114118613	0.331986	0.371318	1.83059	0.202841	0.839259	0.991468
LOC114118614	0.331986	0.371318	1.83059	0.202841	0.839259	0.991468
LOC114118605	0.356636	0.158685	1.68546	0.0941494	0.92499	0.991468
LOC114118599	2.5376	-0.620112	0.834055	-0.74349	0.457185	0.991468
LOC114118608	24.4381	0.700313	0.51514	1.35946	0.174001	0.991468
LOC114118610	0.0847308	-1.59615	3.09086	-0.516409	0.605569	0.991468
LOC114118609	0.0400946	-1.29652	3.09385	-0.419064	0.67517	0.991468
LOC114118604	0.457403	-0.754266	1.53632	-0.490957	0.623457	0.991468
LOC114118600	0.659888	-0.814309	1.63039	-0.499458	0.617457	0.991468
LOC114118615	0.0694345	-0.195712	3.07521	-0.0636419	0.949255	0.991468
LOC114118602	0.0401952	-0.570419	3.08352	-0.18499	0.853237	0.991468
LOC114118798	2.55759	-0.655336	0.832032	-0.787633	0.430911	0.991468
LOC114118799	0.0154439	-1.0442	3.09551	-0.337327	0.73587	0.991468
LOC114118787	1.94064	-0.75003	0.931401	-0.805271	0.420664	0.991468
LOC114118777	0.0447483	-1.2071	3.09214	-0.390376	0.696259	0.991468
LOC114118785	0.302675	-0.267279	2.09181	-0.127774	0.898327	0.991468
LOC114118792	0.0269953	-0.828515	3.09047	-0.268087	0.788632	0.991468
LOC114118796	0.0154439	-1.0442	3.09551	-0.337327	0.73587	0.991468
LOC114118793	0.114035	-1.67138	3.04501	-0.548893	0.583079	0.991468
LOC114118808	0.0246507	-1.71981	3.10159	-0.554495	0.57924	0.991468
LOC114118809	0.156971	-2.06271	3.09789	-0.665842	0.505512	0.991468
LOC114108916	2.06606	0.54071	1.01416	0.533163	0.593921	0.991468
LOC114108888	20.3515	0.276761	0.521053	0.531157	0.59531	0.991468
LOC114108918	0.279866	0.939242	1.8936	0.496009	0.619888	0.991468
LOC114108928	0.337023	-1.38563	2.51656	-0.550607	0.581903	0.991468
LOC114108893	0.0154439	-1.0442	3.09551	-0.337327	0.73587	0.991468
LOC114108896	0.207764	0.694194	2.50437	0.277193	0.781632	0.991468
LOC114108921	0.0401952	-0.570419	3.08352	-0.18499	0.853237	0.991468
LOC114108914	1.49118	-0.323701	1.05317	-0.307357	0.758571	0.991468
LOC114108889	20.3515	0.276761	0.521053	0.531157	0.59531	0.991468
LOC114108911	0.247741	-2.06084	3.02625	-0.680989	0.495879	0.991468
LOC114108922	0.331986	0.371318	1.83059	0.202841	0.839259	0.991468
LOC114108936	0.128401	-1.03648	3.08753	-0.3357	0.737097	0.991468
LOC114108906	0.0762967	-1.27416	3.08766	-0.412661	0.679855	0.991468
LOC114108924	0.678554	-1.50415	1.57792	-0.953244	0.340467	0.991468
LOC114108915	0.371588	-0.920922	2.16683	-0.425009	0.67083	0.991468
LOC114108930	1.22301	0.179058	1.23999	0.144403	0.885182	0.991468
LOC114108917	0.0154439	-1.0442	3.09551	-0.337327	0.73587	0.991468
LOC114108925	0.0200976	-0.954777	3.0938	-0.30861	0.757619	0.991468
LOC114109286	0.0154439	-1.0442	3.09551	-0.337327	0.73587	0.991468
LOC114109288	0.0601923	-0.894626	3.08367	-0.290117	0.771727	0.991468
LOC114109285	0.0246507	-1.71981	3.10159	-0.554495	0.57924	0.991468
LOC114109266	0.0400946	-1.29652	3.09385	-0.419064	0.67517	0.991468
LOC114109267	0.0493014	-1.91314	3.10045	-0.617052	0.537201	0.991468
LOC114109277	0.201572	0.729195	2.87055	0.254026	0.799476	0.991468
LOC114109273	0.29738	-2.17607	2.29476	-0.948278	0.342988	0.991468
LOC114109272	0.546718	-1.89934	1.79709	-1.0569	0.290558	0.991468
LOC114109279	0.441558	0.117682	1.79448	0.0655801	0.947712	0.991468
LOC114109142	94.0499	0.128371	0.302856	0.423867	0.671663	0.991468
LOC114109208	93.8679	0.115818	0.3	0.386061	0.699451	0.991468
LOC114109219	13.0772	-0.299812	0.441042	-0.67978	0.496644	0.991468
LOC114109230	44.8128	0.133968	0.373191	0.358979	0.71961	0.991468
LOC114109153	87.84	0.0377684	0.41372	0.0912897	0.927262	0.991468
LOC114109251	2.03795	-0.590202	0.998268	-0.591226	0.554369	0.991468
LOC114109175	111.568	0.146536	0.398632	0.367598	0.713173	0.991468
LOC114109186	103.621	0.142793	0.395733	0.360831	0.718226	0.991468
LOC114109257	0.0463318	-0.463099	3.08094	-0.150311	0.880519	0.991468
LOC114109276	24.6357	0.707208	0.514724	1.37396	0.169455	0.991468
LOC114109278	24.6357	0.707208	0.514724	1.37396	0.169455	0.991468
LOC114109260	3.66549	-0.140112	0.777124	-0.180296	0.856921	0.991468
LOC114109280	0.0556391	-0.344913	3.07829	-0.112047	0.910786	0.991468
LOC114109264	0.143845	-0.661101	2.83861	-0.232896	0.815842	0.991468
LOC114109489	0.10375	-0.784164	3.08919	-0.253841	0.799618	0.991468
LOC114109463	0.57106	-0.145167	1.69224	-0.0857836	0.931638	0.991468
LOC114109465	0.0939376	-2.18399	3.09597	-0.705429	0.480544	0.991468
LOC114109458	0.695833	-0.0493341	1.42691	-0.034574	0.972419	0.991468
LOC114109455	0.0470929	-0.476219	3.08124	-0.154554	0.877173	0.991468
LOC114109464	0.237472	-0.401414	2.50692	-0.160122	0.872785	0.991468
LOC114109459	0.0269953	-0.828515	3.09047	-0.268087	0.788632	0.991468
LOC114109457	0.215593	-0.0805615	2.4923	-0.0323241	0.974214	0.991468
LOC114109447	1.57124	-0.471607	0.983208	-0.479661	0.631469	0.991468
LOC114109471	0.0424392	-0.542248	3.08282	-0.175893	0.860378	0.991468
LOC114109475	0.0400946	-1.29652	3.09385	-0.419064	0.67517	0.991468
LOC114109466	0.0154439	-1.0442	3.09551	-0.337327	0.73587	0.991468
LOC114109453	0.318723	-1.24074	2.25739	-0.549635	0.58257	0.991468
LOC114109461	0.39752	-0.58289	2.18445	-0.266836	0.789595	0.991468
LOC114109794	0.0200976	-0.954777	3.0938	-0.30861	0.757619	0.991468
LOC114109759	3.26674	0.106368	0.815385	0.130452	0.896209	0.991468
LOC114109804	0.0269953	-0.828515	3.09047	-0.268087	0.788632	0.991468
LOC114109795	0.0779807	-0.0959003	3.07331	-0.0312042	0.975107	0.991468
LOC114109757	0.0246507	-1.71981	3.10159	-0.554495	0.57924	0.991468
LOC114109807	0.249808	-1.86669	2.40569	-0.775947	0.43778	0.991468
LOC114109770	0.202314	-0.187613	2.28954	-0.0819437	0.934692	0.991468
LOC114109784	0.543285	-0.673661	1.65444	-0.407182	0.683874	0.991468
LOC114109780	0.51629	-0.826415	1.66119	-0.497485	0.618847	0.991468
LOC114109782	0.755004	-0.198925	1.53161	-0.12988	0.896661	0.991468
LOC114109745	0.0246507	-1.71981	3.10159	-0.554495	0.57924	0.991468
LOC114109783	0.346479	-0.932168	1.98422	-0.469792	0.638504	0.991468
LOC114109742	0.0154439	-1.0442	3.09551	-0.337327	0.73587	0.991468
LOC114109785	0.695833	-0.0493341	1.42691	-0.034574	0.972419	0.991468
LOC114109793	0.0400946	-1.29652	3.09385	-0.419064	0.67517	0.991468
LOC114109787	0.247741	-2.06084	3.02625	-0.680989	0.495879	0.991468
LOC114109778	0.0246507	-1.71981	3.10159	-0.554495	0.57924	0.991468
LOC114109781	0.538972	-0.300059	1.56076	-0.192252	0.847545	0.991468
LOC114110186	0.312587	-1.36197	2.22467	-0.612211	0.540398	0.991468
LOC114110182	0.0470929	-0.476219	3.08124	-0.154554	0.877173	0.991468
LOC114110185	0.207187	-2.06271	3.09789	-0.665842	0.505512	0.991468
LOC114110180	0.0355415	-0.642307	3.08534	-0.20818	0.835088	0.991468
LOC114110178	0.10375	-0.784164	3.08919	-0.253841	0.799618	0.991468
LOC114110184	0.770448	-0.145303	1.52456	-0.0953084	0.92407	0.991468
LOC114110207	0.754945	-1.41809	1.57701	-0.899226	0.368532	0.991468
LOC114110221	0.785831	-0.840046	1.35772	-0.61872	0.536101	0.991468
LOC114110196	408.102	-0.266202	0.425078	-0.626241	0.531157	0.991468
LOC114110353	0.0269953	-0.828515	3.09047	-0.268087	0.788632	0.991468
LOC114110357	0.881694	0.98935	1.39397	0.709735	0.477868	0.991468
LOC114110358	0.881694	0.98935	1.39397	0.709735	0.477868	0.991468
LOC114110352	0.0154439	-1.0442	3.09551	-0.337327	0.73587	0.991468
LOC114110346	0.333855	-0.287636	1.84251	-0.156111	0.875945	0.991468
LOC114110371	4.17587	0.254824	0.840081	0.303332	0.761637	0.991468
LOC114110344	0.0269953	-0.828515	3.09047	-0.268087	0.788632	0.991468
LOC114110355	10.3988	0.178296	0.447288	0.398617	0.690176	0.991468
LOC114110376	0.47228	-2.24062	1.8598	-1.20476	0.228296	0.991468
LOC114110348	0.190344	-1.57877	2.64096	-0.597802	0.549972	0.991468
LOC114110498	0.123277	-0.940977	3.07458	-0.306051	0.759566	0.991468
LOC114110504	0.0801893	-1.16481	3.08458	-0.377622	0.705711	0.991468
LOC114110491	0.837967	0.172322	1.40572	0.122586	0.902435	0.991468
LOC114110499	0.0692869	-2.01945	3.09861	-0.651726	0.514578	0.991468
LOC114110505	0.0692869	-2.01945	3.09861	-0.651726	0.514578	0.991468
LOC114110503	0.161027	-1.41039	2.43112	-0.580141	0.56182	0.991468
LOC114110497	2.16242	-0.21274	0.908998	-0.234038	0.814956	0.991468
LOC114110507	0.073327	-0.141333	3.07416	-0.0459746	0.96333	0.991468
LOC114110694	1.41081	0.35007	1.06128	0.329855	0.741509	0.991468
LOC114110683	1.51818	-0.259734	1.05208	-0.246878	0.805003	0.991468
LOC114110690	0.457002	0.206995	1.63727	0.126427	0.899394	0.991468
LOC114110693	0.051646	-1.08083	3.0888	-0.34992	0.726399	0.991468
LOC114110689	0.0470929	-0.476219	3.08124	-0.154554	0.877173	0.991468
LOC114110688	0.549828	-0.442782	1.66676	-0.265654	0.790506	0.991468
LOC114110892	0.0246507	-1.71981	3.10159	-0.554495	0.57924	0.991468
LOC114110896	0.373949	-0.32269	1.77138	-0.182169	0.85545	0.991468
LOC114110886	1.28776	0.0946742	1.23155	0.0768743	0.938724	0.991468
LOC114110889	0.292965	0.564638	1.74382	0.323794	0.746094	0.991468
LOC114111087	24.2152	-0.0302605	0.460627	-0.0656941	0.947621	0.991468
LOC114111090	0.0625368	-0.267946	3.07666	-0.0870896	0.9306	0.991468
LOC114111114	0.0246507	-1.71981	3.10159	-0.554495	0.57924	0.991468
LOC114111092	0.051646	-1.08083	3.0888	-0.34992	0.726399	0.991468
LOC114111088	0.843594	-0.833607	1.3172	-0.632862	0.526824	0.991468
LOC114111095	0.232659	-1.25023	2.21339	-0.56485	0.572176	0.991468
LOC114111099	0.0308878	-0.719163	3.08739	-0.232936	0.815811	0.991468
LOC114111086	0.0200976	-0.954777	3.0938	-0.30861	0.757619	0.991468
LOC114111802	0.0424392	-0.542248	3.08282	-0.175893	0.860378	0.991468
LOC114111808	0.352083	0.481378	1.77741	0.270831	0.786521	0.991468
LOC114111864	0.247741	-2.06084	3.02625	-0.680989	0.495879	0.991468
LOC114111857	0.651356	-0.740018	1.36999	-0.540161	0.589086	0.991468
LOC114111858	0.651356	-0.740018	1.36999	-0.540161	0.589086	0.991468
LOC114111869	0.0154439	-1.0442	3.09551	-0.337327	0.73587	0.991468
LOC114111881	0.0246507	-1.71981	3.10159	-0.554495	0.57924	0.991468
LOC114111859	0.0269953	-0.828515	3.09047	-0.268087	0.788632	0.991468
LOC114111865	0.433024	0.745357	1.68632	0.442003	0.658487	0.991468
LOC114111880	0.156971	-2.06271	3.09789	-0.665842	0.505512	0.991468
LOC114111871	1.15471	-0.351112	1.22717	-0.286115	0.77479	0.991468
LOC114111868	0.0269953	-0.828515	3.09047	-0.268087	0.788632	0.991468
LOC114111863	0.366935	-0.99838	2.16563	-0.461012	0.64479	0.991468
LOC114111886	0.0939376	-2.18399	3.09597	-0.705429	0.480544	0.991468
LOC114111876	0.0200976	-0.954777	3.0938	-0.30861	0.757619	0.991468
LOC114111786	0.0246507	-1.71981	3.10159	-0.554495	0.57924	0.991468
LOC114111848	1.00072	-0.616948	1.18323	-0.521409	0.602082	0.991468
LOC114111883	0.128866	-0.105835	2.96124	-0.03574	0.97149	0.991468
LOC114112052	0.385659	-1.04722	1.73327	-0.60419	0.545718	0.991468
LOC114112058	0.0893845	-1.50673	3.08915	-0.487748	0.625729	0.991468
LOC114112067	0.0154439	-1.0442	3.09551	-0.337327	0.73587	0.991468
LOC114112132	0.0865834	-0.784164	3.08919	-0.253841	0.799618	0.991468
LOC114112135	217.526	0.464745	0.638197	0.728216	0.466482	0.991468
LOC114112145	0.0463318	-0.463099	3.08094	-0.150311	0.880519	0.991468
LOC114112155	0.0463318	-0.463099	3.08094	-0.150311	0.880519	0.991468
LOC114112159	0.0308878	-0.719163	3.08739	-0.232936	0.815811	0.991468
LOC114112190	0.0555386	-0.971482	3.08572	-0.314831	0.75289	0.991468
LOC114112215	0.0847308	-1.59615	3.09086	-0.516409	0.605569	0.991468
LOC114112216	0.161027	-1.41039	2.43112	-0.580141	0.56182	0.991468
LOC114112242	0.933109	0.276221	1.21398	0.227533	0.820009	0.991468
LOC114112415	0.0154439	-1.0442	3.09551	-0.337327	0.73587	0.991468
LOC114112509	0.33815	-2.51848	2.42721	-1.0376	0.299456	0.991468
LOC114112543	0.95776	0.195923	1.21065	0.161833	0.871437	0.991468
LOC114112565	217.877	0.505374	0.646444	0.781775	0.434347	0.991468
LOC114117124	0.414518	-0.0437685	1.76263	-0.0248313	0.98019	0.991644
LOC114117123	0.414518	-0.0437685	1.76263	-0.0248313	0.98019	0.991644
LOC114117133	0.654942	-0.04871	1.78305	-0.0273183	0.978206	0.991644
LOC114111041	0.146719	0.0340718	2.81	0.0121252	0.990326	0.995253
LOC114114156	0.70981	0.021444	1.36883	0.0156659	0.987501	0.995253
LOC114115478	2.94019	-0.0152426	0.910375	-0.0167432	0.986642	0.995253
LOC114118606	0.146719	0.0340718	2.81	0.0121252	0.990326	0.995253
LOC114115981	0.145071	0.020373	2.49545	0.00816406	0.993486	0.996776
LOC114116513	0.22249	9.98e-05	2.47547	4.03e-05	0.999968	0.999968
LOC114109768	10.469	-0.00096442	0.479273	-0.00201226	0.998394	0.999968
LOC114111240	0	NA	NA	NA	NA	NA
LOC114111163	0	NA	NA	NA	NA	NA
LOC114111188	0	NA	NA	NA	NA	NA
LOC114111142	0	NA	NA	NA	NA	NA
LOC114111150	0	NA	NA	NA	NA	NA
LOC114111239	0	NA	NA	NA	NA	NA
LOC114111224	0	NA	NA	NA	NA	NA
LOC114111005	0	NA	NA	NA	NA	NA
LOC114111027	0	NA	NA	NA	NA	NA
LOC114111198	0	NA	NA	NA	NA	NA
LOC114111064	0	NA	NA	NA	NA	NA
LOC114111077	0	NA	NA	NA	NA	NA
LOC114111122	0	NA	NA	NA	NA	NA
LOC114110978	0	NA	NA	NA	NA	NA
LOC114111078	0	NA	NA	NA	NA	NA
LOC114111194	0	NA	NA	NA	NA	NA
LOC114111184	0	NA	NA	NA	NA	NA
LOC114111182	0	NA	NA	NA	NA	NA
LOC114111229	0	NA	NA	NA	NA	NA
LOC114110975	0	NA	NA	NA	NA	NA
LOC114111192	0	NA	NA	NA	NA	NA
LOC114110993	0	NA	NA	NA	NA	NA
LOC114111178	0	NA	NA	NA	NA	NA
LOC114111212	0	NA	NA	NA	NA	NA
LOC114110880	0	NA	NA	NA	NA	NA
LOC114110869	0	NA	NA	NA	NA	NA
LOC114111429	0	NA	NA	NA	NA	NA
LOC114111165	0	NA	NA	NA	NA	NA
LOC114111057	0	NA	NA	NA	NA	NA
LOC114111058	0	NA	NA	NA	NA	NA
LOC114111060	0	NA	NA	NA	NA	NA
LOC114111223	0	NA	NA	NA	NA	NA
LOC114111151	0	NA	NA	NA	NA	NA
LOC114111232	0	NA	NA	NA	NA	NA
LOC114111074	0	NA	NA	NA	NA	NA
LOC114111180	0	NA	NA	NA	NA	NA
LOC114111161	0	NA	NA	NA	NA	NA
LOC114111171	0	NA	NA	NA	NA	NA
LOC114111209	0	NA	NA	NA	NA	NA
LOC114111083	0	NA	NA	NA	NA	NA
LOC114111156	0	NA	NA	NA	NA	NA
LOC114111238	0	NA	NA	NA	NA	NA
LOC114111072	0	NA	NA	NA	NA	NA
LOC114111221	0	NA	NA	NA	NA	NA
LOC114111152	0	NA	NA	NA	NA	NA
LOC114111173	0	NA	NA	NA	NA	NA
LOC114110989	0	NA	NA	NA	NA	NA
LOC114111084	0	NA	NA	NA	NA	NA
LOC114110945	0	NA	NA	NA	NA	NA
LOC114111216	0	NA	NA	NA	NA	NA
LOC114111234	0	NA	NA	NA	NA	NA
LOC114111148	0	NA	NA	NA	NA	NA
LOC114111214	0	NA	NA	NA	NA	NA
LOC114110994	0	NA	NA	NA	NA	NA
LOC114111227	0	NA	NA	NA	NA	NA
LOC114111100	0	NA	NA	NA	NA	NA
LOC114113324	0	NA	NA	NA	NA	NA
LOC114113307	0	NA	NA	NA	NA	NA
LOC114113427	0	NA	NA	NA	NA	NA
LOC114113287	0	NA	NA	NA	NA	NA
LOC114113359	0	NA	NA	NA	NA	NA
LOC114113333	0	NA	NA	NA	NA	NA
LOC114113463	0	NA	NA	NA	NA	NA
LOC114113294	0	NA	NA	NA	NA	NA
LOC114113351	0	NA	NA	NA	NA	NA
LOC114113289	0	NA	NA	NA	NA	NA
LOC114113327	0	NA	NA	NA	NA	NA
LOC114113334	0	NA	NA	NA	NA	NA
LOC114113347	0	NA	NA	NA	NA	NA
LOC114113276	0	NA	NA	NA	NA	NA
LOC114113323	0	NA	NA	NA	NA	NA
LOC114113466	0	NA	NA	NA	NA	NA
LOC114113321	0	NA	NA	NA	NA	NA
LOC114113340	0	NA	NA	NA	NA	NA
LOC114113337	0	NA	NA	NA	NA	NA
LOC114113338	0	NA	NA	NA	NA	NA
LOC114113357	0	NA	NA	NA	NA	NA
LOC114113318	0	NA	NA	NA	NA	NA
LOC114113311	0	NA	NA	NA	NA	NA
LOC114113343	0	NA	NA	NA	NA	NA
LOC114113298	0	NA	NA	NA	NA	NA
LOC114113342	0	NA	NA	NA	NA	NA
LOC114113282	0	NA	NA	NA	NA	NA
LOC114113319	0	NA	NA	NA	NA	NA
LOC114113312	0	NA	NA	NA	NA	NA
LOC114113467	0	NA	NA	NA	NA	NA
LOC114113277	0	NA	NA	NA	NA	NA
LOC114113317	0	NA	NA	NA	NA	NA
LOC114113330	0	NA	NA	NA	NA	NA
LOC114113356	0	NA	NA	NA	NA	NA
LOC114113339	0	NA	NA	NA	NA	NA
LOC114113297	0	NA	NA	NA	NA	NA
LOC114113326	0	NA	NA	NA	NA	NA
LOC114113295	0	NA	NA	NA	NA	NA
LOC114113274	0	NA	NA	NA	NA	NA
LOC114114151	0	NA	NA	NA	NA	NA
LOC114114294	0	NA	NA	NA	NA	NA
LOC114114202	0	NA	NA	NA	NA	NA
LOC114114179	0	NA	NA	NA	NA	NA
LOC114114284	0	NA	NA	NA	NA	NA
LOC114114188	0	NA	NA	NA	NA	NA
LOC114114209	0	NA	NA	NA	NA	NA
LOC114114206	0	NA	NA	NA	NA	NA
LOC114114140	0	NA	NA	NA	NA	NA
LOC114114199	0	NA	NA	NA	NA	NA
LOC114114171	0	NA	NA	NA	NA	NA
LOC114114184	0	NA	NA	NA	NA	NA
LOC114114158	0	NA	NA	NA	NA	NA
LOC114114189	0	NA	NA	NA	NA	NA
LOC114114175	0	NA	NA	NA	NA	NA
LOC114114195	0	NA	NA	NA	NA	NA
LOC114114276	0	NA	NA	NA	NA	NA
LOC114114144	0	NA	NA	NA	NA	NA
LOC114114297	0	NA	NA	NA	NA	NA
LOC114114283	0	NA	NA	NA	NA	NA
LOC114114191	0	NA	NA	NA	NA	NA
LOC114114200	0	NA	NA	NA	NA	NA
LOC114114183	0	NA	NA	NA	NA	NA
LOC114114150	0	NA	NA	NA	NA	NA
LOC114114201	0	NA	NA	NA	NA	NA
LOC114114178	0	NA	NA	NA	NA	NA
LOC114114300	0	NA	NA	NA	NA	NA
LOC114114192	0	NA	NA	NA	NA	NA
LOC114114301	0	NA	NA	NA	NA	NA
LOC114114174	0	NA	NA	NA	NA	NA
LOC114114166	0	NA	NA	NA	NA	NA
LOC114114205	0	NA	NA	NA	NA	NA
LOC114114167	0	NA	NA	NA	NA	NA
LOC114114173	0	NA	NA	NA	NA	NA
LOC114114637	0	NA	NA	NA	NA	NA
LOC114114689	0	NA	NA	NA	NA	NA
LOC114114690	0	NA	NA	NA	NA	NA
LOC114114683	0	NA	NA	NA	NA	NA
LOC114114684	0	NA	NA	NA	NA	NA
LOC114114657	0	NA	NA	NA	NA	NA
LOC114114669	0	NA	NA	NA	NA	NA
LOC114114691	0	NA	NA	NA	NA	NA
LOC114114670	0	NA	NA	NA	NA	NA
LOC114114692	0	NA	NA	NA	NA	NA
LOC114114668	0	NA	NA	NA	NA	NA
LOC114114665	0	NA	NA	NA	NA	NA
LOC114114638	0	NA	NA	NA	NA	NA
LOC114114667	0	NA	NA	NA	NA	NA
LOC114114635	0	NA	NA	NA	NA	NA
LOC114114687	0	NA	NA	NA	NA	NA
LOC114114676	0	NA	NA	NA	NA	NA
LOC114114686	0	NA	NA	NA	NA	NA
LOC114114640	0	NA	NA	NA	NA	NA
LOC114114634	0	NA	NA	NA	NA	NA
LOC114114685	0	NA	NA	NA	NA	NA
LOC114115122	0	NA	NA	NA	NA	NA
LOC114115053	0	NA	NA	NA	NA	NA
LOC114115070	0	NA	NA	NA	NA	NA
LOC114115055	0	NA	NA	NA	NA	NA
LOC114115054	0	NA	NA	NA	NA	NA
LOC114115123	0	NA	NA	NA	NA	NA
LOC114115097	0	NA	NA	NA	NA	NA
LOC114115051	0	NA	NA	NA	NA	NA
LOC114115041	0	NA	NA	NA	NA	NA
LOC114115039	0	NA	NA	NA	NA	NA
LOC114115043	0	NA	NA	NA	NA	NA
LOC114115066	0	NA	NA	NA	NA	NA
LOC114115127	0	NA	NA	NA	NA	NA
LOC114115058	0	NA	NA	NA	NA	NA
LOC114115050	0	NA	NA	NA	NA	NA
LOC114115124	0	NA	NA	NA	NA	NA
LOC114115130	0	NA	NA	NA	NA	NA
LOC114115038	0	NA	NA	NA	NA	NA
LOC114115065	0	NA	NA	NA	NA	NA
LOC114115056	0	NA	NA	NA	NA	NA
LOC114115125	0	NA	NA	NA	NA	NA
LOC114115040	0	NA	NA	NA	NA	NA
LOC114115059	0	NA	NA	NA	NA	NA
LOC114115106	0	NA	NA	NA	NA	NA
LOC114115498	0	NA	NA	NA	NA	NA
LOC114115472	0	NA	NA	NA	NA	NA
LOC114115446	0	NA	NA	NA	NA	NA
LOC114115477	0	NA	NA	NA	NA	NA
LOC114115496	0	NA	NA	NA	NA	NA
LOC114115435	0	NA	NA	NA	NA	NA
LOC114115438	0	NA	NA	NA	NA	NA
LOC114115434	0	NA	NA	NA	NA	NA
LOC114115470	0	NA	NA	NA	NA	NA
LOC114115491	0	NA	NA	NA	NA	NA
LOC114115494	0	NA	NA	NA	NA	NA
LOC114115489	0	NA	NA	NA	NA	NA
LOC114115492	0	NA	NA	NA	NA	NA
LOC114115476	0	NA	NA	NA	NA	NA
LOC114115503	0	NA	NA	NA	NA	NA
LOC114115473	0	NA	NA	NA	NA	NA
LOC114115442	0	NA	NA	NA	NA	NA
LOC114115469	0	NA	NA	NA	NA	NA
LOC114115436	0	NA	NA	NA	NA	NA
LOC114115495	0	NA	NA	NA	NA	NA
LOC114115433	0	NA	NA	NA	NA	NA
LOC114115499	0	NA	NA	NA	NA	NA
LOC114115471	0	NA	NA	NA	NA	NA
LOC114115439	0	NA	NA	NA	NA	NA
LOC114115437	0	NA	NA	NA	NA	NA
LOC114115432	0	NA	NA	NA	NA	NA
LOC114115915	0	NA	NA	NA	NA	NA
LOC114115912	0	NA	NA	NA	NA	NA
LOC114115907	0	NA	NA	NA	NA	NA
LOC114115968	0	NA	NA	NA	NA	NA
LOC114115985	0	NA	NA	NA	NA	NA
LOC114115908	0	NA	NA	NA	NA	NA
LOC114115910	0	NA	NA	NA	NA	NA
LOC114115923	0	NA	NA	NA	NA	NA
LOC114115995	0	NA	NA	NA	NA	NA
LOC114115924	0	NA	NA	NA	NA	NA
LOC114115974	0	NA	NA	NA	NA	NA
LOC114115973	0	NA	NA	NA	NA	NA
LOC114115972	0	NA	NA	NA	NA	NA
LOC114115987	0	NA	NA	NA	NA	NA
LOC114115919	0	NA	NA	NA	NA	NA
LOC114115909	0	NA	NA	NA	NA	NA
LOC114115970	0	NA	NA	NA	NA	NA
LOC114116262	0	NA	NA	NA	NA	NA
LOC114116271	0	NA	NA	NA	NA	NA
LOC114116272	0	NA	NA	NA	NA	NA
LOC114116242	0	NA	NA	NA	NA	NA
LOC114116257	0	NA	NA	NA	NA	NA
LOC114116250	0	NA	NA	NA	NA	NA
LOC114116251	0	NA	NA	NA	NA	NA
LOC114116256	0	NA	NA	NA	NA	NA
LOC114116264	0	NA	NA	NA	NA	NA
LOC114116280	0	NA	NA	NA	NA	NA
LOC114116263	0	NA	NA	NA	NA	NA
LOC114116259	0	NA	NA	NA	NA	NA
LOC114116276	0	NA	NA	NA	NA	NA
LOC114116277	0	NA	NA	NA	NA	NA
LOC114116260	6.87969	1.31521	0.864566	1.52123	NA	NA
LOC114116253	0	NA	NA	NA	NA	NA
LOC114116268	0	NA	NA	NA	NA	NA
LOC114116275	0	NA	NA	NA	NA	NA
LOC114116508	0	NA	NA	NA	NA	NA
LOC114116520	0	NA	NA	NA	NA	NA
LOC114116522	0	NA	NA	NA	NA	NA
LOC114116514	0	NA	NA	NA	NA	NA
LOC114116503	0	NA	NA	NA	NA	NA
LOC114116510	0	NA	NA	NA	NA	NA
LOC114116519	0	NA	NA	NA	NA	NA
LOC114116515	0	NA	NA	NA	NA	NA
LOC114116507	0	NA	NA	NA	NA	NA
LOC114116512	0	NA	NA	NA	NA	NA
LOC114116529	0	NA	NA	NA	NA	NA
LOC114116530	0	NA	NA	NA	NA	NA
LOC114116521	0	NA	NA	NA	NA	NA
LOC114116524	0	NA	NA	NA	NA	NA
LOC114116509	0	NA	NA	NA	NA	NA
LOC114116527	0	NA	NA	NA	NA	NA
LOC114116504	0	NA	NA	NA	NA	NA
LOC114116517	0	NA	NA	NA	NA	NA
LOC114116528	0	NA	NA	NA	NA	NA
LOC114116754	0	NA	NA	NA	NA	NA
LOC114116745	0	NA	NA	NA	NA	NA
LOC114116741	0	NA	NA	NA	NA	NA
LOC114116733	0	NA	NA	NA	NA	NA
LOC114116730	0	NA	NA	NA	NA	NA
LOC114116753	0	NA	NA	NA	NA	NA
LOC114116744	0	NA	NA	NA	NA	NA
LOC114116747	0	NA	NA	NA	NA	NA
LOC114116742	0	NA	NA	NA	NA	NA
LOC114116735	0	NA	NA	NA	NA	NA
LOC114117037	0	NA	NA	NA	NA	NA
LOC114117137	0	NA	NA	NA	NA	NA
LOC114117138	0	NA	NA	NA	NA	NA
LOC114117082	0	NA	NA	NA	NA	NA
LOC114117033	0	NA	NA	NA	NA	NA
LOC114117042	0	NA	NA	NA	NA	NA
LOC114117034	0	NA	NA	NA	NA	NA
LOC114117025	0	NA	NA	NA	NA	NA
LOC114117044	0	NA	NA	NA	NA	NA
LOC114117046	0	NA	NA	NA	NA	NA
LOC114117035	0	NA	NA	NA	NA	NA
LOC114117040	0	NA	NA	NA	NA	NA
LOC114117045	0	NA	NA	NA	NA	NA
LOC114117028	0	NA	NA	NA	NA	NA
LOC114117041	0	NA	NA	NA	NA	NA
LOC114117409	0	NA	NA	NA	NA	NA
LOC114117379	0	NA	NA	NA	NA	NA
LOC114117397	0	NA	NA	NA	NA	NA
LOC114117407	0	NA	NA	NA	NA	NA
LOC114117393	0	NA	NA	NA	NA	NA
LOC114117413	0	NA	NA	NA	NA	NA
LOC114117408	0	NA	NA	NA	NA	NA
LOC114117411	0	NA	NA	NA	NA	NA
LOC114117399	0	NA	NA	NA	NA	NA
LOC114117415	0	NA	NA	NA	NA	NA
LOC114117406	0	NA	NA	NA	NA	NA
LOC114117417	0	NA	NA	NA	NA	NA
LOC114117694	0	NA	NA	NA	NA	NA
LOC114117692	0	NA	NA	NA	NA	NA
LOC114117702	0	NA	NA	NA	NA	NA
LOC114117671	0	NA	NA	NA	NA	NA
LOC114117672	0	NA	NA	NA	NA	NA
LOC114117675	0	NA	NA	NA	NA	NA
LOC114117673	0	NA	NA	NA	NA	NA
LOC114117674	0	NA	NA	NA	NA	NA
LOC114117700	0	NA	NA	NA	NA	NA
LOC114117709	0	NA	NA	NA	NA	NA
LOC114117695	0	NA	NA	NA	NA	NA
LOC114117711	0	NA	NA	NA	NA	NA
LOC114117704	0	NA	NA	NA	NA	NA
LOC114117703	0	NA	NA	NA	NA	NA
LOC114117701	0	NA	NA	NA	NA	NA
LOC114118158	0	NA	NA	NA	NA	NA
LOC114118153	0	NA	NA	NA	NA	NA
LOC114118160	0	NA	NA	NA	NA	NA
LOC114118140	0	NA	NA	NA	NA	NA
LOC114118142	0	NA	NA	NA	NA	NA
LOC114118165	0	NA	NA	NA	NA	NA
LOC114118149	0	NA	NA	NA	NA	NA
LOC114118159	0	NA	NA	NA	NA	NA
LOC114118170	0	NA	NA	NA	NA	NA
LOC114118157	0	NA	NA	NA	NA	NA
LOC114118154	0	NA	NA	NA	NA	NA
LOC114118132	0	NA	NA	NA	NA	NA
LOC114118155	0	NA	NA	NA	NA	NA
LOC114118161	0	NA	NA	NA	NA	NA
LOC114118162	0	NA	NA	NA	NA	NA
LOC114118143	0	NA	NA	NA	NA	NA
LOC114118148	0	NA	NA	NA	NA	NA
LOC114118167	0	NA	NA	NA	NA	NA
LOC114118598	0	NA	NA	NA	NA	NA
LOC114118616	0	NA	NA	NA	NA	NA
LOC114118588	0	NA	NA	NA	NA	NA
LOC114118620	0	NA	NA	NA	NA	NA
LOC114118603	0	NA	NA	NA	NA	NA
LOC114118607	0	NA	NA	NA	NA	NA
LOC114118618	0	NA	NA	NA	NA	NA
LOC114118611	0	NA	NA	NA	NA	NA
LOC114118617	0	NA	NA	NA	NA	NA
LOC114118619	0	NA	NA	NA	NA	NA
LOC114118786	0	NA	NA	NA	NA	NA
LOC114118782	0	NA	NA	NA	NA	NA
LOC114118797	0	NA	NA	NA	NA	NA
LOC114118788	0	NA	NA	NA	NA	NA
LOC114118783	0	NA	NA	NA	NA	NA
LOC114118784	0	NA	NA	NA	NA	NA
LOC114118794	0	NA	NA	NA	NA	NA
LOC114118795	0	NA	NA	NA	NA	NA
LOC114118804	0	NA	NA	NA	NA	NA
LOC114118805	0	NA	NA	NA	NA	NA
LOC114118802	0	NA	NA	NA	NA	NA
LOC114118789	0	NA	NA	NA	NA	NA
LOC114118791	0	NA	NA	NA	NA	NA
LOC114118801	0	NA	NA	NA	NA	NA
LOC114118790	0	NA	NA	NA	NA	NA
LOC114118806	0	NA	NA	NA	NA	NA
LOC114108905	0	NA	NA	NA	NA	NA
LOC114108931	0	NA	NA	NA	NA	NA
LOC114108920	0	NA	NA	NA	NA	NA
LOC114108926	0	NA	NA	NA	NA	NA
LOC114108876	0	NA	NA	NA	NA	NA
LOC114108929	0	NA	NA	NA	NA	NA
LOC114108932	0	NA	NA	NA	NA	NA
LOC114108913	0	NA	NA	NA	NA	NA
LOC114108927	0	NA	NA	NA	NA	NA
LOC114108904	0	NA	NA	NA	NA	NA
LOC114108908	0	NA	NA	NA	NA	NA
LOC114108909	0	NA	NA	NA	NA	NA
LOC114108907	0	NA	NA	NA	NA	NA
LOC114108910	0	NA	NA	NA	NA	NA
LOC114108919	0	NA	NA	NA	NA	NA
LOC114108912	0	NA	NA	NA	NA	NA
LOC114108923	0	NA	NA	NA	NA	NA
LOC114108934	0	NA	NA	NA	NA	NA
LOC114109270	0	NA	NA	NA	NA	NA
LOC114109265	0	NA	NA	NA	NA	NA
LOC114109289	0	NA	NA	NA	NA	NA
LOC114109274	0	NA	NA	NA	NA	NA
LOC114109275	0	NA	NA	NA	NA	NA
LOC114109271	0	NA	NA	NA	NA	NA
LOC114109283	0	NA	NA	NA	NA	NA
LOC114109284	0	NA	NA	NA	NA	NA
LOC114109138	0	NA	NA	NA	NA	NA
LOC114109249	0	NA	NA	NA	NA	NA
LOC114109268	0	NA	NA	NA	NA	NA
LOC114109287	0	NA	NA	NA	NA	NA
LOC114109282	0	NA	NA	NA	NA	NA
LOC114109269	0	NA	NA	NA	NA	NA
LOC114109164	904.354	-1.35119	0.66494	-2.03204	NA	NA
LOC114109197	862.7	-1.42429	0.686992	-2.07322	NA	NA
LOC114109241	896.611	-1.37132	0.691414	-1.98336	NA	NA
LOC114109290	0	NA	NA	NA	NA	NA
LOC114109482	0	NA	NA	NA	NA	NA
LOC114109472	0	NA	NA	NA	NA	NA
LOC114109460	0	NA	NA	NA	NA	NA
LOC114109469	0	NA	NA	NA	NA	NA
LOC114109476	0	NA	NA	NA	NA	NA
LOC114109468	0	NA	NA	NA	NA	NA
LOC114109462	0	NA	NA	NA	NA	NA
LOC114109467	0	NA	NA	NA	NA	NA
LOC114109477	0	NA	NA	NA	NA	NA
LOC114109478	0	NA	NA	NA	NA	NA
LOC114109454	0	NA	NA	NA	NA	NA
LOC114109473	0	NA	NA	NA	NA	NA
LOC114109452	0	NA	NA	NA	NA	NA
LOC114109456	0	NA	NA	NA	NA	NA
LOC114109480	0	NA	NA	NA	NA	NA
LOC114109743	0	NA	NA	NA	NA	NA
LOC114109750	0	NA	NA	NA	NA	NA
LOC114109751	0	NA	NA	NA	NA	NA
LOC114109760	0	NA	NA	NA	NA	NA
LOC114109779	0	NA	NA	NA	NA	NA
LOC114109801	0	NA	NA	NA	NA	NA
LOC114109791	0	NA	NA	NA	NA	NA
LOC114109746	0	NA	NA	NA	NA	NA
LOC114109802	0	NA	NA	NA	NA	NA
LOC114109741	0	NA	NA	NA	NA	NA
LOC114109774	0	NA	NA	NA	NA	NA
LOC114109753	0	NA	NA	NA	NA	NA
LOC114109754	0	NA	NA	NA	NA	NA
LOC114109798	0	NA	NA	NA	NA	NA
LOC114109805	0	NA	NA	NA	NA	NA
LOC114109744	0	NA	NA	NA	NA	NA
LOC114109803	0	NA	NA	NA	NA	NA
LOC114109806	0	NA	NA	NA	NA	NA
LOC114109736	0	NA	NA	NA	NA	NA
LOC114109758	0	NA	NA	NA	NA	NA
LOC114109737	0	NA	NA	NA	NA	NA
LOC114109799	0	NA	NA	NA	NA	NA
LOC114109786	0	NA	NA	NA	NA	NA
LOC114109790	0	NA	NA	NA	NA	NA
LOC114109788	0	NA	NA	NA	NA	NA
LOC114109800	0	NA	NA	NA	NA	NA
LOC114109796	0	NA	NA	NA	NA	NA
LOC114109808	0	NA	NA	NA	NA	NA
LOC114109792	0	NA	NA	NA	NA	NA
LOC114109739	0	NA	NA	NA	NA	NA
LOC114109789	0	NA	NA	NA	NA	NA
LOC114109797	0	NA	NA	NA	NA	NA
LOC114109748	0	NA	NA	NA	NA	NA
LOC114109776	0	NA	NA	NA	NA	NA
LOC114109740	0	NA	NA	NA	NA	NA
LOC114109775	0	NA	NA	NA	NA	NA
LOC114109777	0	NA	NA	NA	NA	NA
LOC114109752	0	NA	NA	NA	NA	NA
LOC114110179	0	NA	NA	NA	NA	NA
LOC114110183	0	NA	NA	NA	NA	NA
LOC114110181	0	NA	NA	NA	NA	NA
LOC114110188	0	NA	NA	NA	NA	NA
LOC114110177	0	NA	NA	NA	NA	NA
LOC114110192	0	NA	NA	NA	NA	NA
LOC114110218	0	NA	NA	NA	NA	NA
LOC114110189	0	NA	NA	NA	NA	NA
LOC114110190	0	NA	NA	NA	NA	NA
LOC114110193	0	NA	NA	NA	NA	NA
LOC114110345	0	NA	NA	NA	NA	NA
LOC114110347	0	NA	NA	NA	NA	NA
LOC114110351	0	NA	NA	NA	NA	NA
LOC114110377	0	NA	NA	NA	NA	NA
LOC114110366	0	NA	NA	NA	NA	NA
LOC114110350	0	NA	NA	NA	NA	NA
LOC114110515	0	NA	NA	NA	NA	NA
LOC114110502	0	NA	NA	NA	NA	NA
LOC114110511	0	NA	NA	NA	NA	NA
LOC114110512	0	NA	NA	NA	NA	NA
LOC114110510	0	NA	NA	NA	NA	NA
LOC114110509	0	NA	NA	NA	NA	NA
LOC114110516	0	NA	NA	NA	NA	NA
LOC114110500	0	NA	NA	NA	NA	NA
LOC114110508	0	NA	NA	NA	NA	NA
LOC114110496	0	NA	NA	NA	NA	NA
LOC114110506	0	NA	NA	NA	NA	NA
LOC114110501	0	NA	NA	NA	NA	NA
LOC114110513	0	NA	NA	NA	NA	NA
LOC114110681	0	NA	NA	NA	NA	NA
LOC114110698	0	NA	NA	NA	NA	NA
LOC114110682	0	NA	NA	NA	NA	NA
LOC114110695	0	NA	NA	NA	NA	NA
LOC114110687	0	NA	NA	NA	NA	NA
LOC114110685	0	NA	NA	NA	NA	NA
LOC114110684	0	NA	NA	NA	NA	NA
LOC114110692	0	NA	NA	NA	NA	NA
LOC114110686	0	NA	NA	NA	NA	NA
LOC114110696	0	NA	NA	NA	NA	NA
LOC114110691	0	NA	NA	NA	NA	NA
LOC114110905	0	NA	NA	NA	NA	NA
LOC114110894	0	NA	NA	NA	NA	NA
LOC114110903	0	NA	NA	NA	NA	NA
LOC114110887	0	NA	NA	NA	NA	NA
LOC114110895	0	NA	NA	NA	NA	NA
LOC114110899	0	NA	NA	NA	NA	NA
LOC114110898	0	NA	NA	NA	NA	NA
LOC114110901	0	NA	NA	NA	NA	NA
LOC114110885	0	NA	NA	NA	NA	NA
LOC114110904	0	NA	NA	NA	NA	NA
LOC114110890	0	NA	NA	NA	NA	NA
LOC114110906	0	NA	NA	NA	NA	NA
LOC114110884	0	NA	NA	NA	NA	NA
LOC114110893	0	NA	NA	NA	NA	NA
LOC114111105	0	NA	NA	NA	NA	NA
LOC114111097	0	NA	NA	NA	NA	NA
LOC114111091	0	NA	NA	NA	NA	NA
LOC114111096	0	NA	NA	NA	NA	NA
LOC114111093	0	NA	NA	NA	NA	NA
LOC114111098	0	NA	NA	NA	NA	NA
LOC114111104	0	NA	NA	NA	NA	NA
LOC114111860	0	NA	NA	NA	NA	NA
LOC114111861	0	NA	NA	NA	NA	NA
LOC114111884	0	NA	NA	NA	NA	NA
LOC114111879	0	NA	NA	NA	NA	NA
LOC114111787	0	NA	NA	NA	NA	NA
LOC114111791	0	NA	NA	NA	NA	NA
LOC114111885	0	NA	NA	NA	NA	NA
LOC114111789	0	NA	NA	NA	NA	NA
LOC114111887	0	NA	NA	NA	NA	NA
LOC114111796	0	NA	NA	NA	NA	NA
LOC114111862	0	NA	NA	NA	NA	NA
LOC114111856	0	NA	NA	NA	NA	NA
LOC114111806	0	NA	NA	NA	NA	NA
LOC114111889	0	NA	NA	NA	NA	NA
LOC114111804	0	NA	NA	NA	NA	NA
LOC114111803	0	NA	NA	NA	NA	NA
LOC114111878	0	NA	NA	NA	NA	NA
LOC114111873	0	NA	NA	NA	NA	NA
LOC114111798	0	NA	NA	NA	NA	NA
LOC114111853	0	NA	NA	NA	NA	NA
LOC114111872	0	NA	NA	NA	NA	NA
LOC114111870	0	NA	NA	NA	NA	NA
LOC114111854	0	NA	NA	NA	NA	NA
LOC114111807	0	NA	NA	NA	NA	NA
LOC114111790	0	NA	NA	NA	NA	NA
LOC114111795	0	NA	NA	NA	NA	NA
LOC114111882	0	NA	NA	NA	NA	NA
LOC114111891	0	NA	NA	NA	NA	NA
LOC114111875	0	NA	NA	NA	NA	NA
LOC114111867	0	NA	NA	NA	NA	NA
LOC114111890	0	NA	NA	NA	NA	NA
LOC114111793	0	NA	NA	NA	NA	NA
LOC114111794	0	NA	NA	NA	NA	NA
LOC114112090	0	NA	NA	NA	NA	NA
LOC114112417	0	NA	NA	NA	NA	NA
LOC114112420	0	NA	NA	NA	NA	NA
LOC114112464	0	NA	NA	NA	NA	NA
LOC114112478	0	NA	NA	NA	NA	NA
LOC114112481	0	NA	NA	NA	NA	NA
LOC114112510	0	NA	NA	NA	NA	NA
LOC114112508	0	NA	NA	NA	NA	NA
LOC114112705	0	NA	NA	NA	NA	NA

## Sheet: snoRNA
	baseMean	log2FoldChange	lfcSE	stat	pvalue	padj
LOC114111247	5.85873	0.0202872	0.519149	0.0390779	0.968828	0.998174
LOC114111345	0.0748122	-1.28739	3.10835	-0.41417	0.678749	0.998174
LOC114111320	150.547	1.2215	0.529894	2.30517	0.0211571	0.998174
LOC114111355	0.918053	-0.0496582	1.16615	-0.0425828	0.966034	0.998174
LOC114111265	39.4868	0.375369	0.287241	1.30681	0.191278	0.998174
LOC114111281	533.099	0.995951	0.400742	2.48527	0.0129454	0.998174
LOC114111284	45.9556	0.398883	0.574153	0.694732	0.487223	0.998174
LOC114111283	187.069	-0.220747	0.335447	-0.658069	0.510494	0.998174
LOC114111282	168.735	-0.795627	0.488794	-1.62774	0.103581	0.998174
LOC114111252	0.577865	0.734752	1.52795	0.480875	0.630605	0.998174
LOC114111306	0.204131	-0.326545	2.45995	-0.132744	0.894395	0.998174
LOC114111296	0.819189	-3.32063	1.60508	-2.06883	0.0385623	0.998174
LOC114111288	80.4237	0.025959	0.273986	0.0947457	0.924517	0.998174
LOC114111291	55.7934	0.524626	0.361737	1.4503	0.146976	0.998174
LOC114111289	16.793	-0.398085	0.39731	-1.00195	0.316367	0.998174
LOC114111363	1.17095	0.137459	1.11478	0.123306	0.901865	0.998174
LOC114111249	3.13772	0.216249	0.759394	0.284766	0.775824	0.998174
LOC114111244	300.904	-0.132741	0.214393	-0.61915	0.535818	0.998174
LOC114111264	7.56333	-0.751429	0.502662	-1.4949	0.134941	0.998174
LOC114111279	0.201693	-0.21997	2.78712	-0.078924	0.937093	0.998174
LOC114111313	115.146	0.63032	0.340669	1.85024	0.0642789	0.998174
LOC114111312	31.7314	0.854939	0.510061	1.67615	0.093709	0.998174
LOC114111322	0.297292	0.161629	2.00087	0.0807794	0.935617	0.998174
LOC114111305	16.1598	-0.100259	0.412706	-0.242932	0.808058	0.998174
LOC114111302	0.0358986	-0.0709392	3.11654	-0.0227622	0.98184	0.998174
LOC114111347	1.02232	0.678282	1.31657	0.515187	0.606422	0.998174
LOC114111366	0.803156	-0.314588	1.30015	-0.241963	0.808809	0.998174
LOC114111368	0.103287	-0.506111	3.11186	-0.162639	0.870803	0.998174
LOC114111297	2.26299	0.580255	0.987418	0.587649	0.556768	0.998174
LOC114111253	77.9401	-0.499684	0.430662	-1.16027	0.24594	0.998174
LOC114111371	28.4682	0.512746	0.64408	0.796091	0.425979	0.998174
LOC114111381	76.4729	-0.337552	0.434472	-0.776925	0.437203	0.998174
LOC114111353	522.793	-0.504976	0.429931	-1.17455	0.240175	0.998174
LOC114111255	0.245233	0.931365	2.31239	0.402771	0.687116	0.998174
LOC114111375	0.0374061	-0.987005	3.11186	-0.317175	0.751111	0.998174
LOC114111299	3.07543	0.212037	0.737432	0.287535	0.773703	0.998174
LOC114111270	0.0934205	-0.0709392	3.11654	-0.0227622	0.98184	0.998174
LOC114111304	14.3451	0.842249	0.585791	1.4378	0.150491	0.998174
LOC114111271	0.110711	-0.806493	3.10835	-0.25946	0.79528	0.998174
LOC114111257	33.1836	0.82434	0.50153	1.64365	0.100248	0.998174
LOC114113397	1.78233	-0.651391	0.928193	-0.701784	0.482814	0.998174
LOC114113376	0.0358986	-0.0709392	3.11654	-0.0227622	0.98184	0.998174
LOC114113442	9.33947	-0.583955	0.475207	-1.22884	0.21913	0.998174
LOC114113444	0.101779	0.42302	3.10649	0.136173	0.891685	0.998174
LOC114113443	9.33947	-0.583955	0.475207	-1.22884	0.21913	0.998174
LOC114113431	31.3402	-0.474211	0.446721	-1.06154	0.288446	0.998174
LOC114113432	1.37992	0.218232	1.01963	0.21403	0.830523	0.998174
LOC114113400	0.143454	-0.0709392	3.11654	-0.0227622	0.98184	0.998174
LOC114113399	1.74913	-0.607109	0.942863	-0.6439	0.51964	0.998174
LOC114113406	1.19523	-0.519832	1.10892	-0.468775	0.639231	0.998174
LOC114113436	150.373	0.187168	0.435577	0.429702	0.667412	0.998174
LOC114113438	0.939847	0.2671	1.24635	0.214305	0.830309	0.998174
LOC114113437	0.939847	0.2671	1.24635	0.214305	0.830309	0.998174
LOC114113440	0.939847	0.2671	1.24635	0.214305	0.830309	0.998174
LOC114113370	4.8229	0.638112	0.720855	0.885216	0.37604	0.998174
LOC114113401	9.18994	0.385197	0.531633	0.724554	0.468726	0.998174
LOC114113392	0.0658807	-0.0709392	3.11654	-0.0227622	0.98184	0.998174
LOC114113433	0.843796	0.164334	1.36433	0.12045	0.904127	0.998174
LOC114113383	1.64522	0.33346	1.05507	0.316056	0.75196	0.998174
LOC114113416	17.3948	-0.108241	0.348767	-0.310352	0.756293	0.998174
LOC114113415	22.7955	-0.268468	0.321127	-0.836018	0.403145	0.998174
LOC114113434	6.42577	1.10214	0.753294	1.46309	0.143442	0.998174
LOC114113430	4.28719	0.334075	0.592133	0.564188	0.572626	0.998174
LOC114113389	91.2096	-0.459037	0.427756	-1.07313	0.283213	0.998174
LOC114113393	112.729	-0.346795	0.455594	-0.761192	0.446542	0.998174
LOC114113373	5.14681	-0.32122	0.597114	-0.537954	0.590609	0.998174
LOC114113375	5.14681	-0.32122	0.597114	-0.537954	0.590609	0.998174
LOC114113412	0.102299	0.428075	3.10639	0.137805	0.890395	0.998174
LOC114113381	532.613	0.996794	0.400831	2.48682	0.0128891	0.998174
LOC114113369	6.9276	-0.12969	0.487913	-0.265805	0.79039	0.998174
LOC114113388	180.134	-0.0242509	0.277267	-0.0874641	0.930303	0.998174
LOC114113382	133.831	-0.454386	0.387901	-1.1714	0.24144	0.998174
LOC114113418	0.101779	0.42302	3.10649	0.136173	0.891685	0.998174
LOC114113386	5.50775	0.569101	0.624607	0.911133	0.362225	0.998174
LOC114113384	1.64522	0.33346	1.05507	0.316056	0.75196	0.998174
LOC114113385	1.64522	0.33346	1.05507	0.316056	0.75196	0.998174
LOC114113387	16.7544	-0.546766	0.466878	-1.17111	0.241554	0.998174
LOC114113394	43.4983	-0.0460129	0.309674	-0.148585	0.881881	0.998174
LOC114113403	137.358	0.566606	0.467341	1.2124	0.225358	0.998174
LOC114113420	74.7229	0.318046	0.290778	1.09378	0.274053	0.998174
LOC114113367	13.2638	0.3955	0.632533	0.625264	0.531798	0.998174
LOC114113368	8.91218	0.429627	0.63548	0.676067	0.498998	0.998174
LOC114113435	152.316	0.179993	0.437457	0.411452	0.680741	0.998174
LOC114113439	0.409978	0.390282	1.65715	0.235514	0.81381	0.998174
LOC114113411	0.0717971	0.324494	3.10852	0.104389	0.916861	0.998174
LOC114113417	25.0171	-0.578743	0.423416	-1.36684	0.171674	0.998174
LOC114114211	251.816	-0.198716	0.378482	-0.525034	0.59956	0.998174
LOC114114216	25.0739	0.300729	0.292328	1.02874	0.303603	0.998174
LOC114114215	200.535	-0.375387	0.315557	-1.1896	0.234203	0.998174
LOC114114258	48.9808	-0.498655	0.325957	-1.52982	0.126062	0.998174
LOC114114248	36.3934	0.147119	0.327774	0.448844	0.653544	0.998174
LOC114114225	1.84492	0.33217	0.99992	0.332196	0.739741	0.998174
LOC114114224	91.4458	0.488414	0.433884	1.12568	0.260302	0.998174
LOC114114257	0.548493	-1.16825	2.01328	-0.580268	0.561734	0.998174
LOC114114226	11.7383	-0.409679	0.413506	-0.990746	0.32181	0.998174
LOC114114288	3.08779	-0.658656	0.821734	-0.801545	0.422816	0.998174
LOC114114233	23.9584	-0.0116091	0.318001	-0.0365064	0.970879	0.998174
LOC114114262	19.7224	-0.354286	0.373789	-0.947822	0.34322	0.998174
LOC114114242	15.657	0.744541	0.589104	1.26385	0.206283	0.998174
LOC114114217	0.0374061	-0.987005	3.11186	-0.317175	0.751111	0.998174
LOC114114238	60.926	0.733349	0.493045	1.48739	0.136913	0.998174
LOC114114239	60.926	0.733349	0.493045	1.48739	0.136913	0.998174
LOC114114236	72.553	0.777301	0.452688	1.71708	0.085965	0.998174
LOC114114237	76.4776	0.704581	0.427091	1.64972	0.099	0.998174
LOC114114267	0.0658807	-0.0709392	3.11654	-0.0227622	0.98184	0.998174
LOC114114268	45.5397	0.0823732	0.263047	0.31315	0.754167	0.998174
LOC114114261	23.041	0.224887	0.338257	0.66484	0.506153	0.998174
LOC114114249	1.88193	0.809808	1.05368	0.768553	0.442159	0.998174
LOC114114221	28.1816	0.136518	0.346889	0.39355	0.693914	0.998174
LOC114114251	0.620415	0.291706	1.62322	0.179708	0.857382	0.998174
LOC114114244	3.58656	-0.371993	0.617408	-0.602508	0.546836	0.998174
LOC114114245	4.00411	-0.590953	0.670741	-0.881046	0.378293	0.998174
LOC114114247	69.2593	-0.54621	0.374154	-1.45985	0.144331	0.998174
LOC114114219	0.0587693	-1.10958	3.11064	-0.356705	0.721313	0.998174
LOC114114240	2.96785	1.20525	0.932746	1.29215	0.196304	0.998174
LOC114114241	0.0934205	-0.0709392	3.11654	-0.0227622	0.98184	0.998174
LOC114114218	4.93225	-0.101878	0.588825	-0.173019	0.862637	0.998174
LOC114114232	149.188	-0.470024	0.248679	-1.89008	0.0587473	0.998174
LOC114114231	50.5936	0.208553	0.444297	0.4694	0.638783	0.998174
LOC114114259	126.811	0.405497	0.403578	1.00475	0.315016	0.998174
LOC114114220	275.91	0.624099	0.351164	1.77723	0.0755307	0.998174
LOC114114254	34.5914	0.667564	0.42007	1.58917	0.112022	0.998174
LOC114114234	9.7152	0.706256	0.654124	1.0797	0.280277	0.998174
LOC114114278	160.819	0.181761	0.420889	0.43185	0.665851	0.998174
LOC114114279	32.7213	-0.167911	0.322543	-0.520586	0.602655	0.998174
LOC114114280	69.8894	0.525155	0.513113	1.02347	0.306086	0.998174
LOC114114235	65.1744	-0.00790162	0.264718	-0.0298492	0.976187	0.998174
LOC114114246	0.187545	-1.47575	2.81298	-0.524623	0.599845	0.998174
LOC114114264	205.444	-0.385305	0.325053	-1.18536	0.235875	0.998174
LOC114114265	1.83152	0.253307	1.06411	0.238046	0.811845	0.998174
LOC114114277	0.162056	-0.940514	2.61279	-0.359965	0.718873	0.998174
LOC114114229	316.685	-0.370882	0.428342	-0.865853	0.386571	0.998174
LOC114114255	34.5914	0.667564	0.42007	1.58917	0.112022	0.998174
LOC114114253	3.72106	0.756265	0.737241	1.0258	0.304984	0.998174
LOC114114243	14.3451	0.842249	0.585791	1.4378	0.150491	0.998174
LOC114114643	0.0717971	0.324494	3.10852	0.104389	0.916861	0.998174
LOC114114642	0.0717971	0.324494	3.10852	0.104389	0.916861	0.998174
LOC114114641	0.286908	0.58204	2.914	0.199739	0.841685	0.998174
LOC114114654	89.0699	0.335499	0.330437	1.01532	0.309954	0.998174
LOC114114644	0.0738248	-0.506111	3.11186	-0.162639	0.870803	0.998174
LOC114114651	34.5914	0.667564	0.42007	1.58917	0.112022	0.998174
LOC114114645	9.87775	-0.505051	0.523086	-0.965523	0.334283	0.998174
LOC114114647	12.3126	0.112966	0.413841	0.272969	0.784877	0.998174
LOC114114646	22.9825	0.666038	0.459523	1.44941	0.147223	0.998174
LOC114114650	240.152	-0.640334	0.489144	-1.30909	0.190504	0.998174
LOC114114649	0.309856	-0.0602044	2.22833	-0.0270178	0.978446	0.998174
LOC114114662	0.219914	-0.377422	2.82714	-0.1335	0.893798	0.998174
LOC114115093	0.0738248	-0.506111	3.11186	-0.162639	0.870803	0.998174
LOC114115078	9.73509	-0.331947	0.455004	-0.729548	0.465667	0.998174
LOC114115090	45.5397	0.0460236	0.262818	0.175116	0.860989	0.998174
LOC114115075	0.615003	1.65203	1.48212	1.11464	0.265004	0.998174
LOC114115074	0.252911	-1.43631	2.64742	-0.542532	0.587452	0.998174
LOC114115089	63.4696	0.158549	0.466496	0.339872	0.733953	0.998174
LOC114115098	39.0194	-0.123234	0.352751	-0.349351	0.726826	0.998174
LOC114115086	29.1776	-0.121671	0.387058	-0.314349	0.753256	0.998174
LOC114115072	1.33905	1.34017	1.42231	0.942244	0.346068	0.998174
LOC114115077	263.781	-0.360834	0.423556	-0.851916	0.394261	0.998174
LOC114115091	2.50546	-0.536293	0.815455	-0.657661	0.510756	0.998174
LOC114115083	8.22664	-0.302132	0.481239	-0.627822	0.530121	0.998174
LOC114115082	11.7389	0.454566	0.639285	0.711054	0.477051	0.998174
LOC114115099	0.0658807	-0.0709392	3.11654	-0.0227622	0.98184	0.998174
LOC114115073	0.0358986	-0.0709392	3.11654	-0.0227622	0.98184	0.998174
LOC114115071	48.891	0.679878	0.588674	1.15493	0.248119	0.998174
LOC114115079	3.22385	1.3739	0.871447	1.57658	0.114893	0.998174
LOC114115085	1.7493	0.616558	1.11156	0.554679	0.579114	0.998174
LOC114115100	3.14287	0.328231	0.750238	0.437503	0.661747	0.998174
LOC114115081	163.328	0.395457	0.504789	0.78341	0.433386	0.998174
LOC114115117	0.701125	0.85958	1.36023	0.631936	0.527429	0.998174
LOC114115456	19.1832	0.0732852	0.366876	0.199755	0.841672	0.998174
LOC114115452	0.0849277	-0.0709392	3.11654	-0.0227622	0.98184	0.998174
LOC114115451	15.4935	0.0516485	0.38547	0.133988	0.893412	0.998174
LOC114115453	8.57459	-0.432962	0.500934	-0.864309	0.387418	0.998174
LOC114115450	5.76288	-1.51493	0.653292	-2.31892	0.0203996	0.998174
LOC114115455	0.515495	0.940525	1.55676	0.604157	0.545739	0.998174
LOC114115459	64.5133	0.536754	0.43133	1.24442	0.213346	0.998174
LOC114115466	45.4015	0.171164	0.398421	0.429606	0.667482	0.998174
LOC114115447	118.995	0.158785	0.334873	0.474164	0.635383	0.998174
LOC114115449	0.238642	-0.123758	2.32767	-0.0531684	0.957598	0.998174
LOC114115448	14.2894	-0.375397	0.392763	-0.955785	0.339181	0.998174
LOC114115937	7.50623	-0.339737	0.502479	-0.676122	0.498963	0.998174
LOC114115936	1.02033	1.25131	1.24755	1.00301	0.315855	0.998174
LOC114115952	0.552925	-0.211063	1.59464	-0.132357	0.894702	0.998174
LOC114115945	0.739783	0.267875	1.31718	0.20337	0.838846	0.998174
LOC114115925	0.302074	-1.21269	1.98225	-0.611776	0.540686	0.998174
LOC114115926	25.0647	0.652184	0.381263	1.71059	0.0871571	0.998174
LOC114115927	52.0079	0.407952	0.328277	1.2427	0.213977	0.998174
LOC114115930	72.9208	-0.407705	0.286645	-1.42234	0.154929	0.998174
LOC114115928	135.53	-0.0552003	0.287232	-0.19218	0.847601	0.998174
LOC114115934	0.677262	0.549159	1.50954	0.363792	0.716013	0.998174
LOC114115929	28.8056	0.150788	0.341192	0.441944	0.65853	0.998174
LOC114115935	0.132074	-0.939705	2.78827	-0.337021	0.736101	0.998174
LOC114115941	0.289964	0.322835	2.21016	0.146069	0.883867	0.998174
LOC114115951	0.0658807	-0.0709392	3.11654	-0.0227622	0.98184	0.998174
LOC114115938	0.0733047	-0.506111	3.11186	-0.162639	0.870803	0.998174
LOC114115932	0.218167	-0.218709	2.72084	-0.0803831	0.935933	0.998174
LOC114115931	0.307385	-1.37824	1.95392	-0.705369	0.480581	0.998174
LOC114115949	152.315	0.1814	0.437462	0.414664	0.678388	0.998174
LOC114115944	12.6909	-0.606266	0.488475	-1.24114	0.214554	0.998174
LOC114116281	0.128856	-1.10958	3.11064	-0.356705	0.721313	0.998174
LOC114116235	30.1318	1.01295	0.439446	2.30506	0.0211633	0.998174
LOC114116285	168.398	0.818811	0.415022	1.97294	0.0485027	0.998174
LOC114116284	81.4537	-0.189299	0.553751	-0.341849	0.732465	0.998174
LOC114116240	89.5565	-0.0312528	0.26788	-0.116667	0.907124	0.998174
LOC114116239	2.83431	0.39357	0.929971	0.423206	0.672145	0.998174
LOC114116283	0.0374061	-0.987005	3.11186	-0.317175	0.751111	0.998174
LOC114116282	0.217646	-0.214651	2.39199	-0.0897371	0.928496	0.998174
LOC114116238	10.3539	0.241421	0.408685	0.590728	0.554703	0.998174
LOC114116498	23.1582	0.152565	0.459234	0.332217	0.739725	0.998174
LOC114116491	41.4207	-0.444471	0.496719	-0.894814	0.370886	0.998174
LOC114116489	0.0733047	-0.506111	3.11186	-0.162639	0.870803	0.998174
LOC114116535	23.5547	0.205177	0.365616	0.561181	0.574674	0.998174
LOC114116533	13.192	0.381567	0.630271	0.605401	0.544912	0.998174
LOC114116495	0.0374061	-0.987005	3.11186	-0.317175	0.751111	0.998174
LOC114116537	0.44349	-0.388296	1.65134	-0.23514	0.8141	0.998174
LOC114116536	2.37731	-0.280073	0.855038	-0.327556	0.743247	0.998174
LOC114116540	2.97792	0.297715	0.687411	0.433096	0.664945	0.998174
LOC114116534	191.589	0.648712	0.36238	1.79014	0.0734308	0.998174
LOC114116763	5.47755	1.06933	0.614491	1.74019	0.081825	0.998174
LOC114116762	65.9574	0.0208568	0.265174	0.0786533	0.937308	0.998174
LOC114116768	2.08152	0.207465	0.797763	0.260058	0.794819	0.998174
LOC114116757	11.4927	0.97166	0.600929	1.61693	0.105893	0.998174
LOC114116756	0.145102	0.173747	3.09828	0.0560787	0.955279	0.998174
LOC114116765	1.07083	0.773889	1.22847	0.62996	0.528721	0.998174
LOC114116767	8.32557	0.175794	0.505841	0.347527	0.728195	0.998174
LOC114116764	1.23106	0.127339	1.16047	0.109731	0.912623	0.998174
LOC114116761	38.5595	0.00870643	0.366842	0.0237335	0.981065	0.998174
LOC114116766	6.5601	0.796045	0.94223	0.844853	0.398193	0.998174
LOC114117057	9.26607	-0.683849	0.478966	-1.42776	0.153361	0.998174
LOC114117058	58.9841	-0.0350089	0.260353	-0.134467	0.893033	0.998174
LOC114117059	3.6236	-0.590798	0.89737	-0.658367	0.510303	0.998174
LOC114117096	0.0374061	-0.987005	3.11186	-0.317175	0.751111	0.998174
LOC114117091	26.6169	-0.574431	0.396911	-1.44725	0.147826	0.998174
LOC114117067	968.999	-0.378747	0.390604	-0.969644	0.332224	0.998174
LOC114117099	152.316	0.179993	0.437457	0.411452	0.680741	0.998174
LOC114117100	2.98914	0.474414	0.795306	0.596518	0.550829	0.998174
LOC114117070	10.4957	0.331496	0.52019	0.637259	0.523956	0.998174
LOC114117073	0.622647	0.538364	1.41685	0.379973	0.703965	0.998174
LOC114117072	10.4957	0.331496	0.52019	0.637259	0.523956	0.998174
LOC114117068	0.107696	0.60892	3.10297	0.196237	0.844424	0.998174
LOC114117065	64.961	0.379772	0.35733	1.06281	0.28787	0.998174
LOC114117064	62.4856	-0.411344	0.438832	-0.937362	0.348573	0.998174
LOC114117087	15.8471	-0.16635	0.344216	-0.483273	0.628902	0.998174
LOC114117092	0.558453	-1.33543	1.79001	-0.746047	0.455639	0.998174
LOC114117047	329.325	0.608495	0.362452	1.67883	0.0931858	0.998174
LOC114117063	2.75941	-0.030968	0.786397	-0.0393796	0.968588	0.998174
LOC114117101	214.322	-0.0581202	0.22135	-0.262572	0.792881	0.998174
LOC114117085	10.1354	0.750461	0.81021	0.926255	0.354314	0.998174
LOC114117084	8.7854	0.500945	0.50054	1.00081	0.316919	0.998174
LOC114117069	4.42062	-0.056764	0.699759	-0.0811193	0.935347	0.998174
LOC114117089	27.1559	0.585452	0.307593	1.90334	0.0569967	0.998174
LOC114117088	74.2131	0.124358	0.300178	0.41428	0.678669	0.998174
LOC114117081	0.178099	-1.05861	2.95287	-0.358503	0.719967	0.998174
LOC114117079	30.23	0.892458	0.472217	1.88993	0.0587672	0.998174
LOC114117048	0.162056	-0.940514	2.61279	-0.359965	0.718873	0.998174
LOC114117051	28.2326	0.554907	0.515873	1.07566	0.282077	0.998174
LOC114117062	28.3904	0.0812789	0.360756	0.225301	0.821745	0.998174
LOC114117050	144.481	0.0392638	0.303563	0.129343	0.897086	0.998174
LOC114117052	0.0374061	-0.987005	3.11186	-0.317175	0.751111	0.998174
LOC114117077	59.6877	0.643207	0.470153	1.36808	0.171286	0.998174
LOC114117075	0.265788	0.119074	2.30417	0.0516774	0.958786	0.998174
LOC114117066	6.76403	0.663227	0.561653	1.18085	0.237663	0.998174
LOC114117095	1.40555	-0.467981	1.13091	-0.413809	0.679014	0.998174
LOC114117126	102.136	-0.237851	0.286703	-0.829606	0.406761	0.998174
LOC114117131	75.4063	0.052513	0.365405	0.143712	0.885728	0.998174
LOC114117127	75.0683	0.0791647	0.370247	0.213816	0.830691	0.998174
LOC114117125	122.119	-0.080245	0.307901	-0.260619	0.794386	0.998174
LOC114117132	0.138198	0.756198	2.73253	0.276739	0.78198	0.998174
LOC114117129	68.3628	0.0225966	0.353506	0.0639215	0.949033	0.998174
LOC114117128	75.633	0.0758518	0.365337	0.207622	0.835524	0.998174
LOC114117130	411.677	-0.153237	0.300496	-0.509947	0.610089	0.998174
LOC114117078	34.8661	0.664849	0.419681	1.58418	0.113154	0.998174
LOC114117371	7.76589	0.40841	0.549928	0.742661	0.457687	0.998174
LOC114117366	0.849789	0.51647	1.46257	0.353126	0.723994	0.998174
LOC114117380	1.45948	-0.150792	1.13452	-0.132913	0.894262	0.998174
LOC114117368	39.7014	-0.125186	0.342412	-0.365602	0.714662	0.998174
LOC114117367	67.2497	0.268071	0.654014	0.409885	0.68189	0.998174
LOC114117361	47.2011	0.147126	0.271991	0.540921	0.588562	0.998174
LOC114117360	0.305911	0.416658	1.98983	0.209394	0.83414	0.998174
LOC114117382	0.0374061	-0.987005	3.11186	-0.317175	0.751111	0.998174
LOC114117381	0.0374061	-0.987005	3.11186	-0.317175	0.751111	0.998174
LOC114117383	0.0374061	-0.987005	3.11186	-0.317175	0.751111	0.998174
LOC114117421	603.905	-0.352941	0.412977	-0.854625	0.392759	0.998174
LOC114117362	139.025	-0.311	0.259009	-1.20073	0.229856	0.998174
LOC114117365	35.6906	0.343893	0.278659	1.2341	0.217166	0.998174
LOC114117359	14.7717	-0.34039	0.461392	-0.737746	0.460669	0.998174
LOC114117376	149.155	-0.532176	0.504831	-1.05417	0.291806	0.998174
LOC114117364	29.5461	-0.742865	0.349507	-2.12547	0.0335478	0.998174
LOC114117374	1.26356	-0.902449	1.03024	-0.875961	0.381051	0.998174
LOC114117420	59.719	-0.149723	0.460361	-0.32523	0.745007	0.998174
LOC114117378	5.90233	-0.250388	0.595164	-0.420704	0.673971	0.998174
LOC114117363	230.529	-0.419742	0.335264	-1.25197	0.21058	0.998174
LOC114117372	0.175084	0.316417	2.56205	0.123501	0.90171	0.998174
LOC114117653	4.86074	0.112374	0.640329	0.175494	0.860691	0.998174
LOC114117654	5.08121	0.436163	0.602427	0.72401	0.46906	0.998174
LOC114117719	0.200653	-0.228236	2.79207	-0.0817444	0.93485	0.998174
LOC114117678	0.109203	-0.110678	3.10383	-0.0356585	0.971555	0.998174
LOC114117660	108.238	0.388804	0.317964	1.22279	0.221407	0.998174
LOC114117720	0.0658807	-0.0709392	3.11654	-0.0227622	0.98184	0.998174
LOC114117648	197.399	0.437237	0.385273	1.13488	0.256427	0.998174
LOC114117650	48.7415	-0.343526	0.394973	-0.869744	0.38444	0.998174
LOC114117664	19.6297	-0.212124	0.516666	-0.410563	0.681393	0.998174
LOC114117656	34.7224	0.666004	0.420696	1.5831	0.113399	0.998174
LOC114117669	64.9261	-0.443138	0.375878	-1.17894	0.238422	0.998174
LOC114117649	205.281	0.406315	0.372532	1.09069	0.275411	0.998174
LOC114117651	48.7415	-0.343526	0.394973	-0.869744	0.38444	0.998174
LOC114117665	19.6297	-0.212124	0.516666	-0.410563	0.681393	0.998174
LOC114117657	34.7224	0.666004	0.420696	1.5831	0.113399	0.998174
LOC114117668	61.6715	-0.0838767	0.442404	-0.189593	0.849628	0.998174
LOC114117712	0.399331	0.825597	1.86969	0.441568	0.658802	0.998174
LOC114117655	6.65924	0.95183	0.868861	1.09549	0.273301	0.998174
LOC114117717	0.0358986	-0.0709392	3.11654	-0.0227622	0.98184	0.998174
LOC114117713	10.0159	0.367215	0.550374	0.667209	0.504638	0.998174
LOC114117714	16.6083	0.430323	0.470025	0.915532	0.359913	0.998174
LOC114117715	16.5709	0.439109	0.469034	0.9362	0.34917	0.998174
LOC114117716	3.9745	0.398094	0.849192	0.468791	0.639219	0.998174
LOC114117677	0.28434	0.951373	1.96562	0.484007	0.628381	0.998174
LOC114117666	0.0358986	-0.0709392	3.11654	-0.0227622	0.98184	0.998174
LOC114117667	0.157406	-1.10958	3.11064	-0.356705	0.721313	0.998174
LOC114117661	2355.67	-0.535526	0.45884	-1.16713	0.243158	0.998174
LOC114117663	1824.09	-0.331616	0.410661	-0.807518	0.419368	0.998174
LOC114117662	1517.77	-0.229757	0.386819	-0.593965	0.552536	0.998174
LOC114117645	0.24398	-0.417424	2.70226	-0.154472	0.877237	0.998174
LOC114117659	0.0717971	0.324494	3.10852	0.104389	0.916861	0.998174
LOC114117658	33.3563	0.810507	0.456875	1.77402	0.0760595	0.998174
LOC114118128	24.3866	-0.607652	0.421561	-1.44143	0.149463	0.998174
LOC114118129	71.0186	-0.463508	0.469697	-0.986824	0.323729	0.998174
LOC114118112	94.3905	0.0889205	0.237779	0.373963	0.708432	0.998174
LOC114118120	0.421259	0.118678	1.91105	0.0621007	0.950483	0.998174
LOC114118119	32.6061	0.81047	0.455421	1.77961	0.0751402	0.998174
LOC114118115	4.54234	-0.360767	0.618111	-0.583661	0.559449	0.998174
LOC114118116	12.8384	-0.347231	0.533597	-0.650736	0.515217	0.998174
LOC114118118	0.825064	-2.15773	1.49015	-1.44799	0.147619	0.998174
LOC114118117	0.204098	-1.61906	2.75609	-0.587447	0.556903	0.998174
LOC114118122	65.3993	-0.335267	0.387509	-0.865187	0.386936	0.998174
LOC114118108	0.654851	1.29006	1.38082	0.934273	0.350163	0.998174
LOC114118123	12.1931	0.116675	0.497404	0.234568	0.814544	0.998174
LOC114118175	197.26	0.81534	0.31339	2.60168	0.00927682	0.998174
LOC114118174	77.3555	0.128892	0.284423	0.453171	0.650426	0.998174
LOC114118106	31.0632	-0.0247538	0.274841	-0.0900659	0.928235	0.998174
LOC114118110	17.1751	0.959935	0.645773	1.48649	0.137149	0.998174
LOC114118111	2.88894	0.279476	0.707542	0.394996	0.692846	0.998174
LOC114118124	6.71081	0.226604	0.515197	0.439839	0.660053	0.998174
LOC114118126	23.0808	0.172078	0.340172	0.505855	0.612958	0.998174
LOC114118125	14.8045	-0.349981	0.373084	-0.938076	0.348205	0.998174
LOC114118127	13.0604	0.37303	0.42712	0.873362	0.382466	0.998174
LOC114118121	4.68686	0.815106	0.692089	1.17775	0.238897	0.998174
LOC114118133	1.6322	0.176904	1.04109	0.169921	0.865072	0.998174
LOC114118583	1.31692	-0.406914	1.05968	-0.383999	0.700979	0.998174
LOC114118626	0.109723	-0.106155	2.95973	-0.0358666	0.971389	0.998174
LOC114118597	246.963	0.486809	0.40671	1.19695	0.231328	0.998174
LOC114118596	3339.06	0.12168	0.256744	0.473938	0.635544	0.998174
LOC114118625	47.1278	0.147541	0.272992	0.54046	0.58888	0.998174
LOC114118595	115.686	0.602183	0.384944	1.56434	0.117738	0.998174
LOC114118582	0.128856	-1.10958	3.11064	-0.356705	0.721313	0.998174
LOC114118590	80.9486	0.0946708	0.311684	0.30374	0.761326	0.998174
LOC114118594	0.0717971	0.324494	3.10852	0.104389	0.916861	0.998174
LOC114118632	16.9679	0.614782	0.500473	1.2284	0.219297	0.998174
LOC114118581	19.6017	0.524177	0.392468	1.33559	0.181683	0.998174
LOC114118580	25.8345	-0.315697	0.380661	-0.829339	0.406913	0.998174
LOC114118628	0.215754	0.125975	2.42225	0.0520073	0.958523	0.998174
LOC114118624	23.207	-0.110223	0.360674	-0.305603	0.759907	0.998174
LOC114118623	42.42	0.0800233	0.394628	0.202782	0.839306	0.998174
LOC114118629	0.215754	0.125975	2.42225	0.0520073	0.958523	0.998174
LOC114118589	160.819	0.181761	0.420889	0.43185	0.665851	0.998174
LOC114118586	19.9093	0.298542	0.335171	0.890717	0.373081	0.998174
LOC114118771	9.8077	0.195485	0.481625	0.405886	0.684826	0.998174
LOC114118772	39.2283	-0.373882	0.493449	-0.757692	0.448635	0.998174
LOC114118769	5.73825	-0.0549241	0.70687	-0.0777005	0.938066	0.998174
LOC114108895	0.0658807	-0.0709392	3.11654	-0.0227622	0.98184	0.998174
LOC114108879	9.85191	-0.607231	0.532513	-1.14031	0.254156	0.998174
LOC114108878	38.9472	-0.605912	0.484183	-1.25141	0.210785	0.998174
LOC114108882	1.58517	0.611323	1.02332	0.597394	0.550244	0.998174
LOC114108887	0.984589	-0.192584	1.12534	-0.171135	0.864118	0.998174
LOC114108880	0.307385	-1.37824	1.95392	-0.705369	0.480581	0.998174
LOC114108883	38.2262	0.0626539	0.429822	0.145767	0.884105	0.998174
LOC114108881	0.483957	0.814397	1.81948	0.447599	0.654442	0.998174
LOC114108886	0.325639	-1.27418	2.1141	-0.602706	0.546704	0.998174
LOC114108894	27.2483	0.277765	0.39748	0.698815	0.484668	0.998174
LOC114108885	2.02336	0.0365726	0.833853	0.0438597	0.965016	0.998174
LOC114109250	183.674	-0.241672	0.41046	-0.588785	0.556006	0.998174
LOC114109254	12.2897	0.0466238	0.542415	0.085956	0.931501	0.998174
LOC114109181	1.2744	1.8896	1.09792	1.72108	0.085236	0.998174
LOC114109191	0.639098	-0.248981	1.39234	-0.178822	0.858078	0.998174
LOC114109256	1.42386	0.998279	1.00916	0.989219	0.322556	0.998174
LOC114109182	1.2744	1.8896	1.09792	1.72108	0.085236	0.998174
LOC114109192	0.639098	-0.248981	1.39234	-0.178822	0.858078	0.998174
LOC114109188	1.16566	1.72485	1.11819	1.54254	0.122942	0.998174
LOC114109193	0.639098	-0.248981	1.39234	-0.178822	0.858078	0.998174
LOC114109185	0.0358986	-0.0709392	3.11654	-0.0227622	0.98184	0.998174
LOC114109174	0.0723173	0.328689	3.10843	0.105741	0.915788	0.998174
LOC114109200	0.0358986	-0.0709392	3.11654	-0.0227622	0.98184	0.998174
LOC114109190	0.223287	-0.623965	2.67834	-0.232967	0.815787	0.998174
LOC114109179	418.561	0.0914708	0.233715	0.391378	0.695518	0.998174
LOC114109176	417.933	0.0963702	0.233404	0.41289	0.679688	0.998174
LOC114109177	417.933	0.0963702	0.233404	0.41289	0.679688	0.998174
LOC114109255	12.2897	0.0466238	0.542415	0.085956	0.931501	0.998174
LOC114109248	4.48195	-0.804919	0.781549	-1.0299	0.303057	0.998174
LOC114109246	0.157406	-1.10958	3.11064	-0.356705	0.721313	0.998174
LOC114109244	0.388505	0.642738	1.85893	0.345757	0.729525	0.998174
LOC114109203	0.0358986	-0.0709392	3.11654	-0.0227622	0.98184	0.998174
LOC114109253	51.1019	-0.397511	0.425358	-0.934533	0.350029	0.998174
LOC114109235	0.261653	-0.170003	2.6245	-0.0647754	0.948353	0.998174
LOC114109228	0.396733	-1.20834	1.85664	-0.65082	0.515163	0.998174
LOC114109236	0.112218	-1.53664	3.10349	-0.495133	0.620507	0.998174
LOC114109223	3.08368	-0.462678	0.662298	-0.698594	0.484806	0.998174
LOC114109224	0.164754	-0.62725	2.95697	-0.212126	0.832009	0.998174
LOC114109222	15.4591	0.0372001	0.461494	0.0806081	0.935754	0.998174
LOC114109239	0.225182	1.1148	2.71797	0.410157	0.681691	0.998174
LOC114109209	158.72	0.247539	0.224835	1.10098	0.270906	0.998174
LOC114109231	3.87349	0.304129	0.724057	0.420034	0.67446	0.998174
LOC114109216	10.628	0.477933	0.563422	0.848268	0.396289	0.998174
LOC114109206	114.51	0.598259	0.321286	1.86208	0.0625918	0.998174
LOC114109205	77.7472	0.158365	0.331003	0.478438	0.632338	0.998174
LOC114109211	121.008	0.599335	0.314592	1.90512	0.0567646	0.998174
LOC114109242	0.110711	-0.806493	3.10835	-0.25946	0.79528	0.998174
LOC114109212	54.0256	-0.299243	0.392497	-0.762409	0.445816	0.998174
LOC114109215	181.449	-0.124508	0.392677	-0.317074	0.751187	0.998174
LOC114109210	19.8826	0.421653	0.417921	1.00893	0.313008	0.998174
LOC114109218	21.3815	0.534254	0.395938	1.34934	0.177229	0.998174
LOC114109207	0.596317	1.40978	1.57133	0.897184	0.369621	0.998174
LOC114109226	77.7282	0.785163	0.396649	1.97949	0.0477607	0.998174
LOC114109204	57.2267	-0.286247	0.447879	-0.639116	0.522747	0.998174
LOC114109227	1.23385	1.03675	1.09545	0.946415	0.343937	0.998174
LOC114109213	38.5536	-0.195938	0.422185	-0.464105	0.642573	0.998174
LOC114109225	3.58969	-0.572335	0.642258	-0.89113	0.37286	0.998174
LOC114109234	0.140693	-0.806493	3.10835	-0.25946	0.79528	0.998174
LOC114109221	26.6879	0.546159	0.380014	1.43721	0.150659	0.998174
LOC114109214	21.3815	0.534254	0.395938	1.34934	0.177229	0.998174
LOC114109217	100.791	0.632237	0.344808	1.83359	0.0667143	0.998174
LOC114109232	0.0358986	-0.0709392	3.11654	-0.0227622	0.98184	0.998174
LOC114109238	9.91588	-0.835947	0.54614	-1.53065	0.125857	0.998174
LOC114109245	40.2047	-0.114573	0.341783	-0.33522	0.737459	0.998174
LOC114109484	8.27416	0.0309838	0.522623	0.0592851	0.952725	0.998174
LOC114109485	6.59587	-0.0150745	0.514914	-0.0292759	0.976645	0.998174
LOC114109446	1.51777	-0.674262	1.12937	-0.597022	0.550492	0.998174
LOC114109483	23.0621	-0.229102	0.348763	-0.656899	0.511246	0.998174
LOC114109486	0.131087	-0.224132	2.79153	-0.08029	0.936007	0.998174
LOC114109487	16.6036	-0.578673	0.466375	-1.24079	0.214684	0.998174
LOC114109492	60.0515	-0.396108	0.471743	-0.83967	0.401093	0.998174
LOC114109448	52.7247	-0.530047	0.351965	-1.50596	0.132076	0.998174
LOC114109491	6.54166	-0.108081	0.517823	-0.208722	0.834665	0.998174
LOC114109488	35.104	-0.587308	0.463789	-1.26633	0.205397	0.998174
LOC114109763	0.0946679	-0.628688	3.11064	-0.202109	0.839832	0.998174
LOC114109764	29.4088	-0.172558	0.431016	-0.400353	0.688897	0.998174
LOC114109767	9.84139	0.792511	0.66045	1.19996	0.230156	0.998174
LOC114109761	75.0197	-0.151252	0.280451	-0.539319	0.589667	0.998174
LOC114109762	57.6039	0.406718	0.401474	1.01306	0.31103	0.998174
LOC114110220	8.49183	0.116847	0.503569	0.232038	0.816508	0.998174
LOC114110216	120.667	0.605266	0.507672	1.19224	0.233169	0.998174
LOC114110223	5.08768	-0.0217072	0.673713	-0.0322202	0.974296	0.998174
LOC114110210	19.4154	-0.287571	0.369473	-0.778328	0.436375	0.998174
LOC114110212	7.06369	-0.0519364	0.494151	-0.105102	0.916295	0.998174
LOC114110209	477.281	-0.328102	0.426167	-0.76989	0.441365	0.998174
LOC114110215	20.0719	0.929112	0.516763	1.79795	0.0721854	0.998174
LOC114110211	8.53718	0.709892	0.621546	1.14214	0.253396	0.998174
LOC114110217	34.6853	0.815239	0.436778	1.86648	0.0619739	0.998174
LOC114110219	3.36792	0.171985	0.65524	0.262476	0.792955	0.998174
LOC114110202	0.186841	0.586969	3.10337	0.189139	0.849984	0.998174
LOC114110195	29.2159	0.280821	0.537597	0.522363	0.601418	0.998174
LOC114110206	11.0477	-0.465873	0.451161	-1.03261	0.301787	0.998174
LOC114110208	8.46186	-0.407749	0.493608	-0.826059	0.408771	0.998174
LOC114110204	28.8643	0.143792	0.341249	0.421369	0.673486	0.998174
LOC114110203	71.2085	-0.178536	0.344558	-0.51816	0.604347	0.998174
LOC114110201	356.235	-0.345025	0.433151	-0.796545	0.425715	0.998174
LOC114110197	40.8979	-0.209199	0.410799	-0.509247	0.610579	0.998174
LOC114110205	31.6585	0.218384	0.314279	0.694875	0.487134	0.998174
LOC114110198	12.6733	0.0910597	0.414289	0.219798	0.826029	0.998174
LOC114110199	215.001	-0.774396	0.47458	-1.63175	0.102732	0.998174
LOC114110200	153.355	-0.358686	0.402366	-0.891442	0.372692	0.998174
LOC114110194	258.253	-0.404823	0.396827	-1.02015	0.307658	0.998174
LOC114110214	29.4418	0.492311	0.373662	1.31753	0.187661	0.998174
LOC114110369	0.0733047	-0.506111	3.11186	-0.162639	0.870803	0.998174
LOC114110363	0.0587693	-1.10958	3.11064	-0.356705	0.721313	0.998174
LOC114110359	78.8818	-0.480163	0.413742	-1.16054	0.24583	0.998174
LOC114110368	7.1104	-0.485631	0.566152	-0.857774	0.391017	0.998174
LOC114110370	14.2935	-0.328228	0.374359	-0.876772	0.380611	0.998174
LOC114110364	0.900598	-0.608641	1.28525	-0.473558	0.635815	0.998174
LOC114110365	2.37451	-0.163895	0.771583	-0.212413	0.831785	0.998174
LOC114110374	8.15181	0.0613934	0.450835	0.136177	0.891681	0.998174
LOC114110373	3.24733	0.990556	0.758852	1.30534	0.191779	0.998174
LOC114110375	8.15181	0.0613934	0.450835	0.136177	0.891681	0.998174
LOC114110522	35.3369	0.351889	0.329938	1.06653	0.286183	0.998174
LOC114110527	31.1845	0.879634	0.458332	1.91921	0.0549582	0.998174
LOC114110523	0.928833	-0.465979	1.26935	-0.3671	0.713544	0.998174
LOC114110525	3.58656	-0.371993	0.617408	-0.602508	0.546836	0.998174
LOC114110518	286.257	-0.0821675	0.402124	-0.204334	0.838093	0.998174
LOC114110521	0.0364187	-0.0709392	3.11654	-0.0227622	0.98184	0.998174
LOC114110520	76.2965	0.310412	0.365327	0.849683	0.395501	0.998174
LOC114110519	57.6091	-0.416962	0.348657	-1.19591	0.231732	0.998174
LOC114110517	0.0934205	-0.0709392	3.11654	-0.0227622	0.98184	0.998174
LOC114110701	13.0697	0.139433	0.373226	0.373589	0.70871	0.998174
LOC114110700	33.4206	0.207904	0.328924	0.632073	0.527339	0.998174
LOC114110711	11.9697	0.970858	0.686953	1.41328	0.157573	0.998174
LOC114110702	124.077	-0.098397	0.349608	-0.28145	0.778365	0.998174
LOC114110709	152.382	0.181164	0.437623	0.413972	0.678895	0.998174
LOC114110710	155.153	0.172744	0.432996	0.398949	0.689931	0.998174
LOC114110705	4.31599	0.194881	0.684166	0.284845	0.775763	0.998174
LOC114110704	3.08217	0.408476	0.800735	0.510126	0.609963	0.998174
LOC114110703	1.25552	0.5034	1.18184	0.425946	0.670148	0.998174
LOC114110706	1.51103	1.17006	0.999205	1.171	0.241601	0.998174
LOC114110708	160.552	0.182156	0.420807	0.432874	0.665107	0.998174
LOC114110918	0.0738248	-0.506111	3.11186	-0.162639	0.870803	0.998174
LOC114110915	7.56328	0.460411	0.615797	0.747667	0.454661	0.998174
LOC114110911	0.775168	-0.990858	1.26547	-0.782996	0.43363	0.998174
LOC114110868	63.3589	-0.498125	0.484976	-1.02711	0.304368	0.998174
LOC114110916	5.20765	0.412068	0.72592	0.567649	0.570274	0.998174
LOC114110914	0.775168	-0.990858	1.26547	-0.782996	0.43363	0.998174
LOC114110907	1.33905	1.34017	1.42231	0.942244	0.346068	0.998174
LOC114111116	0.176591	-0.323376	2.56837	-0.125907	0.899805	0.998174
LOC114111113	0.348009	-1.51624	1.91879	-0.790206	0.429407	0.998174
LOC114111112	34.1845	0.837097	0.454808	1.84055	0.0656871	0.998174
LOC114111115	161.992	0.215786	0.421734	0.511665	0.608886	0.998174
LOC114111110	0.88649	1.09584	1.26294	0.867691	0.385563	0.998174
LOC114111845	0.0733047	-0.506111	3.11186	-0.162639	0.870803	0.998174
LOC114111813	0.0738248	-0.506111	3.11186	-0.162639	0.870803	0.998174
LOC114111811	1.77259	-0.295236	0.942587	-0.313218	0.754115	0.998174
LOC114111837	0.0587693	-1.10958	3.11064	-0.356705	0.721313	0.998174
LOC114111835	10.852	-0.591691	0.568589	-1.04063	0.298047	0.998174
LOC114111827	31.6386	0.808448	0.454112	1.78028	0.0750296	0.998174
LOC114111821	14.9551	-0.23421	0.439276	-0.533173	0.593914	0.998174
LOC114111824	0.0358986	-0.0709392	3.11654	-0.0227622	0.98184	0.998174
LOC114111814	37.4377	1.00054	0.753718	1.32747	0.184353	0.998174
LOC114111815	47.2011	0.147126	0.271991	0.540921	0.588562	0.998174
LOC114111812	92.9378	0.580723	0.39843	1.45753	0.14497	0.998174
LOC114111840	0.295117	-2.02779	2.46694	-0.821984	0.411086	0.998174
LOC114111842	0.331016	-1.53193	2.14687	-0.713565	0.475496	0.998174
LOC114111839	0.331016	-1.53193	2.14687	-0.713565	0.475496	0.998174
LOC114111838	0.295117	-2.02779	2.46694	-0.821984	0.411086	0.998174
LOC114111829	0.0849277	-0.0709392	3.11654	-0.0227622	0.98184	0.998174
LOC114111819	853.838	0.285923	0.37988	0.752665	0.451651	0.998174
LOC114111850	0.669649	-0.645707	1.45846	-0.442731	0.657961	0.998174
LOC114111817	13.6982	-0.150845	0.397756	-0.379241	0.704509	0.998174
LOC114112095	0.290658	-1.75958	2.85846	-0.615571	0.538178	0.998174
LOC114112099	0.290658	-1.75958	2.85846	-0.615571	0.538178	0.998174
LOC114112102	0.290658	-1.75958	2.85846	-0.615571	0.538178	0.998174
LOC114112100	0.290658	-1.75958	2.85846	-0.615571	0.538178	0.998174
LOC114112101	0.290658	-1.75958	2.85846	-0.615571	0.538178	0.998174
LOC114112098	0.290658	-1.75958	2.85846	-0.615571	0.538178	0.998174
LOC114112106	1.28041	0.840862	1.07099	0.785124	0.432381	0.998174
LOC114112511	0.0358986	-0.0709392	3.11654	-0.0227622	0.98184	0.998174
LOC114112592	118.599	0.625229	0.521102	1.19982	0.230209	0.998174
LOC114113395	7.57375	-0.0069932	0.49426	-0.0141488	0.988711	0.998346
LOC114114212	90.0674	-0.00287176	0.215098	-0.0133509	0.989348	0.998346
LOC114117061	7.04123	-0.00591861	0.529692	-0.0111737	0.991085	0.998346
LOC114109765	185.253	0.00381959	0.339798	0.0112408	0.991031	0.998346
LOC114111826	0.314115	-0.0232266	1.97023	-0.0117888	0.990594	0.998346
LOC114109259	48.2019	0.00340788	0.396917	0.00858588	0.99315	0.998596
LOC114115069	38.4155	-0.0024892	0.424374	-0.00586557	0.99532	0.998953
LOC114116237	10.2464	-0.00104658	1.16149	-0.000901064	0.999281	0.999281
LOC114111831	0.30944	0.00635299	2.18192	0.00291166	0.997677	0.999281
LOC114111360	0	NA	NA	NA	NA	NA
LOC114111356	0	NA	NA	NA	NA	NA
LOC114111275	0	NA	NA	NA	NA	NA
LOC114111324	0	NA	NA	NA	NA	NA
LOC114111286	0	NA	NA	NA	NA	NA
LOC114111276	0	NA	NA	NA	NA	NA
LOC114111293	0	NA	NA	NA	NA	NA
LOC114111308	0	NA	NA	NA	NA	NA
LOC114111310	0	NA	NA	NA	NA	NA
LOC114111350	0	NA	NA	NA	NA	NA
LOC114111325	0	NA	NA	NA	NA	NA
LOC114111340	0	NA	NA	NA	NA	NA
LOC114111261	0	NA	NA	NA	NA	NA
LOC114113404	0	NA	NA	NA	NA	NA
LOC114113372	0	NA	NA	NA	NA	NA
LOC114113414	0	NA	NA	NA	NA	NA
LOC114113407	0	NA	NA	NA	NA	NA
LOC114113371	0	NA	NA	NA	NA	NA
LOC114113423	0	NA	NA	NA	NA	NA
LOC114113402	0	NA	NA	NA	NA	NA
LOC114113441	0	NA	NA	NA	NA	NA
LOC114113398	0	NA	NA	NA	NA	NA
LOC114113422	0	NA	NA	NA	NA	NA
LOC114113421	0	NA	NA	NA	NA	NA
LOC114113413	0	NA	NA	NA	NA	NA
LOC114114223	0	NA	NA	NA	NA	NA
LOC114114222	0	NA	NA	NA	NA	NA
LOC114114230	0	NA	NA	NA	NA	NA
LOC114114263	0	NA	NA	NA	NA	NA
LOC114114266	0	NA	NA	NA	NA	NA
LOC114114227	0	NA	NA	NA	NA	NA
LOC114114252	0	NA	NA	NA	NA	NA
LOC114114250	0	NA	NA	NA	NA	NA
LOC114114256	0	NA	NA	NA	NA	NA
LOC114114658	0	NA	NA	NA	NA	NA
LOC114114652	0	NA	NA	NA	NA	NA
LOC114114661	0	NA	NA	NA	NA	NA
LOC114114648	0	NA	NA	NA	NA	NA
LOC114115084	0	NA	NA	NA	NA	NA
LOC114115080	0	NA	NA	NA	NA	NA
LOC114115092	0	NA	NA	NA	NA	NA
LOC114115457	0	NA	NA	NA	NA	NA
LOC114115933	0	NA	NA	NA	NA	NA
LOC114115940	0	NA	NA	NA	NA	NA
LOC114115950	0	NA	NA	NA	NA	NA
LOC114115946	0	NA	NA	NA	NA	NA
LOC114115939	0	NA	NA	NA	NA	NA
LOC114115953	0	NA	NA	NA	NA	NA
LOC114116236	0	NA	NA	NA	NA	NA
LOC114116539	0	NA	NA	NA	NA	NA
LOC114116494	0	NA	NA	NA	NA	NA
LOC114116488	0	NA	NA	NA	NA	NA
LOC114116492	0	NA	NA	NA	NA	NA
LOC114116493	0	NA	NA	NA	NA	NA
LOC114117083	0	NA	NA	NA	NA	NA
LOC114117086	0	NA	NA	NA	NA	NA
LOC114117090	0	NA	NA	NA	NA	NA
LOC114117056	0	NA	NA	NA	NA	NA
LOC114117074	0	NA	NA	NA	NA	NA
LOC114117370	0	NA	NA	NA	NA	NA
LOC114117377	0	NA	NA	NA	NA	NA
LOC114117375	0	NA	NA	NA	NA	NA
LOC114117369	0	NA	NA	NA	NA	NA
LOC114117718	0	NA	NA	NA	NA	NA
LOC114117652	0	NA	NA	NA	NA	NA
LOC114117647	0	NA	NA	NA	NA	NA
LOC114118113	0	NA	NA	NA	NA	NA
LOC114118107	0	NA	NA	NA	NA	NA
LOC114118130	0	NA	NA	NA	NA	NA
LOC114118114	0	NA	NA	NA	NA	NA
LOC114118630	0	NA	NA	NA	NA	NA
LOC114118631	0	NA	NA	NA	NA	NA
LOC114118585	0	NA	NA	NA	NA	NA
LOC114118584	0	NA	NA	NA	NA	NA
LOC114118770	0	NA	NA	NA	NA	NA
LOC114109146	0	NA	NA	NA	NA	NA
LOC114109147	0	NA	NA	NA	NA	NA
LOC114109148	0	NA	NA	NA	NA	NA
LOC114109149	0	NA	NA	NA	NA	NA
LOC114109150	0	NA	NA	NA	NA	NA
LOC114109180	0	NA	NA	NA	NA	NA
LOC114109201	0	NA	NA	NA	NA	NA
LOC114109194	0	NA	NA	NA	NA	NA
LOC114109173	0	NA	NA	NA	NA	NA
LOC114109151	0	NA	NA	NA	NA	NA
LOC114109152	0	NA	NA	NA	NA	NA
LOC114109154	0	NA	NA	NA	NA	NA
LOC114109155	0	NA	NA	NA	NA	NA
LOC114109156	0	NA	NA	NA	NA	NA
LOC114109157	0	NA	NA	NA	NA	NA
LOC114109187	0	NA	NA	NA	NA	NA
LOC114109158	0	NA	NA	NA	NA	NA
LOC114109159	0	NA	NA	NA	NA	NA
LOC114109160	0	NA	NA	NA	NA	NA
LOC114109161	0	NA	NA	NA	NA	NA
LOC114109162	0	NA	NA	NA	NA	NA
LOC114109189	0	NA	NA	NA	NA	NA
LOC114109163	0	NA	NA	NA	NA	NA
LOC114109165	0	NA	NA	NA	NA	NA
LOC114109166	0	NA	NA	NA	NA	NA
LOC114109183	0	NA	NA	NA	NA	NA
LOC114109167	0	NA	NA	NA	NA	NA
LOC114109168	0	NA	NA	NA	NA	NA
LOC114109169	0	NA	NA	NA	NA	NA
LOC114109170	0	NA	NA	NA	NA	NA
LOC114109171	0	NA	NA	NA	NA	NA
LOC114109172	0	NA	NA	NA	NA	NA
LOC114109178	0	NA	NA	NA	NA	NA
LOC114109199	0	NA	NA	NA	NA	NA
LOC114109145	0	NA	NA	NA	NA	NA
LOC114109139	0	NA	NA	NA	NA	NA
LOC114109143	0	NA	NA	NA	NA	NA
LOC114109141	0	NA	NA	NA	NA	NA
LOC114109140	0	NA	NA	NA	NA	NA
LOC114109144	0	NA	NA	NA	NA	NA
LOC114109252	0	NA	NA	NA	NA	NA
LOC114109233	0	NA	NA	NA	NA	NA
LOC114109237	0	NA	NA	NA	NA	NA
LOC114109490	0	NA	NA	NA	NA	NA
LOC114109766	0	NA	NA	NA	NA	NA
LOC114110213	0	NA	NA	NA	NA	NA
LOC114110867	0	NA	NA	NA	NA	NA
LOC114110910	0	NA	NA	NA	NA	NA
LOC114110917	0	NA	NA	NA	NA	NA
LOC114111107	0	NA	NA	NA	NA	NA
LOC114111109	0	NA	NA	NA	NA	NA
LOC114111108	0	NA	NA	NA	NA	NA
LOC114111834	0	NA	NA	NA	NA	NA
LOC114111841	0	NA	NA	NA	NA	NA
LOC114111820	0	NA	NA	NA	NA	NA
LOC114111828	0	NA	NA	NA	NA	NA
LOC114111836	0	NA	NA	NA	NA	NA
LOC114111823	0	NA	NA	NA	NA	NA
LOC114111818	0	NA	NA	NA	NA	NA
LOC114111847	0	NA	NA	NA	NA	NA
LOC114111846	0	NA	NA	NA	NA	NA
LOC114111843	0	NA	NA	NA	NA	NA
LOC114111832	0	NA	NA	NA	NA	NA
LOC114111830	0	NA	NA	NA	NA	NA
LOC114112061	0	NA	NA	NA	NA	NA
LOC114112062	0	NA	NA	NA	NA	NA
LOC114112063	0	NA	NA	NA	NA	NA
LOC114112064	0	NA	NA	NA	NA	NA
LOC114112096	0	NA	NA	NA	NA	NA
