# Supplementary material for: Developmental programming: adverse sexually dimorphic transcriptional programming of gestational testosterone excess in cardiac left ventricle of fetal sheep
Source: Sci Rep. 2023 Feb 15;13:2682. doi: 10.1038/s41598-023-29212-9 (PMC9932081; doi:10.1038/s41598-023-29212-9)
Supplement: Supplementary file 11 — Supplementary Table S4. [file 41598_2023_29212_MOESM11_ESM.xlsx]

## Sheet: singleendfemalecoding
				SUPPLEMENTAL TABLE S4
	baseMean	log2FoldChange	lfcSE	stat	pvalue	padj
LOC114115393	37.7936	2.9156	0.465947	6.25736	3.9154e-10	9.49014e-06			upregulated by T in females FDR<0.05, abs(log2FC)>0.5
LOC101110773	359.719	-3.93517	0.682584	-5.76511	8.1606e-09	9.88983e-05			downregulated by T in females FDR<0.05,abs(log2FC)<0.5
LOC114116116	54.7185	-2.79148	0.564771	-4.94267	7.70616e-07	0.00622606
LOC106990281	52.2095	-1.28468	0.270138	-4.75563	1.97825e-06	0.0119872
CADPS	2104.2	0.593752	0.128694	4.61368	3.95594e-06	0.0191768
LOC101118736	113.815	1.15253	0.256686	4.49003	7.12144e-06	0.0287682
LOC114108752	88.1733	3.68711	0.832431	4.42933	9.45251e-06	0.03273
LOC114117982	10.8466	6.96505	1.60894	4.32897	1.49811e-05	0.0453891
LOC105605916	43.2817	-2.54536	0.635668	-4.00423	6.22211e-05	0.167568
PARVB	1263.84	-0.549211	0.145383	-3.77769	0.00015829	0.358157
LOC114110288	6.21172	2.50563	0.66829	3.74931	0.00017732	0.358157
LOC114115621	6.71873	3.74468	0.993812	3.768	0.000164561	0.358157
LOC114110152	1080.26	-0.448153	0.121218	-3.69708	0.000218095	0.377586
TMEM177	181.594	-0.4166	0.112564	-3.70101	0.000214741	0.377586
CPQ	639.489	-0.624623	0.170845	-3.65608	0.000256097	0.413818
LOC114115287	907.251	1.28141	0.355463	3.6049	0.000312276	0.46298
LOC101120395	50.3163	3.09611	0.861291	3.59473	0.000324724	0.46298
HIGD1A	316.833	-0.512603	0.143265	-3.57799	0.000346241	0.466233
LOC114110108	4.01613	-4.34888	1.23622	-3.51789	0.00043499	0.55491
LOC101102726	41.191	-1.08364	0.309496	-3.50129	0.000463009	0.56112
LOC105610993	60.6339	-0.863661	0.251022	-3.44058	0.000580468	0.57083
LOC101108092	523.937	-0.599821	0.173234	-3.4625	0.000535188	0.57083
AEBP1	2282.55	-0.307165	0.0893381	-3.43823	0.000585537	0.57083
NAGA	2201.93	-0.171189	0.0495175	-3.45714	0.000545943	0.57083
TMEM233	4.71271	2.69851	0.785196	3.43673	0.000588775	0.57083
LOC105601884	18.3695	-2.32624	0.681292	-3.41445	0.000639102	0.573724
DPY19L2	11.3212	1.26457	0.369542	3.422	0.000621613	0.573724
SLC9A3R1	346.541	-0.370098	0.108817	-3.40112	0.000671112	0.580943
TMEM266	39.1348	0.746287	0.221306	3.3722	0.000745712	0.605823
ADAM18	25.3125	1.16298	0.345028	3.37068	0.000749842	0.605823
LOC114110058	23.3514	-1.49397	0.450332	-3.31748	0.000908345	0.629259
TEKT3	31.0621	-0.82741	0.251246	-3.29322	0.000990461	0.629259
NUPR1	35.9065	-0.744865	0.226746	-3.28502	0.00101975	0.629259
LOC114114885	47.7073	-0.593629	0.180548	-3.28793	0.00100928	0.629259
NINJ2	573.571	-0.356309	0.108866	-3.27292	0.00106443	0.629259
LRP11	571.936	-0.336479	0.102586	-3.27997	0.00103816	0.629259
FBXO7	1227.92	-0.215102	0.0653932	-3.28937	0.00100412	0.629259
NAP1L1	3027.87	0.268297	0.0817885	3.28038	0.00103669	0.629259
TTC39A	193.327	0.511913	0.15633	3.27456	0.00105828	0.629259
LOC114110471	106.936	0.688509	0.208973	3.29473	0.000985159	0.629259
LOC114116052	16.5162	7.08488	2.11678	3.34701	0.000816883	0.629259
LOC101111911	386.067	-0.575782	0.178027	-3.23424	0.00121965	0.687485
LOC105604839	102.519	0.658858	0.203489	3.2378	0.00120453	0.687485
RRAD	14827.5	-0.380505	0.118246	-3.21791	0.0012913	0.703195
ARSH	60.1073	0.986721	0.306935	3.21476	0.00130554	0.703195
NGEF	9.62106	-1.5507	0.487982	-3.17777	0.0014841	0.777087
LOC105602963	50.678	0.912414	0.287523	3.17336	0.00150685	0.777087
LOC114112545	3.86876	-4.80225	1.51761	-3.16435	0.0015543	0.780748
PENK	93.6259	-1.28992	0.408218	-3.15987	0.00157838	0.780748
STX11	344.817	0.474695	0.151197	3.13958	0.0016919	0.804084
NEURL1	46.3573	0.763474	0.243143	3.14002	0.00168939	0.804084
LOC106991653	4.2668	2.73665	0.874394	3.12977	0.00174945	0.815448
CCDC69	6445.07	-0.26008	0.0835174	-3.11409	0.00184516	0.843831
LOC106991302	9.04734	-5.55549	1.80148	-3.08385	0.00204337	0.868899
LOC114116667	12.4354	-2.3622	0.763261	-3.09488	0.00196895	0.868899
LOC101119853	43.8078	-1.0652	0.344568	-3.09142	0.00199204	0.868899
LOC114117580	35.7438	0.813689	0.263827	3.08417	0.00204118	0.868899
CCDC32	442.05	-0.245831	0.0803263	-3.06041	0.00221037	0.889108
XYLB	257.46	0.386293	0.126375	3.05673	0.00223763	0.889108
LOC114116509	4.16646	1.99632	0.652833	3.05793	0.00222869	0.889108
LOC114108739	110.043	2.11073	0.6895	3.06125	0.00220414	0.889108
GABRB1	50.2969	-1.46278	0.480377	-3.04507	0.00232626	0.8993
RNF152	736.135	0.206255	0.0678719	3.03888	0.00237459	0.8993
NEGR1	42.0388	0.695337	0.228687	3.04057	0.00236132	0.8993
GIMAP2	1.89363	-3.75708	1.24614	-3.01498	0.00256998	0.935044
C3H12orf29	246.488	0.304866	0.101175	3.01325	0.0025847	0.935044
LOC101112480	570.062	0.399139	0.132384	3.01502	0.00256961	0.935044
LOC114109713	240.254	-0.362018	0.120366	-3.00763	0.00263294	0.938489
DEPTOR	121.103	0.49375	0.164544	3.00071	0.00269351	0.946164
LOC105616215	33.7874	-2.47392	0.829531	-2.98232	0.00286075	0.964348
LOC101104054	33.8214	-1.36901	0.459551	-2.97901	0.00289178	0.964348
ALDH4A1	4433.49	-0.301235	0.101307	-2.9735	0.00294421	0.964348
METTL24	209.675	-0.29906	0.100224	-2.98392	0.00284577	0.964348
LOC114111004	7.22563	1.59534	0.535798	2.97751	0.00290597	0.964348
LOC114109208	44.5235	-1.42252	0.480808	-2.9586	0.0030904	0.972794
WFS1	1316.2	-0.242808	0.081987	-2.96155	0.00306098	0.972794
TAF6	1360.32	-0.135722	0.0457667	-2.96553	0.00302165	0.972794
IGSF1	33.1112	-0.806555	0.273212	-2.95212	0.003156	0.980706
TXNIP	19416.7	0.218186	0.0740989	2.94453	0.00323446	0.992366
LOC114110793	3.46221	-4.12098	2.59418	-1.58855	0.112163	0.998048
LOC114118334	1.54634	-4.01253	2.08896	-1.92083	0.0547535	0.998048
LOC105613366	1.04256	-3.44428	2.66429	-1.29276	0.196095	0.998048
LOC114109164	0.930599	-3.25787	3.03269	-1.07425	0.28271	0.998048
LOC114116348	0.90337	-3.24078	1.30144	-2.49016	0.0127687	0.998048
LOC114112044	0.901017	-3.21952	3.03348	-1.06133	0.288541	0.998048
LOC114118889	1.12165	-2.97691	2.28006	-1.30563	0.191678	0.998048
LOC101115386	1.12159	-2.92158	1.63231	-1.78985	0.0734784	0.998048
KLK12	2.36276	-2.89469	1.56583	-1.84867	0.064506	0.998048
LOC114118076	1.1045	-2.88144	1.61404	-1.78523	0.0742236	0.998048
LOC105609559	0.69795	-2.83686	2.32168	-1.2219	0.221746	0.998048
GZMK	0.665576	-2.79881	2.84369	-0.984219	0.325008	0.998048
LOC114108842	1.00187	-2.75777	2.74158	-1.00591	0.314461	0.998048
DNAH6	1.4312	-2.74097	1.10708	-2.47586	0.0132917	0.998048
ASB17	0.643379	-2.72368	1.61728	-1.68411	0.0921601	0.998048
LOC114110959	0.938514	-2.67735	1.43817	-1.86164	0.0626539	0.998048
LOC106991389	2.58191	-2.67475	1.27167	-2.10334	0.0354364	0.998048
LOC101105274	1.33059	-2.64315	1.58417	-1.66847	0.0952224	0.998048
ZNF683	3.06502	-2.60159	1.04781	-2.48288	0.0130324	0.998048
LOC101115772	0.578826	-2.59572	2.29218	-1.13243	0.257456	0.998048
LOC114118839	0.57827	-2.56259	1.64635	-1.55653	0.119582	0.998048
LOC114114998	0.889713	-2.55087	1.57287	-1.62179	0.104847	0.998048
SERTM2	1.24718	-2.52305	1.26694	-1.99146	0.0464306	0.998048
HRH3	1.26543	-2.52012	1.40827	-1.78951	0.0735324	0.998048
LOC114118506	5.02832	-2.51126	0.91134	-2.75557	0.00585903	0.998048
GNGT1	5.93176	-2.4607	0.923249	-2.66526	0.00769281	0.998048
LOC106991366	12.3739	-2.44948	0.851082	-2.87808	0.00400103	0.998048
LOC114113765	0.829476	-2.425	1.65842	-1.46224	0.143677	0.998048
TRNAW-CCA_63	0.801264	-2.41055	1.30477	-1.84749	0.0646755	0.998048
TRNAC-GCA_302	0.512076	-2.39193	2.37071	-1.00895	0.312999	0.998048
LOC114113929	0.490094	-2.36281	2.36334	-0.999773	0.31742	0.998048
LOC114117898	1.13341	-2.32574	1.27413	-1.82536	0.0679474	0.998048
LOC105613145	0.485304	-2.32089	2.00258	-1.15895	0.246476	0.998048
LOC114111221	0.775534	-2.31501	1.92117	-1.205	0.228204	0.998048
KLHDC7A	0.762384	-2.30911	1.92706	-1.19826	0.230817	0.998048
LOC101123537	1.47151	-2.29992	1.44296	-1.59389	0.110962	0.998048
LOC114115250	4.07179	-2.29001	1.07048	-2.13925	0.0324154	0.998048
LOC105604073	0.464081	-2.26673	1.70969	-1.32581	0.184902	0.998048
LOC114113630	0.753774	-2.25596	1.43733	-1.56954	0.116521	0.998048
LOC114112460	0.454058	-2.24113	1.97617	-1.13408	0.256762	0.998048
LOC114115585	1.03965	-2.21764	1.67925	-1.32062	0.186628	0.998048
TRNAL-UAA_1	0.71882	-2.20199	1.50033	-1.46767	0.142193	0.998048
LOC105608648	2.485	-2.2007	1.48929	-1.47769	0.139492	0.998048
TRNAG-CCC_45	1.93944	-2.19425	1.0575	-2.07493	0.037993	0.998048
LOC114113443	0.436743	-2.18925	2.41382	-0.906964	0.364426	0.998048
LOC114118075	1.05851	-2.17408	1.94357	-1.11861	0.263308	0.998048
LOC101113705	0.670143	-2.17229	2.38288	-0.911624	0.361967	0.998048
HKDC1	0.684659	-2.16466	1.99672	-1.08411	0.278316	0.998048
RAX	0.43618	-2.15406	2.47411	-0.87064	0.383951	0.998048
LOC114111012	1.03031	-2.15224	1.6563	-1.29943	0.193797	0.998048
PRR32	1.38038	-2.15189	1.19234	-1.80476	0.0711121	0.998048
ACSM1	3.2069	-2.14773	1.01518	-2.1156	0.0343786	0.998048
LOC101115009	0.696318	-2.12666	1.95029	-1.09044	0.275521	0.998048
STK32B	0.654849	-2.12638	1.66431	-1.27764	0.201377	0.998048
MAT1A	1.36847	-2.11884	1.22186	-1.73411	0.0828989	0.998048
LOC114109473	0.418209	-2.10096	2.45599	-0.855441	0.392307	0.998048
FOXA2	0.415303	-2.09762	3.0687	-0.683554	0.494257	0.998048
LOC105607776	0.97575	-2.0973	1.48751	-1.40994	0.158558	0.998048
LOC101107772	31.9718	-2.09707	0.97338	-2.15442	0.0312076	0.998048
LOC105606871	0.995341	-2.08792	1.64735	-1.26744	0.204996	0.998048
TRNAS-GGA_46	1.88028	-2.08087	1.09407	-1.90196	0.057176	0.998048
SLC34A2	2.18796	-2.06507	1.16642	-1.77043	0.0766554	0.998048
DNASE2B	0.407621	-2.06312	2.05476	-1.00407	0.315346	0.998048
LOC106991388	19.4301	-2.06307	0.855069	-2.41275	0.0158325	0.998048
LOC101113879	0.404761	-2.06283	3.07028	-0.671872	0.501665	0.998048
TMPRSS7	0.661124	-2.06026	2.00027	-1.02999	0.303014	0.998048
LOC114113125	0.400192	-2.04471	2.05839	-0.993351	0.320539	0.998048
MYO3B	0.400145	-2.04457	2.05841	-0.993275	0.320576	0.998048
LOC101104852	0.641795	-2.04422	1.96054	-1.04268	0.297095	0.998048
LOC114108810	0.399018	-2.04256	2.05916	-0.991938	0.321228	0.998048
LOC114116936	0.641748	-2.04253	1.67761	-1.21753	0.223405	0.998048
LOC101108193	0.971565	-2.04176	1.22428	-1.66771	0.0953725	0.998048
LOC101102482	0.969317	-2.03902	1.41788	-1.43808	0.150412	0.998048
IL12A	0.399579	-2.03852	1.77876	-1.14603	0.251783	0.998048
EGR4	0.392712	-2.02132	2.06117	-0.980664	0.326759	0.998048
ICOS	4.69249	-2.01847	0.888283	-2.27232	0.0230671	0.998048
LOC114118137	0.626792	-2.01362	1.71992	-1.17076	0.241694	0.998048
LOC114115383	0.389604	-2.01265	1.78088	-1.13014	0.258416	0.998048
SLC1A6	1.61655	-1.99137	1.50861	-1.32	0.186833	0.998048
TRNAC-ACA_44	0.382128	-1.99057	2.51764	-0.790647	0.42915	0.998048
LOC114112820	0.382217	-1.989	2.06557	-0.962933	0.335581	0.998048
ECEL1	3.73006	-1.98	0.843851	-2.34639	0.0189563	0.998048
LOC105602775	0.628388	-1.97735	1.90583	-1.03753	0.299489	0.998048
LOC114117128	1.74281	-1.97257	1.04017	-1.8964	0.0579069	0.998048
LOC114116679	41.3945	-1.96823	0.771896	-2.54987	0.0107764	0.998048
LOC114118037	0.930441	-1.96026	1.37083	-1.42999	0.152721	0.998048
LOC114112547	1.61832	-1.95875	1.27448	-1.5369	0.124318	0.998048
LOC101113189	0.37168	-1.95542	2.5272	-0.77375	0.439079	0.998048
TNFRSF9	1.53139	-1.95065	1.27755	-1.52686	0.126795	0.998048
LOC105615175	4.07543	-1.93514	0.93104	-2.07847	0.037666	0.998048
LOC114116674	2.05783	-1.90936	1.15433	-1.65408	0.0981111	0.998048
WNT7B	0.878352	-1.90553	1.24309	-1.53289	0.125303	0.998048
TRNAC-GCA_78	0.888084	-1.90551	1.24169	-1.53461	0.12488	0.998048
LOC101113538	9.02721	-1.90283	1.06829	-1.78119	0.0748819	0.998048
LOC114114559	0.353611	-1.89236	2.54496	-0.743573	0.457135	0.998048
LOC101115734	2.5639	-1.88768	0.847663	-2.22692	0.0259526	0.998048
FOSB	205.248	-1.88532	0.783193	-2.40722	0.0160746	0.998048
SLAMF1	4.4689	-1.87343	0.676087	-2.77099	0.00558856	0.998048
LOC114115282	0.571168	-1.86746	1.74025	-1.0731	0.283224	0.998048
TRNAG-CCC_130	0.594602	-1.86581	2.01488	-0.926013	0.354439	0.998048
LOC101121870	0.579388	-1.86473	2.34593	-0.794878	0.426684	0.998048
LOC101107961	0.872768	-1.86334	1.7267	-1.07913	0.280529	0.998048
LOC114110314	0.591535	-1.85788	1.69606	-1.09541	0.273338	0.998048
KCNA7	8.33614	-1.85746	0.811435	-2.2891	0.0220734	0.998048
ANKRD22	0.844483	-1.85588	1.3591	-1.36552	0.17209	0.998048
TRNAR-UCG	0.343589	-1.84946	3.08083	-0.600312	0.548299	0.998048
PRSS50	1.87241	-1.84219	1.67358	-1.10075	0.271004	0.998048
TM6SF2	0.558732	-1.83234	1.98925	-0.921119	0.356988	0.998048
PDE6H	0.558591	-1.83199	1.98926	-0.920937	0.357083	0.998048
TOPAZ1	0.849899	-1.82913	1.66848	-1.09628	0.272955	0.998048
LOC105603865	0.829377	-1.82713	1.955	-0.934594	0.349998	0.998048
LOC106990870	0.874438	-1.82028	1.51703	-1.1999	0.23018	0.998048
LOC101121936	0.346274	-1.81998	2.57873	-0.705764	0.480335	0.998048
JAKMIP1	2.76105	-1.8184	1.00128	-1.81608	0.0693584	0.998048
LOC101107359	0.3451	-1.81685	2.58022	-0.704144	0.481343	0.998048
LOC101105997	0.548018	-1.81243	1.70776	-1.06129	0.288557	0.998048
MNX1	0.546976	-1.80417	1.95799	-0.921442	0.35682	0.998048
LOC114114629	0.55297	-1.79845	1.98469	-0.906162	0.36485	0.998048
LOC114116147	1.66556	-1.79803	1.09479	-1.64235	0.100518	0.998048
STRC	0.566705	-1.79599	1.52553	-1.17729	0.239081	0.998048
LOC114112835	0.560388	-1.78905	1.97655	-0.905137	0.365393	0.998048
LOC105604203	0.812747	-1.78805	1.37926	-1.29638	0.194844	0.998048
LOC114113928	4.46012	-1.78396	0.71968	-2.47882	0.0131817	0.998048
LOC101103749	2.01255	-1.78284	1.18996	-1.49824	0.134072	0.998048
SP6	0.854823	-1.77852	1.36813	-1.29996	0.193614	0.998048
TTPA	1.65859	-1.77842	1.16555	-1.52582	0.127054	0.998048
LOC101113335	0.558292	-1.76893	2.42441	-0.729631	0.465616	0.998048
LOC101120929	0.330284	-1.7665	3.08536	-0.572542	0.566955	0.998048
LOC114118077	0.564157	-1.76616	2.98623	-0.591436	0.554228	0.998048
LOC101102142	6.38046	-1.76335	0.753992	-2.33868	0.0193519	0.998048
XKR7	0.80153	-1.76169	1.3747	-1.28151	0.200016	0.998048
SPATC1L	1.18497	-1.75947	1.24941	-1.40824	0.15906	0.998048
C15H11orf97	0.807534	-1.75692	1.47804	-1.18869	0.234563	0.998048
HS6ST3	20.3938	-1.75635	0.770797	-2.27862	0.0226899	0.998048
LOC101104114	0.546039	-1.75616	1.72578	-1.0176	0.308866	0.998048
FOS	1154.68	-1.7553	0.79723	-2.20175	0.0276831	0.998048
LOC114110867	0.836251	-1.7546	1.46962	-1.19391	0.232513	0.998048
LOC114109145	0.32821	-1.7545	2.59959	-0.674912	0.499732	0.998048
EFCAB3	1.15607	-1.75014	1.24661	-1.40392	0.160343	0.998048
LOC114116731	0.546094	-1.74833	1.69122	-1.03377	0.301243	0.998048
GPR55	2.56845	-1.74456	1.158	-1.50652	0.131933	0.998048
LAMP5	8.16682	-1.74309	0.746655	-2.33453	0.0195679	0.998048
SLC13A2	0.325711	-1.74242	2.60212	-0.669617	0.503102	0.998048
FOXR1	0.323929	-1.73974	2.60509	-0.667825	0.504245	0.998048
MYO3A	0.515131	-1.73353	1.96441	-0.882469	0.377523	0.998048
KRT24	0.320309	-1.72691	3.08761	-0.559303	0.575955	0.998048
LOC101111573	1.18105	-1.72387	1.5778	-1.09258	0.27458	0.998048
LOC114109090	0.777547	-1.72195	2.03828	-0.844807	0.398219	0.998048
TRNAF-GAA_19	0.317154	-1.71382	2.61363	-0.655725	0.512001	0.998048
LOC101102432	0.317061	-1.71346	2.61375	-0.655555	0.51211	0.998048
DEFB124	0.317108	-1.71269	2.16479	-0.791155	0.428853	0.998048
LOC101114187	0.534987	-1.71109	2.02053	-0.846856	0.397075	0.998048
MIR30B	0.785096	-1.70141	1.36259	-1.24866	0.211791	0.998048
KLK11	0.313907	-1.70129	3.0891	-0.550739	0.581813	0.998048
ITK	16.1507	-1.69877	0.633117	-2.68318	0.00729249	0.998048
LOC114117920	1.91808	-1.69776	1.40922	-1.20475	0.228301	0.998048
LOC101122504	1.50621	-1.69531	1.13945	-1.48784	0.136794	0.998048
LOC114110355	1.46536	-1.69331	1.12139	-1.51001	0.131041	0.998048
SRD5A2	0.309721	-1.68322	2.62309	-0.641692	0.521073	0.998048
LOC114109728	2.24552	-1.67614	0.972457	-1.72361	0.0847785	0.998048
LOC114110202	0.307132	-1.67502	2.627	-0.637619	0.523722	0.998048
LOC105604319	0.307179	-1.67361	3.09074	-0.541491	0.588169	0.998048
FETUB	0.306519	-1.67304	2.17265	-0.770043	0.441274	0.998048
WNT3A	0.754698	-1.67027	1.46823	-1.1376	0.255286	0.998048
LOC101121410	0.778165	-1.66825	1.46065	-1.14213	0.253401	0.998048
LOC105616454	0.744199	-1.65936	1.50968	-1.09915	0.271702	0.998048
LOC114115729	0.299698	-1.64843	2.17835	-0.756731	0.449211	0.998048
LOC114116907	0.299698	-1.64843	2.17835	-0.756731	0.449211	0.998048
LOC114109743	0.300358	-1.64511	3.09246	-0.531976	0.594743	0.998048
LOC101105014	0.299652	-1.64354	2.63715	-0.623223	0.533138	0.998048
LOC114115487	1.84112	-1.64175	1.0298	-1.59425	0.11088	0.998048
SPINK5	1.06955	-1.63982	1.22906	-1.33421	0.182134	0.998048
LOC114116675	14.6097	-1.63302	0.80514	-2.02825	0.042535	0.998048
LOC114115731	0.501566	-1.6321	2.02494	-0.806001	0.420242	0.998048
2021-03-11	0.504767	-1.63112	1.76402	-0.924657	0.355144	0.998048
LOC114111486	0.496079	-1.63102	2.06091	-0.791406	0.428707	0.998048
LOC114116079	0.297152	-1.6306	2.64021	-0.617601	0.536838	0.998048
LOC114109031	0.297152	-1.6306	2.64021	-0.617601	0.536838	0.998048
TRNAC-GCA_263	1.67267	-1.62536	1.1665	-1.39337	0.163509	0.998048
LOC105603809	1.98283	-1.61607	1.07844	-1.49853	0.133995	0.998048
LOC106990997	0.492412	-1.61226	1.7673	-0.91227	0.361627	0.998048
TRNAE-UUC_50	0.521077	-1.61145	1.74891	-0.921402	0.356841	0.998048
LOC114112978	3.1563	-1.61126	1.21705	-1.32391	0.185532	0.998048
LOC101105069	0.289723	-1.60355	2.65195	-0.604666	0.545401	0.998048
LOC114113100	0.512226	-1.6002	2.00777	-0.797006	0.425448	0.998048
TBX4	0.764272	-1.59946	1.51898	-1.05298	0.292351	0.998048
TRNAC-GCA_179	0.289157	-1.59937	2.65246	-0.602978	0.546523	0.998048
LOC114115486	0.28977	-1.5988	3.09533	-0.516519	0.605492	0.998048
FAM81B	0.289629	-1.59818	3.09536	-0.516315	0.605634	0.998048
CCL5	6.57131	-1.59641	0.808429	-1.97471	0.0483015	0.998048
TRNAC-GCA_88	0.511148	-1.58642	1.74885	-0.907119	0.364344	0.998048
GPR152	0.768644	-1.58513	1.64087	-0.966027	0.334031	0.998048
LOC114111787	1.41151	-1.58261	1.19277	-1.32683	0.184565	0.998048
LOC101105315	0.286564	-1.58111	3.09644	-0.510622	0.609616	0.998048
LOC114112791	0.763791	-1.571	1.37854	-1.13961	0.254449	0.998048
LOC114118834	0.740916	-1.56698	1.4067	-1.11395	0.265302	0.998048
LOC114114136	0.733549	-1.5663	1.55824	-1.00517	0.314814	0.998048
BATF	4.84019	-1.5619	0.669264	-2.33376	0.0196085	0.998048
TRNAC-GCA_193	0.495321	-1.56156	2.01245	-0.775949	0.437779	0.998048
LOC114109651	0.475554	-1.56138	2.0303	-0.769041	0.441869	0.998048
TRNAG-CCC_149	1.43325	-1.56043	1.20619	-1.29369	0.195772	0.998048
LOC114114181	0.727646	-1.56029	1.51987	-1.0266	0.30461	0.998048
LOC101111435	2.92682	-1.55691	0.970071	-1.60494	0.108507	0.998048
TRNAS-GGA_11	0.476208	-1.55484	1.58588	-0.980424	0.326877	0.998048
NLRP2	0.46752	-1.54946	2.06729	-0.749512	0.453549	0.998048
DLX1	0.471321	-1.54734	2.06321	-0.749971	0.453272	0.998048
LOC101120535	0.74335	-1.54665	1.67094	-0.925618	0.354644	0.998048
UNCX	0.464981	-1.53893	1.58829	-0.968928	0.332581	0.998048
LOC114109696	0.464415	-1.53708	2.03485	-0.755381	0.45002	0.998048
NDNF	5.32037	-1.53604	0.665264	-2.30892	0.020948	0.998048
TRNAQ-UUG_14	0.714489	-1.53412	1.72154	-0.891132	0.372858	0.998048
LOC114113800	0.275414	-1.5332	3.09954	-0.494653	0.620845	0.998048
LOC114112309	0.489883	-1.53173	2.42248	-0.632298	0.527192	0.998048
LOC114118057	1.05987	-1.53001	1.17361	-1.30368	0.192343	0.998048
TRNAC-ACA_69	1.65531	-1.52948	0.989842	-1.54518	0.122303	0.998048
LOC106991997	0.707695	-1.52598	1.38092	-1.10504	0.269141	0.998048
CWH43	0.68732	-1.52595	1.52399	-1.00128	0.316691	0.998048
LOC101116885	0.456939	-1.51844	2.03731	-0.745312	0.456083	0.998048
PRR9	1.32503	-1.51647	1.20273	-1.26085	0.207363	0.998048
RADX	1.08059	-1.51509	1.45403	-1.042	0.297413	0.998048
LOC114110916	0.481032	-1.51331	2.01306	-0.751747	0.452203	0.998048
LOC101113279	0.670996	-1.51238	2.39702	-0.630942	0.528079	0.998048
LOC114116187	0.268593	-1.50596	3.10103	-0.485634	0.627227	0.998048
CLUL1	0.268593	-1.50596	3.10103	-0.485634	0.627227	0.998048
DMBX1	0.713169	-1.50477	1.50989	-0.996611	0.318953	0.998048
LOC105607356	1.38358	-1.50368	1.29106	-1.16469	0.244146	0.998048
TRNAC-GCA_74	1.32481	-1.50327	1.11851	-1.344	0.178949	0.998048
LOC114115028	0.477873	-1.5023	1.75017	-0.858375	0.390685	0.998048
INHBE	0.450111	-1.49712	2.03876	-0.73433	0.462747	0.998048
LOC105612090	3.47402	-1.49544	0.993566	-1.50512	0.132293	0.998048
AFM	0.451889	-1.48806	2.46021	-0.604851	0.545278	0.998048
BPI	6.91021	-1.48722	0.672461	-2.21161	0.0269934	0.998048
LOC114108743	190.371	-1.4861	0.885019	-1.67918	0.0931174	0.998048
LOC114114905	3.08148	-1.48477	0.97085	-1.52935	0.126177	0.998048
LOC114110456	1.00435	-1.47776	1.27937	-1.15506	0.248064	0.998048
LOC101112925	0.905182	-1.47743	2.38822	-0.61863	0.53616	0.998048
LOC114117807	4.07948	-1.4718	0.760953	-1.93416	0.0530935	0.998048
LOC114114630	1.35628	-1.4675	1.10951	-1.32266	0.185947	0.998048
LOC114111489	2.32042	-1.46383	0.902625	-1.62175	0.104857	0.998048
C12H1orf158	1.37942	-1.46377	1.25138	-1.16972	0.242113	0.998048
CD3G	8.6387	-1.4637	0.758926	-1.92864	0.0537755	0.998048
AFP	0.258005	-1.46193	3.10345	-0.471065	0.637595	0.998048
LOC105602554	0.258005	-1.46193	3.10345	-0.471065	0.637595	0.998048
LOC114116636	2.30669	-1.45942	1.24782	-1.16958	0.242172	0.998048
FEV	0.436941	-1.45919	2.07586	-0.702932	0.482098	0.998048
CD3D	12.0341	-1.45034	0.711985	-2.03703	0.0416466	0.998048
DPP6	2.87177	-1.44948	1.38656	-1.04537	0.29585	0.998048
LOC114113966	0.922675	-1.44944	1.55009	-0.93507	0.349752	0.998048
TMPRSS13	7.14065	-1.44743	0.697123	-2.0763	0.0378666	0.998048
CCR8	1.34801	-1.4426	1.14699	-1.25772	0.208493	0.998048
CACNG8	0.975867	-1.44227	1.36631	-1.0556	0.291153	0.998048
LOC101114852	3.22047	-1.44196	1.35641	-1.06306	0.287752	0.998048
LOC105605832	1.5978	-1.44083	1.04504	-1.37873	0.167978	0.998048
LOC114116871	1.34878	-1.43834	1.14853	-1.25233	0.21045	0.998048
LOC101115359	1.29167	-1.43813	1.1087	-1.29714	0.194584	0.998048
LOC780772	34.8193	-1.43689	0.920277	-1.56137	0.118437	0.998048
LOC114109061	6.41024	-1.43238	0.988457	-1.44911	0.147306	0.998048
LOC114108598	0.455158	-1.42779	2.01618	-0.708167	0.478842	0.998048
LOC114118112	4.58983	-1.41871	0.675732	-2.09951	0.0357721	0.998048
LOC105604932	1.5517	-1.41543	1.22398	-1.15642	0.247509	0.998048
LOC114114839	5.34125	-1.41542	0.520417	-2.71977	0.00653264	0.998048
TRNAC-GCA_187	0.27918	-1.41445	3.10614	-0.455373	0.648841	0.998048
LOC114109710	0.27918	-1.41445	3.10614	-0.455373	0.648841	0.998048
TRNAC-GCA_286	0.27918	-1.41445	3.10614	-0.455373	0.648841	0.998048
LOC114115238	2.13315	-1.41188	0.918272	-1.53754	0.12416	0.998048
TRNAE-UUC_19	2.22729	-1.4111	0.855669	-1.64911	0.0991242	0.998048
LOC114113360	2.07681	-1.41066	1.19581	-1.17967	0.238131	0.998048
LOC114108889	0.26319	-1.4059	3.10663	-0.452549	0.650874	0.998048
ESRP1	0.255195	-1.40486	3.10669	-0.452204	0.651122	0.998048
LOC114117255	0.255195	-1.40486	3.10669	-0.452204	0.651122	0.998048
TRNAC-ACA_78	0.969638	-1.40468	1.47079	-0.955052	0.339551	0.998048
GCSAM	1.77793	-1.40326	0.951433	-1.47489	0.140243	0.998048
TMIE	2.53555	-1.39944	0.851013	-1.64444	0.100085	0.998048
HDGFL1	0.993818	-1.39481	1.4631	-0.953328	0.340424	0.998048
KCNK17	4.94571	-1.38931	0.660786	-2.10251	0.0355085	0.998048
LOC105611154	0.670578	-1.38541	1.53848	-0.900504	0.367852	0.998048
HTR5A	0.252041	-1.3848	3.10765	-0.445609	0.65588	0.998048
SIT1	9.14724	-1.38276	0.65115	-2.12356	0.0337068	0.998048
TRNAE-CUC_18	1.90012	-1.38105	0.919612	-1.50177	0.133156	0.998048
OVAR	2165.49	-1.38053	0.759925	-1.81667	0.0692675	0.998048
LOC114113260	0.686171	-1.37926	1.55929	-0.884549	0.3764	0.998048
GSTA1	3.05177	-1.37904	0.847778	-1.62666	0.10381	0.998048
LOC114114489	94.7031	-1.37894	1.02956	-1.33935	0.180458	0.998048
CALHM3	1.86344	-1.37776	0.865024	-1.59274	0.111218	0.998048
SPEGNB	1.22142	-1.3768	1.12389	-1.22503	0.220564	0.998048
LOC114111835	1.23757	-1.37517	1.12006	-1.22776	0.219536	0.998048
LOC114114672	0.256881	-1.37398	3.10815	-0.442058	0.658447	0.998048
BHLHE23	0.256881	-1.37398	3.10815	-0.442058	0.658447	0.998048
LOC114113438	0.452505	-1.37241	2.46965	-0.555712	0.578408	0.998048
LY9	2.48161	-1.36901	0.848126	-1.61416	0.106493	0.998048
HMX3	0.245732	-1.368	3.10842	-0.440094	0.659869	0.998048
LOC105606508	0.988414	-1.36003	1.40763	-0.966184	0.333952	0.998048
BEND4	0.856845	-1.35818	1.67871	-0.809064	0.418478	0.998048
LOC114112832	3.35215	-1.34969	0.970508	-1.3907	0.164316	0.998048
LOC114108990	1.24661	-1.34034	1.11714	-1.19979	0.23022	0.998048
LOC101105463	0.958882	-1.33965	1.45517	-0.920619	0.357249	0.998048
LOC101116449	1.27645	-1.33962	1.17473	-1.14037	0.254133	0.998048
LOC101114017	0.261209	-1.33729	3.10974	-0.430033	0.667172	0.998048
TRNAC-GCA_199	0.238911	-1.33729	3.10974	-0.430033	0.667172	0.998048
PR	0.238911	-1.33729	3.10974	-0.430033	0.667172	0.998048
LOC101102096	0.238911	-1.33729	3.10974	-0.430033	0.667172	0.998048
TRNAV-UAC_5	0.238911	-1.33729	3.10974	-0.430033	0.667172	0.998048
LOC114113425	0.245173	-1.337	3.10975	-0.429938	0.667241	0.998048
SERPINB13	0.670287	-1.33676	1.68938	-0.791273	0.428785	0.998048
TRNAF-GAA_13	0.242065	-1.33499	2.7908	-0.478355	0.632397	0.998048
TRNAC-GCA_255	0.242065	-1.33499	2.7908	-0.478355	0.632397	0.998048
LOC101109615	0.924406	-1.33483	1.52082	-0.877709	0.380102	0.998048
LOC114112795	0.25006	-1.3348	2.76853	-0.482134	0.629711	0.998048
BHMT	0.25006	-1.3348	2.76853	-0.482134	0.629711	0.998048
LOC114110898	0.25006	-1.3348	2.76853	-0.482134	0.629711	0.998048
TRNAC-ACA_4	0.253214	-1.33475	2.7627	-0.483132	0.629002	0.998048
LOC114118056	0.253214	-1.33475	2.7627	-0.483132	0.629002	0.998048
LOC114113364	0.242018	-1.33471	2.79088	-0.478242	0.632478	0.998048
LOC101120447	0.242018	-1.33471	2.79088	-0.478242	0.632478	0.998048
TBC1D21	0.250013	-1.33453	2.76861	-0.48202	0.629792	0.998048
ZSCAN10	0.253168	-1.33447	2.76277	-0.483021	0.629081	0.998048
CDX2	0.630886	-1.33111	1.5393	-0.864748	0.387177	0.998048
TRNAC-GCA_257	0.422856	-1.32708	2.1012	-0.631584	0.527659	0.998048
LOC101120811	0.905342	-1.32626	1.36913	-0.968688	0.332701	0.998048
LOC105608334	1.21598	-1.32622	1.16378	-1.13958	0.254462	0.998048
LOC105601922	0.412482	-1.32436	3.08321	-0.429538	0.667531	0.998048
CLDN6	2.69559	-1.32365	0.803232	-1.64791	0.0993718	0.998048
LOC114117499	0.638919	-1.32349	1.73124	-0.764477	0.444583	0.998048
LOC114114846	8.12938	-1.31847	1.80476	-0.730553	0.465052	0.998048
LOC101103021	1.14082	-1.31569	1.30342	-1.00942	0.312775	0.998048
LOC101123370	1.78171	-1.31534	0.990704	-1.32768	0.184284	0.998048
GOT1L1	0.627246	-1.31047	1.73375	-0.755859	0.449734	0.998048
LOC101105356	1.5336	-1.30981	1.1202	-1.16927	0.242294	0.998048
LOC101105139	0.23209	-1.30837	3.11074	-0.420598	0.674049	0.998048
LOC101123113	0.231996	-1.30793	3.11076	-0.420454	0.674154	0.998048
LOC106991288	0.23515	-1.30793	3.11076	-0.420454	0.674154	0.998048
PYURF	0.243192	-1.3074	2.78145	-0.470041	0.638326	0.998048
LOC106990358	1.269	-1.30129	1.19297	-1.0908	0.27536	0.998048
OLIG1	0.609777	-1.29969	1.53963	-0.84416	0.39858	0.998048
LOC114118617	0.225268	-1.29097	3.11136	-0.414921	0.6782	0.998048
LOC114114755	0.225175	-1.29061	3.11137	-0.414805	0.678285	0.998048
LOC114116949	0.225128	-1.29043	3.11138	-0.414747	0.678327	0.998048
LOC105605292	2.64047	-1.28889	0.82578	-1.56081	0.118569	0.998048
TRNAE-UUC_88	0.646569	-1.28287	1.68606	-0.760868	0.446736	0.998048
AGBL1	0.40682	-1.28173	2.54472	-0.50368	0.614486	0.998048
LOC101119716	0.432857	-1.28033	2.07992	-0.615567	0.53818	0.998048
LOC114118389	0.428787	-1.27848	2.08393	-0.613494	0.53955	0.998048
LOC105608607	0.431389	-1.27841	2.08119	-0.61427	0.539037	0.998048
LOC114117315	2.96111	-1.27826	1.03463	-1.23547	0.216655	0.998048
ZFYVE28	2.23866	-1.27734	1.11508	-1.14552	0.251994	0.998048
HRH4	1.23206	-1.27416	1.1857	-1.07461	0.282552	0.998048
SLC25A48	0.630123	-1.27316	1.69147	-0.752693	0.451635	0.998048
LOC114112034	0.60609	-1.27289	1.70361	-0.747173	0.454959	0.998048
MINDY4B	0.647028	-1.27256	1.51911	-0.837701	0.402199	0.998048
EDARADD	6.30309	-1.27033	0.617078	-2.05863	0.0395301	0.998048
LOC114110190	0.242626	-1.26893	2.77847	-0.456703	0.647885	0.998048
LOC114116224	0.228322	-1.26837	3.11217	-0.407553	0.683602	0.998048
LOC101103752	0.250621	-1.26837	3.11217	-0.407553	0.683602	0.998048
LOC114108918	0.250621	-1.26837	3.11217	-0.407553	0.683602	0.998048
LOC114112092	0.250621	-1.26837	3.11217	-0.407553	0.683602	0.998048
LOC114115885	0.400433	-1.26794	2.11256	-0.600193	0.548378	0.998048
LOC114117340	2.194	-1.26501	1.11062	-1.13901	0.2547	0.998048
SLC45A2	3.71969	-1.26084	0.801401	-1.57329	0.115651	0.998048
LOC114115412	0.421311	-1.25708	2.08683	-0.602385	0.546918	0.998048
LOC114113741	0.232604	-1.25699	2.80395	-0.448294	0.653941	0.998048
LRIT1	0.221455	-1.25688	2.84267	-0.442147	0.658383	0.998048
LOC114110163	0.400511	-1.25518	2.1095	-0.595011	0.551836	0.998048
LOC105602739	0.422786	-1.25491	2.08469	-0.601965	0.547197	0.998048
LOC114114602	1.46857	-1.25204	0.989406	-1.26545	0.205711	0.998048
ERICH5	4.15011	-1.25117	0.649661	-1.92588	0.0541192	0.998048
LOC105611015	0.214633	-1.24979	2.86838	-0.435713	0.663045	0.998048
NMUR1	0.214587	-1.24894	3.11287	-0.401218	0.68826	0.998048
OTX1	0.214587	-1.24894	3.11287	-0.401218	0.68826	0.998048
HOXD10	0.401119	-1.24833	1.82919	-0.682447	0.494956	0.998048
CDX1	0.409093	-1.24818	1.82249	-0.684875	0.493423	0.998048
LOC114111230	3.82723	-1.2471	0.765866	-1.62836	0.103449	0.998048
LOC105606668	0.396797	-1.24414	2.52167	-0.49338	0.621744	0.998048
LOC101123290	56.7724	-1.24345	0.731381	-1.70014	0.0891055	0.998048
LOC114114651	0.883139	-1.24227	1.76347	-0.704445	0.481156	0.998048
LOC101113131	5.94242	-1.24058	0.536939	-2.31046	0.0208626	0.998048
NPBWR2	0.877835	-1.23846	1.4381	-0.861178	0.38914	0.998048
GCSAML	5.22269	-1.23753	0.715147	-1.73046	0.0835487	0.998048
LOC114112956	0.633319	-1.23668	1.75499	-0.704666	0.481018	0.998048
SLAMF6	6.12715	-1.2363	0.623335	-1.98336	0.0473269	0.998048
LOC105609938	0.846541	-1.2359	1.28159	-0.964351	0.33487	0.998048
UGT1A3	0.414444	-1.23539	2.52332	-0.489589	0.624425	0.998048
KRT5	0.629104	-1.22749	1.71212	-0.716941	0.47341	0.998048
LOC105604950	0.394298	-1.22724	1.83055	-0.670423	0.502588	0.998048
LOC101112868	0.402225	-1.22702	1.82372	-0.672813	0.501066	0.998048
LOC105602956	0.416526	-1.2269	1.81189	-0.677135	0.49832	0.998048
LOC114110111	1.36295	-1.22646	1.18207	-1.03755	0.29948	0.998048
LOC114112802	0.904	-1.22304	1.26551	-0.966444	0.333822	0.998048
LOC114113833	54.8505	-1.222	1.40532	-0.869558	0.384542	0.998048
LOC114112244	0.398463	-1.22065	2.51379	-0.485582	0.627264	0.998048
LOC101107513	6.57846	-1.22015	0.622872	-1.95892	0.0501225	0.998048
NLRP12	4.55716	-1.21751	0.637338	-1.91031	0.0560933	0.998048
LOC114115980	0.414321	-1.21658	2.08527	-0.583417	0.559613	0.998048
LOC114114530	0.646499	-1.21587	2.0138	-0.603771	0.545996	0.998048
LOC114118335	1.10103	-1.21524	1.1746	-1.0346	0.300856	0.998048
LOC114110072	0.596165	-1.21072	2.3977	-0.504951	0.613593	0.998048
KCNIP1	16.4659	-1.20699	0.539746	-2.23623	0.025337	0.998048
MARCO	0.214067	-1.20629	3.11406	-0.387369	0.698483	0.998048
LOC114114445	0.214067	-1.20629	3.11406	-0.387369	0.698483	0.998048
LOC114115748	0.210913	-1.20629	3.11406	-0.387369	0.698483	0.998048
LOC101113122	0.204092	-1.20629	3.11406	-0.387369	0.698483	0.998048
CHRNA2	0.204092	-1.20629	3.11406	-0.387369	0.698483	0.998048
LOC114115251	0.204092	-1.20629	3.11406	-0.387369	0.698483	0.998048
LOC114114127	0.204045	-1.20629	3.11406	-0.387369	0.698483	0.998048
CDH9	0.386775	-1.20605	2.56013	-0.471088	0.637578	0.998048
LOC114114889	0.913614	-1.20551	1.39316	-0.865306	0.386871	0.998048
LOC101115899	0.872049	-1.20469	1.2812	-0.940286	0.347071	0.998048
LOC105604473	0.408019	-1.19718	2.08782	-0.573413	0.566365	0.998048
SOWAHB	62.3066	-1.19566	0.520349	-2.2978	0.021573	0.998048
LOC114116634	0.378789	-1.19502	1.83748	-0.650355	0.515463	0.998048
MAJIN	0.392203	-1.19475	2.10572	-0.567384	0.570454	0.998048
LOC105612347	7.9787	-1.19276	0.467794	-2.54975	0.0107799	0.998048
LOC114113340	0.840492	-1.18858	1.49406	-0.795533	0.426304	0.998048
C20H6orf222	0.404346	-1.1822	2.08867	-0.566005	0.57139	0.998048
CLVS2	1.69608	-1.17758	1.03532	-1.1374	0.255371	0.998048
LOC105608414	5.42194	-1.17599	0.526819	-2.23225	0.0255982	0.998048
PGPEP1L	36.0034	-1.17556	0.502506	-2.33939	0.0193153	0.998048
PTH2	0.400632	-1.1741	1.81389	-0.647284	0.517448	0.998048
LOC105614569	6.13731	-1.17363	0.711913	-1.64856	0.0992374	0.998048
LOC101118152	0.193504	-1.17244	3.11445	-0.376453	0.70658	0.998048
LOC105603750	0.193504	-1.17244	3.11445	-0.376453	0.70658	0.998048
MAG	2.83437	-1.16868	0.757106	-1.54361	0.122683	0.998048
TBC1D10C	13.2869	-1.16639	0.577717	-2.01896	0.0434912	0.998048
CD96	5.87289	-1.16575	0.757795	-1.53834	0.123965	0.998048
LOC114114869	1.16449	-1.1648	1.20053	-0.970236	0.331929	0.998048
IL12RB1	3.19749	-1.15978	0.915891	-1.26629	0.205411	0.998048
NHLH2	0.395354	-1.15783	2.09361	-0.553029	0.580244	0.998048
HRH1	5.27719	-1.15705	0.534379	-2.16523	0.0303703	0.998048
LOC114118352	2.45347	-1.15458	1.0473	-1.10244	0.270271	0.998048
LOC101122689	2.90363	-1.1542	1.02709	-1.12376	0.261114	0.998048
LOC106992000	0.392233	-1.15336	2.09638	-0.550168	0.582204	0.998048
OSM	5.3612	-1.15142	0.702291	-1.63952	0.101104	0.998048
LOC101109425	8.3161	-1.15134	0.751824	-1.5314	0.12567	0.998048
LOC114112876	0.599825	-1.14904	1.78155	-0.644964	0.518951	0.998048
DMRT1	0.76444	-1.14831	1.98914	-0.577293	0.563742	0.998048
LOC114114576	11.3541	-1.14806	0.592022	-1.93922	0.052474	0.998048
PCED1A	0.891432	-1.14668	1.51455	-0.757111	0.448984	0.998048
GPR37	6.37347	-1.14578	0.468614	-2.44503	0.0144839	0.998048
GREM1	4.09558	-1.14374	1.04538	-1.09409	0.273917	0.998048
LOC114112554	8.03366	-1.14329	0.479303	-2.38532	0.0170644	0.998048
LOC114113924	12.3502	-1.13971	0.51362	-2.21897	0.0264885	0.998048
LOC114110797	0.605701	-1.13953	1.57814	-0.72207	0.470251	0.998048
LOC101103499	4.01873	-1.13951	0.849878	-1.3408	0.179986	0.998048
GCK	5.22156	-1.13922	0.562754	-2.02437	0.0429318	0.998048
MUC4	0.862429	-1.13595	1.49231	-0.7612	0.446538	0.998048
LOC114115349	9.21473	-1.13567	0.825738	-1.37534	0.169025	0.998048
LOC114109097	4.38054	-1.13493	0.744922	-1.52356	0.127619	0.998048
HTR2A	9.05966	-1.13487	0.605689	-1.87368	0.0609751	0.998048
DCDC2	3.73522	-1.13039	0.857615	-1.31806	0.187483	0.998048
PAX7	1.45636	-1.12955	1.09997	-1.02689	0.304473	0.998048
TRNAG-ACC_2	1.66943	-1.12778	1.09901	-1.02618	0.304808	0.998048
LOC114109111	1.04098	-1.12631	1.23194	-0.914255	0.360583	0.998048
LOC114111403	2.96605	-1.12543	0.912486	-1.23337	0.217439	0.998048
LOC114111467	2.35432	-1.12514	0.828623	-1.35784	0.174515	0.998048
LOC114110987	0.390703	-1.12457	2.53643	-0.443369	0.657499	0.998048
RND1	96.5184	-1.12365	0.614951	-1.82722	0.0676673	0.998048
LOC114112320	4.02593	-1.12246	1.19194	-0.941711	0.346341	0.998048
LOC114111441	5.37261	-1.1196	1.24683	-0.897954	0.36921	0.998048
RPTN	2.62481	-1.11781	0.862584	-1.29589	0.195013	0.998048
LOC114115314	0.362585	-1.11735	2.12554	-0.525676	0.599113	0.998048
RSPO1	0.585467	-1.11597	1.58085	-0.705926	0.480234	0.998048
LOC114118130	1.80778	-1.11413	1.0006	-1.11346	0.26551	0.998048
EN1	0.574375	-1.11348	1.58501	-0.702508	0.482363	0.998048
LOC106990363	1.45567	-1.10889	1.13268	-0.978994	0.327583	0.998048
TRNAC-ACA_32	3.09708	-1.10722	0.686622	-1.61257	0.106838	0.998048
LOC105604082	0.560099	-1.10716	1.76329	-0.627893	0.530074	0.998048
ACSBG2	0.579772	-1.10686	1.75232	-0.631655	0.527612	0.998048
SPOCD1	0.565819	-1.10427	1.75927	-0.627685	0.530211	0.998048
SERPINB10	0.869643	-1.10039	1.55458	-0.707839	0.479046	0.998048
LOC101113346	13.944	-1.10023	0.524821	-2.0964	0.0360467	0.998048
C1H3orf52	4.27946	-1.09855	0.590766	-1.85953	0.0629527	0.998048
LOC101116002	11.0519	-1.09491	0.643318	-1.70197	0.0887617	0.998048
LOC114118505	4.11409	-1.09482	0.660379	-1.65787	0.0973435	0.998048
C6H4orf50	0.555849	-1.09371	2.44939	-0.446522	0.65522	0.998048
LOC114111409	0.840535	-1.09047	1.51865	-0.71805	0.472726	0.998048
LOC101121298	2.38789	-1.08989	1.30484	-0.835269	0.403567	0.998048
ZSWIM2	0.603993	-1.08884	1.97954	-0.550048	0.582287	0.998048
MPL	4.31844	-1.0874	0.62585	-1.73747	0.0823038	0.998048
OSTN	0.546617	-1.08667	1.76606	-0.615311	0.53835	0.998048
LOC114117120	33.1044	-1.08659	0.937761	-1.15871	0.246576	0.998048
ZFP36	483.018	-1.08436	0.536076	-2.02277	0.0430964	0.998048
LOC105613864	2.96194	-1.08337	1.22754	-0.882547	0.377481	0.998048
CD8A	22.2235	-1.08275	0.524793	-2.06319	0.0390945	0.998048
LOC114117894	0.846178	-1.08146	1.30011	-0.831823	0.405509	0.998048
GALR2	0.806513	-1.08108	1.40157	-0.771333	0.44051	0.998048
LOC443423	0.858792	-1.08097	1.56132	-0.692342	0.488723	0.998048
LOC101103085	0.569819	-1.08091	2.00193	-0.539932	0.589244	0.998048
LOC114115414	3.95878	-1.08073	0.742022	-1.45647	0.145263	0.998048
CLEC6A	1.68348	-1.08031	1.08304	-0.997479	0.318532	0.998048
LOC114116252	0.577614	-1.08019	1.77722	-0.607801	0.54332	0.998048
LOC114115321	2.06847	-1.07964	0.933237	-1.15688	0.247321	0.998048
LOC114116193	0.560163	-1.07873	2.47191	-0.436396	0.66255	0.998048
LOC114109619	0.835149	-1.07839	1.3781	-0.782519	0.43391	0.998048
TVP23B	33.965	-1.07749	0.458017	-2.35251	0.0186471	0.998048
GIMAP1	9.36093	-1.07318	0.479754	-2.23693	0.0252908	0.998048
LOC105612466	0.564342	-1.07099	1.78239	-0.600871	0.547926	0.998048
HMX1	1.62675	-1.06876	0.891866	-1.19834	0.230783	0.998048
ADGRF1	0.821771	-1.06734	1.24304	-0.858649	0.390534	0.998048
KCNH6	0.968854	-1.06665	1.51164	-0.705625	0.480422	0.998048
IGSF23	7.43997	-1.06437	0.490277	-2.17096	0.0299343	0.998048
TRNAS-UGA	0.576737	-1.0624	1.74325	-0.60944	0.542233	0.998048
LOC114118860	0.590467	-1.06234	1.76635	-0.601434	0.547551	0.998048
LOC114114243	2.66258	-1.06012	1.16529	-0.909749	0.362955	0.998048
LOC114110450	0.880456	-1.05806	1.56745	-0.675019	0.499664	0.998048
LOC101106064	0.568151	-1.05786	1.5756	-0.671402	0.501964	0.998048
LOC101106211	1.01182	-1.05735	1.45777	-0.725317	0.468258	0.998048
TRNAS-AGA_2	0.587871	-1.05726	1.4533	-0.727492	0.466924	0.998048
LOC114111493	0.560109	-1.05713	1.5788	-0.669579	0.503126	0.998048
LOC114111301	2.58721	-1.05661	0.852098	-1.24001	0.214972	0.998048
NRN1	1.08231	-1.05345	1.2834	-0.820831	0.411742	0.998048
LOC114115978	0.82511	-1.05292	1.37709	-0.764598	0.444511	0.998048
LOC101108503	1.6304	-1.05269	1.02891	-1.02311	0.306255	0.998048
LOC114109144	0.58888	-1.05237	2.01291	-0.522809	0.601107	0.998048
LOC114117642	1.25742	-1.05	1.2405	-0.846437	0.397309	0.998048
LOC114117388	0.582723	-1.04926	1.98484	-0.528641	0.597055	0.998048
LOC114114823	36.3435	-1.04798	0.4217	-2.48512	0.0129507	0.998048
TRNAG-CCC_23	2.80728	-1.04744	0.740866	-1.4138	0.15742	0.998048
LOC101109626	12.137	-1.04698	0.657538	-1.59227	0.111324	0.998048
LOC114116672	1.54539	-1.04651	1.27418	-0.821325	0.411461	0.998048
C11H17orf47	0.8336	-1.04485	1.37835	-0.758045	0.448424	0.998048
LOC114109172	4.78192	-1.04381	0.573924	-1.81873	0.0689527	0.998048
LYPD5	24.7957	-1.04078	0.458457	-2.27018	0.0231968	0.998048
SMTNL1	16.4496	-1.04032	0.615352	-1.69062	0.0909102	0.998048
LOC105609337	0.554361	-1.03929	1.7504	-0.593741	0.552686	0.998048
LRRTM1	8.86998	-1.03676	0.5441	-1.90547	0.0567194	0.998048
LOC105608712	0.80831	-1.03649	1.37331	-0.754735	0.450408	0.998048
LOC105615132	0.364849	-1.03578	2.56294	-0.404137	0.686112	0.998048
LOC106991031	1.61294	-1.03201	1.15866	-0.89069	0.373095	0.998048
LOC101108519	3.7097	-1.0277	0.8742	-1.17559	0.239759	0.998048
LOC114117564	0.559874	-1.0247	1.57202	-0.651839	0.514505	0.998048
LOC101107031	1.49505	-1.02204	1.64729	-0.620436	0.534971	0.998048
TRNAS-GGA_14	0.763119	-1.02146	2.00479	-0.509512	0.610394	0.998048
SPEM2	0.842084	-1.02125	1.30078	-0.785106	0.432391	0.998048
LOC101105119	1.09537	-1.02037	1.4425	-0.707367	0.479339	0.998048
LOC114110587	0.551045	-1.02013	1.74773	-0.583686	0.559431	0.998048
LOC105607203	1.0347	-1.01806	1.30813	-0.778256	0.436418	0.998048
LOC101106032	1.56569	-1.01585	0.925687	-1.0974	0.272465	0.998048
LY6G6D	0.577338	-1.01548	2.37114	-0.428266	0.668458	0.998048
LOC105602518	3.41316	-1.01294	0.656857	-1.5421	0.12305	0.998048
CD3E	30.0693	-1.01288	0.484564	-2.09029	0.036592	0.998048
LOC105602796	3.60844	-1.01155	0.71045	-1.42381	0.154501	0.998048
SLITRK4	23.3954	-1.01141	0.554726	-1.82325	0.0682648	0.998048
LOC114118296	0.520391	-1.01137	1.58683	-0.637351	0.523896	0.998048
TRNAC-GCA_72	0.845791	-1.00966	1.52086	-0.663878	0.506768	0.998048
SLC6A12	1.93636	-1.00841	1.24508	-0.809915	0.417989	0.998048
TRNAR-CCU_16	0.805076	-1.00838	2.04532	-0.493021	0.621998	0.998048
LOC101109890	4.88734	-1.00623	0.740777	-1.35835	0.174353	0.998048
CALB1	16.3702	-1.0028	0.446611	-2.24535	0.0247456	0.998048
LMX1A	0.568782	-1.00275	1.73356	-0.578435	0.56297	0.998048
LOC114113387	0.994283	-1.00271	1.39231	-0.720177	0.471416	0.998048
VNN1	1.30032	-1.00177	1.07572	-0.93126	0.351719	0.998048
LOC114117323	3.39459	-1.00166	0.758244	-1.32102	0.186494	0.998048
LOC101111827	2.7765	-0.998901	1.03511	-0.96502	0.334535	0.998048
ELOVL3	1.29717	-0.998118	1.04706	-0.953255	0.340461	0.998048
LOC105605854	9.66203	-0.995398	0.67073	-1.48405	0.137795	0.998048
FAM83B	74.7733	-0.994743	0.407664	-2.44011	0.0146829	0.998048
KCNG4	0.551326	-0.994643	1.7416	-0.571108	0.567926	0.998048
TRNAC-GCA_278	1.04963	-0.986977	1.41543	-0.697298	0.485616	0.998048
TRNAA-AGC_5	1.29752	-0.98233	1.06468	-0.922649	0.35619	0.998048
CPN2	3.74092	-0.981784	0.60614	-1.61973	0.10529	0.998048
LOC114116535	1.20206	-0.981536	1.31613	-0.745772	0.455805	0.998048
LOC114118870	0.358939	-0.981032	3.10345	-0.31611	0.751919	0.998048
CCDC27	3.53059	-0.980801	0.606688	-1.61665	0.105954	0.998048
DRAXIN	1.7302	-0.97845	0.899868	-1.08733	0.276893	0.998048
LOC114117294	1.66829	-0.976078	1.19293	-0.818218	0.413233	0.998048
TRNAC-GCA_40	1.26365	-0.975366	1.15226	-0.84648	0.397285	0.998048
CCDC185	0.751146	-0.973893	1.76613	-0.551428	0.58134	0.998048
LOC101118514	149.785	-0.973121	0.377766	-2.57599	0.00999527	0.998048
PSORS1C2	0.542418	-0.972888	1.7736	-0.548538	0.583322	0.998048
C22H10orf90	1.08286	-0.971429	1.31468	-0.738911	0.459961	0.998048
LOC114109464	1.58291	-0.970457	1.01968	-0.951728	0.341235	0.998048
LOC101106767	1.62445	-0.966739	1.5105	-0.640014	0.522164	0.998048
LOC105605199	0.799749	-0.966298	1.5103	-0.639804	0.5223	0.998048
MSLN	7.50399	-0.966118	0.461375	-2.094	0.0362601	0.998048
LOC106990882	0.965764	-0.966013	1.22691	-0.787355	0.431074	0.998048
LOC114114020	25.7032	-0.96524	0.519038	-1.85967	0.0629321	0.998048
LOC105606717	3.10659	-0.961843	0.677804	-1.41906	0.155882	0.998048
LOC101106158	0.516684	-0.959364	3.05005	-0.314541	0.75311	0.998048
LOC114116342	3.13101	-0.957509	0.761591	-1.25725	0.208664	0.998048
LOC114110469	0.992198	-0.948767	1.3365	-0.70989	0.477772	0.998048
LOC105604388	7.97015	-0.94799	0.795097	-1.19229	0.233146	0.998048
LOC101121216	0.545616	-0.945695	1.76567	-0.535602	0.592234	0.998048
NMUR2	9.29074	-0.944021	0.545422	-1.73081	0.0834858	0.998048
IL21R	5.50034	-0.942831	0.688252	-1.36989	0.17072	0.998048
LOC101123670	22.5853	-0.941438	0.592285	-1.5895	0.111947	0.998048
SLC52A3	1.04184	-0.940061	1.20263	-0.781672	0.434407	0.998048
LOC105601924	3.89356	-0.937817	0.687803	-1.3635	0.172726	0.998048
TRNAG-CCC_40	0.959936	-0.937587	1.50535	-0.622837	0.533392	0.998048
LOC114109750	0.727178	-0.936762	2.00366	-0.467526	0.640123	0.998048
NUGGC	6.1711	-0.93661	0.749793	-1.24916	0.211607	0.998048
MS4A3	1.32785	-0.935207	1.04749	-0.892805	0.371962	0.998048
LOC105612048	0.975273	-0.934843	1.24615	-0.750183	0.453145	0.998048
LOC100125610	2.45137	-0.933576	0.741619	-1.25884	0.20809	0.998048
LOC114110666	0.380113	-0.933564	3.10614	-0.300554	0.763754	0.998048
LOC114116492	0.351402	-0.933564	3.10614	-0.300554	0.763754	0.998048
TRNAW-CCA_88	0.375435	-0.933564	3.10614	-0.300554	0.763754	0.998048
SCN7A	37.0328	-0.932868	0.520772	-1.79132	0.0732424	0.998048
LOC101107943	2.04007	-0.93198	0.787474	-1.18351	0.236608	0.998048
LOC101101888	7.6838	-0.931702	0.893078	-1.04325	0.296833	0.998048
LOC101111266	0.714871	-0.929898	1.54138	-0.603289	0.546316	0.998048
IL13RA2	3.35243	-0.929597	0.822843	-1.12974	0.258587	0.998048
CACNA1I	0.698195	-0.929126	1.73986	-0.534025	0.593325	0.998048
LOC114110513	0.512114	-0.926298	1.78196	-0.519818	0.60319	0.998048
LOC114109697	2.13514	-0.925064	0.891857	-1.03723	0.299627	0.998048
NPTX2	2.11735	-0.925048	1.06204	-0.871015	0.383746	0.998048
PIWIL2	4.83625	-0.924484	1.19643	-0.772701	0.439699	0.998048
LOC101123029	0.35145	-0.923967	3.10669	-0.297411	0.766152	0.998048
S100Z	0.354052	-0.923967	3.10669	-0.297411	0.766152	0.998048
LOC114117800	1.36505	-0.92107	1.583	-0.581852	0.560666	0.998048
CHRDL2	2.73966	-0.920748	0.733631	-1.25506	0.209459	0.998048
LOC114112617	73770.2	-0.918956	0.345182	-2.66224	0.00776226	0.998048
LOC101117021	3.95667	-0.917959	0.950913	-0.965345	0.334372	0.998048
SPACA7	2.87773	-0.917668	0.81141	-1.13096	0.258074	0.998048
DUSP1	3921.55	-0.917047	0.440855	-2.08015	0.0375114	0.998048
LOC114113097	0.78347	-0.915712	1.56173	-0.586346	0.557643	0.998048
LOC114117406	6.93125	-0.915029	0.501242	-1.82552	0.0679221	0.998048
LOC114118138	2.51946	-0.913948	0.846389	-1.07982	0.280222	0.998048
XCR1	10.8021	-0.913759	0.397473	-2.29892	0.0215093	0.998048
MPPED1	4.78208	-0.912364	0.722061	-1.26356	0.20639	0.998048
ATP6V0D2	2.22318	-0.911451	0.877684	-1.03847	0.29905	0.998048
OFCC1	0.36744	-0.910266	2.57973	-0.352853	0.724199	0.998048
LOC114110303	1.30508	-0.909529	1.26144	-0.721026	0.470894	0.998048
LOC114113467	2.546	-0.907274	0.726457	-1.2489	0.211701	0.998048
GTF2A1L	21.8517	-0.906254	0.400459	-2.26304	0.0236335	0.998048
LOC114109064	7.45029	-0.905996	0.587004	-1.54342	0.122728	0.998048
GSTA1-1	4.13579	-0.904804	0.795159	-1.13789	0.255166	0.998048
LOC114108754	2.72963	-0.904126	1.18008	-0.766157	0.443583	0.998048
CCL22	2.9802	-0.903377	0.935972	-0.965175	0.334457	0.998048
FCRL1	10.9359	-0.90015	0.518822	-1.73499	0.0827431	0.998048
LOC101102047	275.033	-0.898604	0.67923	-1.32297	0.185844	0.998048
LOC101117229	0.979119	-0.898001	1.32599	-0.677232	0.498259	0.998048
LOC114110572	0.960641	-0.896699	1.22049	-0.734701	0.462522	0.998048
TRNAK-UUU_26	0.956379	-0.8966	1.34797	-0.665147	0.505957	0.998048
LOC114109669	0.324263	-0.8958	2.64608	-0.338538	0.734958	0.998048
LOC114115580	0.344612	-0.895147	2.6167	-0.34209	0.732283	0.998048
GIMAP6	61.9301	-0.895071	0.40933	-2.18667	0.0287664	0.998048
DMRT2	0.800751	-0.894272	1.56394	-0.571808	0.567452	0.998048
LOC114111778	0.560881	-0.892384	2.06839	-0.43144	0.666149	0.998048
LOC114111991	6.82654	-0.891473	0.674038	-1.32259	0.185973	0.998048
LOC114116670	1.26683	-0.891125	1.36929	-0.650793	0.51518	0.998048
LOC114108651	7.5628	-0.891122	0.463891	-1.92097	0.0547351	0.998048
SAXO1	2.7088	-0.888287	0.767862	-1.15683	0.247341	0.998048
LOC114115627	0.333442	-0.887527	2.62495	-0.338112	0.735278	0.998048
DYRK4	0.341437	-0.887316	2.61091	-0.339849	0.73397	0.998048
NEUROD6	0.344589	-0.887105	3.10842	-0.285387	0.775348	0.998048
TMSB15B	0.344589	-0.887105	3.10842	-0.285387	0.775348	0.998048
LOC105605961	11.6169	-0.885982	0.653801	-1.35513	0.175378	0.998048
FAM71D	0.950645	-0.883959	1.26289	-0.699952	0.483957	0.998048
DISP3	0.669645	-0.88275	1.74106	-0.507018	0.612142	0.998048
ABCB11	0.726597	-0.882157	1.33442	-0.66108	0.508561	0.998048
ZNF831	5.5257	-0.879825	0.675268	-1.30293	0.192599	0.998048
LOC101113761	1.24421	-0.87971	1.31997	-0.666462	0.505116	0.998048
ETV3L	4.10937	-0.879695	0.606827	-1.44966	0.147152	0.998048
ADAD1	3.62251	-0.879594	0.88203	-0.997239	0.318649	0.998048
LOC114116384	1.01562	-0.87896	1.1867	-0.740674	0.458891	0.998048
LOC101119160	0.529087	-0.877298	2.05877	-0.426128	0.670014	0.998048
GPR171	13.3578	-0.876563	0.340164	-2.57689	0.00996945	0.998048
LOC101103862	2.31118	-0.875705	1.22903	-0.712519	0.476143	0.998048
LOC101106520	1.76979	-0.875642	1.12071	-0.781331	0.434608	0.998048
LOC114117108	12.1236	-0.875229	0.529298	-1.65357	0.0982156	0.998048
LOC101105206	0.786953	-0.872683	1.4427	-0.604895	0.545249	0.998048
LOC114113312	2.5785	-0.87219	0.828938	-1.05218	0.292718	0.998048
LOC114113295	3.99448	-0.871341	0.653008	-1.33435	0.182089	0.998048
SERPINA5	3.0176	-0.868931	0.817112	-1.06342	0.287592	0.998048
DQA	87.2526	-0.868117	0.440004	-1.97297	0.0484985	0.998048
LOC114111029	1.41591	-0.865532	1.09545	-0.790118	0.429459	0.998048
DHRS9	1.66112	-0.865465	0.959873	-0.901646	0.367245	0.998048
LOC101118109	1.91225	-0.865417	1.11315	-0.777447	0.436895	0.998048
TRNAC-ACA_29	0.97874	-0.864454	1.12393	-0.769137	0.441812	0.998048
FABP4	1.5395	-0.862154	1.2041	-0.716015	0.473982	0.998048
LOC114109126	0.999401	-0.859129	1.26653	-0.678334	0.49756	0.998048
LOC114118618	0.754257	-0.858864	1.55717	-0.551553	0.581255	0.998048
LOC114114809	36.8905	-0.858694	0.479117	-1.79224	0.0730941	0.998048
LOC101122633	5.3634	-0.857045	0.670866	-1.27752	0.201419	0.998048
VWA5B1	28.6177	-0.856134	1.44458	-0.592653	0.553413	0.998048
FOXA1	0.509393	-0.854075	2.10034	-0.406637	0.684275	0.998048
LOC114113685	7.946	-0.853669	0.429097	-1.98945	0.0466514	0.998048
LOC114117524	0.524175	-0.853282	1.80306	-0.473241	0.636042	0.998048
LOC105610367	0.812555	-0.853278	1.77684	-0.480222	0.63107	0.998048
LOC105610490	0.530611	-0.853014	1.79915	-0.474122	0.635413	0.998048
LOC101110449	0.315493	-0.852845	2.65318	-0.321443	0.747875	0.998048
CHRNA1	0.321801	-0.852734	2.64186	-0.322777	0.746864	0.998048
PPP1R32	0.335166	-0.852437	2.61248	-0.326294	0.744202	0.998048
LOC114111876	0.346153	-0.852238	2.59323	-0.328639	0.742428	0.998048
NEUROG1	0.341428	-0.852063	2.60224	-0.327434	0.74334	0.998048
A4GNT	1.46143	-0.851639	1.08261	-0.78665	0.431487	0.998048
LOC114116404	15.6831	-0.851603	0.710325	-1.19889	0.23057	0.998048
LRTM2	4.26403	-0.850196	0.754811	-1.12637	0.260009	0.998048
TRNAS-GGA_81	0.744605	-0.8497	1.331	-0.638393	0.523218	0.998048
LOC106991033	1.05141	-0.849587	1.18797	-0.715161	0.47451	0.998048
TRNAR-UCG_3	0.736893	-0.849024	2.00128	-0.42424	0.671391	0.998048
LOC114116481	97.4066	-0.848614	0.578138	-1.46784	0.142148	0.998048
LOC114111212	0.325437	-0.846949	2.19863	-0.385217	0.700077	0.998048
LOC105603067	0.325437	-0.846949	2.19863	-0.385217	0.700077	0.998048
LOC101117644	0.329796	-0.846838	2.19214	-0.386306	0.69927	0.998048
LOC114115288	2.19995	-0.846813	0.829496	-1.02088	0.307313	0.998048
GSX2	0.33832	-0.846535	2.17466	-0.389273	0.697075	0.998048
CNGA1	0.337724	-0.8464	2.18057	-0.388155	0.697901	0.998048
GPRC5D	0.34947	-0.84635	2.16423	-0.391063	0.69575	0.998048
BPIFB1	0.34887	-0.846071	2.16181	-0.391371	0.695523	0.998048
LOC101111695	23.9587	-0.845539	0.620761	-1.3621	0.173166	0.998048
LOC101118484	465.495	-0.844452	0.517764	-1.63096	0.102899	0.998048
LOC101122600	1.52786	-0.843814	1.153	-0.731844	0.464264	0.998048
BCL11B	36.2361	-0.843555	0.406286	-2.07626	0.0378699	0.998048
LOC105615960	7.88582	-0.843283	0.501498	-1.68153	0.0926603	0.998048
LOC114109177	4.5751	-0.843188	0.664527	-1.26885	0.204493	0.998048
LBX1	1.00003	-0.841845	1.1645	-0.722923	0.469727	0.998048
CTXN3	3.03747	-0.841372	0.923272	-0.911294	0.362141	0.998048
LOC105607406	1.07356	-0.840628	1.49687	-0.561589	0.574396	0.998048
LOC101110088	3.68173	-0.840447	0.665634	-1.26263	0.206723	0.998048
CLEC1B	2.07637	-0.838133	1.11501	-0.75168	0.452244	0.998048
LOC106990170	1.19262	-0.83789	1.03267	-0.811384	0.417145	0.998048
LOC101115753	51.4518	-0.835652	0.358275	-2.33243	0.019678	0.998048
C16H5orf58	0.702308	-0.834019	1.52888	-0.545509	0.585403	0.998048
LOC114116961	0.726669	-0.833563	1.33195	-0.62582	0.531433	0.998048
NR4A1	5329.77	-0.833306	0.710054	-1.17358	0.240563	0.998048
TRNAE-CUC_38	0.729405	-0.833061	1.593	-0.52295	0.601009	0.998048
MROH8	5.33215	-0.833044	0.664885	-1.25292	0.210237	0.998048
LOC114115062	4.59822	-0.832561	0.555637	-1.49839	0.134032	0.998048
LOC114117268	8.98119	-0.832367	0.437497	-1.90257	0.0570971	0.998048
TRNAY-GUA_15	0.527039	-0.832271	1.79691	-0.463168	0.643244	0.998048
LOC114109396	3339.91	-0.83193	0.915017	-0.909196	0.363247	0.998048
APOLD1	1411.89	-0.828466	0.534196	-1.55087	0.120934	0.998048
LOC105609157	0.746418	-0.827758	1.52535	-0.542666	0.587359	0.998048
MLPH	115.155	-0.827664	0.63254	-1.30848	0.190711	0.998048
LOC105610334	0.307466	-0.826371	2.6666	-0.309897	0.756639	0.998048
LOC114113918	11.3146	-0.826319	0.995518	-0.83004	0.406516	0.998048
LOC114118451	0.3198	-0.826284	2.6398	-0.31301	0.754273	0.998048
LOC114115982	0.319821	-0.826283	2.63936	-0.313062	0.754233	0.998048
LOC105616794	0.327795	-0.826227	2.62276	-0.315022	0.752745	0.998048
LOC114113359	0.339494	-0.826147	2.59937	-0.317826	0.750617	0.998048
JSRP1	0.339494	-0.826147	2.59937	-0.317826	0.750617	0.998048
LOC101114033	0.307373	-0.825952	2.66672	-0.309726	0.756769	0.998048
TRNAG-CCC_20	0.330853	-0.825791	2.61706	-0.315542	0.75235	0.998048
LOC114113688	0.331406	-0.825787	2.61573	-0.315701	0.75223	0.998048
LOC101121159	0.336084	-0.825755	2.60638	-0.316821	0.751379	0.998048
ADGB	0.342002	-0.825715	2.5944	-0.318268	0.750282	0.998048
LYPD8	0.308625	-0.824196	2.21493	-0.372108	0.709812	0.998048
TRNAV-CAC_6	0.3309	-0.823988	2.18071	-0.377853	0.70554	0.998048
LOC101105935	0.339448	-0.823907	2.16789	-0.380051	0.703908	0.998048
LOC114117656	0.339448	-0.823907	2.16789	-0.380051	0.703908	0.998048
LOC114114968	0.696975	-0.823647	1.40817	-0.584907	0.55861	0.998048
LOC101118241	0.79544	-0.823588	1.56736	-0.525462	0.599262	0.998048
LOC101120576	5.48541	-0.820965	0.539915	-1.52055	0.128374	0.998048
TRNAC-GCA_197	0.52881	-0.81918	2.41337	-0.339434	0.734283	0.998048
LOC101111965	2.67825	-0.818364	0.901598	-0.907682	0.364046	0.998048
GRIK2	14.6863	-0.81558	0.387286	-2.10589	0.0352143	0.998048
LOC114116171	0.779167	-0.814936	1.56307	-0.521369	0.60211	0.998048
LOC101105484	1.52968	-0.814394	1.17348	-0.694	0.487682	0.998048
MEIKIN	3.52964	-0.813328	0.845607	-0.961828	0.336136	0.998048
ASIP	1709.45	-0.811364	0.730466	-1.11075	0.266677	0.998048
LOC101122984	0.528763	-0.811125	2.0444	-0.396754	0.691549	0.998048
LOC105602696	0.326202	-0.810074	3.11136	-0.26036	0.794586	0.998048
LOC114114433	0.324079	-0.809739	2.63224	-0.307624	0.758369	0.998048
LOC114112792	0.309731	-0.809583	2.66297	-0.304015	0.761116	0.998048
EDN2	0.326062	-0.80954	3.11138	-0.260187	0.79472	0.998048
LOC114109391	0.326062	-0.80954	3.11138	-0.260187	0.79472	0.998048
LOC101109601	1.02494	-0.809474	1.24575	-0.649791	0.515828	0.998048
MIR409	2.1106	-0.807685	0.798721	-1.01122	0.31191	0.998048
LOC101105609	49.4558	-0.807171	0.470201	-1.71665	0.0860431	0.998048
TRNAC-GCA_1	0.17013	-0.806716	3.11654	-0.25885	0.795751	0.998048
TRNAG-CCC_2	0.18612	-0.806716	3.11654	-0.25885	0.795751	0.998048
TSHB	0.178125	-0.806716	3.11654	-0.25885	0.795751	0.998048
LOC114110935	0.139591	-0.806716	3.11654	-0.25885	0.795751	0.998048
LOC105605551	0.163821	-0.806716	3.11654	-0.25885	0.795751	0.998048
TRNAM-CAU	0.156953	-0.806716	3.11654	-0.25885	0.795751	0.998048
TRNAQ-CUG_13	0.163821	-0.806716	3.11654	-0.25885	0.795751	0.998048
TRNAC-GCA_9	0.168149	-0.806716	3.11654	-0.25885	0.795751	0.998048
TRNAP-CGG	0.150085	-0.806716	3.11654	-0.25885	0.795751	0.998048
LOC101111513	0.139544	-0.806716	3.11654	-0.25885	0.795751	0.998048
LOC114111302	0.174971	-0.806716	3.11654	-0.25885	0.795751	0.998048
LOC101106226	0.150132	-0.806716	3.11654	-0.25885	0.795751	0.998048
TRNAM-CAU_1	0.163821	-0.806716	3.11654	-0.25885	0.795751	0.998048
LOC105609869	0.157561	-0.806716	3.11654	-0.25885	0.795751	0.998048
SLC2A2	0.168103	-0.806716	3.11654	-0.25885	0.795751	0.998048
SERPINI2	0.139591	-0.806716	3.11654	-0.25885	0.795751	0.998048
LOC114111216	0.18612	-0.806716	3.11654	-0.25885	0.795751	0.998048
LOC105604314	0.17013	-0.806716	3.11654	-0.25885	0.795751	0.998048
LOC114113449	0.149566	-0.806716	3.11654	-0.25885	0.795751	0.998048
LOC101103627	0.18612	-0.806716	3.11654	-0.25885	0.795751	0.998048
LOC114113302	0.18612	-0.806716	3.11654	-0.25885	0.795751	0.998048
TRNAE-UUC_23	0.18612	-0.806716	3.11654	-0.25885	0.795751	0.998048
TRNAG-GCC_15	0.160108	-0.806716	3.11654	-0.25885	0.795751	0.998048
TRNAC-GCA_64	0.157561	-0.806716	3.11654	-0.25885	0.795751	0.998048
TRNAW-CCA_29	0.18612	-0.806716	3.11654	-0.25885	0.795751	0.998048
LOC101107259	0.150132	-0.806716	3.11654	-0.25885	0.795751	0.998048
LOC114113893	0.149566	-0.806716	3.11654	-0.25885	0.795751	0.998048
LOC114113594	0.157561	-0.806716	3.11654	-0.25885	0.795751	0.998048
LOC105606425	0.157561	-0.806716	3.11654	-0.25885	0.795751	0.998048
EMX1	0.146412	-0.806716	3.11654	-0.25885	0.795751	0.998048
CNGA3	0.18612	-0.806716	3.11654	-0.25885	0.795751	0.998048
LOC114113963	0.157561	-0.806716	3.11654	-0.25885	0.795751	0.998048
LOC114113971	0.174971	-0.806716	3.11654	-0.25885	0.795751	0.998048
LOC105610999	0.139591	-0.806716	3.11654	-0.25885	0.795751	0.998048
KRT1	0.168149	-0.806716	3.11654	-0.25885	0.795751	0.998048
AQP2	0.129002	-0.806716	3.11654	-0.25885	0.795751	0.998048
LOC101103222	0.17013	-0.806716	3.11654	-0.25885	0.795751	0.998048
IFNG	0.149566	-0.806716	3.11654	-0.25885	0.795751	0.998048
C3H12orf42	0.168149	-0.806716	3.11654	-0.25885	0.795751	0.998048
TRNAG-CCC_35	0.139544	-0.806716	3.11654	-0.25885	0.795751	0.998048
LOC114114033	0.166976	-0.806716	3.11654	-0.25885	0.795751	0.998048
TRNAC-GCA_87	0.150132	-0.806716	3.11654	-0.25885	0.795751	0.998048
LOC114114054	0.166976	-0.806716	3.11654	-0.25885	0.795751	0.998048
LOC114113676	0.146412	-0.806716	3.11654	-0.25885	0.795751	0.998048
TRNAG-CCC_36	0.168149	-0.806716	3.11654	-0.25885	0.795751	0.998048
LOC114114081	0.174971	-0.806716	3.11654	-0.25885	0.795751	0.998048
PRPS1L1	0.139591	-0.806716	3.11654	-0.25885	0.795751	0.998048
LOC114114687	0.150179	-0.806716	3.11654	-0.25885	0.795751	0.998048
LOC114114537	0.129002	-0.806716	3.11654	-0.25885	0.795751	0.998048
SSMEM1	0.129002	-0.806716	3.11654	-0.25885	0.795751	0.998048
LOC114114447	0.129002	-0.806716	3.11654	-0.25885	0.795751	0.998048
LOC101109268	0.150132	-0.806716	3.11654	-0.25885	0.795751	0.998048
TRNAG-UCC_20	0.150179	-0.806716	3.11654	-0.25885	0.795751	0.998048
RNASE12	0.146412	-0.806716	3.11654	-0.25885	0.795751	0.998048
TRNAW-CCA_59	0.166976	-0.806716	3.11654	-0.25885	0.795751	0.998048
LOC101102731	0.150179	-0.806716	3.11654	-0.25885	0.795751	0.998048
SLC2A9	0.129002	-0.806716	3.11654	-0.25885	0.795751	0.998048
LOC101112961	0.146412	-0.806716	3.11654	-0.25885	0.795751	0.998048
LOC101109021	0.146412	-0.806716	3.11654	-0.25885	0.795751	0.998048
LOC114115771	0.150085	-0.806716	3.11654	-0.25885	0.795751	0.998048
LOC114115786	0.129002	-0.806716	3.11654	-0.25885	0.795751	0.998048
LOC114115603	0.18612	-0.806716	3.11654	-0.25885	0.795751	0.998048
LOC114115875	0.146412	-0.806716	3.11654	-0.25885	0.795751	0.998048
LOC114115909	0.139591	-0.806716	3.11654	-0.25885	0.795751	0.998048
LOC114115889	0.163821	-0.806716	3.11654	-0.25885	0.795751	0.998048
LOC114115899	0.166976	-0.806716	3.11654	-0.25885	0.795751	0.998048
SIM1	0.150132	-0.806716	3.11654	-0.25885	0.795751	0.998048
TRNAH-GUG_15	0.174971	-0.806716	3.11654	-0.25885	0.795751	0.998048
LOC114116486	0.160154	-0.806716	3.11654	-0.25885	0.795751	0.998048
LOC101112575	0.178125	-0.806716	3.11654	-0.25885	0.795751	0.998048
LOC101108497	0.160154	-0.806716	3.11654	-0.25885	0.795751	0.998048
TRNAE-UUC_55	0.160154	-0.806716	3.11654	-0.25885	0.795751	0.998048
LOC114116504	0.149566	-0.806716	3.11654	-0.25885	0.795751	0.998048
LOC114116472	0.157561	-0.806716	3.11654	-0.25885	0.795751	0.998048
TRNAE-UUC_59	0.18612	-0.806716	3.11654	-0.25885	0.795751	0.998048
TRNAC-GCA_178	0.17013	-0.806716	3.11654	-0.25885	0.795751	0.998048
LOC114116652	0.18612	-0.806716	3.11654	-0.25885	0.795751	0.998048
LOC105605423	0.139544	-0.806716	3.11654	-0.25885	0.795751	0.998048
LOC114116944	0.17013	-0.806716	3.11654	-0.25885	0.795751	0.998048
KCNJ16	0.174971	-0.806716	3.11654	-0.25885	0.795751	0.998048
OTOP3	0.160154	-0.806716	3.11654	-0.25885	0.795751	0.998048
KRT27	0.17013	-0.806716	3.11654	-0.25885	0.795751	0.998048
LOC114116987	0.129002	-0.806716	3.11654	-0.25885	0.795751	0.998048
LOC114108776	0.163821	-0.806716	3.11654	-0.25885	0.795751	0.998048
LOC106990122	0.139591	-0.806716	3.11654	-0.25885	0.795751	0.998048
LOC101110434	0.149566	-0.806716	3.11654	-0.25885	0.795751	0.998048
HAO1	0.139591	-0.806716	3.11654	-0.25885	0.795751	0.998048
C13H20orf173	0.18612	-0.806716	3.11654	-0.25885	0.795751	0.998048
CNBD2	0.150179	-0.806716	3.11654	-0.25885	0.795751	0.998048
LOC101113780	0.150179	-0.806716	3.11654	-0.25885	0.795751	0.998048
PRSS54	0.168103	-0.806716	3.11654	-0.25885	0.795751	0.998048
TRNAW-CCA_103	0.163821	-0.806716	3.11654	-0.25885	0.795751	0.998048
APOC4	0.150085	-0.806716	3.11654	-0.25885	0.795751	0.998048
KLK5	0.163821	-0.806716	3.11654	-0.25885	0.795751	0.998048
LOC101114898	0.18612	-0.806716	3.11654	-0.25885	0.795751	0.998048
TRNAG-CCC_95	0.150179	-0.806716	3.11654	-0.25885	0.795751	0.998048
LOC101115305	0.156953	-0.806716	3.11654	-0.25885	0.795751	0.998048
LOC101108249	0.17013	-0.806716	3.11654	-0.25885	0.795751	0.998048
LOC101104525	0.168149	-0.806716	3.11654	-0.25885	0.795751	0.998048
LOC101102928	0.150085	-0.806716	3.11654	-0.25885	0.795751	0.998048
LOC101112158	0.174971	-0.806716	3.11654	-0.25885	0.795751	0.998048
LOC114118600	0.150132	-0.806716	3.11654	-0.25885	0.795751	0.998048
LOC101112257	0.139544	-0.806716	3.11654	-0.25885	0.795751	0.998048
LOC114108742	0.129002	-0.806716	3.11654	-0.25885	0.795751	0.998048
LOC106991673	0.146412	-0.806716	3.11654	-0.25885	0.795751	0.998048
SLC6A18	0.17013	-0.806716	3.11654	-0.25885	0.795751	0.998048
LOC105601877	0.149566	-0.806716	3.11654	-0.25885	0.795751	0.998048
LOC101106970	0.129002	-0.806716	3.11654	-0.25885	0.795751	0.998048
LOC114118877	0.146412	-0.806716	3.11654	-0.25885	0.795751	0.998048
LOC114118890	0.129002	-0.806716	3.11654	-0.25885	0.795751	0.998048
LOC101107738	0.157561	-0.806716	3.11654	-0.25885	0.795751	0.998048
LOC114109368	0.166976	-0.806716	3.11654	-0.25885	0.795751	0.998048
TRNAG-CCC_118	0.168149	-0.806716	3.11654	-0.25885	0.795751	0.998048
LOC101106720	0.163821	-0.806716	3.11654	-0.25885	0.795751	0.998048
LOC114109680	0.157	-0.806716	3.11654	-0.25885	0.795751	0.998048
LOC114109629	0.157561	-0.806716	3.11654	-0.25885	0.795751	0.998048
STMND1	0.174971	-0.806716	3.11654	-0.25885	0.795751	0.998048
LOC114109781	0.160154	-0.806716	3.11654	-0.25885	0.795751	0.998048
LOC101115664	0.146412	-0.806716	3.11654	-0.25885	0.795751	0.998048
LOC106990544	0.150132	-0.806716	3.11654	-0.25885	0.795751	0.998048
PNLIPRP3	0.168149	-0.806716	3.11654	-0.25885	0.795751	0.998048
TCERG1L	0.166976	-0.806716	3.11654	-0.25885	0.795751	0.998048
SYCE1	0.150179	-0.806716	3.11654	-0.25885	0.795751	0.998048
LOC101102357	0.149566	-0.806716	3.11654	-0.25885	0.795751	0.998048
TRNAC-GCA_261	0.163821	-0.806716	3.11654	-0.25885	0.795751	0.998048
GP2	0.18612	-0.806716	3.11654	-0.25885	0.795751	0.998048
LOC114110667	0.149566	-0.806716	3.11654	-0.25885	0.795751	0.998048
LOC105604711	0.166976	-0.806716	3.11654	-0.25885	0.795751	0.998048
LOC114110684	0.139544	-0.806716	3.11654	-0.25885	0.795751	0.998048
TRNAA-AGC_28	0.157561	-0.806716	3.11654	-0.25885	0.795751	0.998048
FKBP6	0.157561	-0.806716	3.11654	-0.25885	0.795751	0.998048
LOC105604874	0.139544	-0.806716	3.11654	-0.25885	0.795751	0.998048
LOC114110643	0.156953	-0.806716	3.11654	-0.25885	0.795751	0.998048
LOC101121837	0.174971	-0.806716	3.11654	-0.25885	0.795751	0.998048
MBLA	0.178125	-0.806716	3.11654	-0.25885	0.795751	0.998048
RGR	0.163821	-0.806716	3.11654	-0.25885	0.795751	0.998048
LOC114111097	0.146412	-0.806716	3.11654	-0.25885	0.795751	0.998048
LOC105605119	0.129002	-0.806716	3.11654	-0.25885	0.795751	0.998048
LOC114111088	0.150179	-0.806716	3.11654	-0.25885	0.795751	0.998048
LOC101120051	0.178125	-0.806716	3.11654	-0.25885	0.795751	0.998048
LOC101105635	0.157	-0.806716	3.11654	-0.25885	0.795751	0.998048
LOC114111740	0.150132	-0.806716	3.11654	-0.25885	0.795751	0.998048
LOC114111811	0.174971	-0.806716	3.11654	-0.25885	0.795751	0.998048
TRNAC-GCA_281	0.168103	-0.806716	3.11654	-0.25885	0.795751	0.998048
LOC101119538	0.157561	-0.806716	3.11654	-0.25885	0.795751	0.998048
OTC	0.174971	-0.806716	3.11654	-0.25885	0.795751	0.998048
TRNAS-GGA_116	0.129002	-0.806716	3.11654	-0.25885	0.795751	0.998048
PAGE4	0.163821	-0.806716	3.11654	-0.25885	0.795751	0.998048
P2RY10	0.149566	-0.806716	3.11654	-0.25885	0.795751	0.998048
CCDC169	0.157	-0.806716	3.11654	-0.25885	0.795751	0.998048
LOC101110213	0.150179	-0.806716	3.11654	-0.25885	0.795751	0.998048
LOC114111685	0.18612	-0.806716	3.11654	-0.25885	0.795751	0.998048
LOC114112049	0.178125	-0.806716	3.11654	-0.25885	0.795751	0.998048
LOC114112165	0.146412	-0.806716	3.11654	-0.25885	0.795751	0.998048
LOC114112167	0.139591	-0.806716	3.11654	-0.25885	0.795751	0.998048
LOC114112508	0.163821	-0.806716	3.11654	-0.25885	0.795751	0.998048
LOC114112654	0.174971	-0.806716	3.11654	-0.25885	0.795751	0.998048
LOC114112670	0.139544	-0.806716	3.11654	-0.25885	0.795751	0.998048
LOC114112696	0.18612	-0.806716	3.11654	-0.25885	0.795751	0.998048
LOC114111248	16.6561	-0.80588	0.638025	-1.26309	0.206558	0.998048
CD27	8.9728	-0.805259	0.763418	-1.05481	0.291514	0.998048
LOC105603393	2.26362	-0.802617	0.796196	-1.00806	0.313424	0.998048
LOC114112510	0.983715	-0.802177	1.21784	-0.658691	0.510094	0.998048
LOC114109671	1.87472	-0.799549	1.04922	-0.762041	0.446036	0.998048
TRNAW-CCA_60	1.7035	-0.797452	1.04881	-0.760337	0.447053	0.998048
LOC101113032	62.9368	-0.796931	0.483568	-1.64802	0.0993479	0.998048
SH2D5	8.56828	-0.796902	0.427286	-1.86503	0.0621768	0.998048
LOC114109135	0.724668	-0.795813	1.41102	-0.563997	0.572756	0.998048
LOC105603182	1.22421	-0.795631	1.0741	-0.740739	0.458852	0.998048
TRNAW-CCA_43	0.513697	-0.794997	2.08405	-0.381467	0.702857	0.998048
CFAP57	2.11986	-0.79353	1.04828	-0.75698	0.449062	0.998048
TBX19	0.716	-0.79333	1.52019	-0.521863	0.601766	0.998048
LOC114110569	16.4202	-0.792137	0.87502	-0.905278	0.365318	0.998048
LOC114114674	0.335727	-0.789814	2.16784	-0.364332	0.71561	0.998048
LOC105609318	0.327732	-0.789777	2.17678	-0.36282	0.71674	0.998048
LOC114110981	0.327182	-0.789758	2.18144	-0.362036	0.717325	0.998048
LOC114116215	0.316054	-0.789694	2.19729	-0.359394	0.719301	0.998048
LOC114111140	0.314848	-0.789682	2.20027	-0.358902	0.719669	0.998048
LOC101113819	0.314848	-0.789682	2.20027	-0.358902	0.719669	0.998048
LOC114118876	0.311694	-0.789666	2.20415	-0.358263	0.720146	0.998048
LOC105607108	0.303699	-0.789626	2.2143	-0.356602	0.72139	0.998048
KCNK16	0.48931	-0.789463	1.81182	-0.435729	0.663034	0.998048
LOC101105840	0.327179	-0.788398	2.61407	-0.301598	0.762959	0.998048
LOC114113089	7.43211	-0.788382	0.647145	-1.21825	0.22313	0.998048
LOC101115949	0.306853	-0.788291	2.65998	-0.296352	0.766961	0.998048
LOC100134870	23.2936	-0.787758	0.316878	-2.486	0.0129188	0.998048
LOC101122610	1.49464	-0.785916	0.97642	-0.804895	0.42088	0.998048
LOC101120923	0.68973	-0.782879	1.43247	-0.546523	0.584707	0.998048
LOC114118020	7.65977	-0.78279	0.653851	-1.1972	0.231229	0.998048
LOC101109961	3.01393	-0.781513	0.855408	-0.913614	0.36092	0.998048
LOC114115332	1.57716	-0.781381	0.972892	-0.803153	0.421887	0.998048
LOC101108147	0.505819	-0.780704	1.79912	-0.433938	0.664334	0.998048
LOC105603087	58.0416	-0.780568	1.29901	-0.600896	0.547909	0.998048
LOC114113232	4.88369	-0.780246	0.522664	-1.49282	0.135483	0.998048
FOXN1	0.525399	-0.780071	1.78687	-0.436557	0.662433	0.998048
LOC101117044	0.333584	-0.779351	2.1663	-0.359761	0.719026	0.998048
LOC106990869	0.320911	-0.779217	2.18552	-0.356536	0.721439	0.998048
LOC114115650	0.304873	-0.779047	2.21047	-0.352435	0.724512	0.998048
EHF	0.320312	-0.779015	2.18685	-0.356227	0.72167	0.998048
LOC114116254	0.293724	-0.77892	2.22992	-0.349304	0.726861	0.998048
LOC106990953	0.309186	-0.778901	2.20345	-0.353492	0.72372	0.998048
LOC105607037	0.306011	-0.77886	2.2094	-0.352521	0.724448	0.998048
LOC114114921	4.64785	-0.778479	0.693799	-1.12205	0.26184	0.998048
TRNAC-GCA_246	2.34818	-0.778339	0.805276	-0.96655	0.333769	0.998048
LOC114117770	10.7909	-0.777692	0.491552	-1.58212	0.113623	0.998048
CH25H	15.6931	-0.776064	0.439282	-1.76666	0.0772845	0.998048
OMP	6.37961	-0.774785	0.520243	-1.48927	0.136415	0.998048
CD5	14.6836	-0.774658	0.550152	-1.40808	0.159107	0.998048
DUSP2	61.1192	-0.773526	0.439843	-1.75864	0.0786387	0.998048
PPBP	5.19775	-0.773359	0.55271	-1.39921	0.161749	0.998048
GNRH1	4.92945	-0.772985	0.77096	-1.00263	0.316041	0.998048
LOC105612353	3.06361	-0.772725	0.807728	-0.956665	0.338736	0.998048
TRNAG-CCC_111	0.299189	-0.77199	2.22193	-0.347441	0.72826	0.998048
LOC101123128	0.755346	-0.770648	1.41542	-0.544467	0.58612	0.998048
LOC101118184	2.17292	-0.770066	0.909618	-0.846582	0.397228	0.998048
LOC114109791	0.299236	-0.769738	2.67609	-0.287635	0.773626	0.998048
IGFBP1	0.49882	-0.768181	1.80119	-0.426485	0.669755	0.998048
ALDH8A1	9.45383	-0.768138	0.614326	-1.25037	0.211163	0.998048
LOC114110707	6.7751	-0.768121	0.53735	-1.42946	0.152872	0.998048
PGLYRP2	2.15839	-0.767971	0.842819	-0.911194	0.362193	0.998048
LOC114112840	0.520823	-0.767962	1.78733	-0.429669	0.667436	0.998048
NDP	1.32034	-0.767772	1.0959	-0.700588	0.48356	0.998048
LOC114113636	0.524893	-0.766409	1.6125	-0.475293	0.634578	0.998048
RTP5	0.686855	-0.766268	1.77517	-0.43166	0.665989	0.998048
LOC101121378	1.17161	-0.764892	1.12974	-0.677052	0.498373	0.998048
LOC114116963	1.14913	-0.764453	1.19135	-0.641672	0.521086	0.998048
PDYN	3.50875	-0.763965	0.672435	-1.13612	0.255908	0.998048
LOC105605319	83.1078	-0.763295	0.411742	-1.85382	0.0637649	0.998048
LOC114113263	15.1772	-0.762254	0.343341	-2.2201	0.0264117	0.998048
GSC	1.21091	-0.76171	1.48862	-0.511689	0.608869	0.998048
GPR45	4.37114	-0.761708	0.668656	-1.13916	0.254636	0.998048
TSBP1	2.17914	-0.761423	1.16748	-0.652196	0.514275	0.998048
LOC114117389	1.68758	-0.761054	1.47747	-0.515107	0.606479	0.998048
LOC114113389	1.83594	-0.759545	0.886818	-0.856483	0.391731	0.998048
LOC101113516	41.7308	-0.757778	0.339909	-2.22936	0.0257902	0.998048
BNC1	0.492462	-0.757632	1.80306	-0.420192	0.674345	0.998048
RXRG	50.915	-0.756567	0.785014	-0.963763	0.335165	0.998048
DQB	136.087	-0.754531	0.298962	-2.52383	0.0116084	0.998048
EOMES	4.31716	-0.753175	0.864427	-0.8713	0.38359	0.998048
LOC105602023	2.06663	-0.751158	0.998719	-0.752122	0.451978	0.998048
CDC20B	0.514869	-0.750627	2.04226	-0.367548	0.713211	0.998048
LOC105605072	2.09105	-0.74996	0.813068	-0.922382	0.356329	0.998048
LOC114114029	1.56132	-0.749479	1.10192	-0.680159	0.496404	0.998048
DNMT3L	0.465959	-0.749477	1.81927	-0.411965	0.680365	0.998048
FAM124A	40.4664	-0.748594	0.256525	-2.91822	0.00352041	0.998048
TDRD1	0.875824	-0.748491	1.36041	-0.550195	0.582186	0.998048
CDKN2B	6.55338	-0.746195	0.495551	-1.50579	0.132122	0.998048
LOC101103695	0.818723	-0.745558	1.4987	-0.49747	0.618858	0.998048
LOC114108862	0.47332	-0.744617	1.81324	-0.410656	0.681324	0.998048
LOC114111151	0.497353	-0.744493	1.79711	-0.414272	0.678675	0.998048
LOC114113426	0.499955	-0.74448	1.79543	-0.414654	0.678396	0.998048
LOC114109380	4.76611	-0.744192	0.961861	-0.7737	0.439108	0.998048
LRRIQ1	0.49848	-0.743621	1.62098	-0.458749	0.646415	0.998048
TRNAY-GUA_25	3.01825	-0.743469	0.634716	-1.17134	0.241461	0.998048
LOC114116703	5.43373	-0.741271	0.507438	-1.46081	0.144067	0.998048
LOC114111987	8.48067	-0.741051	0.450336	-1.64555	0.0998561	0.998048
LOC101112828	1.14573	-0.739274	1.23127	-0.600414	0.54823	0.998048
LOC101117691	2.82983	-0.739262	0.781025	-0.946528	0.343879	0.998048
TMEM92	4.65429	-0.738814	0.68637	-1.07641	0.281745	0.998048
SALL4	0.901653	-0.738099	1.5094	-0.489002	0.62484	0.998048
TTC29	3.14799	-0.738017	0.797918	-0.924929	0.355003	0.998048
LOC114117861	0.467725	-0.736885	1.81562	-0.405859	0.684846	0.998048
LOC101120599	1.36273	-0.736706	0.961935	-0.765859	0.44376	0.998048
LOC105606524	7.94103	-0.735999	0.601733	-1.22313	0.22128	0.998048
LOC105605768	1.26881	-0.735906	1.32456	-0.555585	0.578494	0.998048
LOC114116376	37.7485	-0.73588	0.378639	-1.94349	0.0519575	0.998048
TRNAP-UGG_3	0.511704	-0.73562	1.61337	-0.455951	0.648425	0.998048
IQSEC3	14.8472	-0.735074	0.486144	-1.51205	0.130521	0.998048
LOC114111559	14.4432	-0.734819	0.438433	-1.67601	0.0937357	0.998048
LOC105612939	19.2871	-0.732478	0.467958	-1.56526	0.117521	0.998048
LOC105604214	2.52768	-0.732373	0.796564	-0.919416	0.357878	0.998048
LOC114110998	0.891406	-0.732045	1.33564	-0.548085	0.583634	0.998048
LOC114118065	7.4205	-0.730259	0.415731	-1.75657	0.0789914	0.998048
TRNAF-GAA_12	0.320919	-0.729004	2.6159	-0.278682	0.780489	0.998048
TRNAV-CAC_22	0.318318	-0.728952	2.62141	-0.278076	0.780954	0.998048
LOC114118836	0.315001	-0.728843	2.63296	-0.276814	0.781923	0.998048
TRNAM-CAU_14	0.310323	-0.728748	2.64318	-0.275709	0.782772	0.998048
LOC114108663	0.30977	-0.728719	2.64624	-0.27538	0.783025	0.998048
LOC101117129	0.307168	-0.728666	2.65202	-0.274759	0.783501	0.998048
LOC101113060	0.304979	-0.728583	2.66113	-0.273788	0.784248	0.998048
GGT6	0.495776	-0.728495	1.79478	-0.405896	0.684819	0.998048
LOC101110099	0.300347	-0.728489	2.67165	-0.272673	0.785104	0.998048
LOC114114834	0.290649	-0.72834	2.68851	-0.270908	0.786462	0.998048
TEX52	1.32263	-0.725629	1.03738	-0.69948	0.484252	0.998048
LOC114113974	0.463357	-0.725314	2.49972	-0.290158	0.771696	0.998048
LOC101109313	0.48307	-0.72506	2.09606	-0.345917	0.729405	0.998048
TRNAL-CAA_4	1.09555	-0.724118	1.53519	-0.471681	0.637155	0.998048
LOC114117841	4.95745	-0.723818	0.743024	-0.974152	0.329981	0.998048
ZNF662	28.6553	-0.72299	0.377767	-1.91385	0.0556392	0.998048
LOC114114500	0.850919	-0.722592	1.47221	-0.490822	0.623552	0.998048
LOC101115853	1.9126	-0.722237	1.05926	-0.681835	0.495343	0.998048
HAL	1.41788	-0.721409	1.0438	-0.691138	0.489479	0.998048
LOC114113831	2.98345	-0.721351	0.983877	-0.733171	0.463454	0.998048
GLRB	0.847346	-0.721288	1.25285	-0.575717	0.564806	0.998048
LOC101121715	6.93361	-0.720837	0.453066	-1.59102	0.111605	0.998048
CLEC9A	3.32473	-0.718771	0.811006	-0.886271	0.375472	0.998048
LOC114116716	1.98835	-0.718496	0.816873	-0.879568	0.379093	0.998048
TRNAE-UUC_93	1.35388	-0.717946	1.34422	-0.534099	0.593273	0.998048
TRNAT-AGU_2	1.06258	-0.717093	1.27113	-0.564136	0.572661	0.998048
NMU	0.463345	-0.716627	1.63403	-0.438565	0.660977	0.998048
SLC14A2	0.455371	-0.716562	1.63849	-0.437332	0.661871	0.998048
TRNAW-CCA_132	2.55716	-0.716535	0.755266	-0.948719	0.342763	0.998048
LOC114115022	1.56717	-0.71592	1.15564	-0.619502	0.535586	0.998048
LOC101116441	4.81967	-0.71579	0.623589	-1.14786	0.251028	0.998048
PROX2	7.33641	-0.715217	0.571564	-1.25133	0.210813	0.998048
LOC114110441	58.8452	-0.714672	0.966162	-0.739703	0.45948	0.998048
LOC114113901	14.6947	-0.712821	0.430701	-1.65503	0.0979192	0.998048
LOC114108772	6.25799	-0.712716	0.505159	-1.41087	0.158282	0.998048
PVRIG	11.9203	-0.712323	0.497391	-1.43212	0.15211	0.998048
LOC105603904	14.5359	-0.71131	0.359639	-1.97784	0.0479466	0.998048
TRNAW-CCA_80	1.69463	-0.710777	1.21251	-0.586204	0.557739	0.998048
LOC114109549	1.51088	-0.710277	1.04622	-0.678897	0.497203	0.998048
LOC101118224	1.4273	-0.70918	0.991896	-0.714974	0.474625	0.998048
LOC101102857	3.70026	-0.706975	0.589025	-1.20025	0.230044	0.998048
LOC101123625	1.45022	-0.706606	1.30865	-0.53995	0.589231	0.998048
LOC114116068	13.1944	-0.706191	1.34812	-0.523832	0.600395	0.998048
TRNAA-CGC_2	0.695546	-0.706179	1.71725	-0.411226	0.680907	0.998048
LOC114113603	0.89251	-0.705539	1.30785	-0.539465	0.589566	0.998048
HEMGN	20.5266	-0.705478	0.571543	-1.23434	0.217077	0.998048
OLR1	1.34933	-0.705423	1.18543	-0.595078	0.551792	0.998048
HOXC5	0.476203	-0.705096	1.8033	-0.391004	0.695794	0.998048
LOC114117138	0.634395	-0.704172	1.75837	-0.400469	0.688811	0.998048
MS4A8	3.79643	-0.702961	0.80167	-0.876871	0.380557	0.998048
DKK1	2.57842	-0.701322	0.899132	-0.779998	0.435392	0.998048
FOXJ1	1.7664	-0.700426	0.929066	-0.753903	0.450907	0.998048
LOC114118891	4.75053	-0.700142	0.539707	-1.29726	0.19454	0.998048
EVA1A	5.1714	-0.699559	0.629363	-1.11154	0.266338	0.998048
TRNAN-GUU_32	0.974268	-0.698283	1.40682	-0.496356	0.619643	0.998048
TRNAC-GCA_222	1.93887	-0.698021	1.04537	-0.667729	0.504307	0.998048
LOC105605968	2.57041	-0.696151	1.09467	-0.635946	0.524812	0.998048
RBM44	10.4295	-0.695007	0.405862	-1.71242	0.0868186	0.998048
LOC114116337	96.3949	-0.694642	0.381825	-1.81927	0.0688707	0.998048
LOC114112896	0.47778	-0.692921	2.06208	-0.33603	0.736848	0.998048
LOC114115236	103.055	-0.692675	0.268286	-2.58185	0.00982723	0.998048
LOC106990140	3.36184	-0.692527	0.62823	-1.10235	0.270311	0.998048
LOC114115784	0.292361	-0.69155	3.11445	-0.222045	0.824278	0.998048
LOC114115804	0.289759	-0.69155	3.11445	-0.222045	0.824278	0.998048
LOC114115739	0.292361	-0.69155	3.11445	-0.222045	0.824278	0.998048
LOC105614203	15.2309	-0.691181	0.451186	-1.53192	0.125542	0.998048
LOC105603423	3.6782	-0.690713	0.703805	-0.981398	0.326397	0.998048
IER2	1840.02	-0.69066	0.42411	-1.62849	0.103421	0.998048
LOC101111394	2.55538	-0.690445	0.86889	-0.794628	0.42683	0.998048
LOC105602076	12.285	-0.689786	0.336227	-2.05155	0.0402137	0.998048
LOC114110833	7.32978	-0.689496	0.716144	-0.962788	0.335654	0.998048
CLCA1	0.920219	-0.688012	1.33803	-0.514197	0.607114	0.998048
LOC114117601	0.955086	-0.688002	1.36847	-0.502754	0.615138	0.998048
C15H11orf94	2.14337	-0.687697	0.86733	-0.79289	0.427842	0.998048
LOC105604914	3.84147	-0.687637	0.726818	-0.946092	0.344101	0.998048
LOC105611014	3.43238	-0.686278	0.871776	-0.787218	0.431155	0.998048
LOC114111264	8.84024	-0.68516	0.436038	-1.57133	0.116105	0.998048
CAPN6	1848.12	-0.685024	0.30306	-2.26036	0.0237992	0.998048
TRNAD-GUC_14	0.489055	-0.684604	1.79055	-0.382343	0.702207	0.998048
LOC101108819	3.04169	-0.68412	0.759584	-0.900651	0.367774	0.998048
FRMD1	1.78766	-0.683894	1.1649	-0.587085	0.557146	0.998048
LOC105609681	0.455911	-0.683484	2.0809	-0.328456	0.742567	0.998048
LOC101102447	4.69739	-0.681836	0.6019	-1.13281	0.257296	0.998048
LOC106991766	0.492264	-0.681242	1.78788	-0.381033	0.703179	0.998048
SPAG6	0.472591	-0.680882	1.8011	-0.378037	0.705403	0.998048
LOC114115366	1.7494	-0.680761	1.08129	-0.629581	0.528969	0.998048
TRNAW-CCA_84	0.93234	-0.680529	1.27789	-0.532539	0.594353	0.998048
ASPA	13.1429	-0.679047	0.475214	-1.42893	0.153025	0.998048
P2RY8	20.7506	-0.67873	0.327779	-2.07069	0.0383875	0.998048
LOC101111058	0.680159	-0.6782	1.57234	-0.431332	0.666227	0.998048
LOC114117625	24.0636	-0.678144	0.348366	-1.94664	0.051578	0.998048
MAS1	4.70833	-0.677374	0.745056	-0.909159	0.363266	0.998048
LOC101119791	1.1511	-0.675337	1.13618	-0.594391	0.552251	0.998048
MIR29A	2.68138	-0.674754	0.780838	-0.864141	0.38751	0.998048
LOC114118401	1.15739	-0.674091	1.14455	-0.588955	0.555892	0.998048
TRNAE-UUC_69	1.14282	-0.673464	1.16448	-0.578341	0.563034	0.998048
LOC114117417	0.440423	-0.672508	2.09401	-0.321158	0.748091	0.998048
LOC114108701	140.512	-0.671144	0.527503	-1.2723	0.203266	0.998048
MIR30D	1.34065	-0.668633	1.31461	-0.508616	0.611022	0.998048
TMC3	0.631733	-0.668179	2.06714	-0.323239	0.746515	0.998048
TRNAW-CCA_151	4.2177	-0.668146	0.686878	-0.972729	0.330688	0.998048
ESR1	17.2005	-0.667526	0.309502	-2.15677	0.0310236	0.998048
LOC105608876	3.64103	-0.667165	0.783142	-0.851908	0.394265	0.998048
LOC114110311	8.18281	-0.666884	0.501722	-1.32919	0.183786	0.998048
LOC114110904	0.6324	-0.666613	1.58293	-0.421127	0.673663	0.998048
GLRA3	0.676338	-0.664964	1.81093	-0.367194	0.713474	0.998048
NFAM1	17.0128	-0.664855	0.425789	-1.56147	0.118414	0.998048
LOC106991877	8.99796	-0.663547	0.440681	-1.50573	0.132137	0.998048
SIM2	2.4054	-0.662949	0.823639	-0.804903	0.420876	0.998048
LOC114116205	1.06871	-0.662524	1.31464	-0.503959	0.61429	0.998048
LOC114117129	3.79152	-0.662483	0.706263	-0.938011	0.348239	0.998048
LOC114118127	2.9684	-0.66203	0.792542	-0.835326	0.403534	0.998048
ASCL4	6.74091	-0.661938	0.504434	-1.31224	0.18944	0.998048
LOC114116178	1.13948	-0.661286	1.06109	-0.623217	0.533142	0.998048
LOC105610396	1.4114	-0.660151	1.07665	-0.613154	0.539775	0.998048
LOC105607312	0.940898	-0.658827	1.25661	-0.524291	0.600076	0.998048
LOC101122488	0.866891	-0.657621	1.35575	-0.485062	0.627633	0.998048
GRM4	7.39693	-0.657167	0.500939	-1.31187	0.189564	0.998048
TRNAE-UUC_25	0.781014	-0.65682	1.72959	-0.379756	0.704127	0.998048
LOC105615359	61.1862	-0.655802	0.306205	-2.14171	0.032217	0.998048
LOC114112565	2.59129	-0.654991	1.27124	-0.515237	0.606387	0.998048
LOC106990260	14.7195	-0.654612	0.34767	-1.88285	0.0597203	0.998048
LOC101112366	0.482234	-0.654258	2.04975	-0.319189	0.749583	0.998048
SLC30A8	1.50331	-0.654252	0.922125	-0.709505	0.478011	0.998048
DNAJB13	1.14496	-0.653789	1.12433	-0.58149	0.56091	0.998048
FABP7	447.429	-0.653532	0.429275	-1.52241	0.127907	0.998048
LOC101121916	6.98647	-0.653109	0.526084	-1.24145	0.214438	0.998048
AP5Z1	152.427	-0.651132	0.847508	-0.76829	0.442315	0.998048
CCR3	4.60804	-0.651051	0.617392	-1.05452	0.291646	0.998048
TRNAE-UUC_91	0.966348	-0.650849	1.21599	-0.535241	0.592483	0.998048
LOC105610541	1.3167	-0.650544	1.09305	-0.595166	0.551733	0.998048
SAMD3	0.967986	-0.648775	1.50134	-0.432131	0.665646	0.998048
LOC114113790	0.442781	-0.648495	1.8163	-0.357043	0.72106	0.998048
LOC114117899	0.685369	-0.647575	1.59894	-0.405002	0.685476	0.998048
LOC101107001	0.984818	-0.645363	1.72677	-0.37374	0.708598	0.998048
LOC114111356	1.81014	-0.644575	0.847967	-0.760142	0.44717	0.998048
LOC114117139	8.08303	-0.644547	0.444996	-1.44843	0.147496	0.998048
LOC114114603	1.56325	-0.64454	1.0538	-0.611637	0.540778	0.998048
LOC114110463	4.47066	-0.644463	0.67147	-0.959779	0.337166	0.998048
LOC114110131	0.434074	-0.643336	2.52246	-0.255043	0.79869	0.998048
LOC101123072	0.690407	-0.642674	1.75758	-0.365659	0.71462	0.998048
AHSG	7.33955	-0.642466	0.921418	-0.697258	0.485642	0.998048
CBLN4	0.618664	-0.64156	1.7845	-0.359517	0.719208	0.998048
LOC105612366	20.0138	-0.641455	0.296199	-2.16562	0.0303402	0.998048
MIR369	3.13367	-0.639651	0.874447	-0.731492	0.464479	0.998048
TRNAS-GGA_70	1.91553	-0.639455	0.860049	-0.74351	0.457173	0.998048
LOC114114691	0.844266	-0.639033	1.32618	-0.481862	0.629904	0.998048
CALHM1	1.26342	-0.637851	1.02164	-0.62434	0.532404	0.998048
LOC101107724	1.95253	-0.637734	0.866378	-0.736092	0.461675	0.998048
LOC105606111	1.87883	-0.637116	0.887081	-0.718216	0.472624	0.998048
LOC114112825	1.92818	-0.636226	1.18547	-0.536685	0.591485	0.998048
LOC114114475	2.50971	-0.63442	1.48546	-0.427086	0.669317	0.998048
LOC101117181	0.447702	-0.634357	2.111	-0.300501	0.763795	0.998048
EGR3	435.425	-0.634124	0.807673	-0.785124	0.432381	0.998048
LOC101111166	22.8837	-0.633254	0.405898	-1.56013	0.118729	0.998048
LOC105605367	3.52799	-0.632514	0.604589	-1.04619	0.295474	0.998048
TRNAM-CAU_23	4.74956	-0.632509	0.566922	-1.11569	0.264555	0.998048
RUNX3	29.722	-0.632432	0.426431	-1.48308	0.138053	0.998048
LAT	27.6318	-0.632184	0.330968	-1.9101	0.0561199	0.998048
LOC105612761	1.85737	-0.632091	1.02659	-0.61572	0.538079	0.998048
LOC101105020	1.33085	-0.632061	1.01605	-0.622074	0.533893	0.998048
LOC114108665	1.75392	-0.631389	0.880876	-0.716774	0.473514	0.998048
CLDN16	1.08427	-0.631388	1.34191	-0.470515	0.637987	0.998048
NR4A2	219.081	-0.631115	0.482978	-1.30671	0.19131	0.998048
ENTPD3	3.38033	-0.629882	0.68042	-0.925725	0.354589	0.998048
TRNAG-UCC_31	10.3227	-0.629204	0.394918	-1.59325	0.111104	0.998048
GPR87	7.15499	-0.628612	0.457827	-1.37303	0.169742	0.998048
IL2RG	54.7517	-0.628353	0.364172	-1.72543	0.0844499	0.998048
LOC114110903	1.47408	-0.628012	1.24837	-0.503065	0.614919	0.998048
ALK	1.29656	-0.627664	1.22461	-0.512541	0.608272	0.998048
JUNB	892.195	-0.627539	0.499071	-1.25741	0.208604	0.998048
LOC101102480	42.1377	-0.62703	0.260372	-2.40821	0.0160309	0.998048
LOC106991918	3.58184	-0.626072	0.654883	-0.956007	0.339069	0.998048
RBP5	1.39418	-0.625239	1.17222	-0.533379	0.593771	0.998048
TNFRSF8	48.4124	-0.624176	0.368928	-1.69186	0.0906718	0.998048
TRNAR-CCG	1.52679	-0.62378	0.931903	-0.669361	0.503265	0.998048
SH2D4B	4.60606	-0.623038	0.672104	-0.926996	0.353928	0.998048
LOC101103958	3.89103	-0.622037	0.613047	-1.01466	0.310266	0.998048
LOC114116078	11.4902	-0.621236	0.674373	-0.921205	0.356943	0.998048
LOC114114673	3.83493	-0.620696	0.752434	-0.824918	0.409418	0.998048
NR4A3	1479.22	-0.619648	0.826965	-0.749304	0.453674	0.998048
RTBDN	1.60847	-0.618334	0.905739	-0.682685	0.494806	0.998048
FAS	77.4452	-0.618083	0.310239	-1.99228	0.0463407	0.998048
LOC101119591	0.60207	-0.61791	1.75543	-0.352	0.724838	0.998048
LOC114117002	22.7111	-0.617392	0.410626	-1.50354	0.1327	0.998048
LOC114115735	1.59144	-0.615777	1.26326	-0.48745	0.625939	0.998048
LOC105610370	5.41868	-0.615626	0.552106	-1.11505	0.264829	0.998048
LOC114112794	1.55948	-0.614826	1.34693	-0.456463	0.648057	0.998048
LOC105603461	0.476277	-0.614717	2.04684	-0.300324	0.76393	0.998048
LOC101114079	0.462595	-0.61449	2.05969	-0.298341	0.765443	0.998048
CDA	14.3694	-0.613871	0.398257	-1.54139	0.123221	0.998048
IKZF3	35.0817	-0.613642	0.472066	-1.29991	0.193633	0.998048
ZBED2	0.447566	-0.613521	2.07426	-0.295778	0.767399	0.998048
TRNAE-CUC_41	4.6886	-0.613431	0.541756	-1.1323	0.257509	0.998048
SLC25A45	2.03033	-0.612614	1.03599	-0.591334	0.554296	0.998048
LOC114112211	1.03175	-0.611418	1.46492	-0.417372	0.676407	0.998048
LOC114110884	4.88351	-0.611408	0.597569	-1.02316	0.306232	0.998048
RIPK4	12.5492	-0.611209	0.524134	-1.16613	0.243561	0.998048
LRRC23	3.40371	-0.611178	0.641829	-0.952245	0.340973	0.998048
COL10A1	25.0637	-0.610598	0.289065	-2.11232	0.0346592	0.998048
LOC114118885	0.475758	-0.608701	2.07906	-0.292777	0.769692	0.998048
LOC114112008	6.54922	-0.607701	0.632469	-0.960839	0.336633	0.998048
LOC101108034	0.449648	-0.607693	2.10375	-0.288862	0.772687	0.998048
GABRA4	322.028	-0.605967	0.265159	-2.2853	0.0222955	0.998048
RGS1	28.7465	-0.605496	0.366353	-1.65277	0.0983781	0.998048
BAALC	12.9774	-0.60466	0.490724	-1.23218	0.217881	0.998048
LOC114114171	2.70501	-0.604314	0.824521	-0.732927	0.463603	0.998048
C7H15orf48	9.89433	-0.604261	0.45551	-1.32656	0.184654	0.998048
LOC105605337	0.881997	-0.60422	1.26967	-0.475886	0.634155	0.998048
LOC114117864	0.648428	-0.604091	1.57439	-0.383699	0.701201	0.998048
LOC114111461	1.10901	-0.603986	1.48008	-0.408077	0.683217	0.998048
LOC106990172	0.875679	-0.603857	1.3795	-0.437735	0.661578	0.998048
TXK	8.95695	-0.603731	0.415051	-1.45459	0.145782	0.998048
SYTL5	9.36398	-0.603511	0.416528	-1.44891	0.147363	0.998048
CD40LG	7.64603	-0.603373	0.448992	-1.34384	0.179	0.998048
LOC105615523	2.15712	-0.602262	0.77715	-0.774962	0.438362	0.998048
TAFA4	2.63922	-0.602199	0.748373	-0.804678	0.421006	0.998048
LOC101112602	0.63776	-0.601369	1.57278	-0.382362	0.702193	0.998048
LOC101116896	4.43248	-0.601207	0.928764	-0.64732	0.517425	0.998048
LOC114118363	35.3337	-0.600892	0.275619	-2.18016	0.029246	0.998048
LOC105611660	0.423626	-0.600148	2.49775	-0.240275	0.810117	0.998048
SYT16	1.28382	-0.600118	1.13845	-0.527137	0.598098	0.998048
CDHR3	7.10368	-0.599662	0.488832	-1.22672	0.219927	0.998048
LOC114110683	1.60515	-0.599386	0.948877	-0.63168	0.527596	0.998048
LOC101122577	23.5622	-0.598865	0.27074	-2.21196	0.0269695	0.998048
SHISA8	13.2522	-0.598803	0.401127	-1.4928	0.135489	0.998048
LOC105611832	0.931485	-0.598302	1.36258	-0.439096	0.660592	0.998048
LOC114109132	0.875739	-0.598187	1.35429	-0.441698	0.658708	0.998048
LOC114109634	1.99146	-0.59784	0.93951	-0.636332	0.52456	0.998048
CACNA1F	1.698	-0.597751	1.07199	-0.557606	0.577113	0.998048
LOC101114442	139.341	-0.597282	0.314544	-1.89888	0.0575796	0.998048
MCP-3	2.58925	-0.59701	0.982087	-0.6079	0.543254	0.998048
SOX2	1.58118	-0.596926	1.04984	-0.568588	0.569636	0.998048
LOC105613798	8.29858	-0.595424	0.870177	-0.684256	0.493813	0.998048
LOC114109595	22.3951	-0.594797	0.509178	-1.16815	0.242746	0.998048
ZMYND12	3.21289	-0.594769	0.7083	-0.839714	0.401069	0.998048
NOG	8.43764	-0.594545	0.43271	-1.374	0.169441	0.998048
LOC114110177	1.30166	-0.594109	0.998529	-0.594984	0.551854	0.998048
LOC101121879	10.4386	-0.59355	0.381978	-1.55388	0.120212	0.998048
ACTG2	59.1662	-0.593419	0.384929	-1.54163	0.123163	0.998048
MTTP	17.99	-0.593386	0.452869	-1.31028	0.1901	0.998048
LOC114113014	5.03453	-0.592314	0.623078	-0.950626	0.341794	0.998048
LOC105606509	5.83491	-0.592058	0.604806	-0.978922	0.327619	0.998048
PRRT1	5.91839	-0.591431	0.523975	-1.12874	0.259008	0.998048
TRNAG-CCC_112	2.7401	-0.591327	0.829185	-0.713143	0.475757	0.998048
LOC114110186	2.37834	-0.591157	0.788964	-0.749282	0.453687	0.998048
LOC105616822	28.0685	-0.590628	0.308841	-1.9124	0.0558248	0.998048
TRNAC-GCA_216	0.634501	-0.590525	1.44929	-0.407458	0.683672	0.998048
ADM2	1.57129	-0.58911	0.954032	-0.617495	0.536908	0.998048
LOC105613768	1.32264	-0.587608	1.05716	-0.555838	0.578322	0.998048
LOC106991542	7.25885	-0.587364	0.476792	-1.23191	0.217984	0.998048
TRNAC-GCA_213	5.05922	-0.586657	0.655598	-0.894841	0.370872	0.998048
LOC106991954	1.43556	-0.584824	1.03249	-0.566418	0.571109	0.998048
IL7	2.95447	-0.584662	0.79324	-0.737055	0.461089	0.998048
IL1RAPL1	3.80007	-0.583955	0.677052	-0.862496	0.388414	0.998048
LOC105609715	6.60545	-0.583787	0.536033	-1.08909	0.276115	0.998048
ART4	16.3636	-0.583119	0.39431	-1.47884	0.139184	0.998048
CLEC4D	4.76382	-0.582678	0.653709	-0.891342	0.372746	0.998048
SDR16C5	23.4195	-0.581805	0.96265	-0.604379	0.545592	0.998048
ALKAL2	6.67614	-0.581716	0.556551	-1.04522	0.295923	0.998048
LOC114114999	4.62137	-0.581548	0.623381	-0.932894	0.350875	0.998048
LOC101116972	3.57486	-0.581337	0.67696	-0.858747	0.39048	0.998048
LOC101113241	74.2304	-0.580335	0.689172	-0.842076	0.399746	0.998048
LOC114115623	35.0116	-0.579833	0.637486	-0.909562	0.363054	0.998048
LOC105607690	0.905342	-0.579284	1.35723	-0.426812	0.669516	0.998048
PI16	188.564	-0.579077	0.269765	-2.1466	0.0318255	0.998048
GPR35	17.5845	-0.57846	0.419638	-1.37848	0.168057	0.998048
LOC114113434	3.24645	-0.578414	0.76564	-0.755466	0.44997	0.998048
LOC114109677	0.671363	-0.577677	1.7708	-0.326225	0.744254	0.998048
SPN	11.9033	-0.577646	0.380454	-1.51831	0.128937	0.998048
PTCHD1	2.42733	-0.576843	0.916254	-0.629566	0.528978	0.998048
LOC114109389	1.30015	-0.576575	1.35043	-0.426958	0.66941	0.998048
F12	0.658454	-0.576091	1.56524	-0.368052	0.712834	0.998048
LOC101122274	222.185	-0.575811	0.610788	-0.942735	0.345816	0.998048
LOC114116112	33.5836	-0.575552	0.273271	-2.10616	0.0351903	0.998048
LOC114113036	247.835	-0.575444	0.656047	-0.877139	0.380411	0.998048
LOC114110114	1.06654	-0.574034	1.20171	-0.477683	0.632876	0.998048
NXPH2	27.9868	-0.573226	0.536578	-1.0683	0.285385	0.998048
LOC105603994	7.1198	-0.572708	0.439563	-1.3029	0.192607	0.998048
LOC114116218	0.803101	-0.572453	1.5189	-0.376886	0.706259	0.998048
CA3	53.9848	-0.572429	0.438013	-1.30688	0.191255	0.998048
LOC114114084	272.747	-0.572043	0.545644	-1.04838	0.294463	0.998048
TAFA2	0.444032	-0.571898	2.10396	-0.27182	0.78576	0.998048
MYOM2	3640.39	-0.571889	0.321195	-1.7805	0.0749936	0.998048
TRIM67	2.73734	-0.571832	0.893052	-0.640312	0.52197	0.998048
LOC114114628	1.37765	-0.5712	1.19029	-0.479884	0.63131	0.998048
LOC105604058	2.27698	-0.571043	0.834066	-0.684649	0.493565	0.998048
GADD45G	306.346	-0.570616	0.436198	-1.30816	0.190819	0.998048
LOC114111142	11.1101	-0.569888	0.383891	-1.4845	0.137676	0.998048
SIGLECL1	1.72264	-0.568098	0.961529	-0.590828	0.554636	0.998048
TAC1	26.1395	-0.567165	0.388782	-1.45883	0.144613	0.998048
RLN3	0.717371	-0.566307	1.77702	-0.318684	0.749966	0.998048
LOC114116821	5.74566	-0.565329	0.710827	-0.795312	0.426432	0.998048
DCLK3	126.199	-0.563532	0.329361	-1.71099	0.0870837	0.998048
KCNV1	2.17624	-0.56264	0.821208	-0.685137	0.493257	0.998048
RGL3	3.71609	-0.562174	0.688168	-0.816913	0.413978	0.998048
ZIC2	3.01295	-0.562128	0.907941	-0.619124	0.535834	0.998048
VNN2	6.17702	-0.561151	0.588384	-0.953714	0.340228	0.998048
LOC101114215	1.14763	-0.56057	1.53833	-0.364401	0.715558	0.998048
LOC114116648	8.95106	-0.560536	0.708567	-0.791085	0.428895	0.998048
ACOD1	1.48941	-0.560078	1.09884	-0.509698	0.610263	0.998048
LOC114111410	2.52673	-0.558666	0.798262	-0.699852	0.48402	0.998048
LOC101102059	13.6209	-0.558304	0.369036	-1.51287	0.130313	0.998048
LOC114117520	0.461104	-0.557507	2.47005	-0.225707	0.821429	0.998048
LOC101115632	7.31522	-0.557363	0.503693	-1.10655	0.268487	0.998048
LOC114117545	18.3858	-0.557319	0.307856	-1.81032	0.0702455	0.998048
CNGA4	0.660732	-0.557101	1.44829	-0.384661	0.700489	0.998048
P2RX3	3.61803	-0.557023	0.648517	-0.858918	0.390386	0.998048
LOC101111303	0.85835	-0.556801	1.29877	-0.428713	0.668132	0.998048
CCL19	3.80211	-0.556097	0.749851	-0.741611	0.458323	0.998048
SYNDIG1	9.43364	-0.555768	0.761497	-0.729837	0.46549	0.998048
TRNAG-UCC_38	1.87566	-0.554703	1.01515	-0.546427	0.584772	0.998048
MMP17	12.0604	-0.55468	0.350365	-1.58315	0.113388	0.998048
LOC114111375	1.0968	-0.554252	1.20522	-0.459877	0.645605	0.998048
HBB	139.026	-0.554246	0.254141	-2.18086	0.0291937	0.998048
LOC114116094	39.2942	-0.553647	0.43834	-1.26305	0.20657	0.998048
LOC114116088	198.429	-0.5533	0.984989	-0.561732	0.574299	0.998048
CXCL14	31.6651	-0.553113	0.431536	-1.28173	0.199937	0.998048
TRNAW-CCA_137	1.10146	-0.553045	1.47731	-0.374358	0.708138	0.998048
ITGAL	107.863	-0.55228	0.339362	-1.62741	0.10365	0.998048
P2RY4	4.66402	-0.552185	0.667587	-0.827136	0.40816	0.998048
LOC114117390	1.09675	-0.551742	1.14189	-0.483184	0.628965	0.998048
RGS4	12.7796	-0.551644	0.438446	-1.25818	0.208327	0.998048
NTRK3	50.8915	-0.551544	0.303271	-1.81865	0.0689645	0.998048
TRNAY-GUA_14	3.44548	-0.550701	0.696387	-0.790798	0.429062	0.998048
TMEM154	54.1282	-0.550355	0.197673	-2.78416	0.00536661	0.998048
LOC114117093	11.0544	-0.549977	0.648525	-0.848043	0.396414	0.998048
LOC114110629	1.08204	-0.549857	1.32508	-0.41496	0.678171	0.998048
LOC114112980	1.53104	-0.549438	0.991014	-0.55442	0.579291	0.998048
TRNAS-GGA_82	2.77226	-0.549009	0.728458	-0.753659	0.451054	0.998048
LOC105603494	2.76758	-0.548931	0.850063	-0.645754	0.518439	0.998048
LOC101121807	1.15269	-0.548896	1.70315	-0.322282	0.747239	0.998048
LOC114108680	5.87756	-0.547584	0.591931	-0.925081	0.354924	0.998048
LOC114114648	0.613938	-0.546871	1.44804	-0.377662	0.705682	0.998048
LOC101118212	132.415	-0.545428	0.238952	-2.28259	0.0224548	0.998048
LOC114116629	4.7084	-0.545262	0.572131	-0.953038	0.340571	0.998048
LOC105603357	1.03299	-0.544487	1.13446	-0.479953	0.631261	0.998048
LOC114117040	5.2835	-0.544411	0.536403	-1.01493	0.310139	0.998048
LOC101103246	461.831	-0.543773	0.437021	-1.24427	0.213399	0.998048
DLGAP1	92.9045	-0.54297	0.299011	-1.81588	0.0693881	0.998048
LOC105605602	3.31452	-0.541648	0.762982	-0.709908	0.477761	0.998048
NXPE2	7.48231	-0.541505	0.535206	-1.01177	0.311649	0.998048
LOC101116099	85.2207	-0.540158	0.287802	-1.87684	0.0605399	0.998048
ST8SIA6	0.646848	-0.539976	1.59084	-0.339428	0.734288	0.998048
LOC105606285	11.1508	-0.538797	0.361914	-1.48874	0.136555	0.998048
PTCH2	204.768	-0.538228	0.186887	-2.87997	0.00397718	0.998048
NKX6-1	1.059	-0.537726	1.46887	-0.366082	0.714304	0.998048
LOC105604766	14.8456	-0.537721	0.341049	-1.57667	0.114872	0.998048
LOC114110983	0.919373	-0.537573	1.33333	-0.40318	0.686816	0.998048
GLP1R	11.5676	-0.536578	0.555529	-0.965886	0.334101	0.998048
LOC105603509	9.89029	-0.53632	0.408172	-1.31396	0.18886	0.998048
LOC105601864	2.16644	-0.536206	0.905327	-0.592279	0.553664	0.998048
LOC114116917	7.32226	-0.536031	0.452042	-1.1858	0.235702	0.998048
XCL1	1.78889	-0.535927	0.976449	-0.548853	0.583106	0.998048
TRNAC-GCA_93	5.81927	-0.535872	0.521453	-1.02765	0.304114	0.998048
CELA3B	4.60561	-0.535448	0.593666	-0.901936	0.367091	0.998048
LTA	2.19432	-0.535067	1.00626	-0.531737	0.594908	0.998048
FOXF2	1.13624	-0.53448	1.29872	-0.411545	0.680673	0.998048
MOBP	0.645723	-0.534039	1.56223	-0.341845	0.732468	0.998048
LOC114113664	2.29735	-0.53337	0.788049	-0.676824	0.498518	0.998048
TRNAC-GCA_44	1.05762	-0.532076	1.19804	-0.444123	0.656953	0.998048
LOC106991171	3.69856	-0.530632	0.672439	-0.789116	0.430044	0.998048
TRNAW-CCA_111	8.52475	-0.529738	0.425656	-1.24452	0.213307	0.998048
HSPA1A	157.982	-0.529119	0.331809	-1.59465	0.110791	0.998048
UTS2R	4.6448	-0.528855	0.603189	-0.876765	0.380614	0.998048
RPP14	1.76197	-0.52826	0.942983	-0.560201	0.575342	0.998048
LOC114110917	1.07019	-0.527697	1.07558	-0.490618	0.623697	0.998048
LOC101102057	1.22754	-0.527165	1.09086	-0.483254	0.628915	0.998048
LIF	56.936	-0.526455	0.217294	-2.42278	0.0154022	0.998048
IL1B	20.2773	-0.526224	0.283283	-1.85759	0.0632267	0.998048
LOC114110988	5.70995	-0.526065	0.536496	-0.980557	0.326811	0.998048
POU2F3	3.26244	-0.525601	0.877541	-0.598948	0.549208	0.998048
LOC114117637	6.00994	-0.524702	0.515224	-1.0184	0.30849	0.998048
LOC105606009	4.59341	-0.524478	0.596819	-0.878788	0.379516	0.998048
LOC114115016	2.54114	-0.523302	0.905253	-0.578073	0.563215	0.998048
ADGRE3	1.01554	-0.521499	1.16884	-0.446168	0.655476	0.998048
LOC114116051	7.96038	-0.521128	0.469611	-1.1097	0.267127	0.998048
LOC114116354	2.18008	-0.520551	0.892382	-0.583327	0.559673	0.998048
LOC105612300	2.87451	-0.520505	0.973306	-0.534781	0.592801	0.998048
LOC101108321	52.2886	-0.52001	0.37638	-1.38161	0.167091	0.998048
PIWIL4	1.41754	-0.519842	1.03569	-0.50193	0.615717	0.998048
FRMPD2	1.08157	-0.519572	1.32475	-0.392204	0.694907	0.998048
LOC101108856	1.49402	-0.519086	1.47937	-0.350883	0.725676	0.998048
LOC105610244	1.01865	-0.518794	1.2744	-0.407088	0.683943	0.998048
LOC114112782	3.58044	-0.518697	0.62178	-0.834214	0.40416	0.998048
HCAR2	1.09237	-0.518594	1.28894	-0.402343	0.687432	0.998048
EGR1	1257.44	-0.518098	0.732713	-0.707095	0.479507	0.998048
LOC105602640	0.828081	-0.517675	1.52089	-0.340377	0.733573	0.998048
LOC114110838	2.06084	-0.517452	0.821029	-0.630249	0.528532	0.998048
PRSS37	1.16234	-0.517291	1.21563	-0.425532	0.670449	0.998048
RBP3	5.73124	-0.516793	0.768372	-0.672582	0.501213	0.998048
SLC30A10	10.3445	-0.516337	0.396546	-1.30209	0.192887	0.998048
TRNAC-GCA_43	0.669206	-0.516132	1.56634	-0.329515	0.741766	0.998048
PDC	0.650644	-0.515737	1.5627	-0.330029	0.741378	0.998048
LOC114109005	1.01299	-0.515734	1.13069	-0.456122	0.648302	0.998048
LOC101106384	7.42682	-0.515576	0.486488	-1.05979	0.289239	0.998048
LOC114110215	35.4485	-0.514874	0.468304	-1.09944	0.271574	0.998048
TAS1R2	0.443495	-0.514774	2.52631	-0.203766	0.838537	0.998048
LOC114115872	0.443495	-0.514774	2.52631	-0.203766	0.838537	0.998048
NPTX1	41.7438	-0.514617	0.31307	-1.64377	0.100223	0.998048
LOC114117597	10.0549	-0.51435	0.38756	-1.32715	0.184459	0.998048
LOC101102967	0.431161	-0.514197	2.54313	-0.202191	0.839768	0.998048
LOC114116335	68.6487	-0.513775	0.391803	-1.31131	0.189753	0.998048
LOC114117113	1.21994	-0.513127	1.15377	-0.44474	0.656507	0.998048
ERMAP	3.24933	-0.51188	0.721007	-0.709951	0.477735	0.998048
LOC114109381	6.99376	-0.511446	0.862985	-0.592647	0.553417	0.998048
LOC105611140	6.10841	-0.511285	0.522218	-0.979064	0.327548	0.998048
LOC114116087	195.409	-0.51127	1.06003	-0.482319	0.629579	0.998048
RNF151	3.54173	-0.511182	0.771671	-0.662435	0.507692	0.998048
TRNAS-GGA_90	5.10931	-0.510057	0.597992	-0.85295	0.393687	0.998048
LOC114112551	1.98902	-0.509979	1.37533	-0.370805	0.710783	0.998048
KRT19	176.285	-0.509782	0.311716	-1.63541	0.101964	0.998048
LOC101103524	6.39267	-0.509434	0.654807	-0.777991	0.436575	0.998048
LOC105603462	0.621346	-0.509324	1.76364	-0.288791	0.772742	0.998048
SNX20	14.347	-0.50889	0.481167	-1.05762	0.29023	0.998048
LOC101116991	3.06059	-0.507593	0.74464	-0.681662	0.495453	0.998048
HIGD1C	1.05856	-0.507514	1.26911	-0.399899	0.689231	0.998048
IGSF5	0.818508	-0.507416	1.5573	-0.325831	0.744552	0.998048
PTH2R	45.8245	-0.506222	0.229127	-2.20935	0.02715	0.998048
LOC101107098	1.17349	-0.506197	1.25327	-0.403901	0.686286	0.998048
LOC114113021	0.638336	-0.506023	1.73012	-0.292479	0.76992	0.998048
LOC114111819	5.00993	-0.504936	0.636166	-0.793717	0.42736	0.998048
LOC114118454	481.91	-0.504285	2.00708	-0.251253	0.801618	0.998048
SLC14A1	3.40407	-0.504151	0.815383	-0.6183	0.536378	0.998048
CEACAM20	14.989	-0.503635	0.838229	-0.600832	0.547952	0.998048
LOC114113911	6.62203	-0.502808	0.587185	-0.856302	0.391831	0.998048
LOC114116763	27.9847	-0.502675	0.270439	-1.85873	0.0630648	0.998048
TRNAE-UUC_43	5.7895	-0.502445	0.508113	-0.988845	0.322739	0.998048
ITGB6	7.37679	-0.50173	0.46661	-1.07527	0.282255	0.998048
LOC114113687	1.0567	-0.501099	1.19668	-0.418742	0.675405	0.998048
LOC105605730	1.63893	-0.50104	1.04121	-0.481211	0.630367	0.998048
LOC114109633	0.459872	-0.501019	3.05655	-0.163917	0.869797	0.998048
LOC114116762	14.2017	-0.500597	0.386266	-1.29599	0.194979	0.998048
LOC114117715	9.6219	-0.500294	0.407662	-1.22723	0.219737	0.998048
LOC114117924	1.12186	-0.500141	1.69058	-0.29584	0.767352	0.998048
LIPC	7.4458	-0.499158	0.567896	-0.87896	0.379423	0.998048
LOC114112736	5.8788	-0.498606	1.00194	-0.497641	0.618737	0.998048
KCNV2	5.17074	-0.498561	0.539886	-0.923456	0.35577	0.998048
CD226	12.8647	-0.498202	0.476381	-1.04581	0.295651	0.998048
TRNAW-CCA_7	4.50598	-0.498036	0.636675	-0.782245	0.43407	0.998048
MKRN2OS	4.48481	-0.496826	0.655171	-0.758316	0.448262	0.998048
MORN5	4.24985	-0.496586	0.593501	-0.836706	0.402758	0.998048
LOC114118066	2.46704	-0.496585	1.02542	-0.484275	0.628191	0.998048
HES7	5.74203	-0.496511	0.514471	-0.965091	0.334499	0.998048
LOC114116470	5.34185	-0.496428	0.497675	-0.997493	0.318525	0.998048
IPCEF1	34.6934	-0.496404	0.320756	-1.54761	0.121716	0.998048
C5H19orf38	6.56952	-0.496328	0.445198	-1.11485	0.264916	0.998048
LOC101103909	4.05663	-0.496232	0.967859	-0.512712	0.608153	0.998048
CD177	1.46856	-0.495747	1.0454	-0.474218	0.635344	0.998048
LOC105610007	8.86202	-0.495661	0.49101	-1.00947	0.312749	0.998048
CD274	7.12699	-0.494893	0.726069	-0.681606	0.495488	0.998048
PAEP	2.01395	-0.494151	0.917637	-0.538504	0.590229	0.998048
LOC114111038	5.64043	-0.493924	1.11851	-0.441591	0.658785	0.998048
SCGB1A1	1.80532	-0.493439	1.20298	-0.410179	0.681674	0.998048
CRABP1	41.417	-0.49337	0.461257	-1.06962	0.28479	0.998048
MS4A13	1.46047	-0.493245	1.35534	-0.363926	0.715913	0.998048
IRS4	2.43401	-0.493033	0.745464	-0.661378	0.50837	0.998048
LOC114114006	15.0132	-0.492974	0.361846	-1.36239	0.173076	0.998048
LOC114113739	15.7794	-0.492836	0.355963	-1.38452	0.166201	0.998048
LOC114113140	5.15484	-0.492517	0.57488	-0.85673	0.391594	0.998048
NKD1	33.167	-0.492254	0.402602	-1.22268	0.22145	0.998048
C1S	141.234	-0.49223	0.268533	-1.83303	0.0667976	0.998048
TRNAK-CUU_14	1.46845	-0.491395	0.99525	-0.49374	0.62149	0.998048
LOC105615131	30.4784	-0.491169	0.417864	-1.17543	0.239824	0.998048
ACRBP	12.1813	-0.491122	0.483588	-1.01558	0.30983	0.998048
LOC114115225	3.7065	-0.490027	0.731851	-0.669572	0.503131	0.998048
CLDN19	105.563	-0.489684	0.199962	-2.44889	0.0143299	0.998048
ATP2B3	4.30559	-0.489339	0.605024	-0.808792	0.418635	0.998048
LOC106990117	20.0208	-0.488244	0.437303	-1.11649	0.264213	0.998048
LOC114117392	0.786511	-0.488168	1.36831	-0.356768	0.721265	0.998048
TACR1	19.4954	-0.487763	0.458053	-1.06486	0.286938	0.998048
LOC101117015	0.931245	-0.487298	1.5003	-0.324801	0.745332	0.998048
LOC105613686	1.94239	-0.486911	0.922328	-0.527916	0.597558	0.998048
LOC114116863	4.41876	-0.486297	0.54144	-0.898154	0.369103	0.998048
TRNAW-CCA_140	5.25028	-0.48605	0.632451	-0.768518	0.44218	0.998048
MEFV	12.074	-0.485834	0.367474	-1.32209	0.186137	0.998048
LOC105603900	0.670384	-0.485195	1.57	-0.309041	0.757291	0.998048
CCDC198	8.60658	-0.484669	0.495723	-0.9777	0.328223	0.998048
LOC101112162	54.6918	-0.484502	0.371691	-1.30351	0.192402	0.998048
LOC114113868	12.8197	-0.483701	0.40513	-1.19394	0.232502	0.998048
KPNA7	2.37691	-0.483488	0.881583	-0.548431	0.583396	0.998048
LOC114116498	5.17661	-0.483287	0.580946	-0.831896	0.405468	0.998048
ATP6V0A4	4.37223	-0.482606	0.587811	-0.821023	0.411633	0.998048
LOC114108718	1.25202	-0.482575	1.20944	-0.399008	0.689887	0.998048
LOC114109004	115.143	-0.482459	0.284747	-1.69434	0.0902001	0.998048
SHISA9	23.8814	-0.482262	0.316052	-1.5259	0.127036	0.998048
TMC5	1.60046	-0.48223	0.950133	-0.507539	0.611777	0.998048
CYTIP	26.3361	-0.481399	0.375331	-1.2826	0.199633	0.998048
TRNAG-CCC_136	2.52536	-0.480958	0.729888	-0.658947	0.509929	0.998048
LOC114116932	13.478	-0.480938	0.397638	-1.20949	0.226476	0.998048
FCRL5	5.42885	-0.480758	0.628689	-0.7647	0.44445	0.998048
LOC101110986	35.5619	-0.480661	0.368437	-1.30459	0.192032	0.998048
TRNAC-GCA_227	0.750533	-0.480601	2.00288	-0.239955	0.810365	0.998048
LOC101102399	13.8492	-0.480228	0.383387	-1.25259	0.210353	0.998048
ZBTB8B	68.3364	-0.47905	0.235062	-2.03797	0.0415527	0.998048
LOC114118123	6.52608	-0.478517	0.679262	-0.704466	0.481143	0.998048
LOC105611997	35.5796	-0.478372	0.427885	-1.11799	0.263571	0.998048
C6	4.07114	-0.478028	0.774946	-0.616854	0.537331	0.998048
GABRG1	58.1846	-0.477572	0.204536	-2.3349	0.0195485	0.998048
LOC101117706	69.09	-0.477346	0.302728	-1.57682	0.114838	0.998048
LOC101121850	5.02493	-0.477341	0.676829	-0.70526	0.480648	0.998048
LOC114113410	54.6212	-0.477295	0.407365	-1.17167	0.241331	0.998048
LOC114109681	1.16456	-0.477233	1.14227	-0.417793	0.676098	0.998048
LOC114112480	16.5046	-0.477173	0.335475	-1.42238	0.154917	0.998048
OPN4	17.7723	-0.477002	0.33434	-1.4267	0.153667	0.998048
COL8A1	507.347	-0.475977	0.239855	-1.98443	0.0472077	0.998048
MIR374A	2.83233	-0.47536	0.875732	-0.542814	0.587258	0.998048
LOC114113853	15.609	-0.475178	0.738128	-0.643761	0.51973	0.998048
ACTL8	4.68734	-0.475069	0.526349	-0.902575	0.366752	0.998048
HEPACAM2	0.965356	-0.473922	1.34541	-0.352252	0.724649	0.998048
LOC114114631	6.32135	-0.47391	0.511916	-0.925757	0.354572	0.998048
RGS2	98.6488	-0.47387	0.305118	-1.55307	0.120406	0.998048
LOC101110116	5.09515	-0.473681	0.574425	-0.824617	0.409589	0.998048
MIR218A	1.60625	-0.473635	0.881769	-0.537142	0.59117	0.998048
RGS10	43.9814	-0.473282	0.274264	-1.72564	0.0844116	0.998048
LOC101109492	204.887	-0.472681	0.500897	-0.94367	0.345338	0.998048
LOC101123326	25.1686	-0.472513	0.32832	-1.43918	0.150099	0.998048
LOC101108423	1.25942	-0.472269	1.09658	-0.430673	0.666706	0.998048
LOC105606525	2.39304	-0.471948	0.857284	-0.550515	0.581966	0.998048
MYO1G	47.7606	-0.471394	0.346821	-1.35919	0.174087	0.998048
TDRD5	3.01912	-0.471393	0.836492	-0.563535	0.57307	0.998048
COL9A1	20.1656	-0.470541	0.562819	-0.836043	0.403131	0.998048
LOC101116529	19.0352	-0.47048	0.334161	-1.40795	0.159147	0.998048
LOC105616082	36.4423	-0.470197	0.297468	-1.58066	0.113955	0.998048
TRNAG-GCC_32	3.26872	-0.469	0.765418	-0.612738	0.54005	0.998048
WNT10B	10.0086	-0.468709	0.39307	-1.19243	0.233092	0.998048
COL26A1	3.62859	-0.468653	0.699817	-0.669679	0.503062	0.998048
SLC13A3	6.01679	-0.468514	0.523218	-0.895448	0.370548	0.998048
LOC105610170	3.80405	-0.468409	0.71728	-0.653035	0.513734	0.998048
CMKLR1	385.057	-0.467249	0.231187	-2.02109	0.0432707	0.998048
LOC114110106	1.73257	-0.467152	1.09928	-0.424961	0.670865	0.998048
TRNAE-UUC_61	0.898504	-0.466514	1.40564	-0.331887	0.739975	0.998048
C25H10orf105	2.11117	-0.465976	0.95135	-0.489805	0.624272	0.998048
BATF2	14.5015	-0.465863	0.518752	-0.898045	0.369162	0.998048
LOC114116451	2.14677	-0.465614	1.53552	-0.303229	0.761716	0.998048
VEGFD	57.1642	-0.465195	0.26828	-1.73399	0.0829201	0.998048
SIGLEC11	16.4007	-0.465013	0.379478	-1.2254	0.220424	0.998048
TRNAG-GCC_21	7.23011	-0.464727	0.503772	-0.922494	0.356271	0.998048
APOD	19.5021	-0.464078	0.408148	-1.13703	0.255524	0.998048
ZAR1	107.87	-0.463666	0.182746	-2.53722	0.0111738	0.998048
MYT1	0.957967	-0.462852	1.34415	-0.344347	0.730585	0.998048
LOC105605357	12.6969	-0.462836	0.448101	-1.03288	0.301659	0.998048
LOC114112699	10.4398	-0.462652	0.408306	-1.1331	0.257172	0.998048
LIN28B	5.98688	-0.46209	0.567096	-0.814836	0.415166	0.998048
LOC101116964	2.47911	-0.461312	0.721336	-0.639524	0.522482	0.998048
LOC114118850	294.724	-0.460545	0.22538	-2.04341	0.0410117	0.998048
TMEM116	65.4873	-0.460205	0.234863	-1.95946	0.0500588	0.998048
GPR68	48.7656	-0.460164	0.492337	-0.934653	0.349967	0.998048
RNASE6	96.7986	-0.460157	0.30422	-1.51258	0.130386	0.998048
LBX2	5.78217	-0.459749	0.518897	-0.886014	0.37561	0.998048
LOC114115641	4.87773	-0.45957	0.680153	-0.675687	0.499239	0.998048
LOC101102891	2.1562	-0.458717	0.989148	-0.463749	0.642828	0.998048
GPR1	52.0498	-0.458664	0.287059	-1.5978	0.110087	0.998048
LOC114111000	3.077	-0.458433	0.742355	-0.617539	0.536879	0.998048
TMEM125	1.88236	-0.458297	0.930821	-0.492358	0.622466	0.998048
RSPO4	1.19312	-0.457026	1.36421	-0.335012	0.737616	0.998048
LOC114115467	0.605708	-0.456592	1.59108	-0.286971	0.774135	0.998048
THSD7B	51.9346	-0.456576	0.406072	-1.12437	0.260855	0.998048
LOC114118410	91.0734	-0.45585	0.186896	-2.43905	0.0147258	0.998048
GDAP1L1	2.75062	-0.45578	0.761779	-0.59831	0.549633	0.998048
PLA2G5	11.9965	-0.455402	0.40627	-1.12093	0.262317	0.998048
CLSTN2	7.64199	-0.455021	0.669081	-0.680069	0.496461	0.998048
LOC114116890	5.00443	-0.453735	0.592688	-0.765554	0.443942	0.998048
ACTA1	6915.07	-0.453397	0.477308	-0.949904	0.342161	0.998048
LOC114109252	4.69469	-0.453377	0.525191	-0.863261	0.387994	0.998048
LOC114110132	6.41951	-0.45308	0.732392	-0.618631	0.53616	0.998048
LOC114116400	2.64485	-0.45268	0.98944	-0.457511	0.647304	0.998048
ABCA10	68.4155	-0.452345	0.297562	-1.52017	0.128468	0.998048
TMEM61	1.27302	-0.452025	1.38977	-0.325251	0.744991	0.998048
LOC114110194	5.6796	-0.451869	0.551974	-0.818642	0.412991	0.998048
LOC114113006	0.715721	-0.451527	1.71685	-0.262998	0.792552	0.998048
CACNA2D4	1.94531	-0.451076	0.962034	-0.468877	0.639157	0.998048
MIXL1	1.27495	-0.45033	1.18537	-0.379907	0.704014	0.998048
LOC114109578	1.5892	-0.45002	0.906696	-0.496329	0.619662	0.998048
LOC105603075	507.318	-0.449787	0.196176	-2.29277	0.0218612	0.998048
SLC18A2	68.4311	-0.449773	0.271539	-1.65639	0.0976433	0.998048
LOC105615366	10.1482	-0.449649	0.436768	-1.02949	0.303249	0.998048
LOC101109027	13.0176	-0.449138	0.317538	-1.41444	0.157233	0.998048
LOC114117655	3.50235	-0.449005	0.69747	-0.643762	0.51973	0.998048
LOC106990658	3.31031	-0.448942	0.812726	-0.55239	0.580681	0.998048
LOC114109462	12.8901	-0.448692	0.396222	-1.13243	0.257455	0.998048
LOC106990747	11.5447	-0.44834	0.747456	-0.599821	0.548626	0.998048
CD38	13.9182	-0.448079	0.47875	-0.935934	0.349307	0.998048
LOC114112505	1.39032	-0.44676	1.02987	-0.433802	0.664432	0.998048
CNGB1	6.60578	-0.446643	0.481488	-0.927632	0.353598	0.998048
LOC114110148	6.03631	-0.4464	0.463829	-0.962424	0.335837	0.998048
TREML1	11.8173	-0.446309	0.463897	-0.962086	0.336006	0.998048
LOC114111392	1.68834	-0.446044	1.07019	-0.41679	0.676832	0.998048
SLC1A7	13.4178	-0.445985	0.675269	-0.660454	0.508962	0.998048
KLF1	8.13795	-0.445939	0.634809	-0.702477	0.482382	0.998048
MS4A14	3.54401	-0.445527	1.02325	-0.435405	0.663268	0.998048
FAM43B	19.8895	-0.445464	0.470819	-0.946148	0.344073	0.998048
LOC101123120	54.5478	-0.445413	0.231005	-1.92815	0.0538367	0.998048
ASS1	70.6234	-0.445385	0.357276	-1.24661	0.212539	0.998048
LOC114110055	12.7648	-0.444658	0.394822	-1.12622	0.260071	0.998048
TRNAS-GGA_80	0.856889	-0.444627	1.52253	-0.292032	0.770262	0.998048
PHLDA2	1.6664	-0.444557	0.852044	-0.521753	0.601842	0.998048
LOC101112343	2.22081	-0.444448	1.04657	-0.424673	0.671075	0.998048
LOC114110581	2175.45	-0.44426	0.64827	-0.685301	0.493154	0.998048
LOC114115610	1.38679	-0.443811	0.984665	-0.450723	0.652189	0.998048
PAPPA2	3.86828	-0.443566	0.612004	-0.724776	0.468589	0.998048
LOC105608475	4.73284	-0.443284	0.639803	-0.692845	0.488407	0.998048
LOC114113299	5.57834	-0.443117	0.52417	-0.845368	0.397905	0.998048
MIR21	2.98977	-0.442152	0.807325	-0.547675	0.583915	0.998048
RHOH	11.2443	-0.441994	0.522543	-0.845853	0.397635	0.998048
SFRP4	32.5828	-0.441165	0.230608	-1.91305	0.0557415	0.998048
LOC114109793	1.01102	-0.441001	1.27109	-0.346948	0.72863	0.998048
LOC101117102	3.72601	-0.440943	0.733905	-0.600818	0.547961	0.998048
TRNAW-CCA_77	6.50375	-0.440086	0.486909	-0.903836	0.366082	0.998048
LOC105604901	139.297	-0.43985	0.689617	-0.637818	0.523592	0.998048
CD28	1.46633	-0.438727	1.23307	-0.355801	0.721989	0.998048
TBXAS1	17.2459	-0.437139	0.39333	-1.11138	0.266405	0.998048
GOLT1A	7.25119	-0.436997	0.821033	-0.532253	0.594551	0.998048
PHYHIP	1.2138	-0.436949	1.00833	-0.433338	0.664769	0.998048
LOC114110297	0.925001	-0.436874	1.66775	-0.261954	0.793357	0.998048
LOC114110609	14.599	-0.436813	0.544514	-0.802206	0.422434	0.998048
LOC106991938	1.67655	-0.436746	1.04947	-0.416159	0.677294	0.998048
HES3	10.8282	-0.436712	0.454933	-0.959948	0.337081	0.998048
SLC34A3	17.1007	-0.436671	0.378151	-1.15475	0.248192	0.998048
LOC780463	0.818142	-0.436268	1.28568	-0.339329	0.734362	0.998048
LOC114113113	35.3193	-0.4358	0.531635	-0.819735	0.412367	0.998048
LOC106991991	34.2751	-0.435119	0.31822	-1.36735	0.171514	0.998048
LOC114115295	16.2533	-0.435099	0.349394	-1.2453	0.213022	0.998048
LOC114109650	4.1183	-0.434864	1.53816	-0.282717	0.777394	0.998048
GATM	755.341	-0.433734	0.237893	-1.82323	0.0682682	0.998048
ACTL6B	1.39752	-0.432728	1.25123	-0.345844	0.72946	0.998048
PLEKHB1	1.92999	-0.432724	0.868719	-0.498117	0.618401	0.998048
PCDHAC1	8.51108	-0.432721	0.476185	-0.908725	0.363495	0.998048
FAM83F	5.33961	-0.432512	0.538327	-0.803438	0.421722	0.998048
EVPL	15.7301	-0.432459	0.530835	-0.814677	0.415257	0.998048
LOC105602776	1.49764	-0.431718	1.06925	-0.403757	0.686392	0.998048
FBXO39	1.17681	-0.431605	1.02037	-0.422987	0.672305	0.998048
MAOB	4.89556	-0.43153	0.620233	-0.695754	0.486583	0.998048
LOC101114018	11.1784	-0.431113	0.506302	-0.851493	0.394495	0.998048
JCHAIN	141.924	-0.429949	0.278403	-1.54434	0.122506	0.998048
CD53	58.9797	-0.429428	0.305412	-1.40606	0.159706	0.998048
MYO5B	4497.91	-0.429266	0.410602	-1.04545	0.295813	0.998048
LOC101120993	10.6982	-0.429259	0.438683	-0.978518	0.327818	0.998048
TLL2	80.9655	-0.429191	0.253543	-1.69277	0.0904983	0.998048
LOC114116285	3.8179	-0.428905	0.571828	-0.750059	0.453219	0.998048
LOC101102973	9.4753	-0.428854	0.430516	-0.996139	0.319183	0.998048
TRNAC-GCA_224	4.14086	-0.42867	0.60516	-0.708358	0.478723	0.998048
GABRA2	149.528	-0.428552	0.284555	-1.50604	0.132057	0.998048
LOC114114852	12.3739	-0.428499	0.431572	-0.99288	0.320768	0.998048
RGS14	46.721	-0.42777	0.285751	-1.497	0.134393	0.998048
CTBS	7.48228	-0.427763	0.517017	-0.827368	0.408028	0.998048
RAC2	128.123	-0.425902	0.315274	-1.3509	0.176729	0.998048
FMO1	12.7298	-0.425835	0.400441	-1.06341	0.287594	0.998048
TRNAL-CAA_5	1.17054	-0.425732	1.11115	-0.383146	0.701611	0.998048
PNCK	26.8488	-0.425696	0.305436	-1.39373	0.163399	0.998048
LOC114117233	7.74544	-0.425463	0.439469	-0.968129	0.33298	0.998048
CNIH3	2.02161	-0.425231	0.798267	-0.532692	0.594247	0.998048
FAM81A	989.967	-0.425223	0.446344	-0.95268	0.340752	0.998048
RORB	5.44999	-0.424926	0.561003	-0.757439	0.448787	0.998048
BTLA	1.58034	-0.424601	1.00807	-0.4212	0.673609	0.998048
NEFL	6.12198	-0.424513	0.783258	-0.541984	0.58783	0.998048
GALNT3	7.92329	-0.424376	0.582218	-0.728895	0.466066	0.998048
TRNAG-CCC_119	4.20742	-0.424324	0.645463	-0.657394	0.510927	0.998048
APOBR	49.4026	-0.42412	0.279517	-1.51733	0.129183	0.998048
LOC101120476	10.7164	-0.42397	0.407873	-1.03947	0.298587	0.998048
LOC114109360	6.99269	-0.423929	0.474028	-0.894312	0.371155	0.998048
PTPRC	258.561	-0.423619	0.306277	-1.38312	0.166627	0.998048
B3GNT7	35.9891	-0.423458	0.245896	-1.7221	0.0850515	0.998048
LOC105605484	2.06052	-0.422966	0.856997	-0.493544	0.621628	0.998048
FOXC2	125.43	-0.422792	0.209863	-2.01462	0.0439449	0.998048
CELF6	1.59417	-0.422365	0.977845	-0.431935	0.665789	0.998048
LOC101102990	6.3556	-0.422293	0.465385	-0.907405	0.364193	0.998048
LOC101103702	5.72	-0.422076	0.512488	-0.823584	0.410176	0.998048
CCNA1	77.3059	-0.420982	0.175951	-2.39261	0.0167292	0.998048
LOC105605187	57.8348	-0.420951	0.261613	-1.60906	0.107604	0.998048
LOC114110472	112.299	-0.420927	0.408794	-1.02968	0.303161	0.998048
ANO9	1.42182	-0.42016	1.06425	-0.394795	0.692994	0.998048
LOC114115351	6.53904	-0.419587	0.426628	-0.983497	0.325363	0.998048
LOC114115694	4.89017	-0.419478	0.637285	-0.658227	0.510392	0.998048
IQCA1L	19.3087	-0.419412	0.426548	-0.983271	0.325474	0.998048
OPRD1	2.08402	-0.418653	0.815727	-0.513226	0.607793	0.998048
LOC114117136	6.67304	-0.418544	0.447119	-0.93609	0.349227	0.998048
LOC114116761	2.04049	-0.4184	0.888648	-0.470827	0.637764	0.998048
LOC114117996	1.20934	-0.418346	1.47583	-0.283464	0.776821	0.998048
LOC114117370	2.38736	-0.418344	0.954458	-0.438305	0.661165	0.998048
LOC114115308	56.6738	-0.418098	0.222945	-1.87534	0.0607458	0.998048
LOC114116973	4.80387	-0.417957	0.60962	-0.685603	0.492964	0.998048
LOC114116536	9.41964	-0.416826	0.450096	-0.926082	0.354404	0.998048
GRM8	2.63541	-0.41665	0.807257	-0.516131	0.605763	0.998048
LOC114108881	3.33132	-0.416285	0.738255	-0.563878	0.572837	0.998048
IL7R	48.9572	-0.416133	0.329173	-1.26418	0.206167	0.998048
KCNK3	280.805	-0.415828	0.255345	-1.62849	0.10342	0.998048
LOC101119679	83.2543	-0.414858	0.295888	-1.40208	0.160892	0.998048
TRNAG-CCC_109	5.33816	-0.414605	0.514564	-0.80574	0.420393	0.998048
LOC105610561	36.1915	-0.412913	0.249612	-1.65422	0.0980822	0.998048
NLRP1	58.0947	-0.412862	0.254942	-1.61943	0.105354	0.998048
LOC114117239	81.4201	-0.412849	0.645728	-0.639354	0.522592	0.998048
ATRNL1	219.727	-0.412732	0.162376	-2.54183	0.0110272	0.998048
LOC114110510	5.4898	-0.412533	0.574358	-0.718251	0.472603	0.998048
LOC114116876	10.3155	-0.412478	0.420684	-0.980494	0.326842	0.998048
LOC101118767	6.59271	-0.41239	0.551503	-0.747756	0.454607	0.998048
LOC101105208	47.8153	-0.41199	0.276715	-1.48886	0.136525	0.998048
NKX3-2	4.40827	-0.411175	0.631509	-0.6511	0.514982	0.998048
LOC101119989	99.6882	-0.410742	0.284986	-1.44127	0.149508	0.998048
CCN2	1232.11	-0.410521	0.30152	-1.36151	0.173353	0.998048
LOC105610529	11.134	-0.409712	0.394955	-1.03737	0.299566	0.998048
LOC114117550	3.41163	-0.409636	0.620112	-0.660583	0.50888	0.998048
AHCY	2518.58	-0.409564	0.175189	-2.33784	0.0193957	0.998048
LOC114111386	2.45094	-0.408644	0.795754	-0.513531	0.60758	0.998048
GPR132	17.811	-0.40864	0.49659	-0.822891	0.41057	0.998048
MPO	36.8805	-0.408602	0.652127	-0.626568	0.530942	0.998048
HOXA9	3.30936	-0.408508	0.856272	-0.477077	0.633307	0.998048
LOC114110327	4.80046	-0.408024	0.744203	-0.548269	0.583507	0.998048
GALNT6	15.8221	-0.407115	0.311402	-1.30736	0.19109	0.998048
LOC114113194	4.27424	-0.406977	0.570191	-0.713756	0.475378	0.998048
FAT3	1102.98	-0.406387	0.146157	-2.78048	0.00542785	0.998048
RIPPLY2	0.432323	-0.406342	2.13587	-0.190246	0.849116	0.998048
MAMDC2	40.5199	-0.406209	0.236801	-1.7154	0.0862711	0.998048
TRNAE-UUC_85	0.843125	-0.405797	1.51962	-0.267039	0.789439	0.998048
LOC114118428	4.6452	-0.40555	0.547741	-0.740404	0.459055	0.998048
PTHLH	5.0429	-0.405457	0.48291	-0.839611	0.401126	0.998048
ACOT7	369.22	-0.404761	0.223146	-1.81388	0.0696961	0.998048
LOC114118782	1.44007	-0.404429	1.09722	-0.368596	0.712429	0.998048
FXYD4	9.99536	-0.404111	0.429775	-0.940285	0.347072	0.998048
PTGER2	31.9802	-0.403996	0.238345	-1.69501	0.0900743	0.998048
ACAN	95.3138	-0.403602	0.28306	-1.42585	0.15391	0.998048
LOC114114234	101.846	-0.403596	0.25676	-1.57188	0.115978	0.998048
FGL2	47.8045	-0.403054	0.410864	-0.98099	0.326598	0.998048
TRNAW-CCA_149	1.11458	-0.40266	1.30738	-0.30799	0.75809	0.998048
LOC114110273	310.817	-0.402427	0.161644	-2.48958	0.0127893	0.998048
LOC114118587	4.4795	-0.402137	0.568118	-0.70784	0.479044	0.998048
LOC114109333	3.52681	-0.402084	0.59713	-0.673362	0.500717	0.998048
TNNC2	51.9424	-0.401134	0.157426	-2.54809	0.0108316	0.998048
ELFN2	13.2734	-0.400951	0.414679	-0.966894	0.333597	0.998048
MGAM	4.09855	-0.400893	0.692141	-0.579207	0.562449	0.998048
TRNAS-GGA_12	4.19371	-0.400609	0.684304	-0.585426	0.558261	0.998048
LOC101106776	2.48811	-0.400359	0.735659	-0.544218	0.586292	0.998048
SERPING1	531.595	-0.399729	0.177444	-2.25271	0.0242776	0.998048
LOC114118723	3.25392	-0.399241	0.653991	-0.610469	0.541551	0.998048
LOC101122694	0.435454	-0.399191	2.11771	-0.188501	0.850484	0.998048
SLC10A4	227.235	-0.398629	0.195666	-2.03729	0.0416206	0.998048
LOC105605134	0.461903	-0.398273	2.09502	-0.190105	0.849227	0.998048
HNF4A	9.35832	-0.398146	0.573809	-0.693865	0.487767	0.998048
UBE2L6	152.523	-0.397608	0.23317	-1.70523	0.0881517	0.998048
LOC101119426	391.15	-0.397295	0.168908	-2.35214	0.0186658	0.998048
S100A4	38.3398	-0.397018	0.29737	-1.3351	0.181844	0.998048
LOC114115073	9.33814	-0.396918	0.405857	-0.977975	0.328087	0.998048
DLGAP3	36.6063	-0.396902	0.210791	-1.88292	0.0597112	0.998048
LOC114117019	3.88398	-0.396859	0.557929	-0.711307	0.476894	0.998048
PTX4	0.405665	-0.396823	2.14718	-0.184811	0.853377	0.998048
KIAA1324	3.11107	-0.396706	0.707056	-0.561067	0.574752	0.998048
CTSW	64.5037	-0.396596	0.317878	-1.24763	0.212165	0.998048
NEFH	0.418019	-0.396486	2.13525	-0.185686	0.852691	0.998048
LOC114112130	8.22623	-0.395923	0.946201	-0.418435	0.675629	0.998048
TRNAW-CCA_152	1.25557	-0.395557	1.19204	-0.331833	0.740016	0.998048
OOEP	0.451994	-0.39547	2.10048	-0.188276	0.85066	0.998048
TLR10	6.10126	-0.395353	0.60332	-0.655297	0.512277	0.998048
ARHGAP15	28.4211	-0.394763	0.314592	-1.25484	0.209537	0.998048
ADAMTS16	72.4263	-0.394612	0.222857	-1.7707	0.076611	0.998048
LOC114114749	11.7072	-0.394554	0.345019	-1.14357	0.252801	0.998048
LOC105603432	3.34843	-0.394292	0.705465	-0.558911	0.576222	0.998048
LOC114118120	6.47057	-0.393799	0.469083	-0.839507	0.401185	0.998048
S100A6	3.31193	-0.393095	0.672415	-0.584601	0.558816	0.998048
LOC101108163	13.2553	-0.392929	0.381477	-1.03002	0.303	0.998048
TMEM132B	109.057	-0.392896	0.234806	-1.67328	0.094273	0.998048
LOC114116830	322.079	-0.392694	0.192799	-2.03681	0.0416692	0.998048
AHSP	19.5875	-0.39255	0.480247	-0.817393	0.413704	0.998048
LOC105601854	4.57407	-0.392501	1.14987	-0.341344	0.732845	0.998048
LOC101108961	2.80628	-0.392331	0.771533	-0.508509	0.611097	0.998048
LOC114110156	15.7676	-0.392315	0.396875	-0.988511	0.322903	0.998048
LOC114109266	2.18709	-0.391295	0.816619	-0.479165	0.631821	0.998048
TRNAE-UUC_24	3.53027	-0.391028	0.636233	-0.614598	0.53882	0.998048
SUSD3	51.4513	-0.390668	0.239644	-1.6302	0.103059	0.998048
TMEM255B	17.1779	-0.39026	0.322879	-1.20869	0.226783	0.998048
COL2A1	27.6767	-0.389919	0.288388	-1.35207	0.176354	0.998048
LOC101103547	2.96685	-0.389747	1.09443	-0.356118	0.721752	0.998048
LOC101104401	89.8774	-0.389379	0.308383	-1.26265	0.206715	0.998048
DNTT	6.82859	-0.38921	0.580177	-0.670848	0.502317	0.998048
LOC105604510	22.0513	-0.38868	0.279659	-1.38983	0.164579	0.998048
LOC101113108	3188.47	-0.388268	0.156728	-2.47734	0.0132364	0.998048
CASS4	24.5325	-0.388105	0.256456	-1.51334	0.130193	0.998048
LOC114117091	3.29198	-0.388058	0.84794	-0.457647	0.647206	0.998048
SCG5	72.405	-0.387894	0.201727	-1.92287	0.0544969	0.998048
GPR65	5.11113	-0.387804	0.572908	-0.676904	0.498467	0.998048
LOC114115455	5.98274	-0.387749	0.499204	-0.776734	0.437315	0.998048
RIMS2	9.72255	-0.387733	0.632	-0.613501	0.539545	0.998048
LOC114111287	11.6691	-0.387715	0.425393	-0.911428	0.36207	0.998048
C6H4orf36	1.87809	-0.387497	1.09367	-0.354309	0.723108	0.998048
LOC114109752	4.00167	-0.387091	0.791899	-0.488814	0.624974	0.998048
LOC105610629	0.789268	-0.386906	1.48203	-0.261065	0.794042	0.998048
DDX4	6.24595	-0.38685	0.490656	-0.788434	0.430443	0.998048
FABP1	7.1295	-0.386544	0.625237	-0.618236	0.53642	0.998048
SERPINF1	142.453	-0.386306	0.372606	-1.03677	0.299845	0.998048
NCF4	27.4287	-0.38575	0.268261	-1.43796	0.150444	0.998048
LOC114117131	18.0818	-0.385661	0.367656	-1.04897	0.294192	0.998048
IL20RB	6.14518	-0.38509	0.548542	-0.702025	0.482664	0.998048
LOC114113993	1.43987	-0.384925	1.1751	-0.327569	0.743237	0.998048
TAS2R39	3.19465	-0.383803	0.918175	-0.418006	0.675943	0.998048
TRNAI-AAU	0.878274	-0.382874	1.73594	-0.220558	0.825437	0.998048
LOC101121838	14.8757	-0.382705	0.318779	-1.20054	0.229931	0.998048
MGAT5B	3.11779	-0.382085	0.720227	-0.530507	0.595761	0.998048
NLGN3	118.879	-0.38161	0.135296	-2.82056	0.00479394	0.998048
LOC114112459	32.8025	-0.381602	0.293435	-1.30046	0.193442	0.998048
GFRA3	39.5376	-0.381467	0.20088	-1.89898	0.0575672	0.998048
LOC105610817	1.81614	-0.381069	0.868531	-0.438751	0.660842	0.998048
LOC114117824	1.23514	-0.380777	1.20482	-0.316043	0.75197	0.998048
FOXQ1	1.75075	-0.379288	1.03627	-0.366013	0.714356	0.998048
TRAF3IP2	91.0327	-0.379125	0.145739	-2.60139	0.00928468	0.998048
LOC105604962	15.9513	-0.37887	0.404873	-0.935774	0.349389	0.998048
LOC114114571	8.2202	-0.378422	0.502217	-0.753505	0.451147	0.998048
LOC114109487	3.05217	-0.3783	0.86611	-0.43678	0.662271	0.998048
LOC101118433	8.73868	-0.377847	0.382718	-0.987274	0.323508	0.998048
LOC101117657	73.689	-0.377615	0.21375	-1.76662	0.0772921	0.998048
LOC105611011	1.58284	-0.377024	1.03188	-0.365376	0.714831	0.998048
CTLA4	7.84952	-0.376881	0.53553	-0.703753	0.481586	0.998048
LOC114108894	14.1435	-0.376823	0.391488	-0.962541	0.335778	0.998048
PYGM	10664.3	-0.376713	0.194276	-1.93907	0.052493	0.998048
RASSF5	396.265	-0.376608	0.133573	-2.81948	0.00481008	0.998048
LOC114109787	0.87818	-0.376504	1.9975	-0.188488	0.850494	0.998048
KRT222	4.10307	-0.376458	0.766631	-0.491056	0.623387	0.998048
RAB33A	31.9001	-0.375054	0.274564	-1.366	0.171939	0.998048
LOC101103029	26.4446	-0.374038	0.307141	-1.21781	0.223297	0.998048
LOC114115961	1.75434	-0.374006	0.928747	-0.4027	0.687169	0.998048
DCC	53.2394	-0.373741	0.493535	-0.757273	0.448886	0.998048
SIX2	34.7987	-0.373599	0.352035	-1.06126	0.288574	0.998048
ACTA2	5946.84	-0.373505	0.182367	-2.04809	0.0405511	0.998048
LOC114110363	6.00745	-0.372765	0.485317	-0.768085	0.442437	0.998048
LOC114110978	0.971925	-0.372687	1.14861	-0.324469	0.745583	0.998048
UBXN10	17.4147	-0.371667	0.402995	-0.922262	0.356392	0.998048
LOC101109939	4.95042	-0.371568	0.554143	-0.670528	0.502521	0.998048
SERTM1	49.3136	-0.371329	0.26314	-1.41115	0.158202	0.998048
ZSCAN31	38.1236	-0.371258	0.251318	-1.47724	0.139611	0.998048
MCHR1	16.1759	-0.371168	0.387665	-0.957445	0.338343	0.998048
SLC22A16	37.5501	-0.371112	0.207577	-1.78783	0.0738034	0.998048
ETNPPL	8.667	-0.371023	0.415283	-0.893422	0.371631	0.998048
RHEBL1	8.7268	-0.370918	0.41789	-0.887598	0.374757	0.998048
C1H1orf94	0.398337	-0.37067	2.55531	-0.145059	0.884664	0.998048
MATN4	41.6007	-0.370666	0.340273	-1.08932	0.276012	0.998048
SLC6A1	2.20973	-0.37064	0.8508	-0.435637	0.6631	0.998048
LOC106992013	1.78374	-0.370526	0.986553	-0.375577	0.707232	0.998048
SCML4	2.80979	-0.370205	0.799872	-0.46283	0.643486	0.998048
LOC105616747	2.72866	-0.370151	0.846773	-0.437132	0.662016	0.998048
LOC114114879	0.442887	-0.369935	2.49035	-0.148547	0.881911	0.998048
LOC114118597	16.0383	-0.369872	0.481491	-0.768181	0.442379	0.998048
LOC114115952	10.0718	-0.369791	0.397391	-0.930548	0.352088	0.998048
LOC101120482	0.46303	-0.369736	2.47356	-0.149475	0.881179	0.998048
TRNAE-UUC_49	0.992246	-0.36937	1.21097	-0.30502	0.760351	0.998048
LOC114117712	38.8151	-0.369198	0.788279	-0.468359	0.639528	0.998048
C13H20orf204	18.2837	-0.368996	0.385432	-0.957355	0.338388	0.998048
LOC105607861	7.31538	-0.36892	0.481943	-0.765485	0.443983	0.998048
LOC114109264	4.74638	-0.368691	0.551417	-0.668625	0.503735	0.998048
LOC106990414	1828.26	-0.367742	0.168676	-2.18017	0.029245	0.998048
LOC114109153	7.26415	-0.367504	0.684324	-0.537032	0.591245	0.998048
SLIT1	828.467	-0.367502	0.767617	-0.478757	0.632111	0.998048
ADAMTSL2	194.536	-0.367168	0.244355	-1.5026	0.132941	0.998048
LOC105603051	0.957722	-0.367146	1.39483	-0.263219	0.792382	0.998048
LOC114113923	92.3837	-0.36711	0.356557	-1.0296	0.303199	0.998048
CHRM4	274.315	-0.367018	0.416695	-0.880784	0.378435	0.998048
LOC101103517	2.27537	-0.367	0.804924	-0.455944	0.64843	0.998048
LOC114118596	12.8362	-0.366499	0.430138	-0.85205	0.394186	0.998048
LOC114118466	18.08	-0.366371	0.409451	-0.894785	0.370902	0.998048
DEF6	45.5438	-0.366339	0.217541	-1.684	0.0921812	0.998048
LOC114117081	21.1085	-0.366174	0.327529	-1.11799	0.263572	0.998048
TMEM275	0.400049	-0.365118	2.14556	-0.170174	0.864874	0.998048
LOC114110709	0.406378	-0.365095	2.14432	-0.170262	0.864804	0.998048
GLRX	263.06	-0.36483	0.194665	-1.87415	0.0609104	0.998048
LOC101116273	410.522	-0.364773	0.198393	-1.83864	0.0659678	0.998048
LOC101115732	0.407342	-0.364731	2.13729	-0.170652	0.864498	0.998048
LOC114113319	0.409943	-0.364678	2.1344	-0.170858	0.864336	0.998048
LOC114115474	0.442021	-0.364486	2.11179	-0.172595	0.862969	0.998048
LOC114117367	4.39192	-0.364318	0.537814	-0.677406	0.498149	0.998048
AGXT2	0.434529	-0.364206	2.10923	-0.172672	0.862909	0.998048
LOC114115359	33.9024	-0.364145	0.268777	-1.35482	0.175474	0.998048
LOC114113351	0.458352	-0.363946	2.09576	-0.173659	0.862134	0.998048
LOC114116393	8.50968	-0.363922	0.408087	-0.891776	0.372513	0.998048
SNCB	1.7181	-0.363776	1.02856	-0.353674	0.723583	0.998048
LOC106991526	1.28463	-0.363726	1.16336	-0.31265	0.754547	0.998048
LOC105603406	16.501	-0.363656	0.333913	-1.08908	0.276121	0.998048
SCG2	1.80205	-0.363026	0.924437	-0.392699	0.694542	0.998048
LOC114112166	23.5725	-0.361567	0.526583	-0.68663	0.492316	0.998048
HHIP	12.7983	-0.360614	0.439397	-0.820702	0.411816	0.998048
TMEM205	118.307	-0.360494	0.139332	-2.5873	0.00967321	0.998048
TKTL1	42.7898	-0.360224	0.215236	-1.67362	0.094205	0.998048
SLC6A17	661.543	-0.360104	0.416251	-0.865113	0.386977	0.998048
LOC105604596	8.10347	-0.359708	0.427011	-0.842385	0.399573	0.998048
ANXA13	6.76646	-0.359443	0.47516	-0.756466	0.44937	0.998048
XKR9	0.398843	-0.35901	1.872	-0.191778	0.847916	0.998048
MPZ	82.683	-0.358809	0.319044	-1.12464	0.260742	0.998048
PNPLA3	4.83689	-0.358743	0.619081	-0.579476	0.562268	0.998048
LCP2	118.253	-0.358682	0.218865	-1.63883	0.101249	0.998048
MAP7D2	1.29762	-0.358654	1.02688	-0.349265	0.72689	0.998048
EPOR	5.44425	-0.358615	0.520238	-0.689329	0.490616	0.998048
[truncated: 26,526 more rows]
