# Supplementary material for: Developmental programming: adverse sexually dimorphic transcriptional programming of gestational testosterone excess in cardiac left ventricle of fetal sheep
Source: Sci Rep. 2023 Feb 15;13:2682. doi: 10.1038/s41598-023-29212-9 (PMC9932081; doi:10.1038/s41598-023-29212-9)
Supplement: Supplementary file 12 — Supplementary Table S5. [file 41598_2023_29212_MOESM12_ESM.xlsx]

## Sheet: singleendmalecoding
				SUPPLEMENTAL TABLE S5
	baseMean	log2FoldChange	lfcSE	stat	pvalue	padj
LOC105615954	349.312	-0.982057	0.131122	-7.48963	6.91e-14	1.67e-09
CAPN6	1880.4	-0.712697	0.126518	-5.63318	1.77e-08	0.000214438
ZAR1	114.121	-0.773558	0.147853	-5.23196	1.68e-07	0.00135534			upregulated by T in males FDR<0.05, abs(log2FC)>0.5
C1QA	227.043	0.831283	0.18064	4.60188	4.19e-06	0.0253753			downregulated by T in males FDR<0.05,abs(log2FC)<0.5
LOC105609598	141.11	-0.710863	0.164364	-4.32493	1.53e-05	0.0739773
GAS1	475.344	0.308007	0.0735264	4.18906	2.8e-05	0.113173
F2R	1975.47	-0.313142	0.0795426	-3.93678	8.26e-05	0.200193
LOC101114456	90.1465	0.977185	0.246745	3.9603	7.49e-05	0.200193
AHSP	23.8535	1.73284	0.435219	3.98154	6.85e-05	0.200193
LOC101123097	267.193	-0.62314	0.156135	-3.99103	6.58e-05	0.200193
PLAC9	223.133	0.379092	0.0996879	3.80279	0.000143077	0.315315
FLRT3	574.182	-0.328797	0.0878235	-3.74384	0.000181229	0.366114
C1QC	819.08	0.617386	0.171163	3.607	0.000309763	0.400852
PPM1K	3562.33	-0.332009	0.0915016	-3.62845	0.000285133	0.400852
ATP10D	703.267	-0.238176	0.065042	-3.66189	0.000250365	0.400852
PIK3R5	80.8657	0.553292	0.153216	3.61118	0.000304802	0.400852
TNFRSF1B	492.123	0.368384	0.0998846	3.6881	0.000225935	0.400852
SYT12	51.2413	0.66568	0.184741	3.60332	0.000314174	0.400852
SYT17	846.216	0.243275	0.0664748	3.65966	0.000252547	0.400852
LOC114113924	13.6603	-1.41931	0.420477	-3.37547	0.000736889	0.610389
LOC101110111	298.577	0.297349	0.0880507	3.37701	0.000732771	0.610389
LOC114111395	49.024	-1.40306	0.403434	-3.4778	0.000505542	0.610389
ANKLE1	66.1941	0.733542	0.216175	3.39328	0.000690622	0.610389
FAM84B	225.534	0.461877	0.134918	3.42339	0.00061845	0.610389
SIDT2	861.858	0.248689	0.0723518	3.43722	0.000587708	0.610389
NR1H3	432.448	0.217168	0.0640774	3.38916	0.000701074	0.610389
STXBP6	1425.76	-0.284808	0.0845465	-3.36865	0.00075537	0.610389
FERMT3	166.799	0.578063	0.169459	3.41122	0.000646736	0.610389
CCBE1	236.698	0.416818	0.120453	3.46041	0.000539354	0.610389
PDIA2	714.917	-0.319809	0.0929577	-3.44038	0.000580904	0.610389
ECT2L	41.8561	1.09659	0.328221	3.341	0.000834758	0.652781
HBM	38.1296	1.14687	0.345231	3.32204	0.000893631	0.676981
LOC114113111	24479.2	-0.248162	0.0762984	-3.25251	0.00114389	0.770797
ACADL	471.063	-0.304571	0.0936473	-3.25232	0.00114465	0.770797
LOC114115393	21.9983	1.84818	0.564403	3.27457	0.00105824	0.770797
LOC101110964	46.567	1.19787	0.367626	3.2584	0.00112042	0.770797
NAB1	1279.2	0.172472	0.0535547	3.22049	0.00127972	0.823533
CDH12	247.113	-0.53838	0.167303	-3.21799	0.00129091	0.823533
LOC101101979	45.6474	-0.922164	0.288081	-3.20105	0.00136926	0.848928
RIN2	1719.4	0.18404	0.0576116	3.1945	0.00140076	0.848928
ITGB2	229.033	0.589171	0.185408	3.17771	0.00148445	0.87771
EHD3	395.27	0.425757	0.135429	3.14376	0.00166792	0.898525
RAC2	103.134	0.547867	0.173829	3.15175	0.00162293	0.898525
SLC37A2	109.4	0.589961	0.187361	3.1488	0.00163945	0.898525
CORO1A	249.756	0.443564	0.140295	3.16164	0.00156882	0.898525
MPEG1	531.205	0.6894	0.221485	3.11262	0.00185433	0.97723
LOC114113923	66.8968	-0.719323	0.243321	-2.95628	0.00311379	0.999864
RTP5	1.19836	1.42875	1.06453	1.34214	0.179549	0.999864
PDCD1	64.7753	-0.110122	0.157273	-0.700192	0.483807	0.999864
NEU4	0.321672	-0.0398438	2.20096	-0.0181029	0.985557	0.999864
GAL3ST2	0.739553	0.368779	1.7214	0.214232	0.830366	0.999864
D2HGDH	2128.3	-0.113744	0.0713738	-1.59363	0.111018	0.999864
ING5	962.283	-0.00543426	0.0674252	-0.0805968	0.935763	0.999864
DTYMK	591.333	0.117199	0.125506	0.933812	0.350401	0.999864
ATG4B	1217.75	0.0141172	0.0506356	0.278801	0.780398	0.999864
THAP4	1309.37	0.0601429	0.0775196	0.775842	0.437842	0.999864
LOC105612006	93.9646	0.241965	0.152788	1.58366	0.11327	0.999864
BOK	414.952	0.140322	0.10234	1.37113	0.170335	0.999864
STK25	1792.21	0.0545923	0.0580919	0.939758	0.347342	0.999864
FARP2	792.97	-0.117228	0.0616101	-1.90273	0.0570754	0.999864
2021-09-02	10133.2	0.0365391	0.0453137	0.806358	0.420036	0.999864
HDLBP	8960.74	0.0486591	0.0599858	0.811178	0.417263	0.999864
PPP1R7	786.205	-0.049708	0.0596816	-0.832886	0.404909	0.999864
PASK	461.037	0.010409	0.132882	0.0783326	0.937564	0.999864
MTERF4	591.238	-0.00280861	0.0691117	-0.0406387	0.967584	0.999864
SNED1	471.584	0.0908979	0.157565	0.576891	0.564013	0.999864
CROCC2	13.628	0.501746	0.400882	1.25161	0.210714	0.999864
MAB21L4	0.237039	-0.520741	3.11654	-0.167089	0.8673	0.999864
AGXT	0.437064	0.483737	2.10989	0.229271	0.818658	0.999864
KIF1A	186.735	0.0642947	0.192969	0.333186	0.738994	0.999864
GPR35	13.6363	0.24416	0.342388	0.713109	0.475778	0.999864
CAPN10	819.259	0.0700042	0.0649262	1.07821	0.28094	0.999864
LOC114113946	379.798	-0.202063	0.195427	-1.03396	0.301157	0.999864
RNPEPL1	2764.45	-0.00594594	0.0647452	-0.091836	0.926828	0.999864
DUSP28	634.749	0.062531	0.0847991	0.737402	0.460878	0.999864
ANKMY1	18.5333	-0.319191	0.30399	-1.05001	0.293716	0.999864
GPC1	4772.21	0.00154208	0.0501672	0.0307389	0.975478	0.999864
LOC114113949	16.7934	-0.316444	0.325879	-0.971046	0.331526	0.999864
LOC114113952	9.1374	0.250994	0.375479	0.668464	0.503837	0.999864
LOC101107492	0.0788272	0.441042	3.11654	0.141517	0.887462	0.999864
LOC114112937	0.08533	0.441042	3.11654	0.141517	0.887462	0.999864
LOC101107754	0.347004	1.88801	2.54028	0.74323	0.457343	0.999864
NDUFA10	4554.13	-0.0174396	0.0796941	-0.218832	0.826781	0.999864
HDAC4	1434.92	0.0343393	0.0656875	0.522768	0.601136	0.999864
TWIST2	39.1354	0.238616	0.294994	0.808883	0.418582	0.999864
LOC105609211	84.5559	0.375637	0.231315	1.62392	0.104393	0.999864
LOC105609212	19.4492	0.0407	0.293449	0.138695	0.889691	0.999864
ASB1	3409.95	0.0697194	0.0479407	1.45428	0.145868	0.999864
TRAF3IP1	583.474	0.0660992	0.0572215	1.15515	0.248031	0.999864
PER2	208.832	0.230703	0.111327	2.07229	0.038238	0.999864
HES6	20.2961	-0.0293987	0.263561	-0.111544	0.911185	0.999864
LOC114113958	195.037	0.169513	0.109181	1.55259	0.120521	0.999864
ILKAP	1227.02	0.0760216	0.0446488	1.70266	0.0886322	0.999864
ERFE	324.658	-0.0591332	0.144204	-0.410067	0.681757	0.999864
KLHL30	1261.65	0.216478	0.127539	1.69734	0.0896322	0.999864
LOC106990829	52.5658	0.432827	0.221637	1.95287	0.0508355	0.999864
ESPNL	5.96023	0.488324	0.530448	0.920588	0.357265	0.999864
LOC106990828	32.8312	0.612855	0.219995	2.78577	0.00534004	0.999864
LOC105609220	24.2762	-0.0240239	0.285702	-0.0840871	0.932987	0.999864
UBE2F	614.663	0.120837	0.0517293	2.33595	0.0194941	0.999864
RAMP1	1090.49	-0.0351786	0.142803	-0.246344	0.805416	0.999864
RBM44	10.7676	0.29144	0.391841	0.743772	0.457014	0.999864
LRRFIP1	11631.5	-0.0362824	0.0493971	-0.734504	0.462642	0.999864
LOC114112941	134.977	-0.159507	0.201807	-0.790393	0.429298	0.999864
RAB17	2.51481	0.744749	0.761134	0.978473	0.32784	0.999864
PRLH	0.0840774	0.441042	3.11654	0.141517	0.887462	0.999864
MLPH	106.039	-0.23989	0.654119	-0.366737	0.713815	0.999864
COL6A3	14650.9	0.0746854	0.0941997	0.792841	0.42787	0.999864
COPS8	1644.79	0.00321496	0.0691808	0.0464718	0.962934	0.999864
LOC114113974	0.169407	0.921936	3.11654	0.29582	0.767367	0.999864
TRNAC-ACA_1	0.17066	0.921936	3.11654	0.29582	0.767367	0.999864
LOC105609224	0.785079	0.226651	1.53207	0.147938	0.882392	0.999864
ACKR3	467.121	0.142913	0.105616	1.35313	0.176013	0.999864
IQCA1	19.4407	0.10842	0.353773	0.306467	0.759249	0.999864
ASB18	441.704	-0.395786	0.336943	-1.17464	0.240139	0.999864
GBX2	0.183528	-0.0398495	3.11654	-0.0127864	0.989798	0.999864
LOC114113981	3.05758	-0.265489	0.680148	-0.390339	0.696286	0.999864
AGAP1	2924.75	0.0867325	0.049479	1.75292	0.0796163	0.999864
SH3BP4	984.018	0.13491	0.0854951	1.57799	0.114568	0.999864
ARL4C	281.137	0.101598	0.0956136	1.06259	0.287967	0.999864
SPP2	0.100567	-0.520743	3.11654	-0.16709	0.867299	0.999864
TRPM8	110.167	0.666997	0.327816	2.03467	0.041884	0.999864
HJURP	687.721	0.00236682	0.137871	0.0171669	0.986303	0.999864
LOC105616272	6.42189	-0.207704	0.508267	-0.40865	0.682796	0.999864
LOC105616273	1.3432	0.318529	1.04651	0.304372	0.760844	0.999864
UGT1A3	0.179716	-0.0398495	3.11654	-0.0127864	0.989798	0.999864
DNAJB3	0.0772797	-0.520743	3.11654	-0.16709	0.867299	0.999864
USP40	2603.79	0.0863346	0.0583224	1.4803	0.138794	0.999864
LOC114111360	2.50169	-1.28353	0.896401	-1.43187	0.152181	0.999864
DGKD	1566.76	-0.0867994	0.0698199	-1.24319	0.213798	0.999864
LOC114114002	0.0899827	0.441042	3.11654	0.141517	0.887462	0.999864
LOC114114003	31.7998	0.0193881	0.215868	0.0898147	0.928434	0.999864
SAG	1.65293	-0.319898	0.873639	-0.366168	0.71424	0.999864
LOC101112693	671.801	0.0157922	0.0614524	0.256982	0.797192	0.999864
LOC114111333	9.59998	0.310438	0.389425	0.797171	0.425352	0.999864
LOC114111327	3422.65	0.0718505	0.108025	0.665127	0.505969	0.999864
LOC105616381	82.3218	-0.188949	0.135259	-1.39694	0.162431	0.999864
INPP5D	509.557	0.198602	0.0739553	2.68543	0.00724372	0.999864
LOC114114006	14.7814	0.161103	0.297502	0.541519	0.58815	0.999864
NGEF	13.9591	-0.26298	0.466758	-0.563418	0.57315	0.999864
SNORC	0.35995	-1.01917	2.54645	-0.400234	0.688984	0.999864
GIGYF2	2728.95	0.0181238	0.0436743	0.414976	0.67816	0.999864
KCNJ13	229.011	-0.154456	0.145253	-1.06336	0.287618	0.999864
EFHD1	3025.55	0.284345	0.162979	1.74467	0.0810418	0.999864
ZSCAN20	671.405	0.0903873	0.0716092	1.26223	0.206866	0.999864
CSMD2	8.41818	-0.600126	0.419739	-1.42976	0.152786	0.999864
C1H1orf94	0.0770073	-0.520743	3.11654	-0.16709	0.867299	0.999864
GJB5	6.24531	-0.331611	0.567197	-0.584648	0.558784	0.999864
GJB4	5.20444	-0.409635	0.599271	-0.683556	0.494255	0.999864
GJB3	21.4432	0.0520131	0.290194	0.179236	0.857753	0.999864
GJA4	1804.61	0.198953	0.125902	1.58022	0.114057	0.999864
SMIM12	863.853	0.120138	0.0950441	1.26403	0.20622	0.999864
DLGAP3	34.544	0.0160534	0.217606	0.0737727	0.941191	0.999864
LOC101114743	4.51105	-0.920263	0.552453	-1.66578	0.095758	0.999864
TMEM35B	17.3611	-0.0615252	0.313701	-0.196127	0.844511	0.999864
ZMYM6	774.756	-0.00364023	0.0663135	-0.0548942	0.956223	0.999864
ZMYM1	1382.46	-0.0775043	0.0711303	-1.08961	0.275885	0.999864
LOC105602104	4.82606	-0.151972	0.532563	-0.28536	0.775368	0.999864
SFPQ	10608.4	-0.0066929	0.0656463	-0.101954	0.918793	0.999864
LOC101109132	40.8202	0.0945494	0.194855	0.485229	0.627514	0.999864
LOC114111011	17.4309	0.243871	0.342207	0.712642	0.476067	0.999864
ZMYM4	2368.44	-0.0456337	0.0458369	-0.995567	0.319461	0.999864
LOC114114023	2.39007	0.522015	0.891558	0.585509	0.558205	0.999864
LOC101109655	45.5774	-0.298836	0.211822	-1.41079	0.158308	0.999864
KIAA0319L	1363.45	0.0522961	0.0625845	0.835607	0.403376	0.999864
NCDN	579.376	0.0779969	0.0734674	1.06165	0.288393	0.999864
TFAP2E	28.6043	-0.106076	0.231098	-0.459008	0.646228	0.999864
PSMB2	766.13	-0.0229853	0.0716981	-0.320584	0.748526	0.999864
C1H1orf216	44.9203	0.110369	0.208986	0.528118	0.597417	0.999864
CLSPN	443.566	-0.114324	0.138074	-0.82799	0.407676	0.999864
AGO4	1051.66	0.0973514	0.067703	1.43792	0.150457	0.999864
AGO1	1907.97	-0.00770262	0.0492183	-0.156499	0.87564	0.999864
LOC114114040	147.429	-0.0970936	0.122588	-0.792035	0.42834	0.999864
AGO3	2351.62	0.00760202	0.0703877	0.108002	0.913994	0.999864
LOC114114045	64.8576	-0.484605	0.208772	-2.32122	0.020275	0.999864
LOC114111240	4.01814	-0.0372776	0.726945	-0.0512798	0.959103	0.999864
TEKT2	16.3984	-0.603637	0.585937	-1.03021	0.302912	0.999864
ADPRHL2	728.611	-0.0278099	0.0753019	-0.369312	0.711896	0.999864
COL8A2	506.421	0.0353488	0.156331	0.226115	0.821112	0.999864
TRAPPC3	658.902	0.016501	0.0796023	0.207293	0.835781	0.999864
MAP7D1	5401.76	0.0395063	0.0718404	0.549917	0.582376	0.999864
THRAP3	6642.68	-0.0265677	0.0462654	-0.574246	0.565801	0.999864
SH3D21	74.8704	-0.650191	0.308299	-2.10896	0.0349482	0.999864
EVA1B	871.482	0.0569145	0.0699792	0.813306	0.416043	0.999864
STK40	1379.67	0.0666621	0.0560596	1.18913	0.234389	0.999864
LSM10	176.926	0.120098	0.099234	1.21025	0.226183	0.999864
OSCP1	74.6026	-0.0179957	0.171423	-0.104978	0.916393	0.999864
MRPS15	825.872	0.0466724	0.0666563	0.700195	0.483805	0.999864
CSF3R	41.1205	0.367564	0.289849	1.26812	0.204755	0.999864
GRIK3	16.1081	0.0406236	0.380517	0.106759	0.91498	0.999864
LOC105603244	7.08043	-0.158615	0.447481	-0.354461	0.722993	0.999864
ZC3H12A	237.294	-0.0252633	0.104512	-0.241728	0.808991	0.999864
MEAF6	1055.11	0.107031	0.0562485	1.90283	0.0570627	0.999864
SNIP1	428.566	-0.00638908	0.083181	-0.0768094	0.938775	0.999864
DNALI1	40.3957	-0.186386	0.191228	-0.974683	0.329718	0.999864
GNL2	854.874	0.0605315	0.110374	0.548422	0.583402	0.999864
RSPO1	0.465337	1.56872	2.04018	0.768911	0.441946	0.999864
C1H1orf109	211.994	0.0358736	0.133297	0.269126	0.787833	0.999864
CDCA8	406.277	-0.0424795	0.155079	-0.273921	0.784145	0.999864
EPHA10	37.5926	-0.134005	0.30427	-0.440416	0.659636	0.999864
MANEAL	183.469	0.0332949	0.0982489	0.338883	0.734698	0.999864
YRDC	449.755	0.0738688	0.0758355	0.974065	0.330024	0.999864
C1H1orf122	237.662	0.071727	0.0962429	0.745271	0.456108	0.999864
MTF1	880.863	0.0278864	0.069543	0.400995	0.688423	0.999864
INPP5B	485.412	0.0708131	0.0760708	0.930884	0.351913	0.999864
SF3A3	1108.21	0.0453565	0.0658098	0.689205	0.490694	0.999864
FHL3	670.719	0.104588	0.103417	1.01132	0.311863	0.999864
LOC101117458	197.183	0.00969049	0.0982855	0.0985953	0.92146	0.999864
LOC114112957	3.76449	0.314858	0.614603	0.512295	0.608444	0.999864
LOC114112960	1.41086	0.18407	1.03333	0.178134	0.858618	0.999864
RRAGC	467.361	-0.0121058	0.0856059	-0.141413	0.887544	0.999864
MYCBP	347.282	0.02037	0.086446	0.235638	0.813714	0.999864
GJA9	72.0876	0.0263144	0.180546	0.145749	0.88412	0.999864
RHBDL2	35.4407	0.0141644	0.207308	0.0683256	0.945526	0.999864
AKIRIN1	387.345	-0.0566825	0.0873648	-0.648802	0.516466	0.999864
LOC114114099	30.8921	-0.35992	0.236941	-1.51903	0.128756	0.999864
NDUFS5	2124.99	0.038555	0.0727582	0.529906	0.596177	0.999864
MACF1	60564.8	-0.0644574	0.0672569	-0.958377	0.337873	0.999864
LOC114110953	16.8989	0.185276	0.349854	0.529582	0.596402	0.999864
KIAA0754	15160.7	-0.0690888	0.0705021	-0.979953	0.327109	0.999864
BMP8A	49.1791	0.551638	0.278939	1.97763	0.0479704	0.999864
LOC105604051	8.53209	0.133153	0.449664	0.296116	0.767141	0.999864
PABPC4	6076.06	-0.0277932	0.0638954	-0.43498	0.663577	0.999864
LOC114111320	18.8648	-0.449179	0.273519	-1.64222	0.100544	0.999864
HEYL	1375.56	0.167566	0.118062	1.41931	0.155809	0.999864
NT5C1A	270.761	-0.143452	0.189652	-0.756398	0.44941	0.999864
HPCAL4	22.6751	0.0593817	0.423506	0.140214	0.888491	0.999864
PPIE	550.787	0.0905382	0.0854309	1.05978	0.289244	0.999864
BMP8B	39.6009	-0.0323803	0.337745	-0.0958721	0.923622	0.999864
OXCT2	0.647928	-0.75925	1.73476	-0.437669	0.661626	0.999864
TRIT1	991.816	-0.119246	0.0791462	-1.50666	0.131898	0.999864
MYCL	39.4192	0.451492	0.296543	1.52252	0.127878	0.999864
MFSD2A	3.45161	0.301417	0.677257	0.445055	0.65628	0.999864
CAP1	1840.87	0.0943545	0.0650744	1.44995	0.147073	0.999864
PPT1	1558.93	0.124123	0.0668581	1.85652	0.0633801	0.999864
LOC114111355	2.11826	-0.172377	0.942232	-0.182945	0.854841	0.999864
LOC105603393	3.3129	-0.260328	0.655541	-0.39712	0.691279	0.999864
RLF	1842.15	0.0846881	0.0940379	0.900574	0.367815	0.999864
TMCO2	17.8564	-0.337045	0.325822	-1.03445	0.300928	0.999864
ZMPSTE24	317.999	-0.042618	0.0782305	-0.544775	0.585909	0.999864
LOC105604745	10.5652	0.143597	0.345159	0.41603	0.677388	0.999864
COL9A2	4.82299	-0.882074	0.567972	-1.55302	0.120417	0.999864
SMAP2	657.931	0.0691078	0.0572716	1.20667	0.22756	0.999864
ZFP69B	18.972	0.111491	0.293367	0.380039	0.703916	0.999864
ZFP69	625.967	-0.0569396	0.0810997	-0.702094	0.48262	0.999864
EXO5	350.583	-0.0377231	0.0821542	-0.459175	0.646109	0.999864
ZNF684	53.6468	-0.0808989	0.191394	-0.422682	0.672527	0.999864
RIMS3	47.3409	0.108821	0.200134	0.54374	0.58662	0.999864
LOC105605528	688.069	-0.0937704	0.126001	-0.744203	0.456754	0.999864
NFYC	2490.81	-0.0521452	0.0527343	-0.988829	0.322747	0.999864
MIR30C	16.3379	-0.330885	0.326413	-1.0137	0.310725	0.999864
KCNQ4	103.343	0.0948338	0.185037	0.512513	0.608292	0.999864
CITED4	302.218	0.158949	0.0869996	1.82701	0.0676989	0.999864
CTPS1	725.403	0.0235873	0.100826	0.233942	0.81503	0.999864
SLFNL1	17.2497	-0.059192	0.508695	-0.11636	0.907367	0.999864
SCMH1	1445.11	0.0165591	0.0608378	0.272184	0.78548	0.999864
LOC114111142	12.9211	-0.550397	0.373021	-1.47551	0.140076	0.999864
FOXO6	37.3516	0.133012	0.301436	0.44126	0.659025	0.999864
EDN2	0.93292	-1.43677	1.27959	-1.12284	0.261507	0.999864
HIVEP3	180.086	0.218832	0.144296	1.51655	0.129381	0.999864
LOC114114913	6.26546	-0.0221803	0.500448	-0.0443209	0.964649	0.999864
TRNAC-GCA	0.977831	0.437003	1.173	0.372552	0.709482	0.999864
GUCA2B	0.0772797	-0.520743	3.11654	-0.16709	0.867299	0.999864
GUCA2A	3.23465	0.0221633	0.635857	0.0348557	0.972195	0.999864
FOXJ3	2308.98	-0.0186287	0.0594614	-0.313291	0.754059	0.999864
LOC114111265	0.0829608	0.441042	3.11654	0.141517	0.887462	0.999864
RIMKLA	377.363	0.196446	0.156512	1.25515	0.209425	0.999864
ZMYND12	4.00468	-0.874803	1.01169	-0.864695	0.387206	0.999864
PPCS	511.738	-0.0174387	0.0926329	-0.188256	0.850676	0.999864
CCDC30	213.937	0.0133374	0.115453	0.115522	0.908031	0.999864
PPIH	304.635	-0.104713	0.0975952	-1.07293	0.283303	0.999864
YBX1	13663.6	-0.0601076	0.0805037	-0.746644	0.455278	0.999864
CLDN19	120.537	-0.212291	0.262774	-0.807883	0.419158	0.999864
P3H1	1918.08	0.0376672	0.0575409	0.654616	0.512715	0.999864
C1H1orf50	552.018	-0.0450422	0.0789593	-0.570448	0.568374	0.999864
TMEM269	45.6695	-0.15092	0.207916	-0.725868	0.46792	0.999864
SVBP	521.243	0.0982546	0.0991165	0.991304	0.321537	0.999864
ERMAP	3.17094	0.890225	0.744121	1.19634	0.231562	0.999864
ZNF691	624.503	0.0581055	0.0903493	0.64312	0.520146	0.999864
SLC2A1	555.986	0.473922	0.191646	2.47291	0.0134019	0.999864
LOC101104625	0.0713174	0.441042	3.11654	0.141517	0.887462	0.999864
FAM183A	0.237248	-0.52074	2.78431	-0.187027	0.851639	0.999864
EBNA1BP2	449.604	0.0508258	0.0786406	0.646305	0.518082	0.999864
CFAP57	2.50281	-0.214683	0.712041	-0.301503	0.763031	0.999864
TMEM125	2.17277	0.0543776	1.15639	0.0470235	0.962494	0.999864
C1H1orf210	23.5279	-0.155825	0.258515	-0.60277	0.546662	0.999864
LOC101109657	15.9044	-0.161781	0.354363	-0.456541	0.648001	0.999864
TIE1	3003.66	-0.0411421	0.0981948	-0.418985	0.675227	0.999864
LOC105607154	8.19512	-0.409463	0.579079	-0.707094	0.479508	0.999864
MPL	4.63662	-0.274377	0.635083	-0.432033	0.665718	0.999864
LOC114111150	0.0899827	0.441042	3.11654	0.141517	0.887462	0.999864
CDC20	1211.71	0.0381026	0.139134	0.273855	0.784196	0.999864
ELOVL1	759.485	-0.0445259	0.0705368	-0.631244	0.527881	0.999864
MED8	319.8	-0.0758127	0.0792641	-0.956457	0.338841	0.999864
SZT2	2910.55	-0.0501942	0.081654	-0.614719	0.538741	0.999864
LOC114114543	17.9867	-0.544463	0.339145	-1.6054	0.108406	0.999864
HYI	326.61	0.0721737	0.0903007	0.799259	0.42414	0.999864
PTPRF	7158.45	0.000484376	0.0632418	0.00765911	0.993889	0.999864
KDM4A	2685.6	0.00335241	0.0512317	0.0654362	0.947827	0.999864
ST3GAL3	1831.93	0.0637426	0.0788079	0.808835	0.41861	0.999864
LOC106990836	75.4545	0.00544694	0.178708	0.0304796	0.975685	0.999864
ARTN	31.3578	0.0284006	0.268418	0.105807	0.915735	0.999864
IPO13	1731.58	-0.0319526	0.0805762	-0.396552	0.691698	0.999864
DPH2	261.328	0.129006	0.0826432	1.561	0.118525	0.999864
ATP6V0B	1712.59	0.101842	0.0697453	1.4602	0.144235	0.999864
B4GALT2	1593.36	0.00221875	0.0458157	0.0484276	0.961375	0.999864
CCDC24	54.6329	-0.0382644	0.201265	-0.19012	0.849215	0.999864
SLC6A9	136.6	0.153874	0.161521	0.952658	0.340763	0.999864
KLF17	0.16699	-0.0398495	3.11654	-0.0127864	0.989798	0.999864
LOC101116694	10.8279	-0.822052	0.817146	-1.006	0.314414	0.999864
DMAP1	889.261	0.0413619	0.0727173	0.568805	0.569489	0.999864
ERI3	1312.25	-0.0294505	0.0574733	-0.512421	0.608356	0.999864
RNF220	1718.17	0.043585	0.0554445	0.786102	0.431808	0.999864
LOC105607754	68.5181	-0.0761188	0.231134	-0.329328	0.741908	0.999864
LOC114114616	33.8994	-0.0129653	0.238172	-0.0544367	0.956587	0.999864
TMEM53	140.162	-0.0142389	0.122903	-0.115855	0.907768	0.999864
ARMH1	79.6986	-0.100992	0.727137	-0.138889	0.889538	0.999864
LOC106990837	33.2823	-0.044761	0.20594	-0.21735	0.827936	0.999864
KIF2C	568.65	0.030436	0.139164	0.218705	0.82688	0.999864
RPS8	25623.1	-0.0311996	0.070983	-0.439536	0.660273	0.999864
LOC114111281	52.5115	0.135027	0.23053	0.585726	0.55806	0.999864
LOC114111284	30.2428	-0.212686	0.290315	-0.732603	0.463801	0.999864
LOC114111283	3.50964	-0.110689	0.676175	-0.163699	0.869968	0.999864
LOC114111282	13.6621	-0.401133	0.406853	-0.985941	0.324162	0.999864
BEST4	50.7188	-0.540117	0.365451	-1.47795	0.139422	0.999864
PLK3	347.792	0.0019107	0.1998	0.00956305	0.99237	0.999864
TCTEX1D4	11.2556	-1.19684	0.596244	-2.0073	0.0447177	0.999864
BTBD19	68.2084	-0.154667	0.206705	-0.748251	0.454309	0.999864
LOC114110971	28.973	-0.0932261	0.297077	-0.313811	0.753664	0.999864
LOC114114746	8.25669	-0.145285	0.526104	-0.276152	0.782431	0.999864
PTCH2	170.983	-0.161459	0.178836	-0.902834	0.366614	0.999864
EIF2B3	635.075	-0.0274224	0.0651477	-0.420926	0.673809	0.999864
HECTD3	935.006	-0.0390885	0.0918786	-0.425436	0.670519	0.999864
UROD	952.456	0.0504703	0.0857637	0.588481	0.55621	0.999864
ZSWIM5	506.019	-0.218582	0.0969587	-2.25439	0.0241719	0.999864
LOC114114749	12.1428	-0.0609916	0.333954	-0.182635	0.855085	0.999864
LOC114111081	3.5628	-0.634109	0.671635	-0.944128	0.345104	0.999864
LOC105608026	271.281	0.0726754	0.100756	0.721299	0.470725	0.999864
HPDL	150.031	0.0315194	0.16644	0.189374	0.8498	0.999864
MUTYH	480.957	-0.0227964	0.0886515	-0.257146	0.797066	0.999864
TOE1	694.523	-0.0490302	0.0570927	-0.858781	0.390461	0.999864
TESK2	228.819	-0.114211	0.123857	-0.922116	0.356468	0.999864
CCDC163	90.3203	-0.0337447	0.138948	-0.242858	0.808116	0.999864
MMACHC	245.637	0.0347984	0.111554	0.311942	0.755085	0.999864
PRDX1	2638.35	0.0995015	0.122631	0.811386	0.417144	0.999864
AKR1A1	1365.75	0.0902652	0.0803983	1.12272	0.261554	0.999864
NASP	1514.96	-0.0495442	0.0914049	-0.542029	0.587798	0.999864
CCDC17	370.114	-0.0996181	0.124288	-0.80151	0.422837	0.999864
GPBP1L1	2898.87	0.022055	0.0683672	0.322596	0.747001	0.999864
TMEM69	229.656	-0.0832273	0.0860937	-0.966706	0.333691	0.999864
IPP	336.037	-0.0886256	0.0825264	-1.07391	0.282865	0.999864
LOC114115297	49.7107	0.0666027	0.205305	0.324408	0.745629	0.999864
MAST2	4021.23	-0.00709148	0.0804732	-0.0881222	0.92978	0.999864
PIK3R3	819.275	-0.0859251	0.098129	-0.875634	0.381229	0.999864
TRNAC-ACA_2	1.41497	-0.551038	0.941688	-0.58516	0.55844	0.999864
LOC114111041	0.0899827	0.441042	3.11654	0.141517	0.887462	0.999864
P3R3URF	0.831722	-0.634259	1.37433	-0.461505	0.644436	0.999864
TSPAN1	23.7852	0.0217414	0.313522	0.0693459	0.944714	0.999864
POMGNT1	2739.34	-0.0208232	0.0495168	-0.420529	0.674099	0.999864
LURAP1	290.93	-0.147342	0.107447	-1.3713	0.17028	0.999864
RAD54L	513.699	-0.0755839	0.160183	-0.471861	0.637026	0.999864
LRRC41	3134.69	-0.00477752	0.0341577	-0.139867	0.888765	0.999864
UQCRH	6450.01	0.00319185	0.0685897	0.0465354	0.962884	0.999864
LOC101102851	53.522	0.0647797	0.165622	0.39113	0.695701	0.999864
NSUN4	758.021	-0.0149196	0.0697087	-0.214028	0.830525	0.999864
FAAH	231.951	0.0456831	0.152923	0.298732	0.765144	0.999864
LOC101103602	2.62299	0.886156	0.848695	1.04414	0.296421	0.999864
DMBX1	0.248882	1.43806	3.11238	0.462043	0.64405	0.999864
TMEM275	0.233655	0.441047	2.79618	0.157732	0.874668	0.999864
MKNK1	498.089	0.0661852	0.071135	0.930417	0.352155	0.999864
MOB3C	218.123	0.0837534	0.112386	0.745232	0.456132	0.999864
ATPAF1	1765.49	0.0478327	0.0678314	0.70517	0.480704	0.999864
TEX38	5.19082	-0.175765	0.662512	-0.265301	0.790778	0.999864
EFCAB14	2463.21	-0.00716123	0.0566125	-0.126495	0.89934	0.999864
LOC101105114	39.0162	0.0698527	0.279041	0.250331	0.802331	0.999864
LOC101105610	0.0897334	-0.520743	3.11654	-0.16709	0.867299	0.999864
LOC114114832	0.0899827	0.441042	3.11654	0.141517	0.887462	0.999864
LOC101106121	0.0770073	-0.520743	3.11654	-0.16709	0.867299	0.999864
LOC114112991	0.296922	-0.0398453	2.66759	-0.0149368	0.988083	0.999864
LOC114112990	0.322102	-0.0398471	3.11654	-0.0127857	0.989799	0.999864
PDZK1IP1	3.83027	0.469497	0.61813	0.759545	0.447527	0.999864
TAL1	558.742	0.0163379	0.117137	0.139477	0.889073	0.999864
STIL	379.617	-0.0492007	0.110112	-0.446824	0.655002	0.999864
LOC114111149	1.55602	-0.18291	0.969712	-0.188623	0.850388	0.999864
TRNAE-UUC_1	1.53923	0.27876	1.00901	0.276271	0.78234	0.999864
CMPK1	407.597	-0.0334572	0.0967585	-0.345781	0.729507	0.999864
FOXE3	0.92161	-0.852161	1.38505	-0.615255	0.538386	0.999864
LOC114114836	12.5628	0.115543	0.327817	0.352461	0.724492	0.999864
FOXD2	5.79722	0.529317	0.485555	1.09013	0.275657	0.999864
TRABD2B	169.186	-0.193535	0.287373	-0.673465	0.500652	0.999864
LOC101114922	0.245128	0.441047	2.7591	0.159852	0.872998	0.999864
SLC5A9	7.05268	0.0521767	0.468921	0.11127	0.911402	0.999864
SPATA6	433.883	-0.0794036	0.0972254	-0.816696	0.414102	0.999864
LOC101115174	2.24362	-0.610337	0.896381	-0.68089	0.495941	0.999864
LOC114115344	1.39292	-1.21086	1.16288	-1.04126	0.297756	0.999864
LOC114115385	365.761	-0.185035	0.198418	-0.932554	0.35105	0.999864
LOC101118495	528.865	-0.13076	0.0795561	-1.64362	0.100254	0.999864
TRNAP-AGG	0.912327	-0.265816	1.24891	-0.212838	0.831453	0.999864
LOC101118751	84.1654	0.211828	0.516564	0.410072	0.681753	0.999864
LOC114112993	0.159932	-0.0398495	3.11654	-0.0127864	0.989798	0.999864
LOC114111055	0.235552	-0.52074	2.78988	-0.186653	0.851932	0.999864
TRNAC-GCA_1	0.0872275	-0.520743	3.11654	-0.16709	0.867299	0.999864
LOC101111769	80.8534	-0.0314616	0.89095	-0.0353124	0.971831	0.999864
LOC114111035	0.0770073	-0.520743	3.11654	-0.16709	0.867299	0.999864
LOC114114842	566.229	-0.0182907	0.127235	-0.143755	0.885694	0.999864
LOC114114844	0.170188	-0.0398495	3.11654	-0.0127864	0.989798	0.999864
LOC114115570	35.115	0.398644	0.301736	1.32117	0.186446	0.999864
ELAVL4	0.904358	0.28388	1.96032	0.144813	0.884858	0.999864
DMRTA2	7.13289	0.713501	0.578972	1.23236	0.217815	0.999864
FAF1	1604.92	-0.0318521	0.0568338	-0.560442	0.575178	0.999864
CDKN2C	1157.82	-0.080963	0.113939	-0.710584	0.477342	0.999864
LOC114114853	47.7703	-0.0495768	0.186539	-0.265773	0.790414	0.999864
C1H1orf185	8.35559	-0.0367287	0.426798	-0.0860564	0.931422	0.999864
RNF11	2896.96	0.0518912	0.0632119	0.820908	0.411699	0.999864
TRNAY-GUA	9.32026	-0.521672	0.461326	-1.13081	0.258135	0.999864
TTC39A	182.741	-0.155455	0.172519	-0.901092	0.36754	0.999864
EPS15	2088.31	0.0397891	0.0588469	0.676146	0.498948	0.999864
LOC114111239	0.0758546	-0.520743	3.11654	-0.16709	0.867299	0.999864
LOC105609515	0.544081	-0.444173	1.62948	-0.272585	0.785172	0.999864
OSBPL9	1424.18	0.0179543	0.0465848	0.385411	0.699933	0.999864
NRDC	2306.67	-0.0116274	0.0415169	-0.280066	0.779427	0.999864
LOC106990841	36.0768	0.137892	0.19066	0.723235	0.469535	0.999864
RAB3B	113.479	-0.21706	0.157229	-1.38054	0.167422	0.999864
TXNDC12	1113.54	0.0364758	0.046627	0.782289	0.434045	0.999864
KTI12	255.072	0.036416	0.0987457	0.368785	0.712288	0.999864
BTF3L4	617.493	-0.0220488	0.0894467	-0.246502	0.805293	0.999864
LOC105609508	151.573	-0.226266	0.139899	-1.61735	0.105803	0.999864
ZFYVE9	1513.51	0.0343077	0.049225	0.696956	0.48583	0.999864
LOC114111006	3.48372	0.369823	0.59689	0.619583	0.535532	0.999864
LOC114114874	12.1747	0.220029	0.317663	0.692647	0.488531	0.999864
CC2D1B	724.748	0.0600695	0.056723	1.059	0.289601	0.999864
LOC105609509	1.97356	0.245118	0.913994	0.268184	0.788558	0.999864
ORC1	136.597	0.0149158	0.140718	0.105998	0.915584	0.999864
PRPF38A	1112.23	-0.0294281	0.0476914	-0.617053	0.5372	0.999864
TUT4	2390.02	-0.0630567	0.0623745	-1.01094	0.312047	0.999864
GPX7	675.422	-0.0883417	0.0594417	-1.48619	0.137229	0.999864
LOC105609510	1.65665	-0.288412	0.909256	-0.317196	0.751095	0.999864
SHISAL2A	2.2609	-1.08424	0.864272	-1.25452	0.209654	0.999864
LOC101116001	157.611	-0.0594257	0.124626	-0.476834	0.63348	0.999864
ZYG11B	3751.27	-0.0597003	0.0655626	-0.910584	0.362514	0.999864
LOC114111252	4.84661	0.485387	0.613436	0.791259	0.428793	0.999864
ZYG11A	8.30438	-0.681864	0.416534	-1.637	0.101631	0.999864
LOC101116777	2.14395	0.34047	1.01305	0.336083	0.736808	0.999864
LOC101117028	913.23	-0.0732088	0.0931324	-0.786072	0.431825	0.999864
SCP2	878.81	0.00841066	0.0918359	0.0915835	0.927029	0.999864
TRNAC-GCA_2	0.782597	-0.426325	1.41542	-0.301199	0.763263	0.999864
LOC114114889	0.977273	1.5227	1.28091	1.18877	0.234532	0.999864
PODN	41.8751	0.0733283	0.38247	0.191723	0.847959	0.999864
SLC1A7	9.92883	0.423887	0.599921	0.706572	0.479832	0.999864
CPT2	1026.61	0.0561986	0.0776475	0.723765	0.46921	0.999864
CZIB	737.319	0.0405076	0.095462	0.424333	0.671323	0.999864
MAGOH	88.6308	0.111829	0.162946	0.686298	0.492525	0.999864
LRP8	546.174	0.11453	0.119711	0.956717	0.33871	0.999864
GLIS1	2.15474	0.833012	0.825872	1.00865	0.313144	0.999864
NDC1	646.531	-0.040877	0.0806167	-0.507054	0.612117	0.999864
YIPF1	346.794	-0.0227266	0.0896413	-0.253528	0.79986	0.999864
DIO1	14.1365	0.182402	0.307284	0.593594	0.552784	0.999864
HSPB11	152.242	-0.125516	0.108004	-1.16214	0.24518	0.999864
LRRC42	447.847	0.0713708	0.0777056	0.918477	0.358369	0.999864
TRNAG-UCC	1.80076	0.112848	1.01664	0.111002	0.911615	0.999864
LDLRAD1	2.9304	0.237684	0.712191	0.333736	0.738579	0.999864
TMEM59	2080.67	0.0580953	0.0749578	0.77504	0.438316	0.999864
TCEANC2	132.406	-0.0785979	0.123567	-0.636077	0.524726	0.999864
LOC114111306	4.80707	-0.0304961	0.581071	-0.0524826	0.958144	0.999864
CDCP2	0.478209	-0.111442	2.09893	-0.0530946	0.957657	0.999864
LOC101121639	258.442	0.0635799	0.108135	0.587969	0.556553	0.999864
MRPL37	1981.02	0.0340541	0.0690291	0.493329	0.62178	0.999864
SSBP3	1767.92	0.0409465	0.0600796	0.681538	0.495531	0.999864
ACOT11	1198.67	-0.155493	0.112728	-1.37936	0.167783	0.999864
FAM151A	209.547	-0.027619	0.436969	-0.0632059	0.949603	0.999864
MROH7	0.985246	0.438586	1.15541	0.379594	0.704247	0.999864
TTC4	687.583	0.00299391	0.0615047	0.0486776	0.961176	0.999864
PARS2	423.266	-0.0966244	0.0921987	-1.048	0.294638	0.999864
LOC114114943	1.92234	0.582461	0.886068	0.657354	0.510953	0.999864
TTC22	16.0667	0.409261	0.370496	1.10463	0.269321	0.999864
LEXM	11.0819	-0.344873	0.430681	-0.800762	0.423269	0.999864
DHCR24	4353.2	-0.215248	0.119271	-1.80469	0.0711226	0.999864
LOC114111296	2.10842	1.00716	1.01773	0.989619	0.32236	0.999864
TMEM61	1.38549	1.21339	1.06357	1.14086	0.253927	0.999864
BSND	0.480117	-1.70571	2.03913	-0.836492	0.402878	0.999864
LOC114111012	0.425622	-0.535392	2.1095	-0.2538	0.79965	0.999864
USP24	3548.22	-0.0924841	0.0482222	-1.91788	0.0551268	0.999864
LOC114111224	0.172694	-0.0398495	3.11654	-0.0127864	0.989798	0.999864
TRNAW-CCA_1	0.183528	-0.0398495	3.11654	-0.0127864	0.989798	0.999864
PLPP3	4607.76	-0.0168292	0.0826946	-0.20351	0.838736	0.999864
LOC114114967	16.921	-0.245076	0.2996	-0.818012	0.41335	0.999864
LOC105608340	292.495	-0.101673	0.219981	-0.462192	0.643944	0.999864
PRKAA2	2373.71	-0.0422503	0.106191	-0.397873	0.690724	0.999864
FYB2	161.395	-0.182813	0.270225	-0.67652	0.49871	0.999864
C8A	0.175063	-0.0398495	3.11654	-0.0127864	0.989798	0.999864
C8B	0.0872275	-0.520743	3.11654	-0.16709	0.867299	0.999864
DAB1	41.5141	-0.159609	0.272587	-0.585535	0.558188	0.999864
TRNAC-ACA_4	0.0758546	-0.520743	3.11654	-0.16709	0.867299	0.999864
LOC114111005	0.161185	-0.0398495	3.11654	-0.0127864	0.989798	0.999864
OMA1	244.423	0.0871496	0.0778882	1.11891	0.26318	0.999864
TACSTD2	12.371	0.480181	0.655855	0.732145	0.46408	0.999864
MYSM1	1389.97	-0.0386353	0.0592345	-0.652243	0.514245	0.999864
JUN	7020.74	0.0803622	0.223053	0.360283	0.718636	0.999864
LOC106990843	15.4367	-0.4505	0.316881	-1.42167	0.155123	0.999864
TRNAG-CCC_1	0.161788	0.921936	3.11654	0.29582	0.767367	0.999864
LOC105608334	0.971305	0.896324	1.6942	0.529056	0.596767	0.999864
LOC114111089	0.415905	-1.43607	1.8268	-0.786116	0.4318	0.999864
LOC105608331	25.2774	-0.165066	0.285585	-0.577993	0.563269	0.999864
FGGY	162.56	0.208503	0.208487	1.00008	0.317272	0.999864
LOC114115024	2.49877	0.528262	0.8327	0.634396	0.525822	0.999864
LOC114115018	9.40958	0.276821	0.46794	0.591574	0.554136	0.999864
HOOK1	3.3089	0.875868	0.662027	1.32301	0.185832	0.999864
LOC101121563	34.9148	-0.20924	0.289623	-0.722458	0.470013	0.999864
LOC101121820	62.7969	0.416905	0.209744	1.98769	0.0468463	0.999864
LOC101104943	5.2004	0.69964	0.559285	1.25095	0.210951	0.999864
CYP2J	56.5628	0.168663	0.193336	0.872382	0.383	0.999864
LOC114113010	5.02318	0.386302	0.591434	0.653162	0.513652	0.999864
LOC114115115	1.71859	1.18421	1.25644	0.94251	0.345932	0.999864
LOC114115126	0.569073	-1.95739	1.68834	-1.15936	0.246309	0.999864
LOC105612174	21.3778	-0.0369033	0.292155	-0.126314	0.899483	0.999864
LOC105612432	30.0483	-0.203573	0.245047	-0.830752	0.406114	0.999864
NFIA	7739.65	-0.0819451	0.0403037	-2.03319	0.0420335	0.999864
LOC106990844	5.2498	-0.902318	0.543704	-1.65958	0.0969997	0.999864
LOC101122828	0.361102	-1.0255	2.54604	-0.402781	0.687109	0.999864
TM2D1	313.984	0.00714108	0.089495	0.079793	0.936402	0.999864
LOC101106044	1515.08	-0.0846761	0.0719547	-1.1768	0.239277	0.999864
TRNAE-UUC_2	0.580832	0.342793	1.50521	0.227738	0.81985	0.999864
LOC114110793	0.0872275	-0.520743	3.11654	-0.16709	0.867299	0.999864
LOC114115224	760.816	0.308774	0.110964	2.78266	0.00539159	0.999864
KANK4	713.245	0.0806647	0.118655	0.679827	0.496614	0.999864
USP1	1647.67	-0.0489664	0.0715432	-0.684432	0.493702	0.999864
DOCK7	2861.8	-0.00854426	0.0526129	-0.162398	0.870992	0.999864
ANGPTL3	120.629	-0.121093	0.147102	-0.82319	0.4104	0.999864
ATG4C	414.892	-0.00157324	0.110681	-0.0142142	0.988659	0.999864
LOC106990820	0.582911	1.95674	2.00298	0.976914	0.328612	0.999864
LOC105611362	3.576	0.258794	0.670205	0.386142	0.699392	0.999864
FOXD3	30.2452	0.0513193	0.268553	0.191096	0.848451	0.999864
ALG6	216.776	-0.086695	0.0965348	-0.89807	0.369148	0.999864
LOC114115268	14.1445	-0.290565	0.308722	-0.941187	0.346609	0.999864
ITGB3BP	270.93	-0.204938	0.112186	-1.82677	0.0677343	0.999864
EFCAB7	277.747	-0.0953143	0.0969197	-0.983436	0.325393	0.999864
PGM1	4871.37	0.0323875	0.102595	0.315683	0.752243	0.999864
ROR1	975.479	0.0206459	0.119454	0.172836	0.862781	0.999864
UBE2U	2.9205	0.62356	0.824599	0.756197	0.449531	0.999864
CACHD1	1101.47	-0.121398	0.130175	-0.932572	0.351041	0.999864
LOC105611720	35.3594	-0.0675322	0.244792	-0.275876	0.782643	0.999864
RAVER2	520.25	-0.314978	0.294793	-1.06847	0.285309	0.999864
LOC114115286	14.1264	-0.387331	0.343833	-1.12651	0.259951	0.999864
JAK1	5813.04	-0.0082283	0.0561167	-0.146629	0.883425	0.999864
LOC114115288	2.53291	-0.0733742	0.782818	-0.0937308	0.925323	0.999864
TRNAG-GCC	4.04659	-0.0916828	0.612406	-0.149709	0.880994	0.999864
LOC114115290	43.5447	-0.0857322	0.205612	-0.416961	0.676707	0.999864
AK4	238.777	0.62839	0.346348	1.81433	0.0696268	0.999864
TRNAE-UUC_3	1.45818	0.102805	1.03991	0.0988587	0.92125	0.999864
DNAJC6	6.88284	0.210771	0.619163	0.340412	0.733546	0.999864
LEPROT	803.284	-0.0341387	0.0916152	-0.372631	0.709423	0.999864
LEPR	42.1499	-0.663191	0.393971	-1.68335	0.0923075	0.999864
PDE4B	357.133	0.0209275	0.158582	0.131967	0.895011	0.999864
SGIP1	111.075	-0.0677638	0.187715	-0.360993	0.718105	0.999864
TCTEX1D1	17.3497	0.365548	0.348073	1.0502	0.293625	0.999864
INSL5	0.0770073	-0.520743	3.11654	-0.16709	0.867299	0.999864
WDR78	14.6251	-0.351939	0.299049	-1.17686	0.239251	0.999864
MIER1	1507.29	-0.0391117	0.0681885	-0.573582	0.566251	0.999864
SLC35D1	1773.09	0.101096	0.126209	0.801019	0.423121	0.999864
C1H1orf141	0.177847	-1.00163	3.11654	-0.321393	0.747912	0.999864
IL23R	0.971039	0.415529	1.3177	0.315343	0.752501	0.999864
IL12RB2	44.2056	0.138083	0.35339	0.39074	0.69599	0.999864
SERBP1	6185.88	0.00150539	0.0429229	0.035072	0.972022	0.999864
GADD45A	790.671	-0.153993	0.0986154	-1.56155	0.118395	0.999864
GNG12	1211.99	-0.0905619	0.0890096	-1.01744	0.308944	0.999864
LOC114111122	2.01822	-1.57494	1.1457	-1.37464	0.169242	0.999864
LOC114116104	18.9107	-0.366721	0.307871	-1.19115	0.233594	0.999864
DIRAS3	9.0018	0.230483	0.583262	0.395163	0.692723	0.999864
WLS	3599.38	0.14178	0.126758	1.11851	0.26335	0.999864
TRNAD-GUC	6.77879	-0.296753	0.525752	-0.564435	0.572458	0.999864
RPE65	0.782122	0.279138	1.53234	0.182165	0.855454	0.999864
DEPDC1	832.143	0.0775858	0.144885	0.5355	0.592304	0.999864
LOC114115326	26.7585	-0.176057	0.318617	-0.552569	0.580559	0.999864
LRRC7	164.641	-0.00876053	0.261929	-0.0334462	0.973319	0.999864
LOC114110978	0.986402	0.446161	1.1112	0.401511	0.688044	0.999864
LRRC40	491.413	0.0480987	0.0811486	0.592724	0.553366	0.999864
SRSF11	3384.09	-0.0189604	0.0475237	-0.398968	0.689917	0.999864
ANKRD13C	820.362	0.0443553	0.0657348	0.674762	0.499827	0.999864
CTH	39.5566	0.0669998	0.261574	0.256141	0.797842	0.999864
LOC114113038	0.479824	0.850315	2.41624	0.351917	0.7249	0.999864
LOC114116158	0.369695	-1.09932	2.54752	-0.431526	0.666086	0.999864
PTGER3	9036.45	-0.0835343	0.116736	-0.715585	0.474247	0.999864
LOC114115336	103.572	-0.152906	0.205573	-0.743802	0.456996	0.999864
LOC105609897	101.442	0.27257	0.266567	1.02252	0.306536	0.999864
ZRANB2	1219.44	-0.0749943	0.0613886	-1.22163	0.221847	0.999864
LOC105609898	14.0009	0.272531	0.326656	0.834307	0.404108	0.999864
TRNAW-CCA_2	0.955212	-0.964129	1.36761	-0.704974	0.480826	0.999864
LOC114115339	25.1279	0.488778	0.379026	1.28956	0.197202	0.999864
NEGR1	34.5144	0.415654	0.336577	1.23495	0.21685	0.999864
RPRM	2.53302	-0.20823	0.895025	-0.232653	0.816031	0.999864
LOC114116198	726.588	0.0286419	0.0768104	0.372891	0.70923	0.999864
LOC101115554	7.27166	0.0821074	0.426184	0.192657	0.847227	0.999864
LRRIQ3	72.1954	-0.0396628	0.16534	-0.239886	0.810419	0.999864
FPGT	537.049	0.0169231	0.0788184	0.21471	0.829994	0.999864
LOC101120030	3390.93	-0.180361	0.0953878	-1.89082	0.0586488	0.999864
LRRC53	253.086	-0.256995	0.155577	-1.65189	0.0985575	0.999864
ERICH3	88.8904	-0.0862482	0.247505	-0.34847	0.727487	0.999864
TRNAW-CCA_3	2.85245	-0.0831254	0.678198	-0.122568	0.902449	0.999864
CRYZ	968.154	-0.0424605	0.125036	-0.339587	0.734168	0.999864
TYW3	136.501	-0.0647028	0.125317	-0.516312	0.605637	0.999864
SLC44A5	3.01462	-0.919765	0.677516	-1.35756	0.174605	0.999864
TRNAC-GCA_5	0.331892	-0.0398437	2.18515	-0.0182339	0.985452	0.999864
LOC114111066	0.4839	2.38184	2.86968	0.830003	0.406537	0.999864
LOC105605964	2.71038	-0.606909	0.683267	-0.888247	0.374408	0.999864
LOC114115357	431.904	0.0368933	0.103281	0.357213	0.720933	0.999864
LOC114116348	0.561653	-1.22747	1.58433	-0.774758	0.438483	0.999864
LOC114115359	34.4272	-0.0960619	0.236751	-0.405751	0.684925	0.999864
RABGGTB	614.797	-0.0121044	0.0741987	-0.163134	0.870413	0.999864
LOC114111288	15.0491	-0.20834	0.320898	-0.64924	0.516183	0.999864
LOC114111291	12.5374	-0.0799479	0.403487	-0.198143	0.842933	0.999864
LOC114111289	10.581	-0.740585	0.375937	-1.96997	0.048842	0.999864
MSH4	84.9815	-0.200943	0.200563	-1.00189	0.316395	0.999864
ASB17	0.74252	-0.980556	1.53068	-0.640603	0.52178	0.999864
ST6GALNAC3	122.498	-0.0512171	0.151709	-0.337602	0.735663	0.999864
TRNAC-GCA_6	5.36096	0.20637	0.663292	0.31113	0.755702	0.999864
TRNAC-GCA_7	0.666813	-0.823036	1.60494	-0.512815	0.60808	0.999864
ST6GALNAC5	30.1431	0.109612	0.379456	0.288866	0.772684	0.999864
PIGK	481.303	0.0351368	0.0776073	0.452752	0.650728	0.999864
AK5	40.5301	-0.324335	0.257767	-1.25825	0.208302	0.999864
ZZZ3	1609.79	-0.0374996	0.0531469	-0.705584	0.480447	0.999864
USP33	1035.84	-0.0268531	0.0622279	-0.431528	0.666085	0.999864
MIGA1	745.335	-0.0369664	0.0625224	-0.591251	0.554352	0.999864
LOC114111133	16.1956	0.323031	0.325552	0.992256	0.321073	0.999864
LOC114111078	7.44877	-0.173766	0.477717	-0.363742	0.716051	0.999864
NEXN	6615.58	-0.113	0.0985533	-1.14658	0.251553	0.999864
FUBP1	4655.37	-0.0434602	0.0699487	-0.621315	0.534392	0.999864
DNAJB4	1267.67	-0.0157281	0.158243	-0.0993921	0.920827	0.999864
GIPC2	61.1621	-0.0636379	0.177999	-0.357519	0.720703	0.999864
LOC114111140	0.626467	-0.55813	1.78745	-0.312249	0.754851	0.999864
LOC105614727	3.14676	-0.331777	0.714023	-0.464658	0.642176	0.999864
PTGFR	7.35644	0.756912	0.476314	1.5891	0.112037	0.999864
IFI44L	72.8964	1.13598	0.579188	1.96133	0.0498406	0.999864
ADGRL4	703.905	-0.166621	0.129439	-1.28726	0.198003	0.999864
LOC105608835	700.917	0.0752809	0.0668357	1.12636	0.260014	0.999864
ADGRL2	7715.47	0.0245787	0.0680627	0.361119	0.718011	0.999864
TTLL7	967.171	-0.0656104	0.0753677	-0.870538	0.384007	0.999864
PRKACB	4762.96	0.0339852	0.0924817	0.36748	0.713261	0.999864
SAMD13	137.841	-0.155376	0.122858	-1.26468	0.205985	0.999864
LOC101109838	15.4961	-0.373342	0.402251	-0.928133	0.353339	0.999864
DNASE2B	0.340751	-0.0398437	2.17197	-0.0183445	0.985364	0.999864
RPF1	710.82	0.0557709	0.0762069	0.731836	0.464269	0.999864
GNG5	724.037	0.0542703	0.0827859	0.655551	0.512113	0.999864
SPATA1	23.889	0.337792	0.260442	1.297	0.194632	0.999864
CTBS	8.81976	-0.372247	0.425552	-0.874741	0.381715	0.999864
SSX2IP	380.653	-0.0805936	0.0900343	-0.895143	0.370711	0.999864
LPAR3	94.7768	0.12184	0.39975	0.30479	0.760526	0.999864
MCOLN2	4.5513	-0.604919	0.599332	-1.00932	0.31282	0.999864
MCOLN3	0.824336	1.15331	1.43788	0.802088	0.422502	0.999864
LOC114115573	22.5238	0.0734496	0.305016	0.240806	0.809706	0.999864
WDR63	5.34558	-0.348082	0.861932	-0.403839	0.686331	0.999864
LOC114115574	0.637727	-1.35731	1.7642	-0.769366	0.441676	0.999864
SYDE2	1123.09	-0.0358728	0.063604	-0.564002	0.572753	0.999864
TRNAG-CCC_3	2.06142	0.0931206	0.803459	0.1159	0.907732	0.999864
C1H1orf52	193.721	0.0410089	0.119482	0.343223	0.73143	0.999864
BCL10	269.694	0.090931	0.0922627	0.985567	0.324346	0.999864
LOC114115576	0.509811	-1.73553	1.74572	-0.994163	0.320144	0.999864
DDAH1	5388.83	0.082796	0.120368	0.687857	0.491543	0.999864
CCN1	4676.34	0.0115959	0.267918	0.0432815	0.965477	0.999864
LOC106990846	109.26	-0.0539429	0.160313	-0.336486	0.736505	0.999864
LOC105609229	42.9069	0.320524	0.269849	1.18779	0.234917	0.999864
ZNHIT6	229.966	0.129056	0.109744	1.17597	0.239606	0.999864
COL24A1	84.314	0.157624	0.225589	0.698721	0.484726	0.999864
ODF2L	311.903	0.0312143	0.111909	0.278925	0.780302	0.999864
LOC105609231	2.17523	-0.992726	0.870892	-1.1399	0.25433	0.999864
CLCA2	1.17727	2.4471	1.21638	2.01179	0.0442418	0.999864
CLCA1	0.734705	1.02622	1.72617	0.594506	0.552174	0.999864
CLCA4	0.837579	-0.0144674	1.39588	-0.0103644	0.991731	0.999864
LOC101116002	9.0854	0.511347	0.540945	0.945285	0.344513	0.999864
LOC105609232	19.8354	-0.419343	0.287559	-1.45828	0.144763	0.999864
LOC101116267	15.6965	0.0463249	0.305035	0.151868	0.879291	0.999864
SH3GLB1	2901.61	-0.0241504	0.0644036	-0.374986	0.707671	0.999864
SELENOF	1366.49	0.0101028	0.0765109	0.132044	0.89495	0.999864
HS2ST1	690.689	0.0158833	0.0670224	0.236984	0.812669	0.999864
LOC105609234	0.08533	0.441042	3.11654	0.141517	0.887462	0.999864
LMO4	2933.27	0.0110975	0.0809068	0.137164	0.890902	0.999864
LOC114113056	92.0173	-0.0762612	0.205027	-0.371957	0.709925	0.999864
PKN2	2205.49	-0.104318	0.057872	-1.80256	0.0714571	0.999864
GTF2B	372.159	0.0628692	0.0804598	0.781374	0.434582	0.999864
KYAT3	406.299	-0.215642	0.132089	-1.63254	0.102565	0.999864
LOC101119773	44.4071	0.889865	0.502039	1.7725	0.0763116	0.999864
LOC101120395	44.3701	1.82615	0.8	2.28269	0.0224487	0.999864
LOC114108739	103.156	1.16516	0.70912	1.64311	0.10036	0.999864
LOC101120367	86.5074	0.742351	0.346542	2.14217	0.03218	0.999864
LOC101120617	1.74026	1.35124	1.03495	1.3056	0.191687	0.999864
LOC101105481	3.62768	1.91607	0.868179	2.207	0.0273142	0.999864
LOC101103547	2.72943	0.467737	0.949838	0.492439	0.622409	0.999864
LOC114115619	0.17066	0.921936	3.11654	0.29582	0.767367	0.999864
LOC114115617	25.6717	0.997952	0.517252	1.92933	0.0536894	0.999864
LOC105614852	80.2963	0.53723	0.408058	1.31655	0.187989	0.999864
LOC114115621	8.02772	2.49241	0.980867	2.54103	0.0110527	0.999864
LOC101114579	15.4116	-0.134201	0.444395	-0.301986	0.762663	0.999864
GBP6	84.3583	0.599097	0.324956	1.84362	0.0652379	0.999864
LRRC8B	280.937	-0.0557315	0.111463	-0.499999	0.617076	0.999864
LOC105611345	34.607	-0.0204612	0.193633	-0.10567	0.915844	0.999864
LRRC8C	384.993	0.240148	0.141869	1.69275	0.090504	0.999864
LOC105611344	0.396027	-0.483301	2.14085	-0.225751	0.821395	0.999864
LRRC8D	270.238	0.079514	0.0856871	0.927958	0.35343	0.999864
ZNF326	1048.85	0.0102388	0.0533141	0.192048	0.847705	0.999864
LOC443297	1.33777	-0.785065	1.00503	-0.781134	0.434724	0.999864
BARHL2	0.326295	-0.0398437	2.19372	-0.0181626	0.985509	0.999864
ZNF644	5813.17	-0.0850646	0.0777841	-1.0936	0.274131	0.999864
HFM1	470.046	-0.250583	0.177236	-1.41384	0.157408	0.999864
LOC114115641	5.29381	0.0482471	0.521051	0.0925957	0.926225	0.999864
CDC7	540.947	-0.0514435	0.0815736	-0.630639	0.528276	0.999864
TGFBR3	1997.41	0.0845682	0.0928653	0.910654	0.362478	0.999864
LOC114115646	14.3636	-0.876756	0.707394	-1.23942	0.215191	0.999864
LOC114115647	1.90061	-1.21192	0.88371	-1.3714	0.170252	0.999864
LOC101116368	0.429943	0.471819	1.86019	0.253641	0.799773	0.999864
BRDT	7.71353	-0.457142	0.702314	-0.650907	0.515106	0.999864
EPHX4	16.0837	-0.115512	0.489415	-0.23602	0.813417	0.999864
LOC101120465	0.238364	-0.52074	2.78067	-0.187272	0.851447	0.999864
KIAA1107	686.309	-0.0381592	0.0636476	-0.599539	0.548814	0.999864
TRNAE-UUC_4	5.22576	-0.516666	0.552248	-0.935569	0.349495	0.999864
LOC114111182	2.37263	-0.208072	0.811981	-0.256253	0.797756	0.999864
C1H1orf146	21.441	-0.0306262	0.310325	-0.0986907	0.921384	0.999864
GLMN	324.276	0.0532522	0.0897815	0.593131	0.553093	0.999864
RPAP2	917.575	-0.0683633	0.0793424	-0.861623	0.388895	0.999864
GFI1	13.5134	-0.188356	0.332821	-0.565936	0.571437	0.999864
EVI5	1241.48	-0.0465639	0.0476651	-0.976898	0.32862	0.999864
RPL5	6183.9	-0.0446662	0.0781895	-0.571256	0.567826	0.999864
LOC114111244	9.85993	0.0167693	0.384158	0.043652	0.965182	0.999864
LOC114111264	8.1701	0.263549	0.458459	0.574858	0.565387	0.999864
DIPK1A	101.423	-0.0309065	0.158693	-0.194756	0.845584	0.999864
LOC114115702	1.30277	-1.08185	1.10676	-0.977493	0.328325	0.999864
MTF2	999.431	-0.0544082	0.0717323	-0.758489	0.448158	0.999864
TMED5	281.762	0.00316481	0.083387	0.0379532	0.969725	0.999864
CCDC18	425.823	0.000971202	0.11935	0.00813745	0.993507	0.999864
DR1	1208.43	-0.042489	0.0618202	-0.687299	0.491894	0.999864
LOC114113093	2.89042	-0.125587	0.641732	-0.1957	0.844845	0.999864
FNBP1L	1630.75	-0.0673008	0.0535548	-1.25667	0.208873	0.999864
BCAR3	351.445	0.209682	0.100929	2.07753	0.0377526	0.999864
TRNAR-UCU	1.14754	-1.33041	1.17397	-1.13325	0.257108	0.999864
DNTTIP2	959.45	0.0458528	0.0703976	0.65134	0.514827	0.999864
GCLM	633.096	-0.0579301	0.0769645	-0.752685	0.451639	0.999864
ABCA4	17.3322	0.321737	0.355924	0.903948	0.366023	0.999864
ARHGAP29	2958.08	0.0562658	0.0923571	0.60922	0.542379	0.999864
ABCD3	2321.42	-0.078556	0.0601948	-1.30503	0.191883	0.999864
F3	1270.27	0.0737336	0.130398	0.565448	0.571769	0.999864
LOC114113097	0.318699	-0.95975	2.61325	-0.367263	0.713423	0.999864
SLC44A3	104.271	0.0204812	0.160483	0.127622	0.898448	0.999864
CNN3	4147.92	0.0168775	0.0735088	0.229599	0.818404	0.999864
ALG14	180.042	-0.0365807	0.106924	-0.342117	0.732263	0.999864
LOC101108787	622.337	-0.0552219	0.16481	-0.335064	0.737577	0.999864
RWDD3	125.18	0.0300544	0.13236	0.227066	0.820373	0.999864
LOC114113098	0.0758546	-0.520743	3.11654	-0.16709	0.867299	0.999864
PTBP2	1195.83	-0.0843862	0.0632625	-1.33391	0.182234	0.999864
DPYD	493.76	-0.0862726	0.168931	-0.510695	0.609564	0.999864
LOC114115994	20.0052	-0.0903039	0.282828	-0.31929	0.749507	0.999864
LOC114115942	138.367	0.269172	0.230574	1.1674	0.24305	0.999864
LOC114115983	27.7906	-0.164611	0.28399	-0.579636	0.56216	0.999864
LOC114111147	1.18881	0.818472	1.11635	0.733167	0.463457	0.999864
SNX7	311.223	0.0649532	0.0931789	0.697081	0.485752	0.999864
PLPPR5	43.3445	0.42898	0.225998	1.89816	0.0576754	0.999864
LOC101118649	0.0872275	-0.520743	3.11654	-0.16709	0.867299	0.999864
PLPPR4	9.53896	-0.51663	0.444449	-1.16241	0.245071	0.999864
PALMD	831.412	-0.0872902	0.083739	-1.04241	0.297222	0.999864
FRRS1	158.599	-0.361055	0.138115	-2.61416	0.00894483	0.999864
AGL	8185.54	-0.0637677	0.0707905	-0.900795	0.367697	0.999864
SLC35A3	474.304	-0.0287687	0.0925198	-0.310946	0.755842	0.999864
LOC114110975	2.41759	0.0114199	0.862106	0.0132466	0.989431	0.999864
MFSD14A	832.462	-0.0467893	0.0681638	-0.686425	0.492445	0.999864
SASS6	289.923	-0.0627186	0.08377	-0.7487	0.454038	0.999864
TRMT13	358.155	0.028978	0.0727905	0.398101	0.690556	0.999864
LRRC39	1347.86	0.0559686	0.141468	0.395627	0.69238	0.999864
RTCA	679.06	0.0227377	0.0589465	0.385734	0.699694	0.999864
DBT	373.229	-0.108318	0.0899666	-1.20398	0.228598	0.999864
CDC14A	178.595	0.0338574	0.114557	0.295551	0.767573	0.999864
GPR88	10.8278	-0.263314	0.464696	-0.566638	0.57096	0.999864
LOC101113636	154.96	-0.115997	0.43286	-0.267978	0.788716	0.999864
LOC101114226	2677.2	-0.335611	0.241831	-1.38779	0.1652	0.999864
LOC101123118	580.313	0.0796218	0.0581637	1.36893	0.171022	0.999864
EXTL2	113.58	-0.201706	0.155242	-1.2993	0.193841	0.999864
SLC30A7	433.576	0.0202547	0.0731632	0.276843	0.7819	0.999864
LOC114111192	2.39261	0.583007	0.871841	0.668708	0.503682	0.999864
DPH5	655.205	0.0241399	0.061948	0.38968	0.696774	0.999864
LOC114116081	135.744	-0.339839	0.224482	-1.51388	0.130056	0.999864
LOC105615111	146.542	0.166082	0.19103	0.869401	0.384628	0.999864
LOC114116089	127.668	-0.0650441	0.168327	-0.386416	0.699189	0.999864
S1PR1	1218.05	0.124667	0.0829816	1.50235	0.133006	0.999864
OLFM3	3.80888	0.281003	0.942854	0.298035	0.765677	0.999864
LOC101117289	0.08533	0.441042	3.11654	0.141517	0.887462	0.999864
COL11A1	679.962	-0.0499386	0.166347	-0.300207	0.764019	0.999864
RNPC3	1843.54	-0.0710517	0.0781843	-0.908772	0.36347	0.999864
LOC101118831	6.18447	0.485233	0.626255	0.774817	0.438448	0.999864
PRMT6	388.696	0.108363	0.0688863	1.57307	0.115703	0.999864
NTNG1	31.7061	0.242453	0.300596	0.806575	0.419912	0.999864
LOC114116103	1.21003	-1.93179	1.60621	-1.2027	0.229091	0.999864
VAV3	894.48	0.146325	0.129894	1.1265	0.259955	0.999864
SLC25A24	567.64	0.0265358	0.0952582	0.278568	0.780577	0.999864
LOC101121385	0.832939	-1.91344	1.50304	-1.27304	0.203003	0.999864
LOC101102447	9.78338	-0.356724	0.603515	-0.591077	0.554469	0.999864
FAM102B	731.836	-0.117833	0.126079	-0.93459	0.35	0.999864
HENMT1	40.9689	-0.0754139	0.227815	-0.331032	0.740621	0.999864
PRPF38B	966.699	0.0343944	0.0571196	0.602147	0.547076	0.999864
FNDC7	0.704732	-1.59496	1.71804	-0.928361	0.35322	0.999864
STXBP3	697.508	-0.0365855	0.0727143	-0.503141	0.614865	0.999864
AKNAD1	71.9987	-0.328677	0.208609	-1.57556	0.115126	0.999864
GPSM2	864.184	-0.0977281	0.0761613	-1.28317	0.199432	0.999864
LOC114111279	5.60102	-0.350995	0.521967	-0.672446	0.5013	0.999864
CLCC1	1287.95	0.0169204	0.0810836	0.208679	0.834699	0.999864
LOC105607966	3.25929	-0.561641	0.733483	-0.765717	0.443845	0.999864
WDR47	693.978	-0.0556851	0.0684992	-0.812931	0.416258	0.999864
TAF13	321.134	-0.0609705	0.0848413	-0.718642	0.472361	0.999864
TMEM167B	798.744	-0.0272967	0.0826677	-0.330198	0.741251	0.999864
LOC114111377	3195.17	0.20302	0.149874	1.35461	0.175543	0.999864
C1H1orf194	14.5355	-0.553322	0.69351	-0.797857	0.424953	0.999864
LOC105607968	1.1634	-0.458191	1.18915	-0.38531	0.700008	0.999864
KIAA1324	2.92468	-0.483934	0.779851	-0.620546	0.534898	0.999864
SARS	1277.43	0.0317284	0.0782164	0.405648	0.685001	0.999864
CELSR2	501.635	0.0297019	0.119162	0.249257	0.803162	0.999864
PSRC1	190.439	0.00518287	0.132287	0.0391789	0.968748	0.999864
LOC114116166	0.251771	1.42302	2.74076	0.519206	0.603617	0.999864
MYBPHL	3.61296	0.295023	0.616298	0.478702	0.63215	0.999864
SORT1	1018.39	-0.107623	0.114905	-0.936631	0.348948	0.999864
PSMA5	881.675	0.0153221	0.0752274	0.203677	0.838606	0.999864
SYPL2	68.3301	-0.395808	0.268399	-1.4747	0.140293	0.999864
ATXN7L2	223.566	-0.101399	0.120784	-0.839509	0.401184	0.999864
LOC101105614	441.35	-0.0619829	0.118037	-0.525115	0.599504	0.999864
AMIGO1	938.356	0.0191348	0.099992	0.191364	0.848241	0.999864
GPR61	11.434	-0.339259	0.35972	-0.94312	0.34562	0.999864
GNAI3	1025.74	0.00820136	0.0690718	0.118737	0.905484	0.999864
GNAT2	1196.31	-0.0535199	0.0652642	-0.82005	0.412187	0.999864
AMPD2	751.616	0.111603	0.0626998	1.77995	0.0750835	0.999864
LOC101107401	42.1888	0.170095	0.251385	0.676632	0.49864	0.999864
LOC101107831	22.533	0.161839	0.697106	0.232158	0.816415	0.999864
LOC106990219	14.8564	0.108221	1.67876	0.0644649	0.9486	0.999864
LOC114116333	789.454	-0.0619035	0.166109	-0.372667	0.709396	0.999864
LOC114108708	559.128	0.00984341	0.211196	0.046608	0.962826	0.999864
LOC101108092	498.496	-0.0662864	0.210262	-0.315256	0.752567	0.999864
LOC101108705	7.36098	-0.0848774	0.486627	-0.17442	0.861536	0.999864
GSTM3	60.3981	0.113983	0.283498	0.40206	0.68764	0.999864
EPS8L3	4.9278	0.217261	0.629158	0.34532	0.729854	0.999864
LOC114113138	0.08533	0.441042	3.11654	0.141517	0.887462	0.999864
CSF1	469.386	0.240285	0.122161	1.96695	0.0491891	0.999864
AHCYL1	963.783	-0.0086289	0.0546289	-0.157955	0.874492	0.999864
STRIP1	989.961	-0.0356474	0.0512451	-0.695625	0.486664	0.999864
ALX3	3.91772	-0.32935	0.629465	-0.523223	0.600819	0.999864
LOC114116343	0.100567	-0.520743	3.11654	-0.16709	0.867299	0.999864
UBL4B	0.0872275	-0.520743	3.11654	-0.16709	0.867299	0.999864
SLC6A17	764.974	0.54929	0.443734	1.23788	0.21576	0.999864
LOC114116350	0.175063	-0.0398495	3.11654	-0.0127864	0.989798	0.999864
KCNC4	126.354	-0.0467191	0.1587	-0.294387	0.768462	0.999864
LOC114113143	0.0788272	0.441042	3.11654	0.141517	0.887462	0.999864
RBM15	2572.69	-0.0375949	0.0552309	-0.680686	0.49607	0.999864
SLC16A4	507.246	-0.110798	0.114385	-0.968639	0.332725	0.999864
LAMTOR5	741.237	0.014338	0.0821925	0.174444	0.861517	0.999864
LOC114113146	10.7786	-0.675304	0.53898	-1.25293	0.210232	0.999864
PROK1	0.269948	1.47283	3.11061	0.473487	0.635866	0.999864
LOC114113153	0.426912	-0.53761	1.85672	-0.289548	0.772162	0.999864
CYM	0.155835	-0.0398495	3.11654	-0.0127864	0.989798	0.999864
LOC114116356	57.4151	-0.0490161	0.24978	-0.196237	0.844425	0.999864
KCNA2	32.2207	-0.0637864	0.410272	-0.155473	0.876448	0.999864
KCNA3	836.466	-0.104282	0.18006	-0.579153	0.562486	0.999864
TRNAK-UUU	0.0772797	-0.520743	3.11654	-0.16709	0.867299	0.999864
CD53	53.4739	0.539419	0.295371	1.82624	0.067814	0.999864
LRIF1	807.521	-0.00873417	0.0915094	-0.0954456	0.923961	0.999864
DRAM2	625.033	-0.0125068	0.0597991	-0.209147	0.834334	0.999864
CEPT1	360.932	0.0143768	0.0730854	0.196712	0.844053	0.999864
DENND2D	25.3381	-0.562788	0.309631	-1.81761	0.0691243	0.999864
CHI3L2	0.646827	1.42356	1.53642	0.926539	0.354166	0.999864
PIFO	0.166741	-1.00163	3.11654	-0.321393	0.747912	0.999864
LOC101113807	0.413668	2.14939	1.77871	1.2084	0.226893	0.999864
OVGP1	32.9686	-0.0856839	0.229645	-0.373114	0.709064	0.999864
WDR77	465.409	0.00337091	0.0690543	0.0488153	0.961066	0.999864
ATP5PB	5892.21	0.0341553	0.0998432	0.34209	0.732284	0.999864
C1H1orf162	18.3309	-0.445953	0.386703	-1.15322	0.248821	0.999864
TMIGD3	3.61954	0.284624	0.612253	0.46488	0.642017	0.999864
ADORA3	43.3957	0.295537	0.314596	0.939417	0.347517	0.999864
RAP1A	1305.51	-0.0343611	0.0636822	-0.539572	0.589492	0.999864
INKA2	646.036	-0.0620259	0.119659	-0.518355	0.604211	0.999864
DDX20	788.086	-0.019981	0.0623825	-0.320298	0.748742	0.999864
KCND3	43.9516	-0.163254	0.323456	-0.504719	0.613756	0.999864
LOC114113162	0.317641	-1.82779	2.57202	-0.710645	0.477304	0.999864
CTTNBP2NL	3271.42	0.0179351	0.0575041	0.311893	0.755122	0.999864
LOC114116389	59.2453	-0.297314	0.212844	-1.39687	0.162454	0.999864
WNT2B	131.713	-0.0498239	0.186145	-0.267662	0.788959	0.999864
ST7L	958.839	-0.0885092	0.0715157	-1.23762	0.215857	0.999864
CAPZA1	1085	-0.00672375	0.0847272	-0.0793577	0.936748	0.999864
MOV10	1020.93	-0.00289441	0.104156	-0.0277892	0.97783	0.999864
RHOC	2883.78	-0.0513848	0.0423896	-1.2122	0.225435	0.999864
PPM1J	187.654	-0.0485371	0.136269	-0.356186	0.721701	0.999864
TAFA3	13.3277	-0.41577	0.346676	-1.1993	0.23041	0.999864
LOC101108016	0.319057	-0.0398452	2.61723	-0.0152242	0.987853	0.999864
SLC16A1	11409.5	-0.074038	0.111008	-0.666961	0.504797	0.999864
LRIG2	1449.01	0.0147254	0.085314	0.172602	0.862964	0.999864
LOC114116402	458.005	-0.0014059	0.104371	-0.0134702	0.989253	0.999864
LOC114111000	4.45234	-0.102348	0.631582	-0.16205	0.871267	0.999864
LOC114116403	0.164507	-1.00163	3.11654	-0.321393	0.747912	0.999864
LOC114113165	58.7656	0.383719	0.407093	0.942584	0.345894	0.999864
LOC105609244	32.7182	-0.137188	0.203032	-0.6757	0.499231	0.999864
MAGI3	1241.28	-0.0940418	0.0536319	-1.75347	0.0795215	0.999864
PHTF1	329.806	-0.0169396	0.0956211	-0.177153	0.859388	0.999864
LOC105615308	159.096	-0.0127993	0.132956	-0.0962675	0.923308	0.999864
RSBN1	1103.92	0.00586199	0.0707245	0.0828849	0.933943	0.999864
PTPN22	122.776	-0.359165	0.169074	-2.1243	0.0336448	0.999864
BCL2L15	61.1474	0.0742312	0.204729	0.362582	0.716917	0.999864
LOC114116436	4.22721	-0.0492821	0.623628	-0.0790248	0.937013	0.999864
AP4B1	471.308	-0.0377642	0.0701657	-0.538215	0.590429	0.999864
DCLRE1B	403.903	-0.11701	0.0849929	-1.3767	0.168604	0.999864
LOC114116973	3.59156	-0.0465851	0.739579	-0.0629886	0.949776	0.999864
HIPK1	4804.82	0.0228667	0.0632781	0.361368	0.717824	0.999864
OLFML3	2012.17	-0.0342979	0.101782	-0.336975	0.736136	0.999864
SYT6	1.58294	0.114991	1.00625	0.114276	0.909019	0.999864
TRIM33	2107.57	-0.0656037	0.0553952	-1.18428	0.236301	0.999864
BCAS2	443.391	-0.0130801	0.0749387	-0.174544	0.861438	0.999864
DENND2C	582.248	-0.0307007	0.0712937	-0.430623	0.666743	0.999864
AMPD1	12.2635	0.170567	0.455279	0.374644	0.707926	0.999864
NRAS	2197.32	-0.0545111	0.0513151	-1.06228	0.288107	0.999864
CSDE1	11340.6	-0.00213236	0.0547237	-0.038966	0.968918	0.999864
SIKE1	506.35	-0.00209465	0.0765378	-0.0273675	0.978167	0.999864
SYCP1	25.6497	-0.0240534	0.305091	-0.07884	0.93716	0.999864
LOC114111212	0.275631	-0.52074	2.67108	-0.194955	0.845428	0.999864
TSHB	0.433856	1.39044	2.07352	0.670569	0.502495	0.999864
TRNAC-ACA_8	1.89858	-0.650504	0.972203	-0.669103	0.50343	0.999864
TSPAN2	119.919	0.105904	0.172235	0.614882	0.538632	0.999864
LOC114113172	0.829557	1.25559	1.67883	0.747896	0.454523	0.999864
TRNAE-UUC_5	0.179965	0.921936	3.11654	0.29582	0.767367	0.999864
NGF	68.2714	0.280911	0.244375	1.1495	0.250348	0.999864
TRNAS-GGA_2	0.0872275	-0.520743	3.11654	-0.16709	0.867299	0.999864
VANGL1	1450.24	-0.0334225	0.0748183	-0.446715	0.655081	0.999864
CASQ2	20022.2	-0.0858837	0.0384244	-2.23514	0.0254084	0.999864
NHLH2	0.346368	-0.0398437	2.16385	-0.0184133	0.985309	0.999864
SLC22A15	29.4895	0.0230522	0.292414	0.0788341	0.937165	0.999864
MAB21L3	74.1398	-0.771413	0.379381	-2.03335	0.0420176	0.999864
TRNAG-CCC_4	0.0772797	-0.520743	3.11654	-0.16709	0.867299	0.999864
LOC105615359	56.8447	0.203912	0.297064	0.686425	0.492445	0.999864
ATP1A1	24519.5	0.03486	0.0484352	0.719725	0.471695	0.999864
LOC114116588	120.772	-0.305788	0.198825	-1.53798	0.124054	0.999864
CD58	1777.27	0.0278267	0.0556995	0.499586	0.617367	0.999864
LOC106990460	5.19095	0.24297	0.681658	0.35644	0.721511	0.999864
IGSF3	1436.63	-0.00678174	0.0809755	-0.0837505	0.933255	0.999864
CD2	8.77089	-0.137209	0.415575	-0.330166	0.741275	0.999864
PTGFRN	6579.79	-0.0169407	0.0470066	-0.36039	0.718556	0.999864
CD101	135.02	-0.289746	0.184989	-1.56629	0.117281	0.999864
TTF2	790.812	-0.0662784	0.0841209	-0.787895	0.430758	0.999864
TRIM45	2117.28	0.0719115	0.125029	0.57516	0.565183	0.999864
VTCN1	4.72609	0.800745	1.01846	0.78623	0.431733	0.999864
LOC114116603	4.9712	1.25228	1.07366	1.16637	0.243466	0.999864
MAN1A2	2035.87	-0.0348579	0.0777403	-0.448389	0.653873	0.999864
TENT5C	1606.8	0.456663	0.249638	1.8293	0.0673549	0.999864
LOC114110983	1.54508	-1.02183	1.03553	-0.986768	0.323756	0.999864
GDAP2	406.275	-0.0822242	0.0726089	-1.13243	0.257455	0.999864
WDR3	651.422	0.0193567	0.0579979	0.333748	0.73857	0.999864
SPAG17	6.88664	-0.738941	0.542146	-1.36299	0.172885	0.999864
TBX15	1.00562	-0.100071	1.15259	-0.086823	0.930812	0.999864
WARS2	453.872	-0.00553384	0.0927113	-0.0596889	0.952403	0.999864
HAO2	0.787688	2.39497	1.8858	1.27	0.204084	0.999864
LOC114116621	0.23467	-0.520741	3.11654	-0.167089	0.8673	0.999864
HSD3B1	8.75952	-0.186285	0.420926	-0.442559	0.658084	0.999864
LOC114116622	11.3522	-0.467291	0.39124	-1.19438	0.232327	0.999864
ZNF697	992.166	0.0289206	0.0679475	0.425631	0.670376	0.999864
PHGDH	1142.63	0.0801557	0.141345	0.56709	0.570653	0.999864
HMGCS2	2.12301	-0.427269	0.863896	-0.494584	0.620894	0.999864
REG4	0.0758546	-0.520743	3.11654	-0.16709	0.867299	0.999864
LOC101112695	0.0788272	0.441042	3.11654	0.141517	0.887462	0.999864
NOTCH2	10145.4	0.0304676	0.0483911	0.629612	0.528948	0.999864
SEC22B	963.8	0.0481866	0.0680327	0.708286	0.478768	0.999864
PDE4DIP	42939.9	-0.0454737	0.102065	-0.445538	0.655931	0.999864
LOC114110935	0.0897334	-0.520743	3.11654	-0.16709	0.867299	0.999864
TRNAQ-CUG	0.08533	0.441042	3.11654	0.141517	0.887462	0.999864
TRNAN-GUU_1	0.16024	-0.0398495	3.11654	-0.0127864	0.989798	0.999864
LOC114111406	0.807804	-1.88667	1.36455	-1.38263	0.166778	0.999864
LOC114116663	0.154015	-1.00163	3.11654	-0.321393	0.747912	0.999864
LOC114110869	0.0899827	0.441042	3.11654	0.141517	0.887462	0.999864
LOC101112943	0.338659	-0.99021	2.57007	-0.385285	0.700026	0.999864
LOC114117283	0.0770073	-0.520743	3.11654	-0.16709	0.867299	0.999864
TRNAQ-UUG	0.264797	-0.520741	3.11654	-0.167089	0.8673	0.999864
PRKAB2	1453.22	-0.0707732	0.0751631	-0.941595	0.3464	0.999864
FMO5	243.039	-0.0945016	0.12449	-0.759109	0.447787	0.999864
CHD1L	834.19	-0.166596	0.0563797	-2.95489	0.00312781	0.999864
BCL9	1734.68	-0.0122245	0.0650897	-0.18781	0.851025	0.999864
ACP6	681.273	-0.153987	0.172257	-0.893938	0.371355	0.999864
GJA5	2193.82	0.295649	0.157351	1.87891	0.0602564	0.999864
GJA8	0.172694	-0.0398495	3.11654	-0.0127864	0.989798	0.999864
LOC101115331	367.852	0.0833461	0.0924477	0.901548	0.367297	0.999864
PDZK1	66.5512	0.106525	0.190341	0.559654	0.575715	0.999864
RNF115	891.798	0.0349233	0.0502882	0.694464	0.487391	0.999864
POLR3C	484.892	-0.0329724	0.0740503	-0.445271	0.656124	0.999864
NUDT17	517.516	-0.117257	0.15938	-0.735711	0.461907	0.999864
PIAS3	722.451	0.00952033	0.0588234	0.161846	0.871427	0.999864
ANKRD35	65.6343	-0.100708	0.177857	-0.566231	0.571236	0.999864
LOC114116806	1.88554	-0.646244	0.893918	-0.722934	0.46972	0.999864
ITGA10	260.645	-0.0126487	0.131819	-0.0959547	0.923557	0.999864
PEX11B	328.837	0.0673772	0.099885	0.674547	0.499963	0.999864
LOC114116810	20.6934	0.189587	0.334485	0.566804	0.570848	0.999864
RBM8A	806.477	0.0344338	0.0573054	0.600883	0.547918	0.999864
LIX1L	2429.2	-0.0825871	0.0623041	-1.32555	0.18499	0.999864
ANKRD34A	322.937	-0.0141173	0.126095	-0.111957	0.910857	0.999864
POLR3GL	898.959	0.0405715	0.0887428	0.457181	0.647541	0.999864
TXNIP	17711.3	0.0507821	0.147883	0.343395	0.731302	0.999864
HJV	5.42691	-0.638893	0.533352	-1.19788	0.230963	0.999864
TRNAE-CUC_1	0.273511	0.441048	2.67676	0.164769	0.869126	0.999864
TRNAG-UCC_1	0.433733	-0.589844	2.11349	-0.279086	0.780179	0.999864
TRNAH-GUG	0.705212	-2.27653	1.63029	-1.3964	0.162595	0.999864
TRNAK-CUU	0.0788272	0.441042	3.11654	0.141517	0.887462	0.999864
TRNAN-GUU_2	0.16024	-0.0398495	3.11654	-0.0127864	0.989798	0.999864
LOC114111383	0.904226	-0.286827	1.35627	-0.211482	0.832511	0.999864
LOC114111385	59.3004	0.520905	1.14159	0.456297	0.648176	0.999864
LOC114111409	0.335168	-0.039845	2.58346	-0.0154231	0.987695	0.999864
TRNAN-GUU_9	0.801175	-0.568381	1.31124	-0.433467	0.664675	0.999864
TRNAV-CAC_5	0.0872275	-0.520743	3.11654	-0.16709	0.867299	0.999864
TRNAN-GUU_10	0.546438	-1.82805	1.97937	-0.92355	0.355721	0.999864
LOC114111391	38.9429	-1.2428	0.500732	-2.48197	0.0130659	0.999864
LOC114111405	0.241692	-0.520741	3.11654	-0.167089	0.8673	0.999864
LOC114111401	0.431081	2.20352	2.40322	0.9169	0.359195	0.999864
LOC114111403	4.50588	-3.00012	1.03376	-2.90216	0.00370602	0.999864
TRNAE-UUC_13	0.0897334	-0.520743	3.11654	-0.16709	0.867299	0.999864
TRNAN-GUU_22	0.0788272	0.441042	3.11654	0.141517	0.887462	0.999864
LOC105612463	27.9583	-1.09485	0.606908	-1.80399	0.0712335	0.999864
LOC101119949	0.0829608	0.441042	3.11654	0.141517	0.887462	0.999864
TRNAN-GUU_24	0.0897334	-0.520743	3.11654	-0.16709	0.867299	0.999864
LOC101120207	36.1914	0.0735549	0.280429	0.262294	0.793095	0.999864
FCGR1A	20.8866	0.550142	0.419957	1.31	0.190197	0.999864
LOC101120455	1828.67	-0.0774392	0.121442	-0.637666	0.523691	0.999864
LOC101120877	628.57	-0.103199	0.159438	-0.647265	0.51746	0.999864
LOC114113187	765.072	-0.0993682	0.155847	-0.637602	0.523733	0.999864
LOC101115753	38.0234	0.448077	0.346896	1.29168	0.196469	0.999864
LOC101121387	2.36042	0.272869	0.845173	0.322856	0.746804	0.999864
LOC101121643	63.6066	0.293445	0.193202	1.51885	0.1288	0.999864
LOC101122148	2.3993	-0.140228	0.932128	-0.150439	0.880418	0.999864
LOC114116824	25.3055	0.0541685	0.477536	0.113433	0.909687	0.999864
LOC101122398	4652.53	0.00357391	0.079756	0.0448105	0.964258	0.999864
LOC101122645	2190.37	0.0559125	0.116322	0.480671	0.630751	0.999864
LOC101122904	532.043	-0.0658337	0.164714	-0.399684	0.689389	0.999864
LOC114113189	9.97762	0.321026	0.440762	0.728342	0.466404	0.999864
BOLA1	235.687	0.120284	0.100982	1.19114	0.233599	0.999864
SV2A	26.6441	-0.342491	0.32686	-1.04782	0.294722	0.999864
SF3B4	665.379	0.0715944	0.0830217	0.862358	0.388491	0.999864
MTMR11	176.79	-0.353568	0.15337	-2.30533	0.0211483	0.999864
OTUD7B	2893.21	0.028201	0.0448741	0.628447	0.529711	0.999864
VPS45	615.201	-0.0440576	0.082284	-0.535433	0.59235	0.999864
PLEKHO1	1008.36	0.0996537	0.070528	1.41297	0.157665	0.999864
ANP32E	1451.16	-0.0373191	0.0867831	-0.430027	0.667176	0.999864
CA14	1581.68	0.053083	0.0663868	0.799602	0.423942	0.999864
APH1A	1754.94	0.0494753	0.0507678	0.974542	0.329788	0.999864
C1H1orf54	195.595	-0.125323	0.109717	-1.14224	0.253355	0.999864
CIART	85.2529	0.47438	0.257485	1.84236	0.0654221	0.999864
MRPS21	842.887	-0.00880575	0.0874104	-0.10074	0.919757	0.999864
PRPF3	1321.43	-0.0599088	0.0567585	-1.0555	0.291195	0.999864
RPRD2	2927.42	-0.00491173	0.0490808	-0.100074	0.920285	0.999864
LOC114111315	3.01652	-0.1072	0.818312	-0.131001	0.895775	0.999864
TARS2	1400.11	0.0505724	0.0868775	0.582111	0.560492	0.999864
ECM1	864.326	0.164351	0.108451	1.51545	0.12966	0.999864
LOC105612466	0.599715	0.311888	1.78453	0.174773	0.861258	0.999864
ADAMTSL4	3131.84	0.12102	0.116599	1.03792	0.299308	0.999864
MCL1	4096.64	0.0247621	0.0984073	0.251628	0.801328	0.999864
ENSA	850.996	-0.030279	0.0592121	-0.511365	0.609096	0.999864
GOLPH3L	606.176	0.00448742	0.0661184	0.0678694	0.94589	0.999864
HORMAD1	4.54601	0.113758	0.702895	0.161843	0.87143	0.999864
CTSS	480.951	0.564339	0.205755	2.74277	0.00609231	0.999864
CTSK	1505.74	-0.0515538	0.0697026	-0.739625	0.459528	0.999864
ARNT	1637.54	-0.0201438	0.06124	-0.328932	0.742207	0.999864
SETDB1	1800.18	-0.0751172	0.0592131	-1.26859	0.204587	0.999864
CERS2	2274.34	0.0104286	0.0502046	0.207722	0.835446	0.999864
ANXA9	115.675	0.249789	0.193078	1.29372	0.195763	0.999864
MINDY1	1099.77	0.0819462	0.0811918	1.00929	0.312835	0.999864
PRUNE1	519.175	0.0294021	0.059556	0.493688	0.621527	0.999864
BNIPL	32.1901	-0.140102	0.221869	-0.631462	0.527739	0.999864
C1H1orf56	16.5734	-0.765382	0.421537	-1.81569	0.0694175	0.999864
CDC42SE1	1713.15	0.0232142	0.0545405	0.425632	0.670376	0.999864
MLLT11	190.929	0.0402461	0.114308	0.352086	0.724774	0.999864
GABPB2	450.903	-0.084339	0.0726647	-1.16066	0.24578	0.999864
SEMA6C	757.555	0.0347189	0.0798774	0.434653	0.663815	0.999864
TNFAIP8L2	46.5515	0.155487	0.189032	0.822544	0.410768	0.999864
LYSMD1	376.955	-0.053966	0.0825204	-0.653972	0.51313	0.999864
SCNM1	193.189	0.102468	0.0981961	1.04351	0.296714	0.999864
TMOD4	40.2762	-0.00236436	0.233963	-0.0101057	0.991937	0.999864
VPS72	726.645	0.00776524	0.0632687	0.122734	0.902317	0.999864
PIP5K1A	1558.05	0.0504179	0.0537919	0.937277	0.348616	0.999864
PSMD4	1478.54	0.0542126	0.0508628	1.06586	0.286488	0.999864
ZNF687	1187.05	-0.0317267	0.0500801	-0.633519	0.526395	0.999864
PI4KB	1438.31	-0.00300241	0.0480118	-0.0625349	0.950137	0.999864
RFX5	434.12	0.0241031	0.0773083	0.311778	0.755209	0.999864
SELENBP1	1199.48	0.0709839	0.0888105	0.799274	0.424132	0.999864
TRNAE-UUC_18	0.179716	-0.0398495	3.11654	-0.0127864	0.989798	0.999864
PSMB4	2319.88	-0.016606	0.0530445	-0.313058	0.754237	0.999864
POGZ	2613.55	-0.0447431	0.0428689	-1.04372	0.296616	0.999864
LOC105613571	9.37901	0.00658432	0.376963	0.0174668	0.986064	0.999864
CGN	165.284	0.174516	0.152784	1.14224	0.253354	0.999864
TUFT1	116.415	0.0139377	0.169276	0.0823372	0.934379	0.999864
LOC114111356	2.2991	-0.827058	0.793527	-1.04226	0.297293	0.999864
LOC105613573	1.38088	-0.445267	1.23959	-0.359206	0.719441	0.999864
LOC105613572	0.507052	-0.071192	1.83469	-0.0388032	0.969047	0.999864
SNX27	2499.27	-0.00208171	0.051315	-0.0405674	0.967641	0.999864
CELF3	4.60411	-0.164214	0.621539	-0.264206	0.791621	0.999864
RIIAD1	2.0367	0.432774	0.955753	0.45281	0.650686	0.999864
MRPL9	889.335	0.0272175	0.0585811	0.464612	0.642209	0.999864
OAZ3	39.6712	-0.231442	0.205222	-1.12776	0.259421	0.999864
TDRKH	568.215	-0.131936	0.113188	-1.16564	0.243761	0.999864
LINGO4	28.3344	-0.0466025	0.255603	-0.182324	0.855329	0.999864
RORC	1239.42	0.159128	0.113044	1.40767	0.15923	0.999864
C2CD4D	1.85549	0.0981401	0.990849	0.0990465	0.921101	0.999864
THEM4	17.2087	0.596991	0.492828	1.21136	0.225759	0.999864
LOC114116884	2.43606	-0.70961	1.1026	-0.643577	0.51985	0.999864
LOC101120208	452.774	-0.0644385	0.120123	-0.536437	0.591657	0.999864
LOC105613037	6.35399	0.239083	0.470441	0.50821	0.611306	0.999864
S100A11	1254.26	0.050923	0.0993356	0.512636	0.608206	0.999864
TCHH	3.16035	-0.592309	0.712166	-0.831701	0.405578	0.999864
TCHHL1	2.38346	-0.232721	0.796777	-0.292078	0.770227	0.999864
RPTN	2.88708	1.00187	1.10651	0.905436	0.365235	0.999864
FLG	1.70379	0.586666	1.17958	0.49735	0.618942	0.999864
LOC101120378	0.247388	0.441044	3.11654	0.141517	0.887461	0.999864
LOC114117569	0.0840774	0.441042	3.11654	0.141517	0.887462	0.999864
CRCT1	0.0899827	0.441042	3.11654	0.141517	0.887462	0.999864
LOC101121986	0.176961	-1.00163	3.11654	-0.321393	0.747912	0.999864
LOC101102105	0.0840774	0.441042	3.11654	0.141517	0.887462	0.999864
LOC101121654	9.78206	-0.559962	0.386816	-1.44762	0.147724	0.999864
PRR9	1.99903	0.45271	0.87099	0.519765	0.603227	0.999864
LOR	18.9641	0.49372	0.320051	1.54263	0.122921	0.999864
LOC101121908	0.422833	-0.506921	2.10838	-0.240431	0.809996	0.999864
PGLYRP4	20.7294	0.0882176	0.373098	0.236446	0.813086	0.999864
S100A9	143.714	0.305759	0.303451	1.00761	0.313643	0.999864
LOC101103771	19.7475	0.799635	0.489116	1.63486	0.102079	0.999864
S100A8	19.7078	0.477145	0.414383	1.15146	0.249543	0.999864
LOC105605551	0.0829608	0.441042	3.11654	0.141517	0.887462	0.999864
S100A6	4.19708	0.390908	0.578192	0.676087	0.498985	0.999864
S100A5	3.78008	0.810875	0.667582	1.21464	0.224502	0.999864
S100A4	36.7941	0.0270061	0.322534	0.0837312	0.93327	0.999864
S100A3	0.268722	0.441044	3.11654	0.141517	0.887461	0.999864
S100A2	99.1758	0.187472	0.186077	1.0075	0.313696	0.999864
LOC114116933	2.21577	0.382886	0.955181	0.400851	0.68853	0.999864
S100A16	1319.34	0.160265	0.0740055	2.16559	0.0303428	0.999864
S100A14	236.673	0.0691099	0.102059	0.677154	0.498308	0.999864
S100A13	579.955	0.0795384	0.0865852	0.918615	0.358297	0.999864
S100A1	181.465	-0.138838	0.237659	-0.584189	0.559093	0.999864
CHTOP	1168.22	-0.0521698	0.061255	-0.851683	0.39439	0.999864
SNAPIN	547.536	0.0197544	0.0706835	0.279477	0.779879	0.999864
ILF2	2553.55	0.0255382	0.0634834	0.402281	0.687477	0.999864
TRNAM-CAU	0.314246	0.904774	2.62122	0.345173	0.729964	0.999864
NPR1	2016.56	0.00223882	0.0717963	0.0311829	0.975124	0.999864
INTS3	3338.13	0.0444264	0.0614332	0.723166	0.469578	0.999864
SLC27A3	406.587	-0.0674437	0.12513	-0.53899	0.589894	0.999864
GATAD2B	3370.94	0.0017399	0.0516528	0.0336846	0.973129	0.999864
DENND4B	2247.58	-0.0280476	0.0707173	-0.396615	0.691651	0.999864
CRTC2	621.914	0.107113	0.0680516	1.574	0.115488	0.999864
SLC39A1	1251.85	0.00279864	0.0763253	0.0366673	0.97075	0.999864
CREB3L4	63.7475	-0.201284	0.216686	-0.928919	0.352931	0.999864
JTB	575.491	0.0549186	0.0585298	0.938302	0.348089	0.999864
RAB13	394.703	-0.0119135	0.0753884	-0.158028	0.874435	0.999864
RPS27	2609.39	-0.0115941	0.112373	-0.103176	0.917823	0.999864
NUP210L	105.877	-0.138555	0.133692	-1.03637	0.300029	0.999864
TRNAQ-CUG_13	0.0758546	-0.520743	3.11654	-0.16709	0.867299	0.999864
LOC114111071	0.240127	1.37725	2.76764	0.497625	0.618748	0.999864
TPM3	545.141	0.053392	0.100653	0.530457	0.595795	0.999864
C1H1orf189	28.8243	-0.00751368	0.218414	-0.0344011	0.972557	0.999864
C1H1orf43	1500.77	0.0495984	0.0625963	0.792354	0.428154	0.999864
UBAP2L	3902.9	0.0238136	0.0503713	0.472761	0.636384	0.999864
LOC114111313	23.5158	0.347549	0.256733	1.35374	0.175819	0.999864
LOC114111312	4.39583	-0.654612	0.615549	-1.06346	0.287573	0.999864
AQP10	8.05294	-0.0367247	0.406758	-0.0902864	0.92806	0.999864
ATP8B2	2055.04	-0.0378792	0.0659127	-0.574688	0.565502	0.999864
IL6R	442.764	0.374186	0.149473	2.50336	0.0123019	0.999864
SHE	1152.99	0.0636583	0.0971756	0.655086	0.512413	0.999864
TDRD10	36.57	0.115572	0.215102	0.537288	0.591069	0.999864
UBE2Q1	1078.85	-0.0260292	0.0544752	-0.477817	0.63278	0.999864
LOC106990860	0.440163	0.471617	1.85216	0.254631	0.799008	0.999864
CHRNB2	18.3012	-0.379034	0.445007	-0.851747	0.394355	0.999864
ADAR	2383.61	0.212558	0.132335	1.6062	0.108229	0.999864
LOC105608947	19.8842	0.0422768	0.299309	0.141248	0.887674	0.999864
KCNN3	549.902	-0.135516	0.118771	-1.14099	0.253874	0.999864
PMVK	399.107	-0.0139376	0.0731199	-0.190613	0.848829	0.999864
LOC114117239	72.2489	0.420765	0.386875	1.0876	0.276772	0.999864
PBXIP1	4026.31	-0.0866485	0.0850955	-1.01825	0.308559	0.999864
LOC114111322	2.0002	-0.433536	0.931124	-0.465605	0.641498	0.999864
SHC1	4285.87	0.0281808	0.0496023	0.568135	0.569943	0.999864
CKS1B	446.402	0.0544391	0.0912357	0.596686	0.550717	0.999864
FLAD1	470.348	0.024914	0.0671544	0.370995	0.710641	0.999864
LENEP	13.3788	-0.287463	0.408869	-0.703068	0.482013	0.999864
ZBTB7B	973.352	0.0323965	0.0522437	0.620103	0.53519	0.999864
DCST2	2.93867	-0.996444	0.734112	-1.35735	0.174671	0.999864
DCST1	3.9155	-0.099058	0.581397	-0.170379	0.864712	0.999864
ADAM15	2129.89	0.121537	0.105683	1.15002	0.250135	0.999864
EFNA4	153.416	-0.0902175	0.125932	-0.716397	0.473746	0.999864
EFNA3	28.5423	0.212694	0.252335	0.842904	0.399282	0.999864
EFNA1	1039.14	0.0177685	0.107063	0.165963	0.868186	0.999864
SLC50A1	157.515	-0.0433857	0.102225	-0.424415	0.671263	0.999864
DPM3	431.421	0.175512	0.095306	1.84157	0.0655387	0.999864
LOC114113228	290.277	0.0958139	0.125641	0.7626	0.445702	0.999864
KRTCAP2	627.32	0.000471156	0.0664592	0.0070894	0.994344	0.999864
TRIM46	269.2	0.0192171	0.245211	0.0783694	0.937534	0.999864
MUC1	59.7586	0.0377732	0.163304	0.231306	0.817077	0.999864
THBS3	738.798	0.0555675	0.145002	0.38322	0.701557	0.999864
MTX1	337.934	-0.0404988	0.0753794	-0.537266	0.591084	0.999864
GBA	579.853	-0.0338926	0.0606925	-0.558431	0.57655	0.999864
FAM189B	735.293	0.0265129	0.0707339	0.374825	0.707791	0.999864
SCAMP3	829.999	0.0215558	0.0701885	0.307113	0.758757	0.999864
CLK2	1414.76	0.0157252	0.0588628	0.26715	0.789353	0.999864
HCN3	22.7132	0.230282	0.300471	0.766403	0.443436	0.999864
PKLR	12.0966	-0.0409852	0.382085	-0.107267	0.914577	0.999864
FDPS	556.626	-0.0490484	0.101278	-0.484296	0.628176	0.999864
LOC114117338	92.1404	-0.225144	0.157719	-1.4275	0.153436	0.999864
RUSC1	1147.41	-0.112616	0.114728	-0.981587	0.326303	0.999864
ASH1L	6984.79	-0.0209018	0.0428142	-0.488199	0.625409	0.999864
LOC114117337	22.02	0.0829088	0.322143	0.257366	0.796896	0.999864
DAP3	534.308	0.0375789	0.0723577	0.519349	0.603517	0.999864
MSTO1	328.645	-0.0173688	0.0823187	-0.210995	0.832891	0.999864
GON4L	2494.68	-0.0513358	0.05761	-0.891092	0.37288	0.999864
YY1AP1	375.218	-0.0254892	0.13571	-0.187821	0.851017	0.999864
SYT11	846.87	-0.141355	0.0887007	-1.59362	0.111022	0.999864
RIT1	1966.39	-0.035906	0.0510987	-0.702679	0.482256	0.999864
KHDC4	1244.26	0.00580867	0.0685081	0.084788	0.93243	0.999864
LOC114111305	20.1829	0.15431	0.300928	0.51278	0.608105	0.999864
LOC114111317	26.5918	-0.122767	0.294673	-0.416622	0.676955	0.999864
RXFP4	77.1648	-0.183627	0.308315	-0.595582	0.551454	0.999864
ARHGEF2	4861.86	0.0458589	0.0394406	1.16273	0.244937	0.999864
LOC114117352	26.7721	0.0301066	0.224688	0.133993	0.893408	0.999864
SSR2	1407.55	0.014723	0.0719792	0.204546	0.837927	0.999864
LOC100037664	7.05771	0.036337	0.417118	0.0871146	0.93058	0.999864
UBQLN4	1996.21	0.00439938	0.0622802	0.0706385	0.943685	0.999864
LAMTOR2	613.681	0.0867127	0.0801892	1.08135	0.279541	0.999864
RAB25	6.43045	-1.01401	0.537056	-1.88809	0.0590137	0.999864
MEX3A	547.519	0.0346073	0.0655697	0.527794	0.597642	0.999864
LMNA	4852.89	0.00566729	0.0553169	0.102451	0.918398	0.999864
SEMA4A	41.6287	0.864927	0.283222	3.05388	0.00225903	0.999864
SLC25A44	732.771	0.0344722	0.0713418	0.483197	0.628956	0.999864
LOC101102276	453.224	-0.0267849	0.106424	-0.251682	0.801287	0.999864
PAQR6	515.352	0.0194492	0.152684	0.127383	0.898638	0.999864
BGLAP	33.1002	0.0954119	0.279107	0.341847	0.732466	0.999864
SMG5	3369.35	0.0139407	0.0445756	0.312743	0.754476	0.999864
TMEM79	90.5224	-0.144579	0.170468	-0.84813	0.396366	0.999864
GLMP	370.919	0.0385232	0.0640026	0.601901	0.54724	0.999864
CCT3	5398.89	0.0843815	0.0635097	1.32864	0.183967	0.999864
TSACC	32.8957	-0.0284086	0.238966	-0.118882	0.905369	0.999864
RHBG	0.315309	1.76974	3.09162	0.572431	0.56703	0.999864
LOC101105119	0.799179	-0.0133724	1.28568	-0.010401	0.991701	0.999864
MEF2D	5256.03	-0.0063689	0.0672897	-0.0946489	0.924594	0.999864
LOC105615960	8.56548	0.124295	0.526684	0.235995	0.813436	0.999864
IQGAP3	1057.4	-0.152738	0.135053	-1.13095	0.258078	0.999864
TTC24	1.0044	0.413575	1.49159	0.277271	0.781572	0.999864
NAXE	792.546	-0.0261958	0.091582	-0.286037	0.77485	0.999864
GPATCH4	108.91	0.0384	0.165381	0.232191	0.81639	0.999864
HAPLN2	3.59936	-0.294837	0.650902	-0.452967	0.650573	0.999864
BCAN	6.37155	-0.0948486	0.575225	-0.16489	0.869031	0.999864
NES	9844.7	0.271537	0.163601	1.65975	0.0969639	0.999864
CRABP2	23.1142	0.30309	0.349196	0.867964	0.385414	0.999864
ISG20L2	504.4	0.0662572	0.0645986	1.02567	0.305045	0.999864
RRNAD1	415.179	-0.00565083	0.0707212	-0.0799029	0.936314	0.999864
MRPL24	654.399	0.0448543	0.0801008	0.559973	0.575498	0.999864
HDGF	3232.47	0.0553805	0.0803902	0.688896	0.490889	0.999864
PRCC	1631.73	0.0167874	0.0509425	0.329536	0.741751	0.999864
SH2D2A	20.9687	-0.427332	0.302822	-1.41117	0.158195	0.999864
INSRR	4.816	-0.171469	0.563744	-0.30416	0.761006	0.999864
NTRK1	4.34514	0.702781	0.662173	1.06133	0.288542	0.999864
PEAR1	2240.17	0.026529	0.0749763	0.353832	0.723464	0.999864
LRRC71	150.993	-0.00828572	0.207789	-0.0398756	0.968192	0.999864
ARHGEF11	2868.51	-0.0287206	0.0522848	-0.549312	0.582792	0.999864
ETV3L	5.11571	-0.282755	0.525999	-0.537557	0.590883	0.999864
LOC101108528	1196.43	0.0180557	0.0708323	0.254908	0.798794	0.999864
LOC101119835	7.13813	0.561826	0.485439	1.15736	0.247127	0.999864
LOC101111069	51.271	0.340832	0.251702	1.35411	0.175701	0.999864
LOC101111337	2100.08	0.0700283	0.0734289	0.953689	0.340241	0.999864
LOC101112109	301.915	-0.0264161	0.0896851	-0.294542	0.768343	0.999864
FCRL5	5.54445	0.740242	0.593283	1.2477	0.212139	0.999864
FCRL4	0.237248	-0.52074	2.78431	-0.187027	0.851639	0.999864
FCRL3	2.03713	0.802483	0.836543	0.959285	0.337415	0.999864
FCRL1	10.7552	0.235873	0.413491	0.570443	0.568377	0.999864
LOC101109313	0.80972	1.84274	1.37231	1.3428	0.179337	0.999864
LOC114117898	1.09203	-1.71762	1.68863	-1.01717	0.309073	0.999864
LOC101113122	0.249951	0.441047	2.74421	0.160719	0.872315	0.999864
KIRREL1	2231	0.010312	0.0723918	0.142447	0.886727	0.999864
LOC114117579	3.13727	-0.615729	0.697839	-0.882338	0.377594	0.999864
CD1D	1163.99	0.064573	0.0780342	0.827496	0.407956	0.999864
LOC101110103	0.0872275	-0.520743	3.11654	-0.16709	0.867299	0.999864
LOC105605944	0.0899827	0.441042	3.11654	0.141517	0.887462	0.999864
LOC105614484	0.179467	-1.00163	3.11654	-0.321393	0.747912	0.999864
LOC443442	0.261752	-0.52074	2.70939	-0.192198	0.847587	0.999864
LOC101114089	1.14847	0.768708	1.28152	0.599842	0.548611	0.999864
LOC443441	1.97994	0.671873	0.883166	0.760755	0.446804	0.999864
LOC443423	1.32505	1.25733	1.40535	0.894672	0.370962	0.999864
CD1E	15.3043	0.280647	0.472236	0.594294	0.552315	0.999864
LOC101111409	1.60352	1.16901	1.03805	1.12616	0.260099	0.999864
LOC105613207	1.03111	0.971334	1.90314	0.510385	0.609782	0.999864
LOC101112688	53.9694	0.92324	0.35727	2.58415	0.00976195	0.999864
LOC105612644	0.0897334	-0.520743	3.11654	-0.16709	0.867299	0.999864
LOC101112936	103.047	1.02675	0.490203	2.09454	0.0362117	0.999864
CADM3	20.1585	0.0768643	0.310043	0.247915	0.8042	0.999864
ACKR1	6.9359	-0.152899	0.460341	-0.332143	0.739781	0.999864
LOC101121822	0.0758546	-0.520743	3.11654	-0.16709	0.867299	0.999864
FCER1A	7.45753	0.456272	0.612947	0.744392	0.45664	0.999864
LOC101113975	0.164157	0.921936	3.11654	0.29582	0.767367	0.999864
LOC101114228	0.244749	1.42351	3.11291	0.457293	0.64746	0.999864
CRP	0.897542	0.774901	1.51176	0.512583	0.608243	0.999864
LOC101115495	0.939175	-1.54709	1.48114	-1.04452	0.296243	0.999864
TRNAC-GCA_9	0.172558	-0.0398495	3.11654	-0.0127864	0.989798	0.999864
DUSP23	308.406	0.114001	0.124366	0.916656	0.359323	0.999864
FCRL6	2.70132	-0.810753	0.811795	-0.998716	0.317932	0.999864
SLAMF8	7.70403	-0.494793	0.433324	-1.14186	0.253514	0.999864
VSIG8	44.7801	-0.125881	0.196398	-0.640951	0.521555	0.999864
CFAP45	21.6112	0.12798	0.246646	0.518881	0.603843	0.999864
TAGLN2	3241.74	0.168416	0.105083	1.6027	0.109	0.999864
IGSF9	129.435	0.228811	0.147552	1.55071	0.120972	0.999864
SLAMF9	0.234934	0.441044	3.11654	0.141517	0.887461	0.999864
PIGM	149.316	-0.0129776	0.105797	-0.122664	0.902373	0.999864
KCNJ10	142.18	0.0642848	0.150078	0.428342	0.668402	0.999864
KCNJ9	2.11688	-0.643062	0.839482	-0.766023	0.443663	0.999864
IGSF8	374.415	-0.112263	0.0906914	-1.23786	0.215768	0.999864
ATP1A2	286.148	0.210654	0.168901	1.24721	0.21232	0.999864
LOC101118398	108.754	-0.0822183	0.166161	-0.494813	0.620732	0.999864
CASQ1	137.2	0.0625406	0.133258	0.469319	0.638842	0.999864
LOC105612162	80.2016	-0.00165948	0.170501	-0.00973295	0.992234	0.999864
PEA15	6003.21	0.0360146	0.0575097	0.626235	0.531161	0.999864
DCAF8	3360.11	0.0288498	0.0553215	0.521494	0.602023	0.999864
PEX19	1533.69	0.0451476	0.0508839	0.887268	0.374935	0.999864
COPA	5712	0.0292327	0.0501132	0.583333	0.559669	0.999864
NCSTN	2209.23	-0.000949502	0.0504155	-0.0188335	0.984974	0.999864
NHLH1	4.2862	0.342958	0.609385	0.562794	0.573575	0.999864
VANGL2	293.69	-0.0594006	0.0967411	-0.614016	0.539205	0.999864
SLAMF6	4.92531	0.260659	0.682635	0.381843	0.702578	0.999864
CD84	44.0947	0.291201	0.257465	1.13103	0.258041	0.999864
SLAMF1	2.78353	0.483976	0.668	0.724514	0.46875	0.999864
LOC114117625	18.7761	0.328892	0.343903	0.956352	0.338894	0.999864
LOC114117626	0.243334	-0.52074	2.76474	-0.188351	0.850602	0.999864
SLAMF7	16.9253	1.05703	0.403636	2.61878	0.00882441	0.999864
LOC101103530	0.4058	1.29821	2.08591	0.622371	0.533698	0.999864
LY9	2.22815	0.83118	1.15656	0.718665	0.472347	0.999864
CD244	5.69508	0.363287	0.595562	0.609991	0.541868	0.999864
LOC114118773	1.08353	0.219604	1.12079	0.195936	0.84466	0.999864
LOC114113246	0.0829608	0.441042	3.11654	0.141517	0.887462	0.999864
ITLN2_1	2.6479	-0.345691	1.30634	-0.264626	0.791298	0.999864
LOC114117630	40.2985	0.375392	0.403988	0.929214	0.352778	0.999864
F11R	695.263	0.0442013	0.0858041	0.515143	0.606453	0.999864
USF1	870.654	-0.0104077	0.0631793	-0.164732	0.869155	0.999864
ARHGAP30	194.39	0.504527	0.18131	2.78268	0.00539123	0.999864
NECTIN4	9.77395	0.138831	0.42151	0.329366	0.741879	0.999864
KLHDC9	58.8178	-0.00470701	0.159773	-0.0294605	0.976497	0.999864
PFDN2	426.743	-0.0357715	0.0903118	-0.396088	0.69204	0.999864
TRNAE-UUC_19	2.68797	0.819918	0.816977	1.0036	0.315571	0.999864
NIT1	194.625	0.0113334	0.113273	0.100054	0.920301	0.999864
DEDD	950.89	0.00788282	0.0553698	0.142367	0.88679	0.999864
UFC1	553.397	0.0992309	0.114402	0.86739	0.385729	0.999864
USP21	549.871	0.0354222	0.0829446	0.427058	0.669337	0.999864
PPOX	922.509	-0.02426	0.0588852	-0.411988	0.680348	0.999864
B4GALT3	481.696	0.0700547	0.0780584	0.897464	0.369471	0.999864
ADAMTS4	433.293	-0.00870163	0.122302	-0.0711487	0.943279	0.999864
NDUFS2	9306.59	0.0479598	0.0666175	0.719928	0.471569	0.999864
FCER1G	103.382	0.26755	0.136976	1.95326	0.0507891	0.999864
APOA2	2.10207	-1.0776	1.04973	-1.02654	0.304635	0.999864
TOMM40L	1291.97	0.0622549	0.0742262	0.838718	0.401628	0.999864
NR1I3	47.6671	-0.155898	0.179816	-0.86699	0.385947	0.999864
PCP4L1	203.012	0.32949	0.142549	2.31141	0.02081	0.999864
TRNAC-GCA_10	0.498442	0.876579	1.80533	0.48555	0.627286	0.999864
MPZ	59.8373	-0.0853867	0.209637	-0.407308	0.683782	0.999864
SDHC	3040.68	0.0175026	0.0768259	0.227822	0.819785	0.999864
LOC114110816	165.054	-0.0621037	0.121179	-0.512497	0.608303	0.999864
CFAP126	188.317	-0.228799	0.114394	-2.00009	0.0454906	0.999864
TRNAV-CAC_13	0.340456	-0.992537	2.56696	-0.386658	0.699009	0.999864
LOC114113249	0.167013	-1.00163	3.11654	-0.321393	0.747912	0.999864
LOC114108862	0.17406	0.921936	3.11654	0.29582	0.767367	0.999864
LOC101106730	9.14488	0.499659	0.389259	1.28361	0.199277	0.999864
TRNAG-GCC_11	0.587068	-1.2271	1.57312	-0.780038	0.435369	0.999864
HSPA6	24.4235	0.74191	0.337268	2.19976	0.0278238	0.999864
TRNAD-GUC_11	0.0829608	0.441042	3.11654	0.141517	0.887462	0.999864
TRNAN-GUU_26	0.478258	1.63837	2.3825	0.687667	0.491662	0.999864
FCGR3A	62.0292	0.777467	0.342683	2.26876	0.0232827	0.999864
FCGR2B	5.92178	1.16502	0.495554	2.35095	0.0187256	0.999864
FCRLA	7.38293	0.269196	0.818254	0.328988	0.742164	0.999864
FCRLB	18.1743	0.153552	0.314971	0.487511	0.625896	0.999864
DUSP12	389.23	0.0681196	0.0723136	0.942002	0.346191	0.999864
ATF6	1530.08	-0.00869524	0.0638569	-0.136168	0.891689	0.999864
OLFML2B	97.4332	-0.362341	0.22896	-1.58255	0.113525	0.999864
LOC101108006	291.956	-0.0046822	0.153972	-0.0304094	0.975741	0.999864
SPATA46	48.5233	-0.222962	0.197948	-1.12637	0.260011	0.999864
SH2D1B	2.03126	0.674603	0.826806	0.815915	0.414549	0.999864
UHMK1	2022.06	0.0258592	0.0724666	0.356842	0.72121	0.999864
TRNAC-GCA_11	5.91078	-0.164104	0.584473	-0.280772	0.778885	0.999864
TRNAG-GCC_12	6.56282	-0.126614	0.514996	-0.245854	0.805795	0.999864
UAP1	196.652	-0.136087	0.133971	-1.0158	0.309724	0.999864
LOC114117808	4.42942	0.352143	0.62464	0.563753	0.572922	0.999864
DDR2	1542.82	-0.0764586	0.0690612	-1.10711	0.268245	0.999864
HSD17B7	194.244	-0.0682997	0.0954093	-0.71586	0.474078	0.999864
CCDC190	417.368	-0.283832	0.123786	-2.29292	0.0218526	0.999864
RGS4	15.048	-0.333156	0.445818	-0.747291	0.454888	0.999864
RGS5	5107.73	0.0707047	0.136658	0.517386	0.604887	0.999864
LOC105613604	45.1068	-0.0189356	0.250313	-0.0756474	0.9397	0.999864
NUF2	430.89	0.0721658	0.15788	0.457093	0.647604	0.999864
PBX1	4607.47	-0.059385	0.0736931	-0.805842	0.420334	0.999864
LMX1A	0.322578	-0.0398438	2.19953	-0.0181147	0.985547	0.999864
LOC101109142	0.100567	-0.520743	3.11654	-0.16709	0.867299	0.999864
LRRC52	35.6171	0.394657	0.293962	1.34255	0.179419	0.999864
TRNAC-GCA_12	1.74058	1.16268	1.1461	1.01447	0.310361	0.999864
LOC114111020	0.350404	-1.02367	2.15973	-0.473978	0.635516	0.999864
MGST3	5932.98	-0.0452476	0.0823145	-0.549692	0.582531	0.999864
ALDH9A1	2314.95	0.0319269	0.0631334	0.505706	0.613063	0.999864
TMCO1	784.933	-0.0030749	0.0781305	-0.039356	0.968607	0.999864
LOC114117862	33.7628	-0.0654732	0.268153	-0.244164	0.807104	0.999864
UCK2	1090.18	0.0554628	0.0776345	0.714408	0.474975	0.999864
FAM78B	790.8	0.000584491	0.0995915	0.00586888	0.995317	0.999864
POGK	1049.48	-0.00197163	0.0627045	-0.0314432	0.974916	0.999864
TADA1	539.817	-0.0802314	0.0680494	-1.17902	0.238391	0.999864
ILDR2	508.157	-0.139828	0.152921	-0.914384	0.360515	0.999864
MAEL	5.04962	0.659627	0.963212	0.68482	0.493458	0.999864
GPA33	0.388336	0.420178	1.88658	0.222719	0.823754	0.999864
DUSP27	2930.46	0.0171431	0.0560124	0.306059	0.759559	0.999864
POU2F1	1754.49	-0.0407344	0.0402247	-1.01267	0.311218	0.999864
CD247	38.4056	0.0866163	0.240657	0.359915	0.71891	0.999864
CREG1	416.327	0.0233498	0.107095	0.218028	0.827407	0.999864
RCSD1	2291.51	0.0522304	0.0612213	0.85314	0.393582	0.999864
TRNAP-CGG	0.230414	-1.44489	3.11294	-0.464155	0.642537	0.999864
TRNAP-AGG_1	0.256747	-1.51076	3.11058	-0.485683	0.627192	0.999864
MPZL1	2011.5	-0.0338653	0.0493237	-0.686593	0.492339	0.999864
ADCY10	30.3889	-0.911271	0.669439	-1.36125	0.173436	0.999864
MPC2	1114.19	0.0122184	0.0791425	0.154384	0.877307	0.999864
DCAF6	1729.71	-0.0655917	0.0672288	-0.975649	0.329238	0.999864
GPR161	633.849	-0.0180203	0.0636169	-0.283263	0.776975	0.999864
TIPRL	767.66	-0.0238516	0.0522082	-0.456855	0.647775	0.999864
SFT2D2	865.734	0.0192126	0.0654822	0.293403	0.769214	0.999864
TBX19	1.04869	-0.207484	1.30531	-0.158954	0.873705	0.999864
LOC101111513	0.246415	0.441047	2.75509	0.160085	0.872814	0.999864
CLIC6	127.291	0.110564	0.636754	0.173637	0.862151	0.999864
RCAN1	822.585	0.169263	0.217443	0.778428	0.436317	0.999864
KCNE1	1255.97	-0.100623	0.27129	-0.370907	0.710707	0.999864
LOC114113256	29.7228	-0.0071191	0.207904	-0.0342423	0.972684	0.999864
SMIM11A	227.527	0.0250822	0.122917	0.204058	0.838308	0.999864
FAM243A	52.7767	0.243765	0.197156	1.23641	0.216307	0.999864
KCNE2	0.75152	0.322088	1.41491	0.227638	0.819927	0.999864
MRPS6	1419.02	-0.0209807	0.0886562	-0.236653	0.812926	0.999864
SLC5A3	3266.77	0.0177229	0.09031	0.196246	0.844418	0.999864
ATP5PO	6525.07	0.021	0.0949613	0.221143	0.824981	0.999864
ITSN1	2587.89	-0.0134361	0.059235	-0.226827	0.820558	0.999864
CRYZL1	507.016	-0.00393331	0.0631629	-0.0622725	0.950346	0.999864
LOC105616368	74.8381	0.0885111	0.149525	0.591947	0.553886	0.999864
DONSON	798.275	-0.020189	0.0671456	-0.300676	0.763662	0.999864
SON	13819.8	0.00775013	0.0281952	0.274874	0.783413	0.999864
GART	1235.62	0.038924	0.0731457	0.532143	0.594627	0.999864
TRNAC-ACA_11	1.6926	-0.0891643	0.950393	-0.0938184	0.925253	0.999864
DNAJC28	340.125	0.0147192	0.0886247	0.166085	0.86809	0.999864
TMEM50B	727.537	0.0966935	0.116302	0.831402	0.405747	0.999864
LOC114111302	0.416198	1.33302	2.48479	0.536474	0.591631	0.999864
IFNGR2	1715.7	0.0743331	0.0792892	0.937494	0.348505	0.999864
IFNAR1	1627.81	0.0425453	0.0514786	0.826466	0.40854	0.999864
LOC114117969	25.0942	-0.340835	0.304119	-1.12073	0.262402	0.999864
IL10RB	709.803	0.0155906	0.0703572	0.221593	0.824631	0.999864
IFNAR2	207.9	-0.0818768	0.109435	-0.74818	0.454351	0.999864
OLIG1	1.0466	-0.667576	1.31401	-0.508044	0.611422	0.999864
OLIG2	0.48877	-0.102593	1.84876	-0.0554932	0.955746	0.999864
C1H21orf62	1.33682	1.11914	1.01823	1.09911	0.271721	0.999864
PAXBP1	1572.25	0.0155557	0.0675755	0.230197	0.817939	0.999864
SYNJ1	1022.72	-0.0337027	0.063524	-0.530551	0.59573	0.999864
CFAP298	397.236	0.116968	0.140625	0.831771	0.405538	0.999864
EVA1C	74.0727	0.239326	0.178129	1.34356	0.179091	0.999864
URB1	1044.79	-0.0759693	0.143905	-0.527913	0.59756	0.999864
LOC114117991	2.75917	0.394893	0.927668	0.425683	0.670339	0.999864
MRAP	1.4366	1.65936	1.13184	1.46607	0.142628	0.999864
MIS18A	145.802	-0.201102	0.156594	-1.28423	0.199063	0.999864
HUNK	661.571	0.0528737	0.0895972	0.590127	0.555106	0.999864
SCAF4	1367.84	-0.0287398	0.0439615	-0.653749	0.513273	0.999864
SOD1	2206.23	0.0832161	0.0770201	1.08045	0.279943	0.999864
LOC114113261	19.9032	-0.315338	0.30178	-1.04493	0.296056	0.999864
TRNAC-GCA_13	0.898806	-1.39259	1.75109	-0.795272	0.426456	0.999864
LOC114117999	15.4073	-0.464121	0.366647	-1.26585	0.205566	0.999864
TIAM1	401.611	-0.0702816	0.150198	-0.467926	0.639838	0.999864
LOC114118002	10.8041	-0.340079	0.360657	-0.942943	0.34571	0.999864
LOC101103772	0.166055	-0.0398495	3.11654	-0.0127864	0.989798	0.999864
LOC105605703	0.08533	0.441042	3.11654	0.141517	0.887462	0.999864
LOC114113348	0.0899827	0.441042	3.11654	0.141517	0.887462	0.999864
LOC114113364	0.314527	-0.969752	2.62343	-0.36965	0.711644	0.999864
LOC114109330	0.174455	-1.00163	3.11654	-0.321393	0.747912	0.999864
LOC101116882	0.0899827	0.441042	3.11654	0.141517	0.887462	0.999864
CLDN8	0.0758546	-0.520743	3.11654	-0.16709	0.867299	0.999864
GRIK1	0.310789	-0.0398452	2.63547	-0.0151188	0.987937	0.999864
LOC114111151	0.744074	1.67037	1.4916	1.11985	0.262776	0.999864
BACH1	1755.09	-0.0206573	0.0646833	-0.31936	0.749454	0.999864
MAP3K7CL	53.6297	-0.202997	0.225474	-0.900311	0.367955	0.999864
LOC105610396	1.6198	-1.19262	1.0684	-1.11626	0.26431	0.999864
CCT8	2877.86	0.0709062	0.0599131	1.18348	0.236618	0.999864
USP16	1126.47	-0.0110458	0.0650736	-0.169743	0.865212	0.999864
RWDD2B	394.099	-0.0388851	0.0869878	-0.447018	0.654862	0.999864
LTN1	1432.53	-0.000693963	0.0635958	-0.0109121	0.991294	0.999864
N6AMT1	69.7668	-0.0459294	0.178962	-0.256643	0.797455	0.999864
LOC114111232	0.0872275	-0.520743	3.11654	-0.16709	0.867299	0.999864
ADAMTS5	1161.13	-0.039512	0.0730466	-0.540915	0.588566	0.999864
ADAMTS1	2051.84	0.27901	0.168563	1.65523	0.0978788	0.999864
CYYR1	1519.63	0.0277	0.0891255	0.310797	0.755955	0.999864
LOC105613472	15.3214	0.228285	0.382641	0.596605	0.550771	0.999864
LOC114118017	11.5043	-0.567996	0.377487	-1.50468	0.132407	0.999864
APP	21105.5	-0.043861	0.0611639	-0.717106	0.473309	0.999864
TRNAR-CCU	3.91616	-0.45304	0.603478	-0.750714	0.452825	0.999864
LOC114111167	10.8492	-0.0141285	0.395964	-0.0356813	0.971536	0.999864
GABPA	1075.81	-0.00247497	0.0758037	-0.0326498	0.973954	0.999864
ATP5PF	2736.59	0.0419753	0.0848314	0.494809	0.620735	0.999864
JAM2	612.973	-0.0331569	0.112143	-0.295666	0.767485	0.999864
MRPL39	951.39	0.0125777	0.0780934	0.16106	0.872046	0.999864
LOC101106226	0.0829608	0.441042	3.11654	0.141517	0.887462	0.999864
LOC101105712	0.0713174	0.441042	3.11654	0.141517	0.887462	0.999864
LOC101105463	0.505555	0.905866	2.46284	0.367813	0.713013	0.999864
LOC101105206	0.91393	-1.41321	1.34635	-1.04966	0.293874	0.999864
LOC105611997	42.9686	-0.390027	0.245471	-1.58889	0.112086	0.999864
LOC105611998	654.089	-0.00381473	0.318872	-0.0119632	0.990455	0.999864
OTOS	0.157654	0.921936	3.11654	0.29582	0.767367	0.999864
NCAM2	20.4915	-0.061036	0.388326	-0.157177	0.875105	0.999864
TMPRSS15	0.581357	-0.416679	1.7865	-0.233237	0.815577	0.999864
CHODL	79.5147	-0.0176	0.162058	-0.108603	0.913518	0.999864
C1H21orf91	501.962	0.0149264	0.0909851	0.164053	0.869689	0.999864
BTG3	903.621	0.0789506	0.0841185	0.938564	0.347954	0.999864
CXADR	2895.31	0.0342308	0.10082	0.339523	0.734215	0.999864
LOC105607356	1.42027	0.790105	1.08833	0.725982	0.46785	0.999864
MIRLET7C	3.6956	0.370327	0.764582	0.484353	0.628136	0.999864
MIR99A	2.93354	-0.122111	0.690383	-0.176874	0.859607	0.999864
TRNAS-GGA_8	9.94729	0.332005	0.428238	0.775282	0.438173	0.999864
USP25	2759.08	-0.0677351	0.0672497	-1.00722	0.313831	0.999864
LOC106990866	136.298	-0.0999991	0.144033	-0.694281	0.487506	0.999864
NRIP1	2230.97	-0.0449463	0.0568808	-0.790184	0.42942	0.999864
LOC106990868	0.424523	0.420493	1.8557	0.226596	0.820738	0.999864
TRNAC-ACA_12	0.0829608	0.441042	3.11654	0.141517	0.887462	0.999864
LOC106990869	0.412853	-1.40712	2.45968	-0.572074	0.567272	0.999864
SAMSN1	26.381	0.12838	0.26907	0.477123	0.633274	0.999864
LOC114113583	1.38956	-0.493373	1.02609	-0.480827	0.63064	0.999864
LOC106990870	0.586122	-0.420703	1.62453	-0.258969	0.795659	0.999864
LOC114109681	1.01705	0.193615	1.21523	0.159323	0.873414	0.999864
HSPA13	989.928	-0.00195385	0.101766	-0.0191994	0.984682	0.999864
LOC101122496	32.1632	0.716796	0.282724	2.53532	0.0112344	0.999864
RBM11	45.0783	-0.291584	0.236598	-1.23241	0.217798	0.999864
LIPI	2.67931	-0.983203	0.735318	-1.33711	0.181185	0.999864
ROBO2	494.933	-0.314664	0.187881	-1.6748	0.0939729	0.999864
LOC114109731	1.8208	-2.21739	1.01384	-2.18713	0.0287333	0.999864
ROBO1	2116.26	-0.0766691	0.0798264	-0.960448	0.33683	0.999864
LOC114118232	41.4874	-0.201722	0.21108	-0.955668	0.33924	0.999864
LOC105615767	1.70031	0.45449	0.997263	0.455737	0.648579	0.999864
GBE1	1889.86	0.0814378	0.0753201	1.08122	0.279598	0.999864
LOC101104285	0.0872275	-0.520743	3.11654	-0.16709	0.867299	0.999864
LOC114110024	1.08372	-0.199756	1.20102	-0.166322	0.867904	0.999864
CADM2	2.72487	-0.0645318	0.787566	-0.0819383	0.934696	0.999864
VGLL3	325.851	-0.0735511	0.104819	-0.701693	0.48287	0.999864
CHMP2B	633.22	-0.0156255	0.10648	-0.146745	0.883333	0.999864
POU1F1	1.67036	-0.859194	1.15506	-0.743853	0.456966	0.999864
LOC114118248	58.9319	0.215122	0.318979	0.674406	0.500053	0.999864
HTR1F	1.56677	-0.821435	1.14152	-0.719598	0.471772	0.999864
LOC105611303	3.68553	-1.64402	0.690541	-2.38076	0.0172768	0.999864
CGGBP1	2542.77	-0.0253526	0.0573382	-0.442159	0.658374	0.999864
ZNF654	853.385	-0.0369789	0.105123	-0.351767	0.725013	0.999864
LOC114118264	45.1447	-0.269672	0.170283	-1.58367	0.11327	0.999864
C1H3orf38	459.011	0.0285961	0.0692253	0.413087	0.679543	0.999864
LOC105616630	0.329512	0.969679	3.11181	0.311612	0.755335	0.999864
LOC114110089	33.6989	-0.637927	0.267294	-2.38661	0.0170043	0.999864
LOC101122744	116.084	-0.0607889	0.269694	-0.2254	0.821668	0.999864
PROS1	1034.66	-0.0193774	0.120891	-0.160288	0.872654	0.999864
ARL13B	450.248	-0.0539372	0.0667617	-0.807907	0.419144	0.999864
STX19	55.5099	-0.234557	0.215584	-1.08801	0.276593	0.999864
NSUN3	141.813	-0.0841529	0.188143	-0.447281	0.654672	0.999864
LOC114118278	105.845	-0.31862	0.275435	-1.15678	0.24736	0.999864
LOC101103209	0.247118	1.42306	2.75503	0.516533	0.605482	0.999864
LOC114118291	0.0713174	0.441042	3.11654	0.141517	0.887462	0.999864
LOC101122521	0.175313	0.921936	3.11654	0.29582	0.767367	0.999864
LOC101118184	3.44419	0.155191	0.906856	0.171131	0.864121	0.999864
TRNAM-CAU_1	0.0772797	-0.520743	3.11654	-0.16709	0.867299	0.999864
LOC106990140	3.00602	0.508734	0.779424	0.652706	0.513946	0.999864
LOC101119041	4.67108	-0.205305	0.653241	-0.314287	0.753303	0.999864
PGLYRP2	2.45361	0.663064	0.779295	0.850851	0.394852	0.999864
RASAL3	62.7735	0.426184	0.211033	2.01952	0.0434336	0.999864
WIZ	1558.68	0.00424788	0.049198	0.0863425	0.931194	0.999864
AKAP8L	1480.86	-0.0317386	0.0706957	-0.448946	0.65347	0.999864
AKAP8	927.649	-0.0535599	0.0836761	-0.640085	0.522117	0.999864
BRD4	5761.14	0.00618987	0.0487756	0.126905	0.899015	0.999864
EPHX3	235.987	0.0448746	0.0897611	0.499934	0.617121	0.999864
NOTCH3	8749.43	0.10848	0.105553	1.02773	0.304077	0.999864
ILVBL	5053.45	-0.0158427	0.0748939	-0.211536	0.832469	0.999864
SYDE1	939.197	-0.0438853	0.0493174	-0.889854	0.373544	0.999864
LOC101102482	0.509072	-1.73179	1.74542	-0.99219	0.321105	0.999864
LOC101102727	0.549385	-1.88545	2.32035	-0.812571	0.416464	0.999864
LOC101102980	0.304826	0.891548	2.64385	0.337215	0.735955	0.999864
SLC1A6	0.301702	-1.61546	3.10552	-0.52019	0.602931	0.999864
LOC114118381	2.10635	-0.164162	0.822295	-0.199639	0.841763	0.999864
LOC114110385	0.56975	0.374694	1.62298	0.230869	0.817417	0.999864
LOC101103695	1.02436	0.608685	1.22864	0.495412	0.620309	0.999864
ARL6	269.394	-0.0129485	0.098167	-0.131902	0.895061	0.999864
CRYBG3	2171.17	-0.130654	0.135522	-0.964078	0.335007	0.999864
RIOX2	280.051	0.0407927	0.12162	0.335412	0.737314	0.999864
LOC101103944	0.0872275	-0.520743	3.11654	-0.16709	0.867299	0.999864
LOC101104455	0.0829608	0.441042	3.11654	0.141517	0.887462	0.999864
LOC101105468	0.0840774	0.441042	3.11654	0.141517	0.887462	0.999864
LOC101108279	0.0788272	0.441042	3.11654	0.141517	0.887462	0.999864
LOC101105868	1.21435	1.00318	1.30262	0.770125	0.441226	0.999864
CLDND1	1034.07	-0.00517038	0.0762273	-0.0678285	0.945922	0.999864
GPR15	0.323097	-0.0398438	2.19871	-0.0181214	0.985542	0.999864
LOC114111008	0.0713174	0.441042	3.11654	0.141517	0.887462	0.999864
CPOX	640.137	0.0860848	0.0841447	1.02306	0.306281	0.999864
ST3GAL6	1304.97	0.0230936	0.074686	0.30921	0.757162	0.999864
DCBLD2	2267.41	0.173367	0.0799959	2.1672	0.03022	0.999864
LOC114118394	239.424	-0.0824949	0.138724	-0.594668	0.552065	0.999864
TRNAE-UUC_20	6.7588	-0.0150632	0.444621	-0.0338787	0.972974	0.999864
CMSS1	117.184	0.161098	0.129183	1.24705	0.21238	0.999864
FILIP1L	1561.47	0.0357029	0.0998955	0.357403	0.72079	0.999864
LOC101108533	6.42347	-0.412306	0.48084	-0.857471	0.391185	0.999864
TBC1D23	961.849	0.0210027	0.0750256	0.27994	0.779523	0.999864
NIT2	550.089	-0.0668622	0.101007	-0.661955	0.508	0.999864
TOMM70	2220.78	-0.00673049	0.0573824	-0.117292	0.906629	0.999864
LNP1	952.243	0.000947225	0.0756541	0.0125205	0.99001	0.999864
LOC101110195	1.80967	-0.0103895	0.993086	-0.0104618	0.991653	0.999864
LOC101110467	168.736	0.185554	0.156012	1.18935	0.234301	0.999864
ADGRG7	12.6917	0.0163315	0.381381	0.0428221	0.965843	0.999864
TFG	1405.76	0.0661677	0.0707468	0.935275	0.349646	0.999864
ABI3BP	984.957	0.014465	0.172797	0.0837112	0.933286	0.999864
IMPG2	508.306	-0.103178	0.119467	-0.863651	0.387779	0.999864
SENP7	773.711	-0.140098	0.0814585	-1.71987	0.0854552	0.999864
LOC101105553	3.71508	1.63014	0.793668	2.05394	0.0399819	0.999864
LOC101109587	361.577	-0.161946	0.127215	-1.273	0.203016	0.999864
TRMT10C	395.429	0.0311213	0.0850532	0.365904	0.714436	0.999864
PCNP	1683.51	-0.046149	0.074332	-0.62085	0.534698	0.999864
ZBTB11	1168.6	-0.0309297	0.055772	-0.554575	0.579186	0.999864
LOC114118452	74.7041	0.0410935	0.150245	0.27351	0.784461	0.999864
RPL24	9784.72	0.00313878	0.0914965	0.0343049	0.972634	0.999864
CEP97	975.499	-0.118632	0.0789297	-1.50301	0.132837	0.999864
NXPE3	289.819	0.0448536	0.109383	0.410059	0.681763	0.999864
NFKBIZ	459.262	0.0698982	0.196171	0.356313	0.721606	0.999864
LOC114118458	23.3968	-0.08329	0.428491	-0.19438	0.845878	0.999864
LOC114118459	0.08533	0.441042	3.11654	0.141517	0.887462	0.999864
TRNAW-CCA_6	0.0897334	-0.520743	3.11654	-0.16709	0.867299	0.999864
ALCAM	1765.55	-0.231973	0.250377	-0.926493	0.35419	0.999864
LOC114110575	132.441	0.183364	0.110209	1.66378	0.0961555	0.999864
LOC101114404	446.76	-0.0609487	0.0948757	-0.642406	0.52061	0.999864
LOC114110588	45.2792	0.151808	0.226666	0.669742	0.503022	0.999864
LOC114110605	14.5977	-0.345356	0.463279	-0.745459	0.455994	0.999864
LOC105616082	32.5243	-0.246262	0.314771	-0.782355	0.434006	0.999864
LOC105612547	54.5119	0.0189028	0.172449	0.109614	0.912716	0.999864
CCDC54	0.778934	-1.77691	1.48822	-1.19399	0.232483	0.999864
LOC114111347	0.741584	-1.00772	1.53225	-0.657676	0.510746	0.999864
BBX	2856.34	-0.0365669	0.0507831	-0.720061	0.471487	0.999864
CD47	2887.51	-0.113093	0.0786682	-1.43759	0.15055	0.999864
IFT57	377.44	0.0390612	0.0870249	0.448851	0.653539	0.999864
LOC114113700	6.34768	0.546048	0.54804	0.996364	0.319073	0.999864
HHLA2	8.17937	0.155703	0.39513	0.394055	0.69354	0.999864
MYH15	10.3061	0.176072	0.405916	0.433764	0.66446	0.999864
CIP2A	912.246	-0.0651579	0.0728123	-0.894874	0.370854	0.999864
DZIP3	931.988	-0.0679341	0.0871834	-0.779209	0.435857	0.999864
LOC101116441	3.2767	-0.711802	0.675629	-1.05354	0.292094	0.999864
MORC1	0.240127	1.37725	2.76764	0.497625	0.618748	0.999864
LOC114118506	13.2697	-0.69797	0.904186	-0.771931	0.440155	0.999864
C1H3orf85	0.201134	-1.00163	3.11654	-0.321393	0.747912	0.999864
DPPA2	2.69763	-1.62471	1.05814	-1.53544	0.124676	0.999864
LOC114113729	0.08533	0.441042	3.11654	0.141517	0.887462	0.999864
NECTIN3	698.563	-0.108365	0.0942995	-1.14916	0.250492	0.999864
CD96	3.41288	-0.452274	0.794697	-0.569116	0.569278	0.999864
LOC101118152	0.174455	-1.00163	3.11654	-0.321393	0.747912	0.999864
PLCXD2	494.541	-0.0933732	0.291033	-0.320833	0.748337	0.999864
PHLDB2	10140.2	-0.0451095	0.0650072	-0.693915	0.487735	0.999864
LOC101119354	479.242	0.0529325	0.0956263	0.553535	0.579897	0.999864
TMPRSS7	1.00802	-2.28319	1.61659	-1.41235	0.157848	0.999864
C1H3orf52	2.73743	-0.660793	0.770029	-0.858141	0.390815	0.999864
GCSAM	0.57709	0.404649	1.62393	0.249179	0.803222	0.999864
SLC9C1	4.44425	0.211319	0.565587	0.373627	0.708681	0.999864
CD200	557.323	-0.233379	0.118729	-1.96565	0.0493389	0.999864
TRNAW-CCA_7	2.02862	-0.0776683	1.01979	-0.0761612	0.939291	0.999864
BTLA	1.14223	-1.2847	1.47708	-0.869756	0.384434	0.999864
ATG3	827.328	-0.0618001	0.0669958	-0.922448	0.356295	0.999864
SLC35A5	1093.12	0.00514713	0.0698575	0.0736805	0.941265	0.999864
CCDC80	2079.31	0.133792	0.117354	1.14007	0.254255	0.999864
LOC101114747	30.5137	0.496399	0.251469	1.974	0.048382	0.999864
LOC114118687	2.82763	0.568305	0.819417	0.693549	0.487965	0.999864
CD200R1	39.8742	0.458046	0.277285	1.6519	0.0985552	0.999864
LOC105616896	2.06349	-0.394909	0.888872	-0.444281	0.656839	0.999864
GTPBP8	314.894	-0.00876177	0.111651	-0.0784744	0.937451	0.999864
LOC114111025	0.340751	-0.0398437	2.17197	-0.0183445	0.985364	0.999864
NEPRO	179.708	-0.0684995	0.126823	-0.540119	0.589115	0.999864
BOC	972.848	-0.146661	0.105921	-1.38463	0.166167	0.999864
CFAP44	57.3775	0.0229387	0.182676	0.12557	0.900072	0.999864
SPICE1	452.681	-0.0278677	0.0781672	-0.356514	0.721456	0.999864
SIDT1	37.56	0.00467155	0.213883	0.0218416	0.982574	0.999864
LOC114111139	0.33536	1.84539	2.55453	0.722398	0.47005	0.999864
USF3	1584.59	0.0104467	0.085149	0.122687	0.902355	0.999864
NAA50	1431.61	0.0564116	0.072822	0.774651	0.438546	0.999864
ATP6V1A	1157.08	0.0204827	0.0663657	0.308634	0.7576	0.999864
GRAMD1C	161.03	-0.0690686	0.099058	-0.697254	0.485644	0.999864
ZDHHC23	833.81	-0.0168754	0.0711765	-0.237093	0.812585	0.999864
CCDC191	224.574	-0.0869121	0.0973449	-0.892827	0.37195	0.999864
QTRT2	227.769	-0.0142265	0.131255	-0.108388	0.913688	0.999864
DRD3	12.5387	-0.162271	0.439918	-0.368868	0.712226	0.999864
LOC114111144	0.335755	-0.039845	2.58227	-0.0154302	0.987689	0.999864
TIGIT	7.06543	-0.0515778	0.445509	-0.115773	0.907833	0.999864
ZBTB20	2149.87	-0.119544	0.095143	-1.25647	0.208945	0.999864
LOC105602007	96.4077	-0.135419	0.164571	-0.822858	0.410589	0.999864
GAP43	149.112	-0.155109	0.203109	-0.763671	0.445063	0.999864
LOC101104028	2851.53	0.00586762	0.0836124	0.0701765	0.944053	0.999864
LOC114110980	4.80396	0.336651	0.810304	0.415463	0.677803	0.999864
TRNAK-UUU_1	13.3732	-0.387087	0.328069	-1.1799	0.238041	0.999864
LOC114118758	52.311	-0.105089	0.206757	-0.508272	0.611263	0.999864
LOC101120489	0.700155	-0.314698	1.71769	-0.18321	0.854633	0.999864
IGSF11	414.007	-0.15376	0.235131	-0.653932	0.513155	0.999864
TEX55	0.294344	-0.0398471	3.11654	-0.0127857	0.989799	0.999864
UPK1B	12.2867	0.0760821	0.431306	0.176399	0.85998	0.999864
B4GALT4	277.026	0.129405	0.0857683	1.50877	0.131357	0.999864
ARHGAP31	5269.4	-0.0320222	0.0592511	-0.540449	0.588887	0.999864
TMEM39A	458.501	0.00469668	0.0790049	0.0594479	0.952595	0.999864
LOC114118829	63.1675	-0.160975	0.242316	-0.664321	0.506485	0.999864
POGLUT1	521.411	0.0317777	0.0922298	0.344549	0.730433	0.999864
LOC105607786	17.2916	-0.195195	0.329731	-0.591982	0.553862	0.999864
TIMMDC1	302.716	0.0223765	0.093654	0.238927	0.811162	0.999864
CD80	36.2078	0.0663467	0.212307	0.312503	0.754658	0.999864
LOC114113749	3.79059	-1.00871	0.70095	-1.43906	0.150134	0.999864
ADPRH	174.982	-0.0421373	0.122215	-0.34478	0.73026	0.999864
PLA1A	6043.65	-0.113385	0.105058	-1.07926	0.280473	0.999864
POPDC2	19760.8	0.0116999	0.097997	0.119391	0.904966	0.999864
LOC101107153	498.637	-0.051605	0.112021	-0.460671	0.645035	0.999864
MAATS1	100.589	-0.0414343	0.127604	-0.32471	0.745401	0.999864
NR1I2	16.0088	-0.82516	0.505587	-1.63208	0.102662	0.999864
GSK3B	3900.87	-0.0478432	0.0481175	-0.9943	0.320077	0.999864
LOC114118862	63.581	-0.0565475	0.19757	-0.286215	0.774714	0.999864
GPR156	113.424	0.0154698	0.144588	0.106992	0.914795	0.999864
LRRC58	709.537	0.0591546	0.0863196	0.685298	0.493156	0.999864
FSTL1	30282	0.0855324	0.0916532	0.933218	0.350707	0.999864
LOC114118893	0.08533	0.441042	3.11654	0.141517	0.887462	0.999864
NDUFB4	969.663	0.014068	0.075993	0.185123	0.853133	0.999864
HGD	95.6549	0.187426	0.179868	1.04202	0.297402	0.999864
LOC114108781	14.9512	-0.312237	0.331927	-0.94068	0.346869	0.999864
RABL3	585.782	0.0189267	0.100413	0.188487	0.850495	0.999864
GTF2E1	778.807	0.0140959	0.0512956	0.274798	0.783471	0.999864
TRNAW-CCA_8	1.86126	0.499682	0.971124	0.51454	0.606874	0.999864
LOC114111276	4.78659	-0.969182	0.601579	-1.61106	0.107166	0.999864
STXBP5L	75.3876	-0.125293	0.21038	-0.595559	0.55147	0.999864
POLQ	571.795	-0.0745552	0.0928715	-0.802778	0.422103	0.999864
LOC114108784	34.1582	0.642148	1.78764	0.359215	0.719435	0.999864
ARGFX	6.11801	-0.629129	0.597315	-1.05326	0.292221	0.999864
FBXO40	3982.34	0.0705367	0.163304	0.431936	0.665788	0.999864
HCLS1	141.184	0.248744	0.150435	1.6535	0.0982298	0.999864
GOLGB1	3995.47	-0.0107453	0.0475434	-0.226011	0.821193	0.999864
IQCB1	193.445	-0.0557377	0.131171	-0.424924	0.670892	0.999864
EAF2	2.59657	0.150607	0.74853	0.201204	0.840539	0.999864
LOC101111412	11.5408	0.442409	0.389977	1.13445	0.256606	0.999864
LOC101111847	10.622	-0.192451	0.495621	-0.388303	0.697792	0.999864
ILDR1	2.62482	-0.207473	0.754392	-0.275021	0.7833	0.999864
CD86	67.2011	0.318573	0.202619	1.57227	0.115887	0.999864
TRNAS-GGA_11	0.332489	-0.0398437	2.18424	-0.0182414	0.985446	0.999864
CASR	1.9304	0.11106	0.980185	0.113305	0.909789	0.999864
CCDC58	120.409	0.133529	0.155075	0.861064	0.389203	0.999864
FAM162A	830.077	0.151462	0.102578	1.47656	0.139795	0.999864
WDR5B	188.414	-0.0504892	0.12499	-0.403946	0.686252	0.999864
KPNA1	1765.08	-0.0268608	0.0578241	-0.464526	0.642271	0.999864
LOC114111111	6.76816	-0.857251	0.462133	-1.85499	0.0635981	0.999864
LOC105602228	3.70626	0.650582	0.707881	0.919056	0.358066	0.999864
PARP9	254.814	0.37768	0.248065	1.5225	0.127883	0.999864
DTX3L	146.293	0.397519	0.246501	1.61265	0.106821	0.999864
PARP14	482.223	0.586681	0.372852	1.5735	0.115604	0.999864
LOC101114575	44.2901	0.483597	0.328491	1.47218	0.140972	0.999864
HSPBAP1	132.437	0.0722181	0.127972	0.564326	0.572532	0.999864
SLC49A4	826.355	0.0114084	0.061895	0.184318	0.853764	0.999864
TRNAS-GGA_12	3.75982	-1.06622	0.66677	-1.59908	0.109803	0.999864
SEMA5B	637.83	0.047511	0.135885	0.349641	0.726608	0.999864
LOC114108815	25.2083	0.309439	0.323211	0.95739	0.33837	0.999864
PDIA5	322.227	0.188199	0.116192	1.61972	0.105292	0.999864
SEC22A	407.887	-0.0475252	0.0746621	-0.636537	0.524427	0.999864
ADCY5	10288.5	-0.020698	0.0684032	-0.302588	0.762204	0.999864
LOC105602261	693.865	0.0824249	0.118464	0.695777	0.486568	0.999864
LOC105602262	455.973	-0.00194268	0.141489	-0.0137302	0.989045	0.999864
HACD2	1063.69	0.00790809	0.0639163	0.123726	0.901532	0.999864
MYLK	1451.84	0.0682298	0.099817	0.683549	0.49426	0.999864
CCDC14	255.765	-0.13911	0.105916	-1.3134	0.189048	0.999864
ROPN1	0.1613	0.921936	3.11654	0.29582	0.767367	0.999864
LOC101120630	634.267	0.0367929	0.103108	0.356838	0.721213	0.999864
LOC105602274	30.0165	-0.188443	0.285121	-0.660921	0.508663	0.999864
LOC114108820	1530.15	-0.0975773	0.08693	-1.12248	0.261658	0.999864
TRNAC-GCA_20	0.582338	-1.98718	1.68802	-1.17723	0.239104	0.999864
LOC114108824	15.0366	-0.534286	0.313943	-1.70186	0.0887819	0.999864
UMPS	221.617	0.148894	0.082721	1.79995	0.0718687	0.999864
ITGB5	2011.2	-0.0420104	0.13435	-0.312694	0.754513	0.999864
MUC13	3.18095	0.201466	0.794156	0.253686	0.799738	0.999864
LOC114111177	0.429466	0.477056	2.4774	0.192563	0.847301	0.999864
HEG1	11554.9	0.0660404	0.0707577	0.933332	0.350649	0.999864
SLC12A8	12.2354	0.183286	0.361274	0.507334	0.611921	0.999864
ZNF148	2661.33	0.000869909	0.0629666	0.0138154	0.988977	0.999864
TRNAW-CCA_9	7.36522	-0.346576	0.534917	-0.647905	0.517046	0.999864
LOC114111156	0.159968	-0.0398495	3.11654	-0.0127864	0.989798	0.999864
LOC114113766	39.6424	-0.136365	0.274804	-0.496224	0.619736	0.999864
SNX4	1137.82	0.00771197	0.0762487	0.101142	0.919437	0.999864
OSBPL11	907.477	0.0328287	0.0563769	0.582308	0.560359	0.999864
LMLN	245.125	0.0550914	0.097804	0.563284	0.573241	0.999864
LOC114111238	3.45478	-0.690687	0.736057	-0.938362	0.348058	0.999864
RPL35A	1560.22	0.0667947	0.0893383	0.74766	0.454666	0.999864
IQCG	363.964	-0.277741	0.168884	-1.64457	0.100059	0.999864
LRCH3	2698.73	-0.0796558	0.0585116	-1.36137	0.173398	0.999864
FYTTD1	1722.14	-0.0406494	0.0830175	-0.489648	0.624383	0.999864
RUBCN	1038.41	-0.128762	0.107154	-1.20165	0.2295	0.999864
MUC20	11.8039	-0.0141538	0.594411	-0.0238114	0.981003	0.999864
MUC4	0.944525	2.12458	1.48146	1.43411	0.15154	0.999864
TNK2	4061.36	-0.0548595	0.110631	-0.495876	0.619982	0.999864
TFRC	9447.99	0.0255968	0.111293	0.229995	0.818096	0.999864
ZDHHC19	27.7052	-0.0228725	0.263142	-0.0869205	0.930735	0.999864
SLC51A	4.54171	-0.174338	0.709632	-0.245674	0.805934	0.999864
PCYT1A	1167.91	0.0161607	0.0683708	0.236369	0.813146	0.999864
TCTEX1D2	192.408	0.101532	0.112038	0.906235	0.364811	0.999864
TM4SF19	6.78323	-0.37634	0.474761	-0.792692	0.427957	0.999864
UBXN7	2165.66	-0.0281068	0.0669178	-0.420019	0.674471	0.999864
RNF168	860.363	-0.068215	0.0691266	-0.986812	0.323735	0.999864
SMCO1	1.4161	-0.198288	0.93965	-0.211023	0.832869	0.999864
LOC114111072	0.0788272	0.441042	3.11654	0.141517	0.887462	0.999864
WDR53	191.261	0.00582082	0.0966093	0.0602512	0.951956	0.999864
FBXO45	274.032	-0.00213135	0.08424	-0.0253009	0.979815	0.999864
NRROS	108.039	0.0792769	0.160572	0.493714	0.621508	0.999864
CEP19	139.763	-0.0952932	0.16788	-0.567627	0.570288	0.999864
PIGX	164.102	-0.0234915	0.146136	-0.160751	0.87229	0.999864
PAK2	5145.13	0.0268331	0.060303	0.44497	0.656341	0.999864
SENP5	1917.22	-0.0360569	0.0524675	-0.687225	0.491941	0.999864
NCBP2	1454.51	0.0151945	0.0798734	0.190232	0.849127	0.999864
NCBP2-AS2	230.687	0.175208	0.109306	1.60291	0.108955	0.999864
PIGZ	439.858	0.116394	0.0765188	1.52112	0.128231	0.999864
MELTF	45.3943	0.215281	0.33983	0.633496	0.52641	0.999864
DLG1	2397	-0.0478626	0.0478258	-1.00077	0.316939	0.999864
LOC114111368	10.1035	0.361886	0.383971	0.942484	0.345945	0.999864
LOC114111073	7.14699	-0.278039	0.450635	-0.616994	0.537239	0.999864
BDH1	157.52	-0.290264	0.195245	-1.48667	0.137103	0.999864
LOC114111287	10.3017	-0.450654	0.502997	-0.895939	0.370286	0.999864
LOC114113779	0.923767	2.05061	1.31538	1.55895	0.119008	0.999864
APOD	16.5238	0.495395	0.315152	1.57192	0.115968	0.999864
LOC105602430	0.08533	0.441042	3.11654	0.141517	0.887462	0.999864
PPP1R2	1277.96	-0.0332274	0.0949703	-0.349871	0.726435	0.999864
ACAP2	1148.09	-0.0213557	0.0628472	-0.339803	0.734005	0.999864
XXYLT1	484.475	-0.0219345	0.0706131	-0.310629	0.756083	0.999864
FAM43A	1585.21	0.0332901	0.0808941	0.411527	0.680686	0.999864
LSG1	586.649	0.0369093	0.0776005	0.475632	0.634336	0.999864
TMEM44	237.088	0.280902	0.126654	2.21788	0.0265632	0.999864
LOC106990874	34.1251	0.307473	0.256583	1.19834	0.230785	0.999864
ATP13A3	2954.25	0.102453	0.0727635	1.40802	0.159124	0.999864
GP5	8.92278	0.132306	0.487002	0.271674	0.785872	0.999864
LRRC15	1.45616	0.0642996	1.15564	0.0556399	0.955629	0.999864
CPN2	2.67407	-0.489274	0.753479	-0.649353	0.51611	0.999864
LOC105602482	3.33323	0.852549	0.842104	1.0124	0.311345	0.999864
HES1	505.609	-0.00561484	0.102922	-0.0545545	0.956493	0.999864
LOC114113790	0.692078	1.463	1.71102	0.855044	0.392527	0.999864
LOC114113796	1.48923	2.30257	1.14615	2.00897	0.0445406	0.999864
LOC114109036	0.08533	0.441042	3.11654	0.141517	0.887462	0.999864
OPA1	2172.08	-0.0074272	0.0533744	-0.139153	0.889329	0.999864
LOC114111314	119.596	0.0367987	0.175726	0.209409	0.834129	0.999864
ATP13A4	0.612673	-0.468873	1.62259	-0.288966	0.772607	0.999864
ATP13A5	596.843	-0.236305	0.120584	-1.95967	0.0500348	0.999864
LOC114109060	133.997	-0.0843506	0.185013	-0.455916	0.64845	0.999864
HRASLS	424.79	-0.1224	0.110112	-1.11159	0.266314	0.999864
MB21D2	288.922	0.116306	0.0980617	1.18605	0.235601	0.999864
TRNAC-ACA_14	0.0897334	-0.520743	3.11654	-0.16709	0.867299	0.999864
LOC114109066	4.38132	-0.0316983	0.592907	-0.0534625	0.957363	0.999864
LOC114109064	6.8097	-0.19215	0.567184	-0.338779	0.734776	0.999864
FGF12	39.6971	-0.204451	0.329856	-0.619819	0.535377	0.999864
LOC105602566	96.0126	0.271596	0.316643	0.857737	0.391038	0.999864
CCDC50	1716.4	-0.058689	0.0520368	-1.12784	0.259389	0.999864
TRNAY-GUA_2	9.65664	-0.364275	0.417134	-0.873281	0.38251	0.999864
OSTN	0.0713174	0.441042	3.11654	0.141517	0.887462	0.999864
LOC105602588	0.0872275	-0.520743	3.11654	-0.16709	0.867299	0.999864
LOC101108354	70.2141	-0.139008	0.256562	-0.541813	0.587947	0.999864
CLDN16	0.911919	0.786837	1.28072	0.614372	0.538969	0.999864
LOC114109072	0.375037	1.2239	2.53011	0.483733	0.628575	0.999864
CLDN1	27.7284	0.410731	0.310833	1.32139	0.186372	0.999864
P3H2	255.258	0.0979288	0.110546	0.885863	0.375691	0.999864
TP63	0.395757	-0.508048	1.87839	-0.27047	0.786799	0.999864
TPRG1	0.148325	-0.0398495	3.11654	-0.0127864	0.989798	0.999864
LPP	4336.26	-0.0220197	0.0714915	-0.308005	0.758079	0.999864
LOC114109077	53.267	-0.194941	0.222903	-0.874557	0.381815	0.999864
LOC114113830	0.484431	-0.836024	2.46035	-0.339799	0.734008	0.999864
LOC105602696	0.08533	0.441042	3.11654	0.141517	0.887462	0.999864
LOC105602706	151.478	-0.299962	0.219221	-1.36831	0.171214	0.999864
BCL6	458.287	-0.0661627	0.112362	-0.588836	0.555971	0.999864
LOC105602729	3.79004	-0.913177	0.668505	-1.366	0.171939	0.999864
MASP1	549.41	-0.171839	0.167466	-1.02611	0.304838	0.999864
RTP1	0.23833	-0.52074	2.78078	-0.187264	0.851453	0.999864
ST6GAL1	2062.3	-0.0658388	0.114724	-0.573887	0.566045	0.999864
RFC4	620.058	-0.106225	0.0976355	-1.08797	0.276608	0.999864
EIF4A2	9125.81	0.0121166	0.0863993	0.14024	0.88847	0.999864
LOC114111297	32.2332	0.106782	0.348801	0.30614	0.759498	0.999864
LOC114111253	10.6881	-0.427145	0.38564	-1.10763	0.268023	0.999864
LOC114111371	15.0003	0.0281505	0.426878	0.0659451	0.947422	0.999864
LOC114111381	23.8058	0.19999	0.325999	0.613469	0.539566	0.999864
KNG1	0.861936	-2.6024	2.22624	-1.16897	0.242416	0.999864
HRG	0.301702	-1.61546	3.10552	-0.52019	0.602931	0.999864
FETUB	0.253701	-1.46701	2.72604	-0.538147	0.590475	0.999864
AHSG	22.1291	-1.70253	1.00577	-1.69276	0.0905004	0.999864
DNAJB11	634.264	0.103126	0.131188	0.786092	0.431814	0.999864
TBCCD1	215.924	-0.1679	0.097426	-1.72336	0.0848231	0.999864
CRYGS	64.7273	-0.0825212	0.190219	-0.433822	0.664418	0.999864
DGKG	12.369	0.884201	0.368126	2.4019	0.0163102	0.999864
ETV5	278.695	0.00565865	0.114305	0.0495047	0.960517	0.999864
LOC101105876	0.148325	-0.0398495	3.11654	-0.0127864	0.989798	0.999864
TRA2B	4025.62	-0.0473389	0.0978053	-0.484011	0.628378	0.999864
IGF2BP2	1541.44	0.0779831	0.0961283	0.811239	0.417228	0.999864
SENP2	1917.98	0.0107888	0.0436929	0.246924	0.804967	0.999864
LIPH	19.3686	-0.141806	0.502516	-0.282192	0.777796	0.999864
TMEM41A	254.867	-0.0665554	0.0939186	-0.70865	0.478542	0.999864
MAP3K13	408.503	-0.0668471	0.0919236	-0.727203	0.467102	0.999864
EHHADH	190.822	0.154936	0.13953	1.11041	0.266821	0.999864
C1H3orf70	458.246	0.0102395	0.082132	0.124672	0.900783	0.999864
VPS8	1935.18	0.0243518	0.0567466	0.429133	0.667827	0.999864
LOC105602901	20.7314	0.288605	0.325309	0.887171	0.374987	0.999864
MAGEF1	326.704	-0.147706	0.122989	-1.20097	0.229761	0.999864
EPHB3	1348.99	-0.00199115	0.103893	-0.0191655	0.984709	0.999864
LOC101119356	0.580061	1.94583	1.72843	1.12578	0.260259	0.999864
CHRD	355.254	-0.0306366	0.103387	-0.296329	0.766979	0.999864
THPO	25.4849	-0.0982087	0.249333	-0.393886	0.693665	0.999864
POLR2H	447.668	-0.00251338	0.0630897	-0.0398382	0.968222	0.999864
CLCN2	453.26	0.044053	0.105294	0.418381	0.675669	0.999864
FAM131A	540.038	-0.0330881	0.0707418	-0.46773	0.639978	0.999864
EIF4G1	9186.2	0.0826072	0.0399392	2.06832	0.0386098	0.999864
LOC114111353	3.14472	-0.284714	0.683388	-0.416622	0.676955	0.999864
PSMD2	5104.17	-0.00666602	0.0595803	-0.111883	0.910916	0.999864
LOC101121054	79.0277	0.083542	0.172221	0.485085	0.627616	0.999864
CAMK2N2	12.4239	-0.0306336	0.36583	-0.0837373	0.933265	0.999864
ALG3	139.512	-0.0648443	0.138966	-0.466622	0.64077	0.999864
VWA5B2	70.4041	-0.170457	0.185783	-0.917505	0.358878	0.999864
ABCF3	2036.6	0.0397756	0.0490398	0.811088	0.417315	0.999864
AP2M1	4088.55	-0.00777955	0.0525564	-0.148023	0.882325	0.999864
DVL3	3399.49	0.0190109	0.0504779	0.376619	0.706457	0.999864
EIF2B5	982.603	0.0618534	0.059139	1.0459	0.295608	0.999864
LOC101122747	0.834365	-0.631125	1.4873	-0.424343	0.671316	0.999864
LOC101123171	0.518897	-1.01525	2.07375	-0.489574	0.624436	0.999864
LOC101108715	2.13996	-0.47588	0.799911	-0.594916	0.551899	0.999864
ABCC5	1647.38	0.00851874	0.0894382	0.0952473	0.924118	0.999864
PARL	754.516	0.01384	0.0815602	0.169691	0.865253	0.999864
MAP6D1	168.191	-0.0990147	0.166677	-0.594051	0.552478	0.999864
YEATS2	1933.57	-0.0210178	0.0535059	-0.392813	0.694458	0.999864
KLHL24	10049.6	-0.0245741	0.0975615	-0.251883	0.801131	0.999864
KLHL6	296.993	-0.033712	0.075895	-0.444193	0.656903	0.999864
LOC105602999	34.0468	0.00451193	0.248144	0.0181827	0.985493	0.999864
LOC114111255	9.26732	-0.355249	0.39634	-0.896323	0.37008	0.999864
LOC114111375	1.64386	0.238159	0.925927	0.257211	0.797016	0.999864
MCF2L2	167.057	-0.185913	0.135566	-1.37138	0.170255	0.999864
B3GNT5	414.857	-0.0511345	0.0834779	-0.612552	0.540173	0.999864
LAMP3	94.6165	0.488108	0.306743	1.59126	0.111552	0.999864
MCCC1	579.857	-0.087237	0.0792288	-1.10108	0.270863	0.999864
DCUN1D1	2443.82	-0.0804266	0.0774703	-1.03816	0.299195	0.999864
ATP11B	1385.44	-0.0549805	0.0817759	-0.672331	0.501373	0.999864
TRNAS-GGA_14	0.231567	-1.44914	3.11278	-0.465546	0.641541	0.999864
LOC105603076	0.0770073	-0.520743	3.11654	-0.16709	0.867299	0.999864
SOX2	1.61277	-1.47257	1.2143	-1.21269	0.225248	0.999864
LOC105603067	0.163082	-1.00163	3.11654	-0.321393	0.747912	0.999864
LOC105603045	11.4707	0.458705	0.41999	1.09218	0.274754	0.999864
DNAJC19	743.403	-0.0397092	0.0614359	-0.646352	0.518052	0.999864
FXR1	3498.37	0.0379839	0.0752934	0.504478	0.613926	0.999864
CCDC39	19.6262	0.450126	0.306502	1.46859	0.141944	0.999864
TTC14	1128.5	-0.101159	0.0827499	-1.22247	0.221529	0.999864
LOC114109402	0.0872275	-0.520743	3.11654	-0.16709	0.867299	0.999864
PEX5L	24.1429	-0.422164	0.363568	-1.16117	0.245572	0.999864
USP13	5741.57	0.00240243	0.0541524	0.0443642	0.964614	0.999864
NDUFB5	1565.43	0.0309009	0.0937973	0.329443	0.741821	0.999864
MRPL47	685.535	-0.0555957	0.0683418	-0.813496	0.415934	0.999864
ACTL6A	569.157	-0.0171573	0.072376	-0.237058	0.812611	0.999864
GNB4	2225.86	-0.0253942	0.0951713	-0.266827	0.789603	0.999864
MFN1	2974.62	0.0054906	0.0597793	0.091848	0.926819	0.999864
ZNF639	558.78	0.0977692	0.0741413	1.31869	0.187274	0.999864
LOC114109436	36.0782	-0.034337	0.321813	-0.106699	0.915028	0.999864
KCNMB3	51.6918	-0.156794	0.204385	-0.767149	0.442993	0.999864
PIK3CA	2502.61	-0.0432653	0.0774665	-0.558503	0.576501	0.999864
LOC114111299	24.0803	-0.0367644	0.257311	-0.142879	0.886386	0.999864
ZMAT3	1105.87	0.0993092	0.0726185	1.36755	0.171454	0.999864
KCNMB2	0.578669	-0.402857	1.78963	-0.225106	0.821897	0.999864
LOC101110986	35.348	-0.0500985	0.344779	-0.145306	0.884469	0.999864
LOC114111221	0.175063	-0.0398495	3.11654	-0.0127864	0.989798	0.999864
TBL1XR1	5821.27	0.00987753	0.0784515	0.125906	0.899806	0.999864
LOC114113854	40.9005	0.739617	0.508185	1.45541	0.145556	0.999864
LOC114111050	0.142635	0.921936	3.11654	0.29582	0.767367	0.999864
LOC114109438	24.8735	-0.0451095	0.251271	-0.179526	0.857525	0.999864
LOC114111308	0.582801	-0.385685	1.62474	-0.237382	0.81236	0.999864
LOC101111764	117.885	-0.0184222	0.132165	-0.139387	0.889144	0.999864
LOC114109439	56.6067	-0.0470973	0.197081	-0.238974	0.811126	0.999864
NLGN1	31.5018	-0.060111	0.240703	-0.249731	0.802795	0.999864
LOC114109442	43.1506	0.112064	0.230103	0.487019	0.626245	0.999864
SPATA16	0.33421	0.941811	2.58716	0.364033	0.715833	0.999864
ECT2	935.235	0.0473906	0.128469	0.368888	0.712211	0.999864
NCEH1	1680.01	-0.048806	0.103029	-0.473713	0.635705	0.999864
GHSR	5.92966	0.464335	0.713603	0.650691	0.515246	0.999864
FNDC3B	4531.96	-0.0271024	0.0606685	-0.446729	0.65507	0.999864
TMEM212	0.0840774	0.441042	3.11654	0.141517	0.887462	0.999864
PLD1	7581.48	-0.0366476	0.0983398	-0.372663	0.709399	0.999864
TNIK	1469.77	-0.0564979	0.0697415	-0.810105	0.41788	0.999864
SLC2A2	0.100567	-0.520743	3.11654	-0.16709	0.867299	0.999864
EIF5A2	333.11	-0.0378749	0.134033	-0.282578	0.7775	0.999864
RPL22L1	323.084	-0.117049	0.112245	-1.0428	0.29704	0.999864
LOC105603357	0.570223	0.448345	1.79737	0.249445	0.803017	0.999864
SLC7A14	4.07978	-0.208367	0.738326	-0.282216	0.777778	0.999864
CLDN11	123.052	0.280053	0.201642	1.38886	0.164874	0.999864
SKIL	980.102	-0.0686289	0.119543	-0.574094	0.565904	0.999864
PRKCI	932.737	0.0981115	0.106062	0.925043	0.354944	0.999864
LOC106990881	1.16054	0.373516	1.16717	0.320017	0.748955	0.999864
LOC114109543	31.73	-0.102233	0.209878	-0.487106	0.626183	0.999864
PHC3	3587.12	-0.0776517	0.0439663	-1.76616	0.0773683	0.999864
LOC114109542	24.7789	-0.179938	0.300379	-0.599038	0.549148	0.999864
LOC114111199	7.79058	0.431694	0.47476	0.909289	0.363198	0.999864
GPR160	35.7947	-0.381134	0.254675	-1.49655	0.134511	0.999864
LOC114111350	0.256723	-0.52074	2.72396	-0.19117	0.848392	0.999864
SEC62	1290.79	-0.0251745	0.0707959	-0.355593	0.722145	0.999864
SAMD7	0.228989	-1.43961	3.11313	-0.462431	0.643773	0.999864
LRRC31	65.4889	0.223976	0.328265	0.6823	0.495049	0.999864
LRRIQ4	1.44484	0.945846	1.05154	0.899484	0.368395	0.999864
TRNAY-GUA_3	0.154559	-1.00163	3.11654	-0.321393	0.747912	0.999864
LRRC34	16.0718	-0.286197	0.359107	-0.796968	0.42547	0.999864
MYNN	1083.46	-0.0517	0.0926091	-0.558261	0.576666	0.999864
TRNAV-AAC_7	0.172558	-0.0398495	3.11654	-0.0127864	0.989798	0.999864
ACTRT3	10.0852	-0.120787	0.368958	-0.327374	0.743385	0.999864
LOC105603457	4.91149	-0.569539	0.718386	-0.792803	0.427893	0.999864
MECOM	1499.11	0.125427	0.109325	1.14728	0.251265	0.999864
LOC114109599	115.084	-0.120142	0.199837	-0.601197	0.547708	0.999864
LOC105603494	3.12183	-0.387479	0.748902	-0.517396	0.60488	0.999864
LOC106990882	1.75891	0.0372815	0.976978	0.03816	0.96956	0.999864
LOC101114669	6.15659	-0.237099	0.667101	-0.355416	0.722278	0.999864
GOLIM4	2677.08	0.0097174	0.0665199	0.146083	0.883856	0.999864
SERPINI1	8.42351	0.488969	0.489856	0.998189	0.318188	0.999864
PDCD10	339.662	0.0193621	0.0862652	0.224448	0.822409	0.999864
WDR49	0.236095	-0.52074	2.78809	-0.186773	0.851838	0.999864
SERPINI2	0.0872275	-0.520743	3.11654	-0.16709	0.867299	0.999864
ZBBX	0.336119	-1.02255	2.18025	-0.469005	0.639066	0.999864
BCHE	112.129	0.07482	0.201021	0.372201	0.709743	0.999864
SLITRK3	1.45409	-0.0208545	1.02463	-0.0203532	0.983762	0.999864
SI	0.0770073	-0.520743	3.11654	-0.16709	0.867299	0.999864
LOC101116449	1.42497	0.792062	1.06377	0.744578	0.456527	0.999864
LOC101103029	23.1418	-0.0167771	0.281608	-0.0595758	0.952493	0.999864
[truncated: 26,526 more rows]
