# Supplementary material for: Developmental programming: adverse sexually dimorphic transcriptional programming of gestational testosterone excess in cardiac left ventricle of fetal sheep
Source: Sci Rep. 2023 Feb 15;13:2682. doi: 10.1038/s41598-023-29212-9 (PMC9932081; doi:10.1038/s41598-023-29212-9)
Supplement: Supplementary file 13 — Supplementary Table S6. [file 41598_2023_29212_MOESM13_ESM.xlsx]

## Sheet: female
	SUPPLEMENTAL TABLE S6
Id	Name	ConceptType	#Genes	Coeff	OddsRatio	P-Value	FDR	Direction	SigGenes
GO:0044444	cytoplasmic part	GOCC	9508	-0.30811	0.734835	5.77924e-17	4.5945e-14	down	7135, 10628, 55679, 178, 116138, 633, 8994, 9791, 376132, 59, 823, 4000, 4705, 27347, 5976, 3728, 8659, 6207, 1212, 22905, 7048, 10298, 6185, 7410, 153, 6586, 54704, 5052, 5140, 2997, 51629, 5905, 51148, 4668, 57467, 23097, 3949, 9628, 51128, 124997, 827, 5476, 11194, 51070, 2235, 51295, 3700, 6948, 23225, 55101, 23768, 54541, 79109, 23315, 23200, 9114, 7466, 5224, 10818, 29780, 23243, 55080, 262…
GO:0043227	membrane-bounded organelle	GOCC	13411	-0.332313	0.717263	1.57501e-15	4.10873e-13	down	10628, 4782, 55679, 23654, 116138, 633, 8994, 9791, 376132, 59, 823, 115207, 4000, 4705, 6749, 27347, 5976, 3728, 8518, 8659, 6207, 1843, 1212, 22905, 10298, 10370, 6185, 54878, 153, 6586, 54704, 5052, 10659, 5140, 54870, 51629, 5422, 5905, 165, 51148, 4668, 84898, 57467, 23097, 3949, 9628, 51128, 124997, 5476, 11194, 51070, 2235, 51295, 3700, 6948, 23225, 55101, 23768, 4256, 9586, 54541, 79109, …
GO:0005739	mitochondrion	GOCC	1758	-0.450154	0.63753	1.95326e-15	4.10873e-13	down	10628, 376132, 823, 4705, 8659, 6586, 54704, 5052, 51629, 124997, 11194, 2235, 51295, 55101, 54541, 25793, 65055, 8508, 5599, 10295, 3992, 60528, 27440, 125170, 81554, 91647, 57176, 80025, 23600, 65003, 79896, 2537, 9619, 25996, 286097, 57143, 686, 113000, 6041, 51654, 91543, 2645
GO:0043230	extracellular organelle	GOCC	1797	-0.378069	0.685183	2.64011e-15	4.10873e-13	down	23654, 633, 59, 823, 115207, 3728, 6207, 5052, 165, 4668, 84898, 5476, 3700, 6948, 23768, 4256, 9586, 9114, 5224, 26227, 1363, 10961, 5333, 252983, 26229, 4669, 3489, 2629, 10404, 3486, 129804, 56983, 710, 4598, 1295, 25992, 9961, 419, 9368, 6649, 5268, 54757, 9942, 686, 4907, 127281, 221476, 2786, 374882, 355, 5314, 5174, 27111, 1690, 64518, 1644, 462, 793, 27240, 4070, 671, 114836
GO:0070062	extracellular exosome	GOCC	1784	-0.378814	0.684673	2.68629e-15	4.10873e-13	down	23654, 633, 59, 823, 115207, 3728, 6207, 5052, 165, 4668, 84898, 5476, 3700, 6948, 23768, 4256, 9586, 9114, 5224, 26227, 1363, 10961, 5333, 252983, 26229, 4669, 3489, 2629, 10404, 3486, 129804, 56983, 710, 4598, 1295, 25992, 9961, 419, 9368, 6649, 5268, 54757, 9942, 686, 4907, 127281, 221476, 2786, 374882, 355, 5314, 5174, 27111, 1690, 64518, 1644, 462, 793, 27240, 4070, 671, 114836
GO:1903561	extracellular vesicle	GOCC	1794	-0.377186	0.685789	3.10093e-15	4.10873e-13	down	23654, 633, 59, 823, 115207, 3728, 6207, 5052, 165, 4668, 84898, 5476, 3700, 6948, 23768, 4256, 9586, 9114, 5224, 26227, 1363, 10961, 5333, 252983, 26229, 4669, 3489, 2629, 10404, 3486, 129804, 56983, 710, 4598, 1295, 25992, 9961, 419, 9368, 6649, 5268, 54757, 9942, 686, 4907, 127281, 221476, 2786, 374882, 355, 5314, 5174, 27111, 1690, 64518, 1644, 462, 793, 27240, 4070, 671, 114836
GO:0005737	cytoplasm	GOCC	12363	-0.304947	0.737162	1.42455e-14	1.61788e-12	down	7135, 10628, 55679, 178, 116138, 633, 8994, 9791, 376132, 59, 823, 4000, 4705, 6749, 27347, 5976, 3728, 8518, 8659, 6207, 1843, 1212, 22905, 7048, 10298, 6185, 7410, 54878, 153, 6586, 54704, 5052, 10659, 5140, 2997, 54870, 51629, 5422, 5905, 165, 51148, 4668, 57467, 23097, 3949, 9628, 51128, 124997, 827, 5476, 11194, 51070, 2235, 51295, 3700, 6948, 23225, 55101, 23768, 54541, 79109, 23315, 9960, …
GO:0044446	intracellular organelle part	GOCC	9213	-0.27187	0.761954	1.2251e-13	1.21744e-11	down	7135, 10628, 4782, 116138, 633, 9791, 4000, 4705, 6749, 5976, 3728, 8518, 8659, 6207, 1212, 22905, 10370, 6185, 54878, 54704, 54870, 51629, 5422, 5905, 51148, 57467, 3949, 51128, 124997, 827, 5476, 11194, 51070, 2235, 51295, 3700, 6948, 23225, 23768, 79109, 23315, 9960, 6878, 23200, 9114, 7466, 9421, 57418, 23243, 55080, 1363, 57231, 10961, 4047, 7936, 65055, 2353, 55858, 53346, 8508, 252983, 559…
GO:0044422	organelle part	GOCC	9497	-0.269978	0.763396	1.97744e-13	1.74674e-11	down	7135, 10628, 4782, 116138, 633, 9791, 376132, 59, 4000, 4705, 6749, 5976, 3728, 8518, 8659, 6207, 1212, 22905, 10370, 6185, 54878, 54704, 54870, 51629, 5422, 5905, 51148, 57467, 3949, 51128, 124997, 827, 5476, 11194, 51070, 2235, 51295, 3700, 6948, 23225, 23768, 79109, 23315, 9960, 6878, 23200, 9114, 7466, 9421, 57418, 29780, 23243, 55080, 1363, 57231, 10961, 4047, 7936, 65055, 2353, 55858, 53346…
GO:0043231	intracellular membrane-bounded organelle	GOCC	12239	-0.285255	0.751823	2.70105e-13	2.14733e-11	down	10628, 4782, 55679, 116138, 633, 8994, 9791, 376132, 823, 4000, 4705, 6749, 27347, 5976, 3728, 8518, 8659, 6207, 1843, 1212, 22905, 10298, 10370, 6185, 54878, 153, 6586, 54704, 5052, 10659, 5140, 54870, 51629, 5422, 5905, 165, 51148, 4668, 57467, 23097, 3949, 9628, 51128, 124997, 5476, 11194, 51070, 2235, 51295, 3700, 6948, 23225, 55101, 23768, 9586, 54541, 79109, 23315, 9960, 6878, 60468, 23200,…
GO:0031974	membrane-enclosed lumen	GOCC	4647	-0.277542	0.757644	1.88828e-12	1.15476e-10	down	10628, 4782, 116138, 633, 4000, 4705, 6749, 5976, 8518, 8659, 6207, 22905, 10370, 54878, 54704, 54870, 5422, 51148, 5476, 11194, 2235, 51295, 3700, 6948, 79109, 9960, 6878, 9421, 57418, 23243, 10961, 7936, 2353, 252983, 5599, 10295, 30, 64793, 55215, 29777, 10038, 60528, 4126, 1647, 10607, 4669, 57205, 8731, 91647, 80025, 2629, 285203, 84335, 117143, 56983, 710, 23600, 1295, 65003, 51096, 79896, …
GO:0043233	organelle lumen	GOCC	4647	-0.277542	0.757644	1.88828e-12	1.15476e-10	down	10628, 4782, 116138, 633, 4000, 4705, 6749, 5976, 8518, 8659, 6207, 22905, 10370, 54878, 54704, 54870, 5422, 51148, 5476, 11194, 2235, 51295, 3700, 6948, 79109, 9960, 6878, 9421, 57418, 23243, 10961, 7936, 2353, 252983, 5599, 10295, 30, 64793, 55215, 29777, 10038, 60528, 4126, 1647, 10607, 4669, 57205, 8731, 91647, 80025, 2629, 285203, 84335, 117143, 56983, 710, 23600, 1295, 65003, 51096, 79896, …
GO:0070013	intracellular organelle lumen	GOCC	4647	-0.277542	0.757644	1.88828e-12	1.15476e-10	down	10628, 4782, 116138, 633, 4000, 4705, 6749, 5976, 8518, 8659, 6207, 22905, 10370, 54878, 54704, 54870, 5422, 51148, 5476, 11194, 2235, 51295, 3700, 6948, 79109, 9960, 6878, 9421, 57418, 23243, 10961, 7936, 2353, 252983, 5599, 10295, 30, 64793, 55215, 29777, 10038, 60528, 4126, 1647, 10607, 4669, 57205, 8731, 91647, 80025, 2629, 285203, 84335, 117143, 56983, 710, 23600, 1295, 65003, 51096, 79896, …
GO:0043226	organelle	GOCC	15186	-0.312109	0.731901	3.39858e-12	1.92991e-10	down	7135, 10628, 4782, 111, 55679, 23654, 116138, 633, 8994, 9791, 376132, 59, 823, 115207, 4000, 4705, 6749, 27347, 5976, 3728, 8518, 8659, 6207, 1843, 1212, 22905, 10298, 10370, 6185, 54878, 153, 6586, 54704, 5052, 10659, 5140, 54870, 51629, 5422, 5905, 165, 51148, 4668, 84898, 57467, 23097, 3949, 9628, 51128, 124997, 827, 5476, 11194, 51070, 2235, 51295, 3700, 6948, 23225, 55101, 23768, 4256, 9586…
GO:0044421	extracellular region part	GOCC	2669	-0.301841	0.739456	4.55291e-12	2.41304e-10	down	23654, 633, 59, 823, 115207, 4000, 3728, 6207, 6586, 5052, 165, 4668, 84898, 3949, 5476, 3700, 6948, 23768, 4256, 9586, 9114, 10507, 5224, 26227, 1363, 10961, 5333, 252983, 26229, 4669, 3489, 2629, 10404, 3486, 55258, 129804, 56983, 710, 4598, 1295, 25992, 9961, 58189, 27120, 419, 9368, 6649, 5268, 54757, 3623, 147372, 9942, 686, 4907, 127281, 221476, 2786, 374882, 27329, 5806, 355, 5314, 5174, 2…
GO:0044429	mitochondrial part	GOCC	973	-0.4795	0.619093	1.53856e-11	7.64474e-10	down	10628, 4705, 8659, 54704, 51629, 11194, 2235, 51295, 65055, 8508, 10295, 60528, 125170, 80025, 65003, 25996, 686, 6041, 91543
GO:0031988	membrane-bounded vesicle	GOCC	2729	-0.275931	0.758865	2.48247e-10	1.16092e-08	down	23654, 633, 59, 823, 115207, 3728, 6207, 1212, 22905, 5052, 165, 4668, 84898, 3949, 51128, 5476, 3700, 6948, 23768, 4256, 9586, 79109, 9114, 5224, 26227, 1363, 10961, 91947, 5333, 252983, 26229, 4669, 3489, 23138, 2629, 10404, 3486, 129804, 56983, 710, 4598, 1295, 25992, 9961, 4948, 419, 9368, 8676, 6649, 5268, 54757, 9942, 686, 130340, 4907, 127281, 221476, 2786, 55435, 54413, 374882, 6616, 355,…
GO:0005576	extracellular region	GOCC	3313	-0.26278	0.768911	4.14145e-10	1.82914e-08	down	23654, 633, 59, 823, 115207, 4000, 3728, 6207, 6586, 5052, 165, 4668, 84898, 3949, 5476, 3700, 6948, 23768, 4256, 9586, 9114, 10507, 5224, 26227, 1363, 10961, 5333, 252983, 26229, 25966, 4669, 3489, 2629, 10404, 3486, 55258, 129804, 56983, 710, 4598, 1295, 25992, 84439, 9961, 58189, 27120, 419, 9368, 6649, 5268, 54757, 57143, 3623, 147372, 9942, 686, 219348, 4907, 728464, 127281, 221476, 2786, 37…
GO:0031982	vesicle	GOCC	2879	-0.266493	0.766062	5.59967e-10	2.34302e-08	down	23654, 633, 59, 823, 115207, 3728, 6207, 1212, 22905, 5052, 165, 4668, 84898, 3949, 51128, 5476, 3700, 6948, 23768, 4256, 9586, 79109, 9114, 5224, 26227, 1363, 10961, 91947, 5333, 252983, 26229, 4669, 3489, 23138, 2629, 10404, 3486, 129804, 56983, 710, 4598, 1295, 25992, 9961, 4948, 419, 9368, 8676, 6649, 5268, 54757, 9482, 9942, 686, 130340, 4907, 127281, 23604, 221476, 2786, 55435, 54413, 37488…
GO:0043229	intracellular organelle	GOCC	13933	-0.253513	0.776069	7.91211e-10	3.14506e-08	down	7135, 10628, 4782, 55679, 116138, 633, 8994, 9791, 376132, 59, 823, 4000, 4705, 6749, 27347, 5976, 3728, 8518, 8659, 6207, 1843, 1212, 22905, 10298, 10370, 6185, 54878, 153, 6586, 54704, 5052, 10659, 5140, 54870, 51629, 5422, 5905, 165, 51148, 4668, 57467, 23097, 3949, 9628, 51128, 124997, 827, 5476, 11194, 51070, 2235, 51295, 3700, 6948, 23225, 55101, 23768, 9586, 54541, 79109, 23315, 9960, 6878…
GO:0005743	mitochondrial inner membrane	GOCC	402	-0.596105	0.550953	1.15494e-09	4.37227e-08	down	4705, 51629, 11194, 2235, 51295, 8508, 65003, 91543
GO:0005759	mitochondrial matrix	GOCC	380	-0.580494	0.559622	2.97621e-09	1.07549e-07	down	4705, 8659, 54704, 2235, 10295, 60528, 65003, 25996, 686, 6041
GO:1901564	organonitrogen compound metabolic process	GOBP	2370	-0.34334	0.709397	3.61616e-11	1.92846e-07	down	111, 633, 8994, 9791, 4705, 5976, 8659, 6207, 153, 5140, 51629, 165, 5476, 2235, 3700, 6948, 54541, 7466, 5224, 26227, 1363, 10295, 57407, 26229, 4669, 57176, 80025, 2629, 10404, 55258, 1806, 7538, 65003, 4907, 8514, 9348, 5145, 51654, 347527, 9148, 26289, 11081, 1644, 2099, 27306, 54898, 6352, 2861, 79625, 2645
GO:0055114	oxidation-reduction process	GOBP	745	-0.480098	0.618723	6.0002e-11	1.92846e-07	down	178, 4705, 8659, 5052, 79602, 2997, 51295, 5224, 26227, 219743, 30, 3992, 80025, 23600, 1806, 84439, 6649, 127281, 8514, 57604, 5468, 2645
GO:0044281	small molecule metabolic process	GOBP	2065	-0.357418	0.69948	1.06838e-10	2.28918e-07	down	111, 4705, 8659, 153, 54704, 79602, 5140, 3949, 6948, 54541, 7466, 5224, 26227, 4047, 219743, 5333, 10295, 30, 4597, 3992, 57407, 57176, 80025, 2629, 3486, 55258, 23600, 1806, 4598, 1798, 9619, 25996, 9942, 686, 4907, 127281, 8514, 27329, 5145, 5468, 26289, 1644, 27306, 54898, 3269, 2645
GO:0019866	organelle inner membrane	GOCC	444	-0.540865	0.582245	7.94326e-09	2.7456e-07	down	4705, 51629, 11194, 2235, 51295, 23200, 8508, 65003, 91543, 283417
GO:0031966	mitochondrial membrane	GOCC	576	-0.490325	0.612427	8.29794e-09	2.74869e-07	down	4705, 51629, 11194, 2235, 51295, 65055, 8508, 125170, 65003, 91543
GO:0005740	mitochondrial envelope	GOCC	618	-0.476422	0.621001	9.59615e-09	3.05158e-07	down	10628, 4705, 51629, 11194, 2235, 51295, 65055, 8508, 125170, 80025, 65003, 25996, 91543
GO:0098798	mitochondrial protein complex	GOCC	129	-0.930315	0.39443	1.05447e-08	3.22426e-07	down	4705, 10295
GO:0019752	carboxylic acid metabolic process	GOBP	884	-0.477768	0.620166	3.43213e-10	5.29753e-07	down	8659, 54704, 79602, 54541, 5224, 26227, 219743, 10295, 30, 3992, 57176, 80025, 55258, 23600, 9942, 686, 127281, 27329, 5468, 1644, 27306, 54898, 2645
GO:0043436	oxoacid metabolic process	GOBP	888	-0.474365	0.62228	4.12067e-10	5.29753e-07	down	8659, 54704, 79602, 54541, 5224, 26227, 219743, 10295, 30, 3992, 57176, 80025, 55258, 23600, 9942, 686, 127281, 27329, 5468, 1644, 27306, 54898, 2645
GO:0098803	respiratory chain complex	GOCC	67	-1.23155	0.291839	1.88692e-08	5.55593e-07	down	4705
GO:0005747	mitochondrial respiratory chain complex I	GOCC	59	-1.28684	0.276141	2.25169e-08	5.96697e-07	down	4705
GO:0030964	NADH dehydrogenase complex	GOCC	59	-1.28684	0.276141	2.25169e-08	5.96697e-07	down	4705
GO:0045271	respiratory chain complex I	GOCC	59	-1.28684	0.276141	2.25169e-08	5.96697e-07	down	4705
GO:0098800	inner mitochondrial membrane protein complex	GOCC	100	-1.0018	0.367218	4.91787e-08	1.2612e-06	down	4705
GO:0031975	envelope	GOCC	1032	-0.36115	0.696874	7.71313e-08	1.91623e-06	down	10628, 4000, 4705, 51629, 5422, 5905, 11194, 2235, 51295, 23225, 23200, 65055, 8508, 23108, 125170, 80025, 65003, 4599, 9961, 25996, 199857, 2560, 91543, 283417
GO:0006082	organic acid metabolic process	GOBP	992	-0.440755	0.643551	2.2365e-09	2.39603e-06	down	8659, 54704, 79602, 54541, 5224, 26227, 219743, 10295, 30, 3992, 57176, 80025, 55258, 23600, 1806, 9942, 686, 127281, 27329, 5468, 1644, 27306, 54898, 2645
GO:0031967	organelle envelope	GOCC	1026	-0.357609	0.699347	1.09699e-07	2.64274e-06	down	10628, 4000, 4705, 51629, 5422, 5905, 11194, 2235, 51295, 23225, 23200, 65055, 8508, 23108, 125170, 80025, 65003, 4599, 9961, 25996, 199857, 2560, 91543, 283417
GO:0044710	single-organism metabolic process	GOBP	4594	-0.247321	0.78089	2.88134e-09	2.64589e-06	down	111, 178, 9791, 4705, 27347, 5976, 8659, 1843, 23328, 7048, 10298, 6185, 7410, 153, 54704, 5052, 79602, 5140, 2997, 51629, 4668, 3949, 5476, 2235, 51295, 6948, 54541, 7920, 7466, 5224, 10818, 26227, 10961, 4047, 7936, 219743, 5333, 55858, 5599, 10295, 30, 4597, 3992, 10038, 57407, 4126, 1647, 26229, 27440, 161247, 26580, 57176, 80025, 2629, 3486, 285203, 55258, 93, 56983, 23600, 1806, 4598, 1295,…
GO:0032991	macromolecular complex	GOCC	4493	-0.203813	0.815614	1.56599e-07	3.66165e-06	down	7135, 23654, 178, 116138, 8994, 59, 4705, 5976, 51676, 3728, 8518, 6207, 23328, 1212, 22905, 7048, 10370, 6185, 5140, 5422, 5905, 3949, 9628, 124997, 11194, 23225, 79109, 9960, 6878, 60468, 9114, 7466, 9421, 25793, 7936, 2353, 10295, 29777, 10607, 10297, 26151, 8731, 3797, 3486, 84335, 117143, 93, 1295, 7538, 65003, 51096, 9961, 25847, 8676, 2557, 9482, 3623, 55759, 147372, 130340, 80237, 8514, 2…
GO:0005746	mitochondrial respiratory chain	GOCC	68	-1.14175	0.31926	1.82086e-07	4.02106e-06	down	4705
GO:0070469	respiratory chain	GOCC	70	-1.14175	0.31926	1.82086e-07	4.02106e-06	down	4705
GO:0005925	focal adhesion	GOCC	319	-0.516791	0.596432	1.96718e-07	4.22678e-06	down	55679, 8994, 823, 3728, 6207, 10298, 23768, 29780, 117143, 129804, 25996
GO:0030055	cell-substrate junction	GOCC	328	-0.505451	0.603234	3.03592e-07	6.35146e-06	down	55679, 8994, 823, 3728, 6207, 10298, 23768, 29780, 117143, 129804, 25996
GO:0005924	cell-substrate adherens junction	GOCC	323	-0.506811	0.602413	3.1557e-07	6.43277e-06	down	55679, 8994, 823, 3728, 6207, 10298, 23768, 29780, 117143, 129804, 25996
GO:0032787	monocarboxylic acid metabolic process	GOBP	509	-0.535839	0.585178	1.40765e-08	1.13105e-05	down	54704, 79602, 54541, 5224, 219743, 30, 3992, 80025, 55258, 23600, 9942, 686, 127281, 27329, 5468, 27306, 54898, 2645
GO:0005515	protein binding	GOMF	9524	-0.223366	0.799822	8.72702e-09	1.13364e-05	down	7135, 10628, 6236, 111, 178, 116138, 8994, 376132, 59, 4000, 6749, 27347, 5976, 3728, 8518, 6207, 1843, 23328, 1212, 22905, 7048, 10298, 10370, 6185, 7410, 153, 6586, 5052, 79602, 5140, 2997, 54870, 5422, 115704, 5905, 165, 4668, 84898, 23097, 3949, 124997, 827, 51070, 2235, 51295, 3700, 23225, 23768, 4256, 9586, 54541, 79109, 9960, 6878, 23200, 9114, 7466, 9421, 10507, 10818, 29780, 10391, 23243…
GO:0006631	fatty acid metabolic process	GOBP	344	-0.628408	0.533441	1.62773e-08	1.16256e-05	down	54704, 79602, 219743, 30, 3992, 80025, 55258, 23600, 127281, 27329, 5468, 27306, 54898
GO:0009056	catabolic process	GOBP	1858	-0.300192	0.740676	2.13135e-08	1.37003e-05	down	178, 633, 823, 5976, 51676, 8659, 6207, 5052, 5140, 4668, 3949, 5476, 54541, 9960, 7920, 7466, 5224, 25793, 219743, 5333, 10295, 30, 9666, 4126, 10297, 4669, 26580, 2629, 10404, 55258, 79845, 23600, 1806, 1295, 7538, 9942, 4907, 374920, 27329, 134, 79734, 9636, 3084, 1300, 11081, 2645
GO:0005622	intracellular	GOCC	18075	-0.249979	0.778817	1.04996e-06	2.0868e-05	down	7135, 10628, 6236, 4782, 111, 55679, 178, 116138, 633, 8994, 9791, 376132, 59, 823, 4000, 4705, 6749, 27347, 5976, 51676, 3728, 8518, 8659, 6207, 1843, 1212, 22905, 7048, 10298, 10370, 6185, 7410, 54878, 153, 6586, 54704, 5052, 10659, 5140, 2997, 54870, 51629, 55884, 5422, 115704, 5905, 165, 51148, 4668, 57467, 23097, 3949, 9628, 51128, 124997, 827, 5476, 11194, 51070, 2235, 51295, 3700, 6948, 23…
GO:1901566	organonitrogen compound biosynthetic process	GOBP	1482	-0.34326	0.709454	3.98413e-08	2.32818e-05	down	111, 633, 8994, 9791, 5976, 8659, 6207, 153, 51629, 2235, 7466, 26227, 57407, 26229, 57176, 80025, 2629, 1806, 7538, 65003, 4907, 9348, 51654, 9148, 26289, 11081, 1644, 2099, 27306, 54898, 6352, 2861
GO:0044424	intracellular part	GOCC	17808	-0.236911	0.789061	1.38895e-06	2.62908e-05	down	7135, 10628, 4782, 55679, 178, 116138, 633, 8994, 9791, 376132, 59, 823, 4000, 4705, 6749, 27347, 5976, 51676, 3728, 8518, 8659, 6207, 1843, 1212, 22905, 7048, 10298, 10370, 6185, 7410, 54878, 153, 6586, 54704, 5052, 10659, 5140, 2997, 54870, 51629, 5422, 5905, 165, 51148, 4668, 57467, 23097, 3949, 9628, 51128, 124997, 827, 5476, 11194, 51070, 2235, 51295, 3700, 6948, 23225, 55101, 23768, 9586, 5…
GO:0045259	proton-transporting ATP synthase complex	GOCC	18	-1.51125	0.220633	1.38632e-06	2.62908e-05	down	NA
GO:1990204	oxidoreductase complex	GOCC	99	-0.89929	0.406858	1.4944e-06	2.7629e-05	down	4705, 10295
GO:0019080	viral gene expression	GOBP	115	-0.803841	0.447607	5.67565e-08	3.04025e-05	down	6207, 23225, 7936, 7538, 6352
GO:0031012	extracellular matrix	GOCC	496	-0.448526	0.638569	2.25811e-06	4.08e-05	down	633, 4000, 3728, 6207, 6586, 5052, 165, 23768, 4256, 129804, 1295, 6649, 147372, 1690, 1300, 11081, 79625
GO:0006120	mitochondrial electron transport, NADH to ubiquinone	GOBP	57	-1.20514	0.299649	1.05177e-07	5.20061e-05	down	4705
GO:0006091	generation of precursor metabolites and energy	GOBP	335	-0.582172	0.558684	1.3986e-07	6.42155e-05	down	178, 4705, 2997, 2235, 54541, 5224, 80025, 9942, 2645
GO:1903047	mitotic cell cycle process	GOBP	879	-0.370399	0.690459	1.62358e-07	6.95758e-05	down	4000, 1843, 5422, 124997, 23225, 25793, 64793, 55215, 1647, 25847, 641, 8900, 5080
hsa03030	DNA replication	KEGG	26	-1.26941	0.280996	5.02934e-07	9.83866e-05	down	5422
hsa03010	Ribosome	KEGG	29	-1.20493	0.299714	9.19501e-07	9.83866e-05	down	2197, 6207
GO:0016491	oxidoreductase activity	GOMF	708	-0.454532	0.634745	2.0007e-07	0.000114228	down	4705, 8659, 5052, 51295, 26227, 30, 3992, 1806, 84439, 6649, 127281, 8514, 57604
GO:0072509	divalent inorganic cation transmembrane transporter activity	GOMF	187	0.838103	2.31198	2.63807e-07	0.000114228	up	7781, 6263
GO:0005654	nucleoplasm	GOCC	3104	-0.196953	0.821229	6.99625e-06	0.000123601	down	4000, 6749, 5976, 8518, 6207, 22905, 54878, 54870, 5422, 5476, 51295, 79109, 6878, 9421, 57418, 23243, 7936, 2353, 252983, 5599, 55215, 10038, 60528, 1647, 10607, 57205, 8731, 91647, 84335, 117143, 51096, 79896, 27343, 9619, 116028, 641, 55759, 84060, 11221, 10865, 80237, 112858, 58516, 55531, 8900, 5753, 10964, 9636, 5468, 2099, 5080, 79977, 3269, 2645
GO:0046034	ATP metabolic process	GOBP	206	-0.685755	0.50371	3.09023e-07	0.00012415	down	4705, 54541, 5224, 26289, 2645
GO:0006119	oxidative phosphorylation	GOBP	81	-0.99267	0.370586	4.1024e-07	0.000148888	down	4705
GO:0006271	DNA strand elongation involved in DNA replication	GOBP	20	-1.42899	0.239551	4.16923e-07	0.000148888	down	5422, 10038
GO:0000278	mitotic cell cycle	GOBP	955	-0.344276	0.708733	5.0854e-07	0.000154588	down	4000, 1843, 5422, 124997, 23225, 9960, 25793, 64793, 55215, 1647, 25847, 9368, 641, 8900, 5080
GO:0019083	viral transcription	GOBP	104	-0.784473	0.45636	5.32114e-07	0.000154588	down	6207, 23225, 7936, 7538, 6352
GO:0042773	ATP synthesis coupled electron transport	GOBP	65	-1.09696	0.333886	5.65311e-07	0.000154588	down	4705
GO:0042775	mitochondrial ATP synthesis coupled electron transport	GOBP	65	-1.09696	0.333886	5.65311e-07	0.000154588	down	4705
GO:0009144	purine nucleoside triphosphate metabolic process	GOBP	229	-0.637162	0.528791	5.69523e-07	0.000154588	down	4705, 54541, 5224, 26289, 2645
GO:0009062	fatty acid catabolic process	GOBP	105	-0.889305	0.410941	5.77179e-07	0.000154588	down	219743, 30, 23600
GO:0043603	cellular amide metabolic process	GOBP	967	-0.365789	0.693649	6.37394e-07	0.000163887	down	8994, 5976, 6207, 51629, 165, 5224, 1363, 57407, 57176, 2629, 10404, 7538, 65003, 51654, 9148, 2099, 6352
GO:0006518	peptide metabolic process	GOBP	856	-0.387636	0.67866	7.39552e-07	0.000166552	down	8994, 5976, 6207, 51629, 165, 1363, 57176, 10404, 7538, 65003, 51654, 9148, 2099, 6352
GO:0000083	regulation of transcription involved in G1/S transition of mitotic cell cycle	GOBP	23	-1.28923	0.275483	6.82829e-07	0.000166552	down	5422, 8900
GO:0009205	purine ribonucleoside triphosphate metabolic process	GOBP	223	-0.641142	0.52669	7.2485e-07	0.000166552	down	4705, 54541, 5224, 26289, 2645
GO:0022411	cellular component disassembly	GOBP	458	-0.441574	0.643024	7.514e-07	0.000166552	down	823, 4000, 5976, 23225, 54541, 25793, 10297, 2629, 65003
GO:0046873	metal ion transmembrane transporter activity	GOMF	433	0.573968	1.7753	5.75091e-07	0.000168056	up	23315, 201780, 8514, 7781, 57835, 10089, 6263, 56479, 30820, 3743
GO:0003954	NADH dehydrogenase activity	GOMF	35	-1.22693	0.293191	9.05616e-07	0.000168056	down	4705
GO:0008137	NADH dehydrogenase (ubiquinone) activity	GOMF	30	-1.22693	0.293191	9.05616e-07	0.000168056	down	4705
GO:0050136	NADH dehydrogenase (quinone) activity	GOMF	30	-1.22693	0.293191	9.05616e-07	0.000168056	down	4705
GO:0051186	cofactor metabolic process	GOBP	423	-0.518986	0.595124	7.92432e-07	0.000169792	down	54704, 51629, 2235, 54541, 5224, 4597, 80025, 4598, 686, 8514, 54898, 2645
GO:0009199	ribonucleoside triphosphate metabolic process	GOBP	231	-0.627135	0.53412	9.15797e-07	0.000189895	down	4705, 54541, 5224, 26289, 2645
GO:0000184	nuclear-transcribed mRNA catabolic process, nonsense-mediated decay	GOBP	80	-0.929203	0.394868	9.61647e-07	0.000193171	down	5976, 6207
GO:0015929	hexosaminidase activity	GOMF	13	-1.64144	0.1937	1.29586e-06	0.000210415	down	4668, 4669
hsa05012	Parkinson's disease	KEGG	61	-0.901872	0.405809	3.1647e-06	0.000225748	down	4705, 2861
GO:1901575	organic substance catabolic process	GOBP	1783	-0.26587	0.766538	1.17727e-06	0.000229318	down	178, 633, 823, 5976, 51676, 8659, 6207, 5140, 4668, 3949, 5476, 54541, 9960, 7920, 7466, 5224, 25793, 219743, 5333, 10295, 30, 9666, 4126, 10297, 4669, 26580, 2629, 10404, 55258, 79845, 23600, 1806, 7538, 9942, 4907, 374920, 27329, 134, 79734, 9636, 3084, 11081, 2645
GO:0009141	nucleoside triphosphate metabolic process	GOBP	252	-0.596806	0.550567	1.2732e-06	0.00024071	down	4705, 54541, 5224, 26289, 2645
GO:0043234	protein complex	GOCC	3670	-0.174537	0.839846	1.80395e-05	0.00031177	down	7135, 23654, 178, 8994, 59, 4705, 5976, 51676, 3728, 8518, 23328, 1212, 22905, 7048, 6185, 5140, 5422, 5905, 3949, 9628, 124997, 11194, 23225, 79109, 6878, 60468, 9114, 7466, 9421, 25793, 7936, 2353, 10295, 29777, 10607, 10297, 26151, 8731, 3797, 3486, 84335, 117143, 93, 1295, 7538, 51096, 9961, 25847, 8676, 2557, 9482, 3623, 55759, 147372, 130340, 80237, 8514, 2786, 112858, 79734, 6616, 58516, 3…
GO:0070161	anchoring junction	GOCC	588	-0.334373	0.715787	2.10239e-05	0.000355618	down	55679, 8994, 823, 3728, 6207, 22905, 10298, 5052, 5905, 23768, 29780, 117143, 129804, 25996, 342184
GO:0005912	adherens junction	GOCC	573	-0.336412	0.714329	2.21818e-05	0.000367387	down	55679, 8994, 823, 3728, 6207, 22905, 10298, 5052, 5905, 23768, 29780, 117143, 129804, 25996, 342184
GO:0015980	energy derivation by oxidation of organic compounds	GOBP	240	-0.613365	0.541526	2.24468e-06	0.000412251	down	178, 4705, 2997, 80025, 2645
GO:0004185	serine-type carboxypeptidase activity	GOMF	10	-1.60128	0.201637	3.39372e-06	0.000456243	down	165, 5476, 1363
GO:0047555	3',5'-cyclic-GMP phosphodiesterase activity	GOMF	14	1.73909	5.69217	3.51226e-06	0.000456243	up	5140, 5145
GO:0043604	amide biosynthetic process	GOBP	814	-0.381697	0.682702	2.57686e-06	0.000460112	down	8994, 5976, 6207, 51629, 57407, 57176, 2629, 7538, 65003, 51654, 9148, 2099, 6352
GO:0043202	lysosomal lumen	GOCC	66	-0.797011	0.450674	3.14019e-05	0.000509481	down	633, 5476, 6948, 4126, 4669, 2629, 11081
GO:0015085	calcium ion transmembrane transporter activity	GOMF	139	0.876474	2.40241	4.55673e-06	0.000538108	up	6263
GO:0016655	oxidoreductase activity, acting on NAD(P)H, quinone or similar compound as acceptor	GOMF	38	-1.09554	0.33436	5.1303e-06	0.000540883	down	4705
GO:0005198	structural molecule activity	GOMF	467	-0.405666	0.666533	5.413e-06	0.000540883	down	633, 4000, 3728, 6207, 23328, 1212, 51629, 4256, 65003, 9368, 149461, 916
GO:0006412	translation	GOBP	730	-0.399902	0.670385	3.16451e-06	0.000549769	down	8994, 5976, 6207, 51629, 57176, 7538, 65003, 51654, 9148, 2099, 6352
GO:0044432	endoplasmic reticulum part	GOCC	1030	-0.275342	0.759312	3.48559e-05	0.000554209	down	9791, 6185, 51148, 57467, 51128, 23225, 23768, 7466, 55080, 10961, 4047, 65055, 3992, 57205, 161247, 26580, 285203, 56983, 1295, 4599, 1798, 4948, 9619, 199857, 79022, 56895, 347527, 91543, 6263, 1300, 54898, 2861
GO:0022626	cytosolic ribosome	GOCC	45	-0.939131	0.390967	3.6427e-05	0.000567833	down	6207
GO:0022900	electron transport chain	GOBP	76	-0.97039	0.378935	3.56345e-06	0.00058733	down	4705
GO:0022904	respiratory electron transport chain	GOBP	75	-0.97039	0.378935	3.56345e-06	0.00058733	down	4705
GO:0043043	peptide biosynthetic process	GOBP	753	-0.390876	0.676464	3.88791e-06	0.000624788	down	8994, 5976, 6207, 51629, 57176, 7538, 65003, 51654, 9148, 2099, 6352
GO:0044763	single-organism cellular process	GOBP	16150	-0.192536	0.824865	4.11726e-06	0.000645507	down	7135, 10628, 6236, 111, 55679, 23654, 178, 116138, 633, 8994, 9791, 376132, 59, 823, 25960, 4000, 4705, 6749, 27347, 5976, 51676, 3728, 8518, 8659, 6207, 1843, 23328, 7048, 10298, 10370, 6185, 7410, 153, 6586, 54704, 5052, 79602, 5140, 2997, 54870, 51629, 55884, 5422, 115704, 5905, 51148, 4668, 23097, 3949, 9628, 51128, 124997, 827, 5476, 143872, 2235, 3700, 6948, 23225, 23768, 4256, 54541, 79109…
GO:0005840	ribosome	GOCC	166	-0.597781	0.550031	4.22446e-05	0.000645855	down	6207, 65003
hsa04622	RIG-I-like receptor signaling pathway	KEGG	49	1.05274	2.86549	1.27251e-05	0.000680793	up	5599, 23586, 9636, 56832
GO:0008152	metabolic process	GOBP	14870	-0.182288	0.833361	5.05903e-06	0.000765608	down	10628, 4782, 111, 23654, 178, 116138, 633, 8994, 9791, 59, 823, 4705, 6749, 27347, 5976, 51676, 3728, 8518, 8659, 6207, 1843, 23328, 64943, 7048, 10298, 10370, 6185, 7410, 54878, 153, 6586, 54704, 5052, 79602, 10659, 5140, 2997, 54870, 51629, 55884, 5422, 5905, 165, 4668, 57467, 23097, 3949, 124997, 827, 5476, 51070, 2235, 51295, 3700, 6948, 23225, 23768, 9586, 54541, 9960, 6878, 60468, 7920, 746…
GO:0006614	SRP-dependent cotranslational protein targeting to membrane	GOBP	40	-1.03848	0.353991	5.12152e-06	0.000765608	down	6207
GO:0044033	multi-organism metabolic process	GOBP	133	-0.660202	0.516747	5.73086e-06	0.000837227	down	6207, 23225, 7936, 7538, 6352
GO:0070008	serine-type exopeptidase activity	GOMF	13	-1.43493	0.238131	1.01854e-05	0.000945064	down	165, 5476, 1363
GO:0005262	calcium channel activity	GOMF	111	0.898002	2.45469	1.09677e-05	0.000949805	up	6263
GO:0003735	structural constituent of ribosome	GOMF	134	-0.681993	0.505608	1.19464e-05	0.0009699	down	6207, 51629, 65003
GO:0072329	monocarboxylic acid catabolic process	GOBP	113	-0.792558	0.452686	6.97755e-06	0.000976147	down	219743, 30, 23600, 9942
GO:0071822	protein complex subunit organization	GOBP	1329	-0.258047	0.772559	7.04615e-06	0.000976147	down	115207, 4705, 5976, 3728, 8518, 51128, 51295, 54541, 23243, 219743, 10297, 125170, 91647, 2629, 65003, 1798, 9368, 641, 27065, 55435, 79734, 6616, 355, 26471, 3084, 916, 6263, 342184, 56479, 3743, 6352
GO:0044712	single-organism catabolic process	GOBP	765	-0.348922	0.705448	7.25625e-06	0.000976147	down	178, 8659, 5140, 4668, 54541, 7920, 7466, 5224, 219743, 5333, 10295, 30, 4126, 26580, 2629, 55258, 23600, 1806, 1295, 9942, 4907, 27329, 134, 1300, 2645
GO:1903204	negative regulation of oxidative stress-induced neuron death	GOBP	11	-1.60936	0.200016	7.28921e-06	0.000976147	down	25793
GO:0034440	lipid oxidation	GOBP	114	-0.786035	0.455648	7.67575e-06	0.00100693	down	79602, 219743, 30, 23600, 5468
GO:0004114	3',5'-cyclic-nucleotide phosphodiesterase activity	GOMF	38	1.38423	3.99174	1.4095e-05	0.0010174	up	5140, 5137, 5145
GO:0008324	cation transmembrane transporter activity	GOMF	587	0.434391	1.54402	1.4098e-05	0.0010174	up	23315, 9114, 201780, 8514, 7781, 57835, 10089, 6263, 56479, 30820, 3743
GO:0045333	cellular respiration	GOBP	150	-0.720813	0.486357	7.92306e-06	0.00101859	down	4705, 80025
GO:0044428	nuclear part	GOCC	4491	-0.16082	0.851446	6.97401e-05	0.0010461	down	4782, 116138, 4000, 6749, 5976, 3728, 8518, 6207, 22905, 10370, 54878, 54870, 5422, 5905, 5476, 11194, 51295, 23225, 79109, 9960, 6878, 23200, 9421, 57418, 23243, 7936, 2353, 252983, 5599, 64793, 55215, 29777, 10038, 60528, 1647, 10607, 23108, 57205, 8731, 91647, 84335, 117143, 4599, 51096, 79896, 9961, 27343, 9619, 25847, 116028, 641, 4857, 25996, 55759, 84060, 11221, 10865, 199857, 80237, 6041,…
GO:0006270	DNA replication initiation	GOBP	32	-1.08214	0.338868	8.38917e-06	0.00105736	down	5422
GO:0035414	negative regulation of catenin import into nucleus	GOBP	10	-1.50417	0.222201	9.12254e-06	0.00112312	down	10297, 9368
GO:0044248	cellular catabolic process	GOBP	1495	-0.259501	0.771436	9.2603e-06	0.00112312	down	178, 633, 823, 5976, 51676, 8659, 6207, 5052, 5140, 4668, 5476, 9960, 7920, 7466, 5224, 25793, 219743, 10295, 30, 9666, 2629, 10404, 55258, 79845, 23600, 1806, 7538, 9942, 4907, 374920, 27329, 79734, 9636, 11081
hsa04130	SNARE interactions in vesicular transport	KEGG	29	1.23443	3.43641	2.80545e-05	0.00120073	up	8676, 9482, 6616
GO:0000722	telomere maintenance via recombination	GOBP	26	-1.13632	0.320999	1.02393e-05	0.00121886	down	5422
GO:0044242	cellular lipid catabolic process	GOBP	175	-0.635979	0.529417	1.07262e-05	0.00124496	down	4668, 7920, 219743, 30, 2629, 23600, 27329
GO:0019395	fatty acid oxidation	GOBP	112	-0.783257	0.456915	1.08459e-05	0.00124496	down	79602, 219743, 30, 23600, 5468
GO:0044391	ribosomal subunit	GOCC	92	-0.7179	0.487775	8.638e-05	0.00127171	down	6207, 65003
GO:0005930	axoneme	GOCC	68	0.860996	2.36551	9.39863e-05	0.00133427	up	NA
GO:0097014	ciliary plasm	GOCC	68	0.860996	2.36551	9.39863e-05	0.00133427	up	NA
GO:0006635	fatty acid beta-oxidation	GOBP	87	-0.865571	0.420811	1.18664e-05	0.0013382	down	219743, 30, 23600
GO:0031981	nuclear lumen	GOCC	3894	-0.162229	0.850246	0.000100514	0.00140191	down	4782, 116138, 4000, 6749, 5976, 8518, 6207, 22905, 10370, 54878, 54870, 5422, 5476, 11194, 51295, 79109, 9960, 6878, 9421, 57418, 23243, 7936, 2353, 252983, 5599, 64793, 55215, 29777, 10038, 60528, 1647, 10607, 57205, 8731, 91647, 84335, 117143, 51096, 79896, 27343, 9619, 116028, 641, 4857, 25996, 55759, 84060, 11221, 10865, 80237, 6041, 112858, 58516, 55531, 8900, 5753, 10964, 9636, 5468, 10633,…
GO:0006260	DNA replication	GOBP	319	-0.49649	0.608664	1.31959e-05	0.00146247	down	4782, 6749, 5976, 5422, 10038, 27343, 116028, 641
hsa00190	Oxidative phosphorylation	KEGG	59	-0.822043	0.439533	4.22905e-05	0.00150836	down	4705, 9114
GO:0044441	ciliary part	GOCC	294	0.474721	1.60757	0.000113592	0.00153167	up	1212, 3797, 9368, 25886, 5145, 5314, 2792
GO:0031201	SNARE complex	GOCC	56	0.954275	2.59679	0.000113671	0.00153167	up	8676, 9482, 6616
GO:0006297	nucleotide-excision repair, DNA gap filling	GOBP	23	-1.21812	0.295787	1.4142e-05	0.00154076	down	NA
GO:0042384	cilium assembly	GOBP	184	0.628179	1.87419	1.49661e-05	0.00160337	up	115704, 9114, 79734, 5314, 9148
GO:0005775	vacuolar lumen	GOCC	79	-0.696955	0.4981	0.000127445	0.00168865	down	633, 5476, 6948, 4126, 4669, 2629, 23604, 11081
GO:0006413	translational initiation	GOBP	191	-0.653328	0.520311	1.64056e-05	0.00172877	down	6207, 6352
GO:0048245	eosinophil chemotaxis	GOBP	4	-1.90578	0.148706	1.73418e-05	0.00179795	down	23604, 6352, 3269
GO:0071704	organic substance metabolic process	GOBP	14264	-0.168206	0.84518	1.79616e-05	0.00183265	down	10628, 4782, 111, 23654, 178, 116138, 633, 8994, 9791, 59, 823, 4705, 6749, 27347, 5976, 51676, 3728, 8518, 8659, 6207, 1843, 23328, 7048, 10298, 10370, 6185, 7410, 54878, 153, 6586, 54704, 5052, 79602, 10659, 5140, 2997, 54870, 51629, 55884, 5422, 5905, 165, 4668, 57467, 23097, 3949, 827, 5476, 51070, 2235, 3700, 6948, 23225, 23768, 9586, 54541, 9960, 6878, 60468, 7920, 7466, 9421, 10507, 57418,…
GO:0022402	cell cycle process	GOBP	1415	-0.261029	0.770258	1.85446e-05	0.00186258	down	116138, 4000, 5976, 1843, 5422, 5905, 124997, 23225, 26227, 25793, 252983, 64793, 55215, 1647, 11186, 25847, 641, 3623, 84057, 8900, 5314, 3976, 5080
GO:0044711	single-organism biosynthetic process	GOBP	1394	-0.269607	0.763679	1.9887e-05	0.00196667	down	111, 178, 9791, 8659, 153, 54704, 2997, 51629, 3949, 2235, 7466, 5224, 10818, 26227, 4047, 4597, 3992, 57407, 27440, 161247, 80025, 2629, 55258, 23600, 1806, 4598, 1798, 4948, 9619, 9896, 9942, 4907, 199857, 127281, 56895, 5468, 26289, 27306, 54898, 3269, 2645
GO:0010257	NADH dehydrogenase complex assembly	GOBP	49	-0.972153	0.378268	2.11391e-05	0.00198668	down	4705, 51295
GO:0032981	mitochondrial respiratory chain complex I assembly	GOBP	49	-0.972153	0.378268	2.11391e-05	0.00198668	down	4705, 51295
GO:0097031	mitochondrial respiratory chain complex I biogenesis	GOBP	49	-0.972153	0.378268	2.11391e-05	0.00198668	down	4705, 51295
GO:0046395	carboxylic acid catabolic process	GOBP	201	-0.617263	0.539419	2.1485e-05	0.00198668	down	8659, 219743, 10295, 30, 23600, 9942
GO:0044782	cilium organization	GOBP	207	0.594559	1.81223	2.16392e-05	0.00198668	up	115704, 9114, 79734, 5314, 9148
GO:0044283	small molecule biosynthetic process	GOBP	459	-0.420008	0.657042	2.19628e-05	0.00198668	down	8659, 5224, 26227, 4047, 4597, 3992, 2629, 55258, 23600, 1806, 4598, 1798, 9619, 127281, 27306, 54898, 3269, 2645
GO:0036475	neuron death in response to oxidative stress	GOBP	15	-1.39155	0.248689	2.24568e-05	0.00198668	down	25793
GO:0044699	single-organism process	GOBP	18822	-0.194914	0.822905	2.25618e-05	0.00198668	down	7135, 10628, 6236, 4782, 111, 55679, 23654, 178, 116138, 633, 8994, 9791, 376132, 59, 823, 25960, 4000, 4705, 6749, 27347, 5976, 51676, 3728, 8518, 8659, 6207, 1843, 23328, 7048, 10298, 10370, 6185, 7410, 153, 6586, 54704, 5052, 79602, 5140, 2997, 54870, 51629, 55884, 5422, 115704, 5905, 165, 51148, 4668, 23097, 3949, 9628, 51128, 124997, 827, 5476, 143872, 51070, 2235, 51295, 3700, 6948, 23225, …
GO:0030574	collagen catabolic process	GOBP	48	-0.914819	0.400589	2.37131e-05	0.00205984	down	1295, 1300
GO:0022616	DNA strand elongation	GOBP	25	-1.17883	0.307637	2.44257e-05	0.00209345	down	5422, 10038
GO:0035066	positive regulation of histone acetylation	GOBP	20	-1.1949	0.302733	2.53189e-05	0.00211364	down	3976
GO:2000758	positive regulation of peptidyl-lysine acetylation	GOBP	20	-1.1949	0.302733	2.53189e-05	0.00211364	down	3976
GO:0000149	SNARE binding	GOMF	99	0.766763	2.15279	3.13682e-05	0.0021446	up	252983, 8676, 9482, 6616
GO:0044282	small molecule catabolic process	GOBP	316	-0.494293	0.610002	2.64758e-05	0.00218188	down	8659, 5224, 219743, 10295, 30, 55258, 23600, 9942, 2645
GO:0006950	response to stress	GOBP	3751	-0.182565	0.833131	2.82658e-05	0.0022999	down	10628, 116138, 8994, 4000, 6749, 27347, 5976, 1843, 23328, 7048, 10370, 7410, 153, 5052, 79602, 5422, 5905, 23097, 3949, 51295, 3700, 23225, 54541, 79109, 9960, 9114, 7466, 25793, 10961, 2353, 252983, 5599, 55215, 3992, 10038, 1647, 81844, 2629, 10404, 84335, 4815, 710, 4598, 7538, 4599, 2537, 58189, 27343, 116028, 6649, 23586, 641, 11221, 130340, 4907, 80237, 6041, 84057, 134, 5179, 10758, 5806,…
GO:0006261	DNA-dependent DNA replication	GOBP	147	-0.638012	0.528342	3.03095e-05	0.00243537	down	5976, 5422, 10038, 641
GO:0045741	positive regulation of epidermal growth factor-activated receptor activity	GOBP	8	1.8722	6.50258	3.09186e-05	0.00245364	up	134, 9148
GO:0016303	1-phosphatidylinositol-3-kinase activity	GOMF	34	1.16181	3.19572	3.99053e-05	0.00251167	up	10818
GO:0004180	carboxypeptidase activity	GOMF	33	-1.11845	0.326787	4.06044e-05	0.00251167	down	165, 5476, 1363, 10404
GO:0033554	cellular response to stress	GOBP	1984	-0.225694	0.797962	3.21937e-05	0.00252367	down	116138, 4000, 6749, 27347, 5976, 23328, 10370, 5052, 5422, 23225, 54541, 79109, 9960, 9114, 7466, 25793, 10961, 2353, 252983, 5599, 55215, 3992, 10038, 1647, 2629, 84335, 7538, 27343, 116028, 6649, 641, 11221, 80237, 84057, 5179, 355, 9636, 5468, 26471, 2070, 2898, 2861, 2792, 79625
GO:0006613	cotranslational protein targeting to membrane	GOBP	47	-0.92356	0.397103	3.375e-05	0.00261379	down	6207
GO:0044243	multicellular organism catabolic process	GOBP	51	-0.88064	0.414517	3.54137e-05	0.00270999	down	1295, 1300
GO:0008235	metalloexopeptidase activity	GOMF	49	-0.939605	0.390782	4.78019e-05	0.00272288	down	165, 1363, 10404
GO:0016651	oxidoreductase activity, acting on NAD(P)H	GOMF	80	-0.833674	0.43445	4.82112e-05	0.00272288	down	4705, 51295
GO:0044455	mitochondrial membrane part	GOCC	152	-0.602747	0.547306	0.00021027	0.0027404	down	4705
GO:0045047	protein targeting to ER	GOBP	48	-0.936128	0.392143	3.62781e-05	0.00274348	down	6207
GO:1901985	positive regulation of protein acetylation	GOBP	24	-1.11339	0.328445	3.83111e-05	0.00286354	down	3976
GO:0052742	phosphatidylinositol kinase activity	GOMF	41	1.08612	2.96275	5.35837e-05	0.00289762	up	10818
GO:0004675	transmembrane receptor protein serine/threonine kinase activity	GOMF	32	1.47403	4.36679	5.74342e-05	0.00289762	up	7048, 93
GO:0022890	inorganic cation transmembrane transporter activity	GOMF	478	0.438526	1.55042	5.7997e-05	0.00289762	up	23315, 9114, 201780, 8514, 7781, 57835, 10089, 6263, 56479, 30820, 3743
GO:0009057	macromolecule catabolic process	GOBP	1151	-0.267834	0.765035	4.04242e-05	0.00298674	down	178, 633, 823, 5976, 51676, 6207, 3949, 5476, 9960, 7466, 25793, 9666, 10297, 4669, 2629, 79845, 7538, 374920, 79734, 9636, 3084, 11081
GO:1903203	regulation of oxidative stress-induced neuron death	GOBP	14	-1.39656	0.247447	4.25046e-05	0.00310477	down	25793
GO:0070182	DNA polymerase binding	GOMF	11	-1.42112	0.241444	6.68767e-05	0.00321751	down	55215
GO:0005829	cytosol	GOCC	2913	-0.154158	0.857136	0.000266705	0.00341985	down	7135, 10628, 55679, 178, 116138, 59, 823, 4000, 27347, 5976, 3728, 6207, 7048, 7410, 5052, 5140, 2997, 5905, 23097, 9628, 51128, 51070, 54541, 79109, 5224, 29780, 23243, 26227, 25793, 2353, 5333, 644815, 5599, 4597, 57407, 25966, 23108, 81844, 3797, 80025, 84335, 1806, 4598, 7538, 4599, 23586, 9482, 9942, 130340, 127281, 8514, 6041, 55435, 5137, 112858, 6616, 355, 8900, 5753, 9636, 7125, 5468, 26…
GO:0005657	replication fork	GOCC	54	-0.803016	0.447976	0.000272016	0.00343259	down	5422
GO:0033108	mitochondrial respiratory chain complex assembly	GOBP	57	-0.882041	0.413937	4.85732e-05	0.00350819	down	4705, 51295
GO:0044770	cell cycle phase transition	GOBP	402	-0.38538	0.680192	4.95819e-05	0.00354125	down	1843, 5422, 25793, 252983, 55215, 1647, 641, 8900
GO:0044772	mitotic cell cycle phase transition	GOBP	387	-0.391835	0.675816	5.13579e-05	0.00362779	down	1843, 5422, 25793, 55215, 1647, 641, 8900
GO:0043167	ion binding	GOMF	2808	0.167178	1.18196	7.85464e-05	0.00364399	up	7135, 111, 55679, 8994, 823, 5976, 64943, 7048, 7410, 6586, 54704, 79602, 5140, 5422, 165, 3949, 51128, 2235, 6948, 4256, 9586, 79109, 9960, 23200, 1363, 57231, 120114, 5333, 9666, 5324, 60528, 26229, 81844, 57205, 10404, 3486, 55258, 79845, 129804, 93, 1806, 11186, 7538, 167465, 25992, 79896, 27343, 6649, 255374, 23586, 286097, 124961, 147372, 4907, 6041, 5137, 23217, 57604, 5145, 155185, 51654,…
GO:0004112	cyclic-nucleotide phosphodiesterase activity	GOMF	39	1.262	3.53249	0.0001027	0.00460026	up	5140, 5137, 5145
GO:0022857	transmembrane transporter activity	GOMF	1107	0.302919	1.3538	0.000107534	0.00465621	up	11194, 23315, 23200, 9114, 51092, 4948, 9619, 2557, 201780, 8514, 2565, 2560, 136306, 7781, 57835, 10089, 6263, 56479, 30820, 2898, 84694, 3743, 121601
GO:0043169	cation binding	GOMF	2667	0.165537	1.18003	0.000111149	0.0046575	up	7135, 111, 55679, 8994, 823, 5976, 64943, 7048, 7410, 6586, 54704, 79602, 5140, 5422, 165, 3949, 51128, 2235, 6948, 4256, 9586, 9960, 23200, 1363, 120114, 5333, 9666, 5324, 60528, 26229, 81844, 57205, 10404, 3486, 79845, 129804, 93, 1806, 11186, 7538, 167465, 25992, 27343, 6649, 255374, 23586, 286097, 124961, 147372, 4907, 6041, 5137, 23217, 57604, 5145, 155185, 51654, 347527, 7125, 5468, 9148, 9…
GO:0015075	ion transmembrane transporter activity	GOMF	826	0.335859	1.39914	0.000115362	0.00468296	up	23315, 23200, 9114, 2557, 201780, 8514, 2565, 2560, 7781, 57835, 10089, 6263, 56479, 30820, 2898, 3743, 121601
GO:1901990	regulation of mitotic cell cycle phase transition	GOBP	245	-0.466558	0.627157	7.30346e-05	0.00510289	down	1843, 25793, 55215, 1647, 641
GO:0044403	symbiosis, encompassing mutualism through parasitism	GOBP	781	-0.291303	0.747289	7.62675e-05	0.0052154	down	59, 6207, 5422, 3949, 23225, 54541, 7936, 81844, 7538, 4599, 23586, 130340, 6041, 5179, 10758, 5806, 10964, 9636, 91543, 925, 56832, 6352
GO:0044419	interspecies interaction between organisms	GOBP	781	-0.291303	0.747289	7.62675e-05	0.0052154	down	59, 6207, 5422, 3949, 23225, 54541, 7936, 81844, 7538, 4599, 23586, 130340, 6041, 5179, 10758, 5806, 10964, 9636, 91543, 925, 56832, 6352
GO:0005615	extracellular space	GOCC	735	-0.252535	0.776829	0.000447123	0.00555411	down	59, 6586, 5052, 165, 3949, 3700, 6948, 23768, 10507, 1363, 3489, 2629, 10404, 3486, 55258, 710, 58189, 27120, 6649, 5268, 3623, 147372, 686, 27329, 5806, 257240, 3976, 11081, 462, 56832, 4070, 84000, 671, 6352
GO:0035004	phosphatidylinositol 3-kinase activity	GOMF	62	0.913016	2.49183	0.000143213	0.00563737	up	10818, 3084
882956	Cholesterol biosynthesis	Panther Pathway	8	-1.54606	0.213086	7.2973e-05	0.00569189	down	4047, 4597, 4598
GO:0005261	cation channel activity	GOMF	306	0.524047	1.68885	0.000151264	0.00577917	up	8514, 10089, 6263, 56479, 30820, 3743
GO:0030673	axolemma	GOCC	10	1.49022	4.43807	0.000479894	0.00586947	up	134, 3084
GO:0044237	cellular metabolic process	GOBP	13571	-0.151273	0.859613	8.81283e-05	0.00587411	down	10628, 4782, 111, 23654, 178, 116138, 633, 8994, 9791, 823, 4705, 6749, 27347, 5976, 51676, 3728, 8518, 8659, 6207, 1843, 23328, 64943, 7048, 10298, 10370, 6185, 7410, 153, 54704, 5052, 79602, 10659, 5140, 2997, 54870, 51629, 55884, 5422, 5905, 165, 4668, 57467, 23097, 3949, 124997, 5476, 51070, 2235, 3700, 6948, 23225, 23768, 9586, 54541, 9960, 6878, 60468, 7920, 7466, 9421, 10507, 57418, 5224, …
GO:0051276	chromosome organization	GOBP	566	-0.352452	0.702962	8.86417e-05	0.00587411	down	5976, 1843, 5422, 5905, 641
GO:0072677	eosinophil migration	GOBP	5	-1.69145	0.184252	8.76098e-05	0.00587411	down	23604, 6352, 3269
GO:0044764	multi-organism cellular process	GOBP	761	-0.290614	0.747804	9.12347e-05	0.00598425	down	59, 6207, 5422, 3949, 23225, 54541, 7936, 81844, 7538, 4599, 23586, 130340, 6041, 5179, 10758, 5806, 10964, 9636, 91543, 925, 56832, 6352
GO:0016032	viral process	GOBP	757	-0.290705	0.747736	9.39667e-05	0.00610119	down	59, 6207, 5422, 3949, 23225, 54541, 7936, 81844, 7538, 4599, 23586, 130340, 6041, 5179, 10758, 5806, 10964, 9636, 91543, 925, 56832, 6352
GO:0046872	metal ion binding	GOMF	2646	0.161496	1.17527	0.000166859	0.00619286	up	7135, 111, 55679, 8994, 823, 5976, 64943, 7048, 7410, 6586, 54704, 79602, 5140, 5422, 165, 3949, 51128, 2235, 6948, 4256, 9586, 9960, 23200, 1363, 120114, 5333, 9666, 5324, 60528, 26229, 81844, 57205, 10404, 3486, 79845, 129804, 93, 1806, 11186, 7538, 167465, 25992, 27343, 6649, 255374, 23586, 286097, 124961, 147372, 4907, 6041, 5137, 23217, 57604, 5145, 155185, 51654, 347527, 7125, 5468, 9148, 9…
GO:0035065	regulation of histone acetylation	GOBP	34	-0.975706	0.376926	0.000101094	0.00649833	down	3976
GO:0031090	organelle membrane	GOCC	2405	-0.164361	0.848436	0.000580061	0.0069871	down	4000, 4705, 1212, 22905, 6185, 51629, 5905, 3949, 51128, 5476, 11194, 51070, 2235, 51295, 23225, 23768, 23315, 23200, 9114, 23243, 55080, 1363, 57231, 65055, 55858, 53346, 8508, 51092, 26229, 23108, 125170, 23138, 2629, 65003, 4599, 4948, 9619, 9896, 9482, 130340, 199857, 27065, 9348, 5145, 7781, 91543, 64518, 6263, 202915, 283417, 83698, 24141, 2792
GO:0030198	extracellular matrix organization	GOBP	289	-0.433788	0.64805	0.000117615	0.00738904	down	633, 823, 23768, 1295, 5268, 1300, 79625
GO:0043062	extracellular structure organization	GOBP	290	-0.433788	0.64805	0.000117615	0.00738904	down	633, 823, 23768, 1295, 5268, 1300, 79625
GO:0006790	sulfur compound metabolic process	GOBP	317	-0.441456	0.643099	0.000118399	0.00738904	down	633, 54704, 26227, 4597, 26229, 4598, 9348, 11081, 27306, 54898, 79625
GO:0019058	viral life cycle	GOBP	330	-0.40786	0.665072	0.000122483	0.00757037	down	6207, 3949, 23225, 7936, 7538, 4599, 6041, 5806, 9636, 91543, 6352
GO:0046128	purine ribonucleoside metabolic process	GOBP	305	-0.448426	0.638632	0.000124616	0.00762885	down	4705, 54541, 5224, 80025, 4907, 5145, 26289, 2645
GO:0030140	trans-Golgi network transport vesicle	GOCC	22	-1.014	0.362765	0.000643532	0.00763594	down	1212
GO:0005783	endoplasmic reticulum	GOCC	1590	-0.197197	0.821029	0.000659142	0.00770614	down	9791, 6185, 5140, 51148, 57467, 51128, 5476, 23225, 23768, 23200, 7466, 55080, 10961, 4047, 65055, 2353, 3992, 79974, 57205, 161247, 26580, 10404, 285203, 79845, 56983, 1295, 4599, 1798, 4948, 9619, 9896, 54757, 9482, 199857, 127281, 79022, 134, 56895, 79734, 347527, 91543, 6263, 1300, 54898, 2861
GO:0012505	endomembrane system	GOCC	4068	-0.140603	0.868835	0.000693913	0.00799508	down	633, 9791, 4000, 1212, 22905, 10298, 6185, 153, 5140, 5422, 115704, 5905, 51148, 57467, 3949, 51128, 5476, 51070, 3700, 6948, 23225, 23768, 79109, 23315, 23200, 9114, 7466, 10818, 23243, 55080, 1363, 57231, 10961, 4047, 65055, 2353, 91947, 55858, 64793, 3992, 79974, 26229, 23108, 10297, 57205, 161247, 3489, 26580, 10404, 285203, 79845, 56983, 710, 1295, 4599, 9961, 1798, 4948, 9619, 9896, 9368, 8…
GO:0022627	cytosolic small ribosomal subunit	GOCC	21	-1.07677	0.340693	0.000705482	0.00801226	down	6207
GO:0042769	DNA damage response, detection of DNA damage	GOBP	27	-1.03126	0.356558	0.000136934	0.00830387	down	NA
GO:0034340	response to type I interferon	GOBP	51	0.959869	2.61135	0.000139202	0.00836251	up	81844, 4599, 2537, 6041, 9636, 91543
GO:0016054	organic acid catabolic process	GOBP	234	-0.538745	0.58348	0.00014073	0.00837603	down	8659, 219743, 10295, 30, 55258, 23600, 9942
GO:0042278	purine nucleoside metabolic process	GOBP	308	-0.443937	0.641506	0.00014318	0.00844366	down	4705, 54541, 5224, 80025, 4907, 5145, 26289, 2645
GO:0022891	substrate-specific transmembrane transporter activity	GOMF	996	0.29804	1.34722	0.00023444	0.00845937	up	23315, 23200, 9114, 51092, 4948, 2557, 201780, 8514, 2565, 2560, 136306, 7781, 57835, 10089, 6263, 56479, 30820, 2898, 3743, 121601
GO:0009119	ribonucleoside metabolic process	GOBP	336	-0.426654	0.652689	0.000155597	0.00901101	down	4705, 54541, 5224, 80025, 4907, 5145, 26289, 2645
GO:0006979	response to oxidative stress	GOBP	338	-0.404559	0.667271	0.000155604	0.00901101	down	10628, 1843, 5052, 25793, 2353, 6649, 5179, 2861
GO:1901987	regulation of cell cycle phase transition	GOBP	255	-0.438598	0.64494	0.000159466	0.00915222	down	1843, 25793, 252983, 55215, 1647, 641
GO:1901983	regulation of protein acetylation	GOBP	44	-0.876847	0.416093	0.000161133	0.00916603	down	3976
GO:1901160	primary amino compound metabolic process	GOBP	10	1.57707	4.84076	0.000171149	0.0096504	up	1644
GO:0030894	replisome	GOCC	21	-1.06345	0.345264	0.000887395	0.00993632	down	5422
GO:0000466	maturation of 5.8S rRNA from tricistronic rRNA transcript (SSU-rRNA, 5.8S rRNA, LSU-rRNA)	GOBP	19	-1.1251	0.32462	0.000182958	0.0101493	down	29777, 55759
GO:0007049	cell cycle	GOBP	1785	-0.207288	0.812785	0.000183156	0.0101493	down	10628, 116138, 4000, 5976, 1843, 10370, 5422, 5905, 23097, 124997, 23225, 9960, 6878, 26227, 25793, 252983, 64793, 55215, 1647, 11186, 25847, 9368, 641, 3623, 84057, 8900, 5314, 51654, 5753, 3976, 26471, 5080
GO:0048786	presynaptic active zone	GOCC	23	1.10602	3.0223	0.000942833	0.0104104	up	134
GO:0014067	negative regulation of phosphatidylinositol 3-kinase signaling	GOBP	9	-1.39838	0.246997	0.000191222	0.0104253	down	9368
GO:0035082	axoneme assembly	GOBP	34	1.04065	2.83106	0.000192806	0.0104253	up	9148
GO:0042274	ribosomal small subunit biogenesis	GOBP	54	-0.827478	0.43715	0.000193001	0.0104253	down	29777, 10607, 51096
GO:0043596	nuclear replication fork	GOCC	32	-0.901751	0.405858	0.000968624	0.0105487	down	5422
GO:1901657	glycosyl compound metabolic process	GOBP	386	-0.403097	0.668247	0.000197547	0.0105819	down	4705, 4668, 54541, 5224, 80025, 1806, 4907, 5145, 26289, 2645
GO:0031145	anaphase-promoting complex-dependent catabolic process	GOBP	62	-0.753984	0.470488	0.000202167	0.0107399	down	NA
GO:0030130	clathrin coat of trans-Golgi network vesicle	GOCC	10	-1.26389	0.282552	0.00101221	0.0108744	down	1212
GO:0003857	3-hydroxyacyl-CoA dehydrogenase activity	GOMF	13	-1.37737	0.252241	0.000321951	0.0113031	down	NA
GO:0044463	cell projection part	GOCC	779	0.247293	1.28055	0.00108394	0.0114898	up	1212, 5905, 124997, 9114, 10297, 3797, 9368, 23586, 25886, 8514, 64101, 134, 5179, 6616, 5145, 5314, 5174, 9148, 3084, 793, 2898, 374403, 25791, 24141, 2792
GO:0005929	cilium	GOCC	474	0.336325	1.39979	0.00113854	0.0116142	up	111, 1212, 3797, 9368, 25886, 3623, 5145, 5314, 64518, 2792
GO:0000502	proteasome complex	GOCC	121	-0.699076	0.497044	0.00113951	0.0116142	down	7466
GO:1905369	endopeptidase complex	GOCC	121	-0.699076	0.497044	0.00113951	0.0116142	down	7466
GO:1990904	ribonucleoprotein complex	GOCC	687	-0.262941	0.768787	0.00117105	0.0117696	down	8994, 5976, 6207, 10607, 7538, 65003, 51096, 9961, 55759
GO:0042101	T cell receptor complex	GOCC	21	-1.10865	0.330006	0.00118436	0.0117696	down	916, 925, 915
GO:0030529	intracellular ribonucleoprotein complex	GOCC	686	-0.262216	0.769345	0.00122182	0.0119919	down	8994, 5976, 6207, 10607, 7538, 65003, 51096, 9961, 55759
hsa04010	MAPK signaling pathway	KEGG	212	0.465453	1.59274	0.000396321	0.0121161	up	1843, 7048, 51295, 2353, 5599, 1647, 11221, 355
GO:0009058	biosynthetic process	GOBP	7174	-0.138904	0.870312	0.000237136	0.0124943	down	10628, 4782, 111, 178, 633, 8994, 9791, 6749, 5976, 3728, 8518, 8659, 6207, 1843, 10370, 6185, 153, 54704, 2997, 54870, 51629, 5422, 165, 57467, 3949, 2235, 23225, 9586, 9960, 6878, 60468, 7466, 9421, 10507, 5224, 10818, 26227, 4047, 7936, 2353, 55858, 644815, 5599, 29777, 4597, 3992, 10038, 5324, 57407, 26229, 27440, 161247, 8731, 57176, 80025, 2629, 285203, 55258, 117143, 93, 56983, 23600, 1806…
GO:0030030	cell projection organization	GOBP	1183	0.237125	1.2676	0.000247405	0.0129294	up	23654, 10298, 7410, 6586, 115704, 23768, 9114, 10507, 29780, 26227, 25793, 23108, 9896, 9368, 25886, 54413, 79734, 6616, 84628, 5314, 5753, 9148, 64919, 3084, 64518, 342184, 5080, 25791, 4070, 79625
GO:0036303	lymph vessel morphogenesis	GOBP	15	1.46602	4.33197	0.000249988	0.0129591	up	93, 147372
GO:1902710	GABA receptor complex	GOCC	16	-1.28277	0.277269	0.0013662	0.0130859	down	2557, 2565, 2560
GO:1902711	GABA-A receptor complex	GOCC	15	-1.28277	0.277269	0.0013662	0.0130859	down	2557, 2565, 2560
GO:0006732	coenzyme metabolic process	GOBP	349	-0.424889	0.653842	0.000257723	0.0131606	down	54704, 54541, 5224, 4597, 80025, 4598, 8514, 54898, 2645
GO:0007346	regulation of mitotic cell cycle	GOBP	400	-0.354538	0.701498	0.000257971	0.0131606	down	1843, 25793, 64793, 55215, 1647, 9368, 641
GO:0044427	chromosomal part	GOCC	698	-0.255993	0.774148	0.00139498	0.0132025	down	116138, 5976, 10370, 5422, 5905, 124997, 9960, 641, 58516, 5314, 2099, 5080
GO:0009123	nucleoside monophosphate metabolic process	GOBP	281	-0.451687	0.636553	0.000262223	0.0132722	down	4705, 54541, 5224, 4907, 5145, 26289, 2645
GO:0030686	90S preribosome	GOCC	24	-0.967894	0.379882	0.00143064	0.0133631	down	10607, 51096, 55759
GO:0042175	nuclear outer membrane-endoplasmic reticulum membrane network	GOCC	861	-0.227813	0.796273	0.00144556	0.0133631	down	9791, 6185, 57467, 51128, 23225, 23768, 7466, 55080, 4047, 3992, 57205, 161247, 26580, 4599, 1798, 4948, 9619, 199857, 79022, 56895, 91543, 6263, 54898, 2861
GO:0043601	nuclear replisome	GOCC	20	-1.05215	0.349186	0.00146742	0.0134092	down	5422
GO:0033365	protein localization to organelle	GOBP	738	-0.271555	0.762193	0.000270093	0.0135637	down	10628, 4000, 3728, 6207, 5052, 25793, 5599, 10297, 9368, 23586, 55531, 3976, 3084, 2099, 5080, 374403
GO:0060271	cilium morphogenesis	GOBP	219	0.500792	1.65003	0.000278569	0.013881	up	115704, 9114, 79734, 5314, 9148, 64518
GO:0001946	lymphangiogenesis	GOBP	14	1.49771	4.47145	0.00028407	0.013993	up	93, 147372
GO:0006836	neurotransmitter transport	GOBP	162	0.592309	1.80816	0.000285172	0.013993	up	8676, 6616, 1644
GO:0034599	cellular response to oxidative stress	GOBP	193	-0.484716	0.615872	0.000290298	0.0140684	down	5052, 25793, 2353, 6649, 5179, 2861
GO:0006312	mitotic recombination	GOBP	39	-0.882655	0.413683	0.000291084	0.0140684	down	5422
GO:0050811	GABA receptor binding	GOMF	11	-1.32183	0.266647	0.0004175	0.0140687	down	2565, 2560
GO:0019905	syntaxin binding	GOMF	68	0.774982	2.17055	0.000422387	0.0140687	up	252983, 9482, 6616
GO:0007191	adenylate cyclase-activating dopamine receptor signaling pathway	GOBP	6	-1.53408	0.215654	0.000306424	0.0146992	down	111, 9368
GO:0016614	oxidoreductase activity, acting on CH-OH group of donors	GOMF	133	-0.653112	0.520424	0.000454704	0.0147665	down	26227, 84439, 127281, 8514
GO:0009261	ribonucleotide catabolic process	GOBP	38	1.119	3.06178	0.00031306	0.0149063	up	5140, 4907
GO:0016616	oxidoreductase activity, acting on the CH-OH group of donors, NAD or NADP as acceptor	GOMF	115	-0.690853	0.501148	0.000486194	0.015404	down	26227, 127281, 8514
GO:0009116	nucleoside metabolic process	GOBP	374	-0.397351	0.672098	0.000325951	0.015406	down	4705, 54541, 5224, 80025, 1806, 4907, 5145, 26289, 2645
GO:0006807	nitrogen compound metabolic process	GOBP	8614	-0.133687	0.874864	0.000330512	0.0154792	down	10628, 4782, 111, 116138, 633, 8994, 9791, 4705, 6749, 5976, 3728, 8518, 8659, 6207, 1843, 10370, 153, 10659, 5140, 54870, 51629, 5422, 165, 3949, 5476, 2235, 3700, 6948, 23225, 9586, 54541, 9960, 6878, 60468, 7466, 9421, 10507, 57418, 5224, 26227, 1363, 7936, 2353, 644815, 5599, 10295, 55215, 29777, 3992, 10038, 5324, 60528, 57407, 1647, 26229, 10607, 4669, 8731, 57176, 80025, 2629, 10404, 55258…
GO:0007005	mitochondrion organization	GOBP	608	-0.312614	0.731532	0.000332316	0.0154792	down	4000, 4705, 51295, 25793, 5599, 60528, 125170, 80025, 65003, 2537, 55531, 51654, 57835, 3084
GO:1901576	organic substance biosynthetic process	GOBP	7047	-0.135722	0.873085	0.000340306	0.0157373	down	10628, 4782, 111, 178, 633, 8994, 9791, 6749, 5976, 3728, 8518, 8659, 6207, 1843, 10370, 6185, 153, 54704, 2997, 54870, 51629, 5422, 165, 57467, 3949, 2235, 23225, 9586, 9960, 6878, 60468, 7466, 9421, 10507, 5224, 10818, 26227, 4047, 7936, 2353, 55858, 644815, 5599, 29777, 4597, 3992, 10038, 5324, 57407, 26229, 27440, 161247, 8731, 57176, 80025, 2629, 285203, 55258, 117143, 93, 56983, 23600, 1806…
GO:0014047	glutamate secretion	GOBP	31	1.0442	2.84113	0.000343387	0.0157664	up	134, 6616
GO:0031083	BLOC-1 complex	GOCC	12	1.30687	3.69458	0.00180274	0.0162184	up	6616
GO:0030125	clathrin vesicle coat	GOCC	24	-0.968168	0.379778	0.00182009	0.0162184	down	1212, 22905
GO:0005789	endoplasmic reticulum membrane	GOCC	841	-0.225095	0.798441	0.00183605	0.0162184	down	9791, 6185, 57467, 51128, 23225, 23768, 7466, 55080, 4047, 3992, 57205, 161247, 26580, 4599, 1798, 4948, 9619, 199857, 79022, 56895, 91543, 6263, 54898, 2861
GO:0005484	SNAP receptor activity	GOMF	32	0.99877	2.71494	0.000534655	0.0165361	up	8676, 9482, 6616
GO:0042802	identical protein binding	GOMF	785	-0.242299	0.784821	0.000580975	0.0175508	down	3728, 5052, 79602, 4668, 3949, 9421, 10961, 4597, 10404, 1806, 9619, 149461, 5806, 27111, 925, 2099, 27306, 2898, 6352
GO:0010564	regulation of cell cycle process	GOBP	461	-0.323844	0.723363	0.000388065	0.0176914	down	1843, 25793, 252983, 64793, 55215, 1647, 641, 5314, 3976
GO:0030120	vesicle coat	GOCC	50	-0.747733	0.473439	0.00208194	0.0179794	down	1212, 22905
GO:0042470	melanosome	GOCC	82	-0.571918	0.564442	0.00210325	0.0179794	down	5052, 10961, 4948
GO:0048770	pigment granule	GOCC	82	-0.571918	0.564442	0.00210325	0.0179794	down	5052, 10961, 4948
GO:0010155	regulation of proton transport	GOBP	12	-1.31619	0.268155	0.000398701	0.0180483	down	9368
GO:0030176	integral component of endoplasmic reticulum membrane	GOCC	115	-0.520563	0.594186	0.00215613	0.0182353	down	7466, 161247, 26580, 1798, 54898
GO:0004115	3',5'-cyclic-AMP phosphodiesterase activity	GOMF	20	1.39242	4.02459	0.000618345	0.0182552	up	5140
GO:0031400	negative regulation of protein modification process	GOBP	502	-0.313784	0.730677	0.000408822	0.018377	down	633, 27347, 1843, 57467, 23768, 54541, 10507, 25793, 64793, 1647, 2629, 3486, 84335, 9961, 9368, 11221, 64101, 51654, 5753, 9636, 3976, 5080, 374403
GO:0008238	exopeptidase activity	GOMF	118	-0.644459	0.524946	0.000657195	0.0187332	down	54878, 165, 5476, 1363, 10404
GO:0035251	UDP-glucosyltransferase activity	GOMF	12	-1.37836	0.251992	0.000663379	0.0187332	down	2997, 56983
GO:0009894	regulation of catabolic process	GOBP	448	-0.327965	0.720388	0.000425645	0.0190003	down	5976, 5140, 3949, 54541, 5224, 219743, 10297, 26580, 2629, 7538, 27329, 134, 3084, 2645
GO:0044445	cytosolic part	GOCC	133	-0.482836	0.617031	0.00229521	0.0192073	down	6207, 6616
GO:0051439	regulation of ubiquitin-protein ligase activity involved in mitotic cell cycle	GOBP	58	-0.735449	0.47929	0.000445076	0.019659	down	NA
GO:0044238	primary metabolic process	GOBP	13286	-0.134912	0.873793	0.000448874	0.019659	down	10628, 4782, 111, 23654, 178, 116138, 633, 8994, 9791, 823, 4705, 6749, 27347, 5976, 51676, 3728, 8518, 8659, 6207, 1843, 23328, 7048, 10298, 10370, 6185, 7410, 54878, 153, 54704, 5052, 79602, 10659, 5140, 2997, 54870, 51629, 55884, 5422, 5905, 165, 4668, 57467, 23097, 3949, 827, 5476, 51070, 3700, 23225, 23768, 9586, 54541, 9960, 6878, 60468, 7920, 7466, 9421, 10507, 57418, 5224, 10818, 26227, 2…
GO:0000082	G1/S transition of mitotic cell cycle	GOBP	187	-0.469571	0.62527	0.000452341	0.019659	down	5422, 25793, 1647, 8900
GO:0046394	carboxylic acid biosynthetic process	GOBP	235	-0.472998	0.623131	0.000455155	0.019659	down	8659, 26227, 3992, 55258, 23600, 127281, 27306, 54898
GO:1904668	positive regulation of ubiquitin protein ligase activity	GOBP	61	-0.724568	0.484534	0.000457824	0.019659	down	NA
GO:0072331	signal transduction by p53 class mediator	GOBP	224	-0.438625	0.644923	0.000465019	0.019659	down	6749, 54541, 6878, 1647, 116028, 641, 80237, 112858, 26471
GO:0002674	negative regulation of acute inflammatory response	GOBP	5	1.85669	6.40252	0.000465116	0.019659	up	134, 5468
GO:0042254	ribosome biogenesis	GOBP	317	-0.424795	0.653904	0.000465441	0.019659	down	6207, 57418, 29777, 10607, 65003, 51096, 55759, 6041
GO:0048639	positive regulation of developmental growth	GOBP	113	0.610855	1.84201	0.000470799	0.019659	up	7048, 10507, 3084
GO:0046823	negative regulation of nucleocytoplasmic transport	GOBP	59	-0.737938	0.478099	0.000470983	0.019659	down	5905, 10297, 9368, 374403
GO:0036092	phosphatidylinositol-3-phosphate biosynthetic process	GOBP	36	0.967689	2.63185	0.000482636	0.0200066	up	10818, 9896
GO:0033540	fatty acid beta-oxidation using acyl-CoA oxidase	GOBP	15	-1.23717	0.290203	0.000485536	0.0200066	down	30, 23600
GO:0009126	purine nucleoside monophosphate metabolic process	GOBP	257	-0.451447	0.636706	0.00052113	0.021149	down	4705, 54541, 5224, 4907, 5145, 26289, 2645
GO:0007077	mitotic nuclear envelope disassembly	GOBP	37	-0.855031	0.42527	0.000521934	0.021149	down	4000, 23225
GO:0042428	serotonin metabolic process	GOBP	7	1.67017	5.31308	0.000526147	0.021149	up	1644
GO:0006259	DNA metabolic process	GOBP	1217	-0.245283	0.782483	0.000531808	0.021149	down	4782, 116138, 6749, 5976, 1843, 5422, 9960, 2353, 55215, 10038, 1647, 27343, 116028, 641, 4907, 84057, 9636, 5468, 64919, 2070, 79977
GO:0006364	rRNA processing	GOBP	244	-0.470378	0.624766	0.000532177	0.021149	down	6207, 57418, 29777, 10607, 51096, 55759, 6041
GO:0009167	purine ribonucleoside monophosphate metabolic process	GOBP	256	-0.451624	0.636593	0.000536253	0.021149	down	4705, 54541, 5224, 4907, 5145, 26289, 2645
GO:0006401	RNA catabolic process	GOBP	227	-0.485649	0.615297	0.000536859	0.021149	down	5976, 6207, 7538
GO:0051169	nuclear transport	GOBP	444	-0.339366	0.712222	0.000539581	0.021149	down	10628, 4000, 5976, 3728, 5052, 5905, 23225, 10297, 9368, 23586, 374403
GO:0007269	neurotransmitter secretion	GOBP	128	0.636499	1.88985	0.000547453	0.021199	up	8676, 6616
GO:0099643	signal release from synapse	GOBP	128	0.636499	1.88985	0.000547453	0.021199	up	8676, 6616
GO:0016072	rRNA metabolic process	GOBP	250	-0.464183	0.628648	0.000554614	0.0213383	down	6207, 57418, 29777, 10607, 51096, 55759, 6041
GO:0042749	regulation of circadian sleep/wake cycle	GOBP	10	1.5428	4.67767	0.00056101	0.0213383	up	134
GO:0045187	regulation of circadian sleep/wake cycle, sleep	GOBP	10	1.5428	4.67767	0.00056101	0.0213383	up	134
GO:0042180	cellular ketone metabolic process	GOBP	181	-0.489457	0.612959	0.000565211	0.0213716	down	54704, 219743, 80025, 5468
GO:0051188	cofactor biosynthetic process	GOBP	211	-0.503933	0.60415	0.000570118	0.0214087	down	54704, 51629, 2235, 80025, 54898
GO:0070972	protein localization to endoplasmic reticulum	GOBP	69	-0.701075	0.496052	0.000572853	0.0214087	down	6207
GO:0009628	response to abiotic stimulus	GOBP	954	-0.232248	0.792749	0.000590652	0.0219463	down	10628, 8994, 4000, 27347, 3728, 1843, 7048, 10370, 153, 2235, 23225, 54541, 2353, 5599, 1647, 2629, 84335, 6649, 641, 2354, 54413, 134, 5179, 5145, 355, 5468, 84694, 2792, 79625, 3269
GO:0006753	nucleoside phosphate metabolic process	GOBP	621	-0.304721	0.737329	0.000634931	0.023456	down	111, 4705, 153, 5140, 54541, 7466, 5224, 80025, 25996, 4907, 8514, 5145, 26289, 2645
GO:0006913	nucleocytoplasmic transport	GOBP	437	-0.33791	0.71326	0.000646537	0.0237017	down	10628, 4000, 5976, 3728, 5052, 5905, 23225, 10297, 9368, 23586, 374403
GO:0043933	macromolecular complex subunit organization	GOBP	2179	-0.167384	0.845875	0.000648957	0.0237017	down	8994, 115207, 4705, 5976, 3728, 8518, 51128, 51295, 54541, 9960, 23243, 7936, 219743, 5599, 29777, 10297, 125170, 91647, 2629, 117143, 65003, 1798, 9619, 9368, 641, 27065, 55435, 79734, 6616, 355, 3976, 26471, 3084, 916, 6263, 2070, 342184, 56479, 2099, 3743, 6352
GO:0043241	protein complex disassembly	GOBP	216	-0.432014	0.6492	0.000652968	0.0237134	down	5976, 54541, 10297, 2629, 65003
GO:0060337	type I interferon signaling pathway	GOBP	46	0.901816	2.46407	0.000662901	0.0238052	up	4599, 2537, 6041, 9636, 91543
GO:0071357	cellular response to type I interferon	GOBP	47	0.901816	2.46407	0.000662901	0.0238052	up	4599, 2537, 6041, 9636, 91543
GO:0051436	negative regulation of ubiquitin-protein ligase activity involved in mitotic cell cycle	GOBP	57	-0.722244	0.485661	0.000667265	0.0238288	down	NA
GO:0036109	alpha-linolenic acid metabolic process	GOBP	12	-1.2176	0.295939	0.000675936	0.0240051	down	30, 3992, 54898
GO:0072599	establishment of protein localization to endoplasmic reticulum	GOBP	52	-0.783614	0.456752	0.000680628	0.0240304	down	6207
GO:2000756	regulation of peptidyl-lysine acetylation	GOBP	39	-0.849701	0.427543	0.000687649	0.0240304	down	3976
GO:0072523	purine-containing compound catabolic process	GOBP	55	0.92695	2.52679	0.000687865	0.0240304	up	5140, 1806, 4907
GO:0060041	retina development in camera-type eye	GOBP	100	0.628279	1.87438	0.000699117	0.0242915	up	93, 121643, 57835, 793, 5080
GO:0070293	renal absorption	GOBP	11	-1.28123	0.277696	0.000711273	0.0245682	down	9368
GO:0000028	ribosomal small subunit assembly	GOBP	11	-1.24584	0.287699	0.000714725	0.0245682	down	29777
GO:0051437	positive regulation of ubiquitin-protein ligase activity involved in regulation of mitotic cell cycle transition	GOBP	58	-0.708862	0.492204	0.000723062	0.0246279	down	NA
GO:0051716	cellular response to stimulus	GOBP	8113	-0.12618	0.881457	0.000724124	0.0246279	down	10628, 6236, 111, 55679, 23654, 116138, 633, 8994, 25960, 4000, 6749, 27347, 5976, 51676, 3728, 8518, 1843, 23328, 7048, 10298, 10370, 7410, 153, 6586, 5052, 79602, 5140, 55884, 5422, 5905, 23097, 3949, 9628, 143872, 2235, 23225, 23768, 54541, 79109, 9960, 6878, 9114, 7466, 10507, 5224, 10818, 25793, 1363, 10961, 7936, 2353, 5333, 252983, 644815, 5599, 55215, 3992, 51092, 10038, 1647, 23108, 1029…
GO:0009161	ribonucleoside monophosphate metabolic process	GOBP	270	-0.428823	0.651275	0.000744653	0.0251928	down	4705, 54541, 5224, 4907, 5145, 26289, 2645
GO:0072594	establishment of protein localization to organelle	GOBP	511	-0.295718	0.743997	0.000765864	0.0257747	down	10628, 4000, 3728, 6207, 5052, 25793, 5599, 10297, 9368, 23586, 55531, 3084, 374403
GO:0044454	nuclear chromosome part	GOCC	357	-0.30286	0.738703	0.00314615	0.0259463	down	116138, 5976, 10370, 5422, 9960, 641, 58516, 2099, 5080
GO:0015935	small ribosomal subunit	GOCC	48	-0.76726	0.464284	0.00316578	0.0259463	down	6207
GO:0036064	ciliary basal body	GOCC	74	0.62164	1.86198	0.00323327	0.026188	up	25886, 5314
GO:0031082	BLOC complex	GOCC	17	1.1137	3.04561	0.00326115	0.026188	up	6616
GO:0071621	granulocyte chemotaxis	GOBP	55	-0.740846	0.476711	0.000784859	0.0262764	down	1240, 23604, 6352, 3269
GO:0005694	chromosome	GOCC	808	-0.220699	0.801958	0.00332278	0.0264161	down	116138, 6749, 5976, 10370, 5422, 5905, 124997, 9960, 641, 58516, 5314, 2099, 5080
GO:0044843	cell cycle G1/S phase transition	GOBP	193	-0.444382	0.64122	0.000793475	0.0264272	down	5422, 25793, 252983, 1647, 8900
GO:1901135	carbohydrate derivative metabolic process	GOBP	1248	-0.222828	0.800252	0.000807224	0.0267466	down	111, 633, 4705, 6185, 153, 5140, 4668, 5476, 3700, 54541, 7466, 5224, 55858, 4597, 10038, 26229, 4669, 80025, 2629, 285203, 56983, 1806, 1798, 419, 9942, 4907, 199857, 9348, 5145, 5806, 347527, 26289, 11081, 283417, 79625, 2645
GO:0016469	proton-transporting two-sector ATPase complex	GOCC	47	-0.836741	0.43312	0.00342369	0.0269488	down	9114
GO:0060158	phospholipase C-activating dopamine receptor signaling pathway	GOBP	5	-1.54156	0.214046	0.000845217	0.0277775	down	9368
GO:0001945	lymph vessel development	GOBP	21	1.25425	3.5052	0.00084698	0.0277775	up	93, 147372
GO:0015925	galactosidase activity	GOMF	6	-1.7642	0.171325	0.00101246	0.0279827	down	4668
GO:0031225	anchored component of membrane	GOCC	66	0.647126	1.91004	0.00362384	0.0282447	up	419, 4907, 84628, 5314
GO:0009117	nucleotide metabolic process	GOBP	601	-0.299253	0.741372	0.000868664	0.0283205	down	111, 4705, 153, 5140, 54541, 7466, 5224, 80025, 25996, 4907, 8514, 5145, 26289, 2645
GO:0030031	cell projection assembly	GOBP	336	0.367606	1.44427	0.000872348	0.0283205	up	7410, 115704, 9114, 29780, 9368, 79734, 5314, 9148, 4070
GO:0031227	intrinsic component of endoplasmic reticulum membrane	GOCC	119	-0.487856	0.613941	0.00368771	0.0284634	down	7466, 161247, 26580, 1798, 54898
GO:0030397	membrane disassembly	GOBP	40	-0.804464	0.447327	0.000897933	0.0286851	down	4000, 23225
GO:0051081	nuclear envelope disassembly	GOBP	40	-0.804464	0.447327	0.000897933	0.0286851	down	4000, 23225
GO:0009071	serine family amino acid catabolic process	GOBP	7	1.79673	6.02992	0.000907508	0.0286851	up	55258
GO:0044249	cellular biosynthetic process	GOBP	6907	-0.126003	0.881612	0.00090962	0.0286851	down	10628, 4782, 111, 178, 633, 8994, 9791, 6749, 5976, 3728, 8518, 8659, 6207, 1843, 10370, 6185, 153, 54704, 2997, 54870, 51629, 5422, 165, 57467, 3949, 2235, 23225, 9586, 9960, 6878, 60468, 7466, 9421, 10507, 10818, 26227, 7936, 2353, 55858, 644815, 5599, 29777, 4597, 3992, 10038, 5324, 57407, 26229, 27440, 161247, 8731, 57176, 80025, 2629, 285203, 55258, 117143, 93, 56983, 23600, 1806, 4598, 7538…
GO:0007268	chemical synaptic transmission	GOBP	472	0.325719	1.38503	0.000920577	0.0286851	up	8676, 4857, 54413, 134, 5179, 6616, 2565, 9148, 56479, 793, 2898, 3269
GO:0098916	anterograde trans-synaptic signaling	GOBP	472	0.325719	1.38503	0.000920577	0.0286851	up	8676, 4857, 54413, 134, 5179, 6616, 2565, 9148, 56479, 793, 2898, 3269
GO:0099536	synaptic signaling	GOBP	472	0.325719	1.38503	0.000920577	0.0286851	up	8676, 4857, 54413, 134, 5179, 6616, 2565, 9148, 56479, 793, 2898, 3269
GO:0099537	trans-synaptic signaling	GOBP	472	0.325719	1.38503	0.000920577	0.0286851	up	8676, 4857, 54413, 134, 5179, 6616, 2565, 9148, 56479, 793, 2898, 3269
GO:0000956	nuclear-transcribed mRNA catabolic process	GOBP	186	-0.509351	0.600885	0.000923743	0.0286851	down	5976, 6207, 7538
GO:0051444	negative regulation of ubiquitin-protein transferase activity	GOBP	66	-0.673769	0.509783	0.000952972	0.0290666	down	NA
GO:0048858	cell projection morphogenesis	GOBP	733	0.263002	1.30083	0.000955048	0.0290666	up	23654, 6586, 115704, 23768, 9114, 10507, 54413, 79734, 84628, 5314, 9148, 64919, 3084, 64518, 342184, 5080, 25791
GO:0000902	cell morphogenesis	GOBP	1006	0.225675	1.25317	0.000955318	0.0290666	up	23654, 8994, 6586, 54870, 115704, 23768, 9114, 10507, 29780, 51092, 9368, 55435, 54413, 79734, 84628, 5314, 9148, 64919, 1690, 3084, 64518, 342184, 340547, 5080, 25791, 4070, 79977
GO:0009154	purine ribonucleotide catabolic process	GOBP	37	1.06375	2.8972	0.000956314	0.0290666	up	5140, 4907
GO:0032984	macromolecular complex disassembly	GOBP	226	-0.412298	0.662127	0.000958637	0.0290666	down	5976, 54541, 10297, 2629, 65003
GO:0007600	sensory perception	GOBP	297	0.379351	1.46134	0.000965454	0.0291214	up	7466, 8508, 9368, 6004, 149461, 134, 5179, 5145, 64108, 1690, 2070, 11081, 5080, 84694, 4070
GO:0051726	regulation of cell cycle	GOBP	845	-0.235206	0.790408	0.000969504	0.0291214	down	1843, 10370, 23097, 6878, 25793, 252983, 64793, 55215, 1647, 11186, 9368, 641, 3623, 5314, 51654, 5753, 3976, 26471
GO:0017156	calcium ion regulated exocytosis	GOBP	95	0.694993	2.0037	0.000977981	0.0291948	up	8676, 6616
GO:0042326	negative regulation of phosphorylation	GOBP	372	-0.34004	0.711742	0.000981031	0.0291948	down	633, 27347, 1843, 23768, 54541, 10507, 25793, 64793, 1647, 2629, 3486, 84335, 9961, 9368, 3623, 11221, 64101, 51654, 5753, 3976, 5080, 374403
GO:0005753	mitochondrial proton-transporting ATP synthase complex	GOCC	17	-1.20583	0.299443	0.00384582	0.0293983	down	NA
hsa00760	Nicotinate and nicotinamide metabolism	KEGG	17	1.22873	3.41688	0.00113858	0.0296083	up	4907
hsa05010	Alzheimer's disease	KEGG	100	-0.546646	0.578888	0.00124521	0.0296083	down	823, 4705, 355, 6263
GO:0046113	nucleobase catabolic process	GOBP	9	1.78328	5.94933	0.00104838	0.0310551	up	1806
hsa01040	Biosynthesis of unsaturated fatty acids	KEGG	16	-1.06774	0.343784	0.00145649	0.0311688	down	30, 3992, 54898
GO:0061000	negative regulation of dendritic spine development	GOBP	7	-1.39011	0.249048	0.00106067	0.0312751	down	54413, 25791
GO:0006283	transcription-coupled nucleotide-excision repair	GOBP	75	-0.656181	0.518829	0.00106888	0.0313735	down	NA
GO:0012510	trans-Golgi network transport vesicle membrane	GOCC	12	-1.0977	0.333636	0.00418455	0.031683	down	1212
GO:0006783	heme biosynthetic process	GOBP	31	-1.10947	0.329734	0.00109002	0.0318483	down	51629, 2235
hsa04146	Peroxisome	KEGG	65	-0.637005	0.528874	0.00163873	0.0318807	down	5052, 30, 23600, 4598
GO:0097530	granulocyte migration	GOBP	61	-0.698788	0.497187	0.00109724	0.0319144	down	1240, 23604, 6352, 3269
GO:0045071	negative regulation of viral genome replication	GOBP	26	1.03649	2.81929	0.00114071	0.0330292	up	4599, 6041, 9636, 91543, 6352
GO:0090090	negative regulation of canonical Wnt signaling pathway	GOBP	151	-0.489158	0.613142	0.00115726	0.0333581	down	8994, 10297, 3489
GO:0006768	biotin metabolic process	GOBP	13	-1.21438	0.296893	0.00117378	0.0336834	down	686
GO:0044255	cellular lipid metabolic process	GOBP	1120	-0.229938	0.794583	0.00118664	0.0337499	down	9791, 7410, 54704, 79602, 4668, 3949, 5476, 7920, 10818, 219743, 5333, 30, 4597, 3992, 27440, 161247, 80025, 2629, 55258, 56983, 23600, 4598, 1798, 9619, 9896, 199857, 127281, 27329, 56895, 347527, 5468, 3084, 27306, 54898
GO:0006637	acyl-CoA metabolic process	GOBP	88	-0.643368	0.52552	0.00119185	0.0337499	down	54704, 4597, 4598, 54898
GO:0035383	thioester metabolic process	GOBP	88	-0.643368	0.52552	0.00119185	0.0337499	down	54704, 4597, 4598, 54898
GO:0000228	nuclear chromosome	GOCC	394	-0.280226	0.755613	0.00453852	0.0340389	down	116138, 5976, 10370, 5422, 9960, 641, 58516, 2099, 5080
GO:0042435	indole-containing compound biosynthetic process	GOBP	4	2.35133	10.4995	0.00123476	0.034791	up	1644
GO:0016053	organic acid biosynthetic process	GOBP	250	-0.430351	0.650281	0.00123944	0.034791	down	8659, 26227, 3992, 55258, 23600, 1806, 127281, 27306, 54898
GO:0006998	nuclear envelope organization	GOBP	73	-0.644596	0.524875	0.00125985	0.0352099	down	4000, 23225
GO:1904666	regulation of ubiquitin protein ligase activity	GOBP	67	-0.66037	0.51666	0.00126671	0.0352486	down	NA
GO:0006289	nucleotide-excision repair	GOBP	135	-0.552382	0.575577	0.00130504	0.0361587	down	27343
GO:0098796	membrane protein complex	GOCC	932	-0.201072	0.817854	0.00491195	0.0364954	down	4705, 3728, 1212, 22905, 7048, 6185, 9628, 11194, 9114, 10297, 8676, 2557, 9482, 3623, 130340, 8514, 2786, 6616, 355, 2565, 2560, 916, 6263, 56479, 925, 30820, 2898, 84694, 915, 3743, 2792
GO:0051168	nuclear export	GOBP	183	-0.479214	0.61927	0.00132838	0.0366474	down	5976, 5905, 23225
GO:0099531	presynaptic process involved in chemical synaptic transmission	GOBP	135	0.580266	1.78651	0.00137003	0.0376349	up	8676, 6616
GO:0004890	GABA-A receptor activity	GOMF	9	-1.28294	0.27722	0.0014176	0.0383638	down	2557, 2565, 2560
GO:0008298	intracellular mRNA localization	GOBP	10	-1.27547	0.2793	0.00140692	0.0384838	down	7538
GO:0051384	response to glucocorticoid	GOBP	94	-0.557865	0.57243	0.00144234	0.0392855	down	1843, 6586, 2235, 2353, 2629, 7538, 2354, 355
GO:0008299	isoprenoid biosynthetic process	GOBP	21	-1.02852	0.357536	0.00147637	0.0400427	down	4597, 4598, 1798
GO:0000779	condensed chromosome, centromeric region	GOCC	78	-0.541238	0.582027	0.00546076	0.0401972	down	5905
GO:0000723	telomere maintenance	GOBP	150	-0.56359	0.569162	0.00150795	0.0407273	down	5976, 5422
GO:0005215	transporter activity	GOMF	1367	0.219734	1.24575	0.0015504	0.0410507	up	11194, 23315, 23200, 9114, 51092, 57205, 4948, 9619, 2557, 201780, 130340, 8514, 5174, 2565, 2560, 136306, 7781, 57835, 10089, 6263, 56479, 202915, 30820, 2898, 84694, 3743, 121601
GO:0052813	phosphatidylinositol bisphosphate kinase activity	GOMF	50	0.804454	2.23547	0.00158009	0.0410507	up	10818, 3084
GO:0032391	photoreceptor connecting cilium	GOCC	22	0.968007	2.63269	0.00563992	0.0411352	up	NA
GO:0032200	telomere organization	GOBP	151	-0.559855	0.571292	0.00154761	0.0416236	down	5976, 5422
900981	T Cytotoxic Cell Surface Molecules	Biocarta Pathway	10	-1.51084	0.220725	0.000337989	0.0425418	down	916, 925, 915
900837	CTL mediated immune response against target cells	Biocarta Pathway	8	-1.60131	0.201633	0.000427556	0.0425418	down	355, 916, 915
GO:0043010	camera-type eye development	GOBP	215	0.413104	1.5115	0.00159414	0.0425911	up	7048, 10818, 93, 1295, 121643, 64919, 57835, 11081, 793, 5080, 79977
GO:0002682	regulation of immune system process	GOBP	1111	-0.214088	0.807277	0.00159885	0.0425911	down	7048, 7410, 79109, 55080, 25793, 2353, 5599, 710, 7538, 1240, 23586, 3623, 11221, 130340, 23604, 134, 10758, 355, 9636, 3976, 5468, 91543, 1690, 916, 925, 2099, 3702, 29909, 374403, 915, 56832, 27240, 671, 6352, 114836
GO:0045732	positive regulation of protein catabolic process	GOBP	214	-0.404389	0.667385	0.00160346	0.0425911	down	10297, 2629
GO:1901796	regulation of signal transduction by p53 class mediator	GOBP	139	-0.479411	0.619148	0.0016161	0.0427502	down	6749, 6878, 116028, 641, 80237, 112858
GO:0006997	nucleus organization	GOBP	122	-0.529361	0.588981	0.00162575	0.0428291	down	4000, 23225
GO:0017171	serine hydrolase activity	GOMF	138	-0.54112	0.582096	0.00169942	0.0432853	down	54878, 165, 5476, 1363, 219743, 84000
GO:0001505	regulation of neurotransmitter levels	GOBP	170	0.510274	1.66575	0.00169288	0.0444157	up	8676, 6616
GO:0019953	sexual reproduction	GOBP	468	0.290046	1.33649	0.00172466	0.0450655	up	124997, 5224, 80025, 4948, 80237, 8900, 9148, 64518, 8749, 27306, 84694, 283417, 374768
GO:0038201	TOR complex	GOCC	14	-1.03685	0.354571	0.0063527	0.0459127	down	79109, 84335
GO:0016137	glycoside metabolic process	GOBP	7	-1.41288	0.243441	0.00177021	0.0460684	down	4668
GO:0006415	translational termination	GOBP	87	-0.580848	0.559424	0.00179049	0.0462546	down	5976, 65003
GO:0006886	intracellular protein transport	GOBP	862	-0.21793	0.804182	0.00179175	0.0462546	down	10628, 4000, 3728, 6207, 1212, 5052, 115704, 5905, 51128, 5476, 25793, 10961, 252983, 26229, 10297, 125170, 9368, 8676, 23586, 9482, 130340, 134, 55531, 5174, 64108, 3084, 2898, 374403
GO:0050906	detection of stimulus involved in sensory perception	GOBP	38	0.874957	2.39877	0.0018145	0.0466544	up	134, 64108, 84694
GO:0034504	protein localization to nucleus	GOBP	316	-0.342077	0.710294	0.00183232	0.0469248	down	10628, 4000, 3728, 5052, 10297, 9368, 23586, 3976, 374403
GO:0044822	poly(A) RNA binding	GOMF	937	-0.203324	0.816014	0.00190819	0.0473166	down	2197, 115207, 6749, 5976, 6207, 5052, 10659, 51070, 57470, 7936, 29777, 9666, 60528, 10607, 81844, 81554, 7538, 65003, 51096, 4857, 29942
GO:0022892	substrate-specific transporter activity	GOMF	1145	0.229607	1.25811	0.00193055	0.0473166	up	23315, 23200, 9114, 51092, 57205, 4948, 9619, 2557, 201780, 130340, 8514, 2565, 2560, 136306, 7781, 57835, 10089, 6263, 56479, 30820, 2898, 3743, 121601
GO:0046934	phosphatidylinositol-4,5-bisphosphate 3-kinase activity	GOMF	47	0.812166	2.25278	0.00198907	0.0478482	up	10818, 3084
GO:0033014	tetrapyrrole biosynthetic process	GOBP	38	-0.962448	0.381957	0.00188233	0.0480142	down	51629, 2235
GO:0098590	plasma membrane region	GOCC	698	0.211733	1.23582	0.00673833	0.0481609	up	115207, 27347, 3728, 1212, 7048, 3949, 9114, 1363, 8508, 10297, 9368, 23586, 2557, 27065, 64101, 149461, 134, 6616, 5145, 5314, 5174, 2565, 2560, 9148, 57835, 3084, 2898, 374403, 24141, 4070, 2792
GO:0046658	anchored component of plasma membrane	GOCC	20	1.00573	2.73389	0.00678494	0.0481609	up	84628, 5314
GO:0044236	multicellular organism metabolic process	GOBP	100	-0.548288	0.577939	0.00189558	0.0481613	down	153, 1295, 5468, 1300
GO:0010927	cellular component assembly involved in morphogenesis	GOBP	266	0.38375	1.46778	0.00194033	0.0489646	up	115704, 9114, 9896, 79734, 5314, 9148
GO:0010565	regulation of cellular ketone metabolic process	GOBP	128	-0.492213	0.611272	0.00194351	0.0489646	down	54704, 219743, 80025, 5468
GO:0055086	nucleobase-containing small molecule metabolic process	GOBP	725	-0.268525	0.764506	0.00195005	0.0489646	down	111, 4705, 153, 5140, 54541, 7466, 5224, 80025, 1806, 25996, 4907, 8514, 5145, 26289, 2645
GO:0043209	myelin sheath	GOCC	116	-0.439162	0.644576	0.00697787	0.0490921	down	4705, 5052, 26227, 127281, 6616
GO:0008236	serine-type peptidase activity	GOMF	136	-0.53528	0.585505	0.00215201	0.0493236	down	54878, 165, 5476, 1363, 219743, 84000
GO:0003988	acetyl-CoA C-acyltransferase activity	GOMF	8	-1.47804	0.228084	0.00215721	0.0493236	down	30
GO:0043560	insulin receptor substrate binding	GOMF	9	1.42026	4.13822	0.00216432	0.0493236	up	NA
GO:0098687	chromosomal region	GOCC	312	-0.314768	0.729958	0.00708091	0.0493801	down	5976, 5905, 124997, 641, 5314
GO:0032990	cell part morphogenesis	GOBP	749	0.242983	1.27505	0.00200045	0.0500347	up	23654, 6586, 115704, 23768, 9114, 10507, 80025, 54413, 79734, 84628, 5314, 9148, 64919, 3084, 64518, 342184, 5080, 25791
GO:0016740	transferase activity	GOMF	2987	0.152345	1.16456	0.00224254	0.0502252	up	178, 9791, 27347, 51676, 7048, 10298, 6185, 2997, 5422, 23097, 51070, 60468, 10818, 25793, 5599, 10295, 30, 9666, 10038, 26229, 81844, 26151, 8731, 80025, 285203, 117143, 79845, 93, 56983, 4598, 79730, 1798, 27343, 419, 57143, 9942, 728464, 199857, 23604, 374920, 6041, 9348, 112858, 56895, 57604, 5753, 257240, 9148, 26289, 3084, 3702, 27306, 65975, 5080, 283417, 54898, 9333, 6352, 2645
GO:0046834	lipid phosphorylation	GOBP	82	0.622197	1.86302	0.00202765	0.0505183	up	10818, 3084
GO:0032963	collagen metabolic process	GOBP	88	-0.577519	0.561289	0.00204837	0.0506406	down	1295, 5468, 1300
GO:0007283	spermatogenesis	GOBP	285	0.352759	1.42299	0.00206393	0.0506406	up	5224, 80025, 4948, 80237, 8900, 9148, 8749, 283417, 374768
GO:0048232	male gamete generation	GOBP	285	0.352759	1.42299	0.00206393	0.0506406	up	5224, 80025, 4948, 80237, 8900, 9148, 8749, 283417, 374768
GO:0048521	negative regulation of behavior	GOBP	7	1.55148	4.71847	0.00206931	0.0506406	up	134
GO:1904667	negative regulation of ubiquitin protein ligase activity	GOBP	60	-0.657554	0.518117	0.00207195	0.0506406	down	NA
GO:0045202	synapse	GOCC	608	0.230726	1.25951	0.00733667	0.0507187	up	115207, 23768, 9114, 1363, 8508, 8676, 2557, 27065, 8514, 64101, 54413, 134, 5179, 6616, 2565, 2560, 7781, 9148, 3084, 1644, 793, 2898
GO:0070254	mucus secretion	GOBP	5	1.71583	5.56131	0.00209255	0.0509503	up	134
GO:0031994	insulin-like growth factor I binding	GOMF	11	-1.20835	0.29869	0.00234846	0.0517059	down	3489, 3486
GO:0023061	signal release	GOBP	323	0.361625	1.43566	0.00214265	0.0519734	up	111, 252983, 51092, 93, 8676, 3623, 134, 6616, 3976, 6352, 2645
GO:0044259	multicellular organismal macromolecule metabolic process	GOBP	91	-0.565926	0.567834	0.00217572	0.0525771	down	1295, 5468, 1300
882889	FGF signaling pathway	Panther Pathway	84	0.634892	1.88682	0.00135079	0.0526806	up	10818, 5599
GO:2000060	positive regulation of protein ubiquitination involved in ubiquitin-dependent protein catabolic process	GOBP	68	-0.613931	0.541219	0.00219398	0.05282	down	NA
GO:0007067	mitotic nuclear division	GOBP	387	-0.304709	0.737338	0.00222172	0.0532881	down	1843, 64793, 25847, 8900
GO:0046527	glucosyltransferase activity	GOMF	18	-1.17016	0.310317	0.00248322	0.0537618	down	2997, 56983
GO:0001933	negative regulation of protein phosphorylation	GOBP	338	-0.329212	0.71949	0.00225527	0.0538917	down	633, 27347, 1843, 23768, 54541, 10507, 25793, 64793, 1647, 2629, 3486, 84335, 9961, 9368, 11221, 64101, 51654, 5753, 3976, 5080, 374403
hsa03410	Base excision repair	KEGG	24	-0.882204	0.41387	0.00310693	0.0552173	down	10038, 27343
hsa01100	Metabolic pathways	KEGG	733	-0.220527	0.802096	0.00335432	0.0552173	down	178, 9791, 4705, 8659, 6185, 5422, 2235, 9114, 5224, 26227, 4047, 5333, 30, 4597, 26229, 4669, 80025, 2629, 23600, 1806, 4598, 1798, 9942, 686, 4907, 199857, 9348, 56895, 26289, 1644, 27306, 2645
GO:0006163	purine nucleotide metabolic process	GOBP	460	-0.30514	0.73702	0.00235192	0.0557078	down	111, 4705, 153, 5140, 54541, 7466, 5224, 80025, 4907, 5145, 26289, 2645
GO:0033559	unsaturated fatty acid metabolic process	GOBP	76	-0.674481	0.509421	0.00235988	0.0557078	down	3992, 127281, 27306, 54898
GO:0006488	dolichol-linked oligosaccharide biosynthetic process	GOBP	17	-1.08188	0.338957	0.00238382	0.0557078	down	4597, 1798, 199857
GO:0006490	oligosaccharide-lipid intermediate biosynthetic process	GOBP	19	-1.08188	0.338957	0.00238382	0.0557078	down	4597, 1798, 199857
GO:0051246	regulation of protein metabolic process	GOBP	2436	-0.148128	0.862321	0.0023841	0.0557078	down	111, 23654, 633, 8994, 27347, 5976, 8518, 1843, 23328, 7048, 5052, 57467, 3700, 23768, 54541, 7466, 10507, 10818, 25793, 10961, 7936, 91947, 5599, 64793, 55215, 1647, 10297, 57176, 2629, 3486, 84335, 93, 710, 7538, 2537, 9961, 58189, 9368, 5268, 54757, 641, 3623, 147372, 11221, 221476, 64101, 134, 355, 5314, 51654, 5753, 9636, 3976, 5468, 9148, 26471, 3084, 916, 462, 2099, 2898, 5080, 374403, 568…
GO:0006461	protein complex assembly	GOBP	1109	-0.188825	0.827931	0.00239194	0.0557078	down	115207, 4705, 3728, 8518, 51128, 51295, 23243, 219743, 125170, 91647, 2629, 1798, 9368, 641, 27065, 55435, 79734, 6616, 355, 26471, 3084, 916, 6263, 342184, 56479, 3743, 6352
GO:0070271	protein complex biogenesis	GOBP	1109	-0.188825	0.827931	0.00239194	0.0557078	down	115207, 4705, 3728, 8518, 51128, 51295, 23243, 219743, 125170, 91647, 2629, 1798, 9368, 641, 27065, 55435, 79734, 6616, 355, 26471, 3084, 916, 6263, 342184, 56479, 3743, 6352
GO:0006414	translational elongation	GOBP	102	-0.527617	0.590009	0.00241733	0.0559041	down	57176, 65003, 51654
GO:1901532	regulation of hematopoietic progenitor cell differentiation	GOBP	9	1.41997	4.13698	0.0024368	0.0559041	up	NA
GO:0070588	calcium ion transmembrane transport	GOBP	223	0.434332	1.54393	0.00244354	0.0559041	up	6263
GO:0030900	forebrain development	GOBP	251	0.374543	1.45433	0.00245053	0.0559041	up	10818, 64919, 3084, 5080
GO:0030178	negative regulation of Wnt signaling pathway	GOBP	189	-0.426986	0.652473	0.0024566	0.0559041	down	8994, 10297, 3489
GO:0046907	intracellular transport	GOBP	1479	-0.175414	0.839109	0.00246079	0.0559041	down	10628, 4000, 5976, 3728, 6207, 1212, 5052, 115704, 5905, 51128, 124997, 5476, 23225, 23243, 25793, 10961, 252983, 26229, 10297, 125170, 3797, 9619, 9368, 8676, 23586, 9482, 130340, 55435, 134, 55531, 5174, 27111, 64108, 3084, 2898, 374403
GO:0043388	positive regulation of DNA binding	GOBP	31	-0.833956	0.434328	0.00246124	0.0559041	down	NA
GO:0007276	gamete generation	GOBP	379	0.305463	1.35725	0.00247437	0.0560044	up	124997, 5224, 80025, 4948, 80237, 8900, 9148, 8749, 27306, 84694, 283417, 374768
GO:0001666	response to hypoxia	GOBP	234	-0.370524	0.690372	0.00254623	0.0570987	down	8994, 4000, 7048, 10370, 54541, 6649, 134, 5179, 2792, 79625
GO:0070125	mitochondrial translational elongation	GOBP	71	-0.602646	0.547361	0.00255436	0.0570987	down	65003
GO:0019882	antigen processing and presentation	GOBP	157	-0.43412	0.647835	0.00255716	0.0570987	down	51128, 55080, 3797, 130340, 925
GO:0009145	purine nucleoside triphosphate biosynthetic process	GOBP	44	-0.812243	0.443861	0.00255825	0.0570987	down	NA
GO:0016805	dipeptidase activity	GOMF	16	-1.1057	0.330978	0.00269121	0.0573095	down	10404
GO:0098644	complex of collagen trimers	GOCC	24	-0.874392	0.417115	0.00840852	0.0576274	down	1295
GO:0048583	regulation of response to stimulus	GOBP	3752	-0.129627	0.878423	0.00259101	0.0576299	down	7135, 111, 55679, 633, 8994, 25960, 4000, 6749, 27347, 3728, 1843, 23328, 7048, 10370, 7410, 153, 6586, 5052, 5140, 23097, 3949, 9628, 143872, 23225, 23768, 54541, 79109, 6878, 7466, 10507, 10818, 25793, 10961, 7936, 2353, 252983, 5599, 51092, 1647, 23108, 10297, 3489, 2629, 3486, 84335, 93, 56983, 710, 4598, 167465, 2537, 58189, 1240, 116028, 9368, 23586, 2557, 641, 3623, 6004, 147372, 11221, 13…
GO:0019693	ribose phosphate metabolic process	GOBP	483	-0.296232	0.743615	0.00260291	0.0576948	down	111, 4705, 153, 5140, 54541, 7466, 5224, 80025, 4907, 5145, 26289, 2645
GO:0010608	posttranscriptional regulation of gene expression	GOBP	456	-0.289727	0.748468	0.0026183	0.0578365	down	8994, 5976, 57176, 7538, 6041, 51654, 9148, 2099, 6352
GO:0032794	GTPase activating protein binding	GOMF	11	-1.16002	0.313479	0.00284875	0.0585656	down	5333
GO:0046983	protein dimerization activity	GOMF	829	-0.208058	0.81216	0.00287599	0.0585656	down	111, 3728, 153, 79602, 5422, 4668, 23225, 6878, 9421, 25793, 10961, 2353, 4597, 10404, 1806, 9619, 3623, 134, 27111, 916, 925, 27306, 2898, 915, 121601, 6352
GO:0019899	enzyme binding	GOMF	1531	-0.161481	0.850883	0.00288545	0.0585656	down	10628, 111, 59, 27347, 3728, 8518, 23328, 7048, 10370, 5140, 2997, 5422, 115704, 5905, 23097, 3949, 79109, 7466, 9421, 10818, 25793, 219743, 5599, 55215, 9666, 7538, 9961, 9368, 9482, 147372, 63898, 355, 51654, 222584, 5468, 3084, 916, 925, 1644, 462, 2099, 2898, 5080, 374403, 27240, 2861
GO:0031960	response to corticosteroid	GOBP	102	-0.511732	0.599456	0.00267799	0.0589525	down	1843, 6586, 2235, 2353, 2629, 7538, 2354, 355
GO:0042555	MCM complex	GOCC	10	-1.13544	0.321282	0.00870726	0.0591647	down	NA
GO:0015934	large ribosomal subunit	GOCC	44	-0.664009	0.514784	0.00880644	0.0593315	down	65003
GO:0034776	response to histamine	GOBP	6	-1.37946	0.251715	0.0027099	0.0593467	down	2560, 3269
GO:0051604	protein maturation	GOBP	180	-0.408373	0.664731	0.00271436	0.0593467	down	165, 7466, 1363, 219743, 710, 147372
GO:0072330	monocarboxylic acid biosynthetic process	GOBP	159	-0.474059	0.62247	0.00274763	0.0598704	down	3992, 55258, 23600, 127281, 27306, 54898
GO:0033177	proton-transporting two-sector ATPase complex, proton-transporting domain	GOCC	11	-1.06279	0.345491	0.00903728	0.0603512	down	9114
GO:0005788	endoplasmic reticulum lumen	GOCC	158	-0.378476	0.684904	0.00910962	0.0603512	down	51148, 10961, 285203, 56983, 1295, 347527, 1300
GO:0000302	response to reactive oxygen species	GOBP	177	-0.425613	0.653369	0.00279313	0.0606561	down	10628, 1843, 5052, 2353, 6649, 2861
GO:0006629	lipid metabolic process	GOBP	1405	-0.193596	0.823991	0.00281232	0.0608672	down	9791, 7410, 54704, 79602, 5140, 4668, 3949, 5476, 7920, 10818, 4047, 219743, 5333, 30, 4597, 3992, 27440, 161247, 26580, 80025, 2629, 55258, 56983, 23600, 4598, 1798, 9619, 9896, 199857, 127281, 27329, 134, 56895, 347527, 5468, 64919, 3084, 27306, 54898
GO:0065003	macromolecular complex assembly	GOBP	1354	-0.171369	0.842511	0.00283542	0.0611614	down	8994, 115207, 4705, 3728, 8518, 51128, 51295, 23243, 219743, 29777, 125170, 91647, 2629, 65003, 1798, 9368, 641, 27065, 55435, 79734, 6616, 355, 26471, 3084, 916, 6263, 342184, 56479, 3743, 6352
GO:0006402	mRNA catabolic process	GOBP	205	-0.445792	0.640317	0.00286178	0.0615235	down	5976, 6207, 7538
GO:0050908	detection of light stimulus involved in visual perception	GOBP	7	1.51866	4.56609	0.00290908	0.0621249	up	84694
GO:0050962	detection of light stimulus involved in sensory perception	GOBP	7	1.51866	4.56609	0.00290908	0.0621249	up	84694
GO:0035412	regulation of catenin import into nucleus	GOBP	24	-0.891557	0.410017	0.00292228	0.0622	down	10297, 9368
hsa00330	Arginine and proline metabolism	KEGG	30	-0.794318	0.45189	0.00416425	0.062473	down	8659
hsa00630	Glyoxylate and dicarboxylate metabolism	KEGG	15	-1.00918	0.364519	0.00437895	0.062473	down	NA
GO:0032993	protein-DNA complex	GOCC	62	-0.592928	0.552707	0.00957125	0.0628855	down	3728, 5422
GO:0005623	cell	GOCC	21140	-0.182142	0.833483	0.00965909	0.0629424	down	7135, 10628, 6236, 4782, 111, 55679, 23654, 178, 116138, 633, 8994, 9791, 376132, 59, 823, 25960, 115207, 4000, 4705, 6749, 27347, 5976, 51676, 3728, 8518, 8659, 6207, 1843, 1212, 22905, 7048, 10298, 10370, 6185, 7410, 54878, 153, 6586, 54704, 5052, 79602, 10659, 5140, 2997, 54870, 51629, 55884, 5422, 115704, 5905, 165, 51148, 4668, 57467, 23097, 3949, 9628, 51128, 124997, 827, 5476, 11194, 51070…
GO:0044265	cellular macromolecule catabolic process	GOBP	923	-0.214632	0.806838	0.00298926	0.0633803	down	5976, 51676, 6207, 5476, 9960, 7466, 25793, 9666, 2629, 79845, 7538, 374920, 79734, 9636
GO:0045773	positive regulation of axon extension	GOBP	35	0.869212	2.38503	0.00299745	0.0633803	up	3084
GO:0000462	maturation of SSU-rRNA from tricistronic rRNA transcript (SSU-rRNA, 5.8S rRNA, LSU-rRNA)	GOBP	31	-0.840812	0.43136	0.00307428	0.0647916	down	29777, 10607, 51096
GO:0002376	immune system process	GOBP	2227	-0.155663	0.855848	0.00312296	0.0650956	down	8518, 7048, 10370, 7410, 54878, 5052, 51128, 51295, 54541, 79109, 10507, 55080, 25793, 2353, 5599, 81844, 3797, 710, 7538, 4599, 2537, 27343, 1240, 23586, 3623, 11221, 130340, 23604, 8514, 6041, 134, 10758, 5806, 355, 5753, 10964, 9636, 3976, 5468, 91543, 64919, 1690, 916, 925, 462, 2099, 3702, 29909, 374403, 915, 56832, 27240, 671, 6352, 114836, 3269
GO:0036293	response to decreased oxygen levels	GOBP	241	-0.358126	0.698985	0.00312416	0.0650956	down	8994, 4000, 7048, 10370, 54541, 6649, 134, 5179, 2792, 79625
GO:0006996	organelle organization	GOBP	3361	-0.129497	0.878537	0.00312451	0.0650956	down	116138, 8994, 4000, 4705, 5976, 3728, 1843, 10298, 54870, 5422, 115704, 5905, 51128, 124997, 827, 51295, 23225, 79109, 9114, 29780, 10391, 23243, 25793, 57231, 65055, 55858, 5599, 64793, 29777, 60528, 1647, 10297, 4669, 125170, 161247, 26580, 80025, 11186, 65003, 4599, 2537, 25847, 9896, 9368, 8676, 641, 9482, 55435, 84057, 79734, 6616, 55531, 8900, 5314, 51654, 3976, 9148, 57835, 3084, 342184, 5…
GO:0021781	glial cell fate commitment	GOBP	8	1.44953	4.2611	0.0031368	0.0650956	up	3084, 5080
GO:0050877	neurological system process	GOBP	553	0.257615	1.29384	0.00313933	0.0650956	up	111, 7466, 2353, 8508, 2629, 9896, 9368, 6004, 8514, 54413, 149461, 134, 5179, 6616, 5145, 64108, 1690, 3084, 2070, 11081, 793, 2898, 5080, 84694, 4070, 3269
GO:0009206	purine ribonucleoside triphosphate biosynthetic process	GOBP	43	-0.807748	0.445861	0.00319891	0.0661177	down	NA
GO:0035384	thioester biosynthetic process	GOBP	56	-0.688965	0.502096	0.00324065	0.0665525	down	54704, 54898
GO:0071616	acyl-CoA biosynthetic process	GOBP	56	-0.688965	0.502096	0.00324065	0.0665525	down	54704, 54898
GO:0008540	proteasome regulatory particle, base subcomplex	GOCC	9	-1.11883	0.326662	0.0103841	0.0671056	down	NA
GO:0031224	intrinsic component of membrane	GOCC	3324	0.103444	1.10898	0.0104668	0.0671056	up	111, 23654, 9791, 25960, 7048, 6185, 153, 79602, 5140, 51629, 84898, 57467, 3949, 11194, 23225, 23768, 3321, 23315, 23200, 7920, 7466, 10507, 10818, 55080, 57231, 65055, 120114, 55858, 222553, 53346, 3992, 51092, 26229, 57205, 125170, 161247, 26580, 137835, 4815, 79845, 93, 145407, 2537, 1798, 153579, 4948, 1240, 9619, 419, 8676, 2557, 286097, 9482, 6004, 201780, 26033, 4907, 199857, 27065, 22147…
GO:1900180	regulation of protein localization to nucleus	GOBP	181	-0.402136	0.66889	0.00328244	0.0671175	down	4000, 3728, 5052, 10297, 9368, 23586, 3976, 374403
GO:0035455	response to interferon-alpha	GOBP	12	1.26625	3.54753	0.00329211	0.0671175	up	NA
GO:0071840	cellular component organization or biogenesis	GOBP	6946	-0.109642	0.896155	0.00330791	0.0671175	down	55679, 23654, 116138, 633, 8994, 823, 115207, 4000, 4705, 5976, 3728, 8518, 6207, 1843, 10298, 7410, 6586, 79602, 54870, 5422, 115704, 5905, 51128, 124997, 827, 51295, 23225, 23768, 54541, 79109, 9960, 23200, 9114, 10507, 57418, 29780, 10391, 23243, 26227, 25793, 1363, 57231, 7936, 65055, 219743, 55858, 5599, 64793, 29777, 51092, 60528, 1647, 10607, 23108, 10297, 4669, 57205, 125170, 161247, 3489…
GO:0042430	indole-containing compound metabolic process	GOBP	18	1.30307	3.68057	0.00330993	0.0671175	up	1644
GO:0000479	endonucleolytic cleavage of tricistronic rRNA transcript (SSU-rRNA, 5.8S rRNA, LSU-rRNA)	GOBP	12	-1.14124	0.319423	0.00332084	0.067127	down	29777
GO:0009150	purine ribonucleotide metabolic process	GOBP	442	-0.298642	0.741825	0.00337978	0.0681041	down	111, 4705, 153, 5140, 54541, 7466, 5224, 80025, 4907, 5145, 26289, 2645
GO:0003341	cilium movement	GOBP	35	0.870438	2.38796	0.00339189	0.0681346	up	NA
GO:0032989	cellular component morphogenesis	GOBP	1092	0.192626	1.21243	0.00341966	0.0684784	up	23654, 8994, 6586, 54870, 115704, 23768, 9114, 10507, 29780, 51092, 80025, 9896, 9368, 55435, 54413, 79734, 84628, 5314, 9148, 64919, 1690, 3084, 64518, 342184, 340547, 5080, 25791, 4070, 79977
GO:0006520	cellular amino acid metabolic process	GOBP	328	-0.361144	0.696879	0.00347277	0.0693261	down	8659, 26227, 10295, 57176, 1644
hsa00510	N-Glycan biosynthesis	KEGG	40	-0.696919	0.498118	0.00528812	0.0707286	down	6185, 1798, 199857
GO:0031072	heat shock protein binding	GOMF	68	-0.602513	0.547434	0.00358759	0.0708071	down	4597, 7538, 134, 2861
GO:0004702	receptor signaling protein serine/threonine kinase activity	GOMF	96	0.580784	1.78744	0.00359759	0.0708071	up	27347, 7048, 10298, 5599, 93
GO:0051349	positive regulation of lyase activity	GOBP	40	-0.74912	0.472782	0.00358933	0.071431	down	111, 153, 7466
GO:0006152	purine nucleoside catabolic process	GOBP	12	1.33527	3.80101	0.00364905	0.0720207	up	4907
GO:0046130	purine ribonucleoside catabolic process	GOBP	11	1.33527	3.80101	0.00364905	0.0720207	up	4907
GO:0046854	phosphatidylinositol phosphorylation	GOBP	71	0.628836	1.87543	0.00365257	0.0720207	up	10818, 3084
GO:0016079	synaptic vesicle exocytosis	GOBP	74	0.676665	1.96731	0.00372209	0.0730711	up	8676, 6616
GO:0042176	regulation of protein catabolic process	GOBP	325	-0.315501	0.729423	0.00372858	0.0730711	down	10297, 2629, 3084
GO:2000677	regulation of transcription regulatory region DNA binding	GOBP	30	-0.805992	0.446645	0.00382104	0.074509	down	9421, 3976
GO:0034470	ncRNA processing	GOBP	403	-0.313798	0.730666	0.00386878	0.074509	down	8518, 6207, 57418, 29777, 60528, 10607, 51096, 55759, 113000, 6041, 112858, 57604, 51654
GO:0009164	nucleoside catabolic process	GOBP	26	1.02528	2.78789	0.00387893	0.074509	up	1806, 4907
GO:0009259	ribonucleotide metabolic process	GOBP	461	-0.288318	0.749523	0.00389426	0.074509	down	111, 4705, 153, 5140, 54541, 7466, 5224, 80025, 4907, 5145, 26289, 2645
GO:1900408	negative regulation of cellular response to oxidative stress	GOBP	30	-0.859606	0.423329	0.00389864	0.074509	down	25793, 2861
GO:1902883	negative regulation of response to oxidative stress	GOBP	30	-0.859606	0.423329	0.00389864	0.074509	down	25793, 2861
GO:1903202	negative regulation of oxidative stress-induced cell death	GOBP	30	-0.859606	0.423329	0.00389864	0.074509	down	25793, 2861
GO:0000460	maturation of 5.8S rRNA	GOBP	30	-0.814622	0.442807	0.00390547	0.074509	down	29777, 55759
GO:0043506	regulation of JUN kinase activity	GOBP	78	0.632464	1.88224	0.00392747	0.074509	up	23328, 11221
GO:0006281	DNA repair	GOBP	627	-0.266708	0.765896	0.00394016	0.074509	down	6749, 5976, 5422, 9960, 55215, 10038, 1647, 27343, 116028, 641, 84057, 9636, 2070
GO:0006406	mRNA export from nucleus	GOBP	97	-0.560255	0.571063	0.00394105	0.074509	down	5976, 23225
GO:0071427	mRNA-containing ribonucleoprotein complex export from nucleus	GOBP	97	-0.560255	0.571063	0.00394105	0.074509	down	5976, 23225
GO:0048278	vesicle docking	GOBP	52	0.726565	2.06797	0.00408627	0.077028	up	8676, 9482, 6616
GO:0060272	embryonic skeletal joint morphogenesis	GOBP	9	-1.19509	0.302676	0.00413252	0.0774296	down	NA
GO:0042168	heme metabolic process	GOBP	39	-0.925111	0.396488	0.00413965	0.0774296	down	51629, 2235
GO:0006405	RNA export from nucleus	GOBP	122	-0.531603	0.587662	0.00414683	0.0774296	down	5976, 23225
GO:0045577	regulation of B cell differentiation	GOBP	19	-0.941211	0.390155	0.00415576	0.0774296	down	3623
GO:0043624	cellular protein complex disassembly	GOBP	172	-0.408197	0.664848	0.0041727	0.0775205	down	5976, 10297, 65003
882901	5-Hydroxytryptamine degredation	Panther Pathway	11	-1.12302	0.325298	0.00298981	0.0777352	down	8659
GO:0016020	membrane	GOCC	9445	-0.0902148	0.913735	0.0123683	0.0786627	down	6236, 111, 55679, 23654, 633, 9791, 823, 25960, 115207, 4000, 4705, 27347, 3728, 6207, 1212, 22905, 7048, 6185, 7410, 153, 79602, 5140, 2997, 51629, 5905, 51148, 84898, 57467, 3949, 9628, 51128, 5476, 11194, 51070, 2235, 51295, 3700, 23225, 23768, 79109, 3321, 23315, 23200, 7920, 9114, 7466, 10507, 10818, 29780, 10391, 23243, 55080, 1363, 57231, 10961, 4047, 65055, 2353, 91947, 219743, 120114, 53…
GO:0070373	negative regulation of ERK1 and ERK2 cascade	GOBP	39	-0.723459	0.485071	0.00426882	0.078972	down	1843, 9368, 3976, 374403
GO:1903146	regulation of mitophagy	GOBP	38	-0.738101	0.478021	0.0042754	0.078972	down	25793
GO:1900034	regulation of cellular response to heat	GOBP	62	-0.600235	0.548683	0.00438146	0.0805607	down	23225, 84335
GO:0035721	intraciliary retrograde transport	GOBP	10	1.36349	3.90981	0.00438647	0.0805607	up	NA
GO:0046501	protoporphyrinogen IX metabolic process	GOBP	8	-1.23193	0.29173	0.00442217	0.0809849	down	2235
GO:0022624	proteasome accessory complex	GOCC	41	-0.838213	0.432483	0.0128972	0.0811261	down	NA
GO:0030990	intraciliary transport particle	GOCC	35	0.819259	2.26882	0.0130008	0.0811261	up	NA
GO:0000776	kinetochore	GOCC	139	-0.442689	0.642307	0.0131035	0.0811261	down	5905, 124997
GO:0005838	proteasome regulatory particle	GOCC	22	-0.886424	0.412127	0.0131639	0.0811261	down	NA
GO:0005634	nucleus	GOCC	6873	-0.0902372	0.913714	0.0132887	0.0812652	down	10628, 4782, 55679, 116138, 8994, 376132, 4000, 6749, 27347, 5976, 3728, 8518, 6207, 1843, 22905, 10370, 6185, 54878, 5052, 10659, 54870, 5422, 5905, 165, 23097, 9628, 5476, 11194, 51070, 51295, 23225, 9586, 79109, 9960, 6878, 60468, 23200, 9421, 57418, 5224, 23243, 25793, 1363, 7936, 2353, 252983, 644815, 5599, 64793, 55215, 29777, 10038, 5324, 60528, 57407, 1647, 10607, 25966, 23108, 57205, 873…
GO:1901654	response to ketone	GOBP	128	-0.44568	0.640388	0.00450912	0.0823427	down	10628, 111, 1843, 6586, 2235, 2353, 2629, 2354, 2560, 5468
GO:0030593	neutrophil chemotaxis	GOBP	43	-0.705892	0.493668	0.0045312	0.0825114	down	23604, 6352
GO:0098655	cation transmembrane transport	GOBP	550	0.266499	1.30539	0.00455506	0.0827116	up	27347, 23315, 9114, 9368, 8514, 7781, 57835, 10089, 6263, 56479, 30820, 3743
GO:0005858	axonemal dynein complex	GOCC	12	1.22323	3.39816	0.0140091	0.0843847	up	NA
GO:0044464	cell part	GOCC	21126	-0.171674	0.842254	0.014011	0.0843847	down	7135, 10628, 6236, 4782, 111, 55679, 23654, 178, 116138, 633, 8994, 9791, 376132, 59, 823, 25960, 115207, 4000, 4705, 6749, 27347, 5976, 51676, 3728, 8518, 8659, 6207, 1843, 1212, 22905, 7048, 10298, 10370, 6185, 7410, 54878, 153, 6586, 54704, 5052, 79602, 10659, 5140, 2997, 54870, 51629, 55884, 5422, 115704, 5905, 165, 51148, 4668, 57467, 23097, 3949, 9628, 51128, 124997, 827, 5476, 11194, 51070…
GO:0050896	response to stimulus	GOBP	9991	-0.104387	0.900877	0.00466499	0.0844692	down	7135, 10628, 6236, 111, 55679, 23654, 116138, 633, 8994, 59, 25960, 4000, 4705, 6749, 27347, 5976, 51676, 3728, 8518, 1843, 23328, 7048, 10298, 10370, 6185, 7410, 54878, 153, 6586, 5052, 79602, 5140, 55884, 5422, 5905, 23097, 3949, 9628, 143872, 2235, 51295, 3700, 23225, 23768, 54541, 79109, 9960, 6878, 9114, 7466, 10507, 5224, 10818, 25793, 1363, 10961, 7936, 2353, 5333, 252983, 644815, 5599, 55…
GO:0034660	ncRNA metabolic process	GOBP	602	-0.259286	0.771603	0.0047135	0.08487	down	8518, 6207, 6878, 57418, 29777, 60528, 10607, 57176, 51096, 55759, 113000, 80237, 6041, 112858, 57604, 51654
GO:0021692	cerebellar Purkinje cell layer morphogenesis	GOBP	9	1.35602	3.88072	0.00472274	0.08487	up	NA
GO:0001676	long-chain fatty acid metabolic process	GOBP	55	-0.66636	0.513574	0.00473772	0.08487	down	30, 3992, 27306, 54898
GO:0051443	positive regulation of ubiquitin-protein transferase activity	GOBP	77	-0.553594	0.57488	0.00473994	0.08487	down	91947
GO:0051287	NAD binding	GOMF	40	-0.718184	0.487637	0.00441562	0.0855415	down	26227
GO:0016301	kinase activity	GOMF	1275	0.214044	1.23868	0.00447792	0.0855415	up	27347, 7048, 10298, 23097, 10818, 5599, 10295, 80025, 93, 4598, 57143, 9942, 23604, 6041, 112858, 5753, 26289, 3084, 3702, 65975, 6352, 2645
GO:0000777	condensed chromosome kinetochore	GOCC	72	-0.502247	0.605169	0.0143399	0.0857157	down	5905
GO:0071300	cellular response to retinoic acid	GOBP	42	0.762936	2.14456	0.00484699	0.0859013	up	5753, 5468
GO:1990266	neutrophil migration	GOBP	48	-0.676487	0.5084	0.00484836	0.0859013	down	23604, 6352
GO:0016043	cellular component organization	GOBP	6700	-0.105512	0.899864	0.00484863	0.0859013	down	55679, 23654, 116138, 633, 8994, 823, 115207, 4000, 4705, 5976, 3728, 8518, 6207, 1843, 10298, 7410, 6586, 79602, 54870, 5422, 115704, 5905, 51128, 124997, 827, 51295, 23225, 23768, 54541, 79109, 9960, 23200, 9114, 10507, 29780, 10391, 23243, 26227, 25793, 1363, 57231, 7936, 65055, 219743, 55858, 5599, 64793, 29777, 51092, 60528, 1647, 23108, 10297, 4669, 57205, 125170, 161247, 3489, 26580, 91647…
GO:0006779	porphyrin-containing compound biosynthetic process	GOBP	34	-0.947191	0.387829	0.00485099	0.0859013	down	51629, 2235
GO:2000679	positive regulation of transcription regulatory region DNA binding	GOBP	11	-1.11065	0.329344	0.00490828	0.086677	down	NA
GO:0046434	organophosphate catabolic process	GOBP	105	0.555847	1.74342	0.00495283	0.0872241	up	5140, 4907, 27329
GO:0006766	vitamin metabolic process	GOBP	107	-0.527303	0.590194	0.00500442	0.0876635	down	6948, 80025, 686
GO:0006310	DNA recombination	GOBP	260	-0.36121	0.696833	0.00500506	0.0876635	down	116138, 5422, 116028, 641, 84057, 64919
GO:0071356	cellular response to tumor necrosis factor	GOBP	179	-0.390277	0.67687	0.0050419	0.0880689	down	2629, 7538, 355, 6352, 128178
GO:0033238	regulation of cellular amine metabolic process	GOBP	52	-0.64071	0.526918	0.0050883	0.0886385	down	2861
GO:0072372	primary cilium	GOCC	178	0.38256	1.46603	0.0149611	0.0887618	up	111, 3797, 3623, 5145, 5314, 2792
GO:0006754	ATP biosynthetic process	GOBP	36	-0.852877	0.426187	0.0051305	0.0891321	down	NA
GO:0017075	syntaxin-1 binding	GOMF	18	1.10554	3.02086	0.00475444	0.0895075	up	6616
GO:0044447	axoneme part	GOCC	20	0.964123	2.62249	0.0153343	0.0898963	up	NA
GO:0005578	proteinaceous extracellular matrix	GOCC	291	-0.27844	0.756964	0.0153785	0.0898963	down	633, 6586, 23768, 4256, 129804, 1295, 147372, 1690, 1300, 11081, 79625
GO:1901836	regulation of transcription of nuclear large rRNA transcript from RNA polymerase I promoter	GOBP	8	-1.32286	0.266373	0.00527446	0.0913861	down	NA
GO:0005216	ion channel activity	GOMF	441	0.334405	1.39711	0.0049527	0.0915099	up	2557, 8514, 2565, 2560, 10089, 6263, 56479, 30820, 2898, 3743, 121601
GO:0004029	aldehyde dehydrogenase (NAD) activity	GOMF	18	-1.08603	0.337554	0.00500169	0.0915099	down	8659
GO:0022625	cytosolic large ribosomal subunit	GOCC	17	-0.888434	0.4113	0.0157808	0.0915118	down	NA
GO:0005581	collagen trimer	GOCC	63	-0.537148	0.584413	0.0158851	0.0915118	down	1295, 147372, 1300
GO:0000793	condensed chromosome	GOCC	162	-0.36507	0.694148	0.0160013	0.091518	down	5905, 641
GO:0033013	tetrapyrrole metabolic process	GOBP	64	-0.731344	0.481262	0.00533828	0.092076	down	51629, 2235, 6948
GO:0022613	ribonucleoprotein complex biogenesis	GOBP	471	-0.281333	0.754777	0.00534314	0.092076	down	8994, 6207, 57418, 29777, 10607, 65003, 51096, 55759, 6041
GO:0035411	catenin import into nucleus	GOBP	26	-0.825556	0.437991	0.00535725	0.092076	down	10297, 9368
GO:1905368	peptidase complex	GOCC	135	-0.494058	0.610145	0.0162525	0.092291	down	7466
GO:0071456	cellular response to hypoxia	GOBP	112	-0.480269	0.618617	0.00543179	0.093095	down	4000, 10370, 2792, 79625
GO:0070987	error-free translesion synthesis	GOBP	18	-0.938394	0.391256	0.00544984	0.093095	down	NA
GO:0001578	microtubule bundle formation	GOBP	57	0.666222	1.94687	0.00546792	0.093095	up	827, 9148
GO:0016051	carbohydrate biosynthetic process	GOBP	177	-0.412675	0.661878	0.00547791	0.093095	down	178, 2997, 5224, 3269, 2645
GO:0009201	ribonucleoside triphosphate biosynthetic process	GOBP	51	-0.721853	0.485851	0.00548895	0.093095	down	NA
GO:0036294	cellular response to decreased oxygen levels	GOBP	118	-0.467332	0.626672	0.00553741	0.0936697	down	4000, 10370, 2792, 79625
GO:0060850	regulation of transcription involved in cell fate commitment	GOBP	9	1.33858	3.81362	0.00559259	0.0943547	up	5468, 5080
GO:0042776	mitochondrial ATP synthesis coupled proton transport	GOBP	15	-1.16943	0.310543	0.0056299	0.0947201	down	NA
GO:0035162	embryonic hemopoiesis	GOBP	18	1.07376	2.92636	0.00564372	0.0947201	up	7048
GO:0005876	spindle microtubule	GOCC	47	-0.587315	0.555818	0.0168888	0.0952242	down	827
GO:0090317	negative regulation of intracellular protein transport	GOBP	70	-0.566531	0.567491	0.00571334	0.095639	down	5905, 10297, 9368, 374403
GO:0098793	presynapse	GOCC	241	0.320023	1.37716	0.0171005	0.0957386	up	115207, 9114, 8676, 134, 6616, 7781, 1644, 793, 2898
GO:0009892	negative regulation of metabolic process	GOBP	2177	-0.137615	0.871434	0.00579256	0.0967132	down	10628, 4782, 633, 8994, 27347, 5976, 6207, 1843, 10370, 6586, 5140, 165, 57467, 3949, 124997, 51070, 3700, 23225, 23768, 54541, 9960, 60468, 7466, 9421, 10507, 25793, 10961, 7936, 64793, 5324, 1647, 26580, 2629, 3486, 84335, 93, 710, 7538, 167465, 2537, 9961, 58189, 9368, 5268, 641, 3623, 11221, 10865, 2354, 221476, 64101, 55435, 134, 63898, 5806, 51654, 5753, 9636, 3976, 5468, 3084, 916, 462, 20…
GO:0045178	basal part of cell	GOCC	35	0.708127	2.03018	0.0175218	0.0974116	up	4070
GO:0016234	inclusion body	GOCC	46	-0.58887	0.554954	0.0177489	0.0979887	down	2997, 25793
GO:0048468	cell development	GOBP	1608	0.15376	1.16621	0.00590522	0.0981691	up	23654, 8994, 376132, 59, 25960, 4000, 7048, 10298, 6586, 124997, 23768, 10507, 10818, 26227, 25793, 51092, 5324, 23108, 4669, 80025, 4948, 9896, 9368, 3623, 11221, 80237, 55435, 54413, 6616, 84628, 51654, 5753, 3976, 2560, 5468, 9148, 64919, 57835, 3084, 342184, 2099, 340547, 5080, 283417, 25791, 4070, 374768, 79977, 2792, 79625
GO:0032387	negative regulation of intracellular transport	GOBP	84	-0.523871	0.592224	0.00591904	0.0981691	down	5905, 10297, 9368, 374403
GO:0031329	regulation of cellular catabolic process	GOBP	319	-0.297746	0.74249	0.00592558	0.0981691	down	5976, 5224, 219743, 2629, 7538
GO:0015081	sodium ion transmembrane transporter activity	GOMF	130	0.550655	1.73439	0.00544136	0.0981712	up	23315, 201780, 57835
GO:0002228	natural killer cell mediated immunity	GOBP	28	-0.829834	0.436122	0.00594513	0.0982398	down	5052, 114836
GO:0043567	regulation of insulin-like growth factor receptor signaling pathway	GOBP	17	-1.06442	0.344929	0.00600237	0.0989313	down	3489, 3486
GO:0009070	serine family amino acid biosynthetic process	GOBP	10	-1.25351	0.285502	0.00604835	0.0994342	down	26227
GO:0046982	protein heterodimerization activity	GOMF	292	-0.306031	0.736364	0.00559285	0.0995221	down	111, 153, 79602, 5422, 6878, 9421, 25793, 2353, 9619, 3623, 134, 27111, 916, 915
GO:0022410	circadian sleep/wake cycle process	GOBP	13	1.20679	3.34272	0.00610886	0.099918	up	134
GO:0050802	circadian sleep/wake cycle, sleep	GOBP	13	1.20679	3.34272	0.00610886	0.099918	up	134
GO:0016042	lipid catabolic process	GOBP	239	-0.35569	0.70069	0.00614497	0.100253	down	5140, 4668, 7920, 219743, 5333, 30, 26580, 2629, 23600, 27329, 134
GO:0051248	negative regulation of protein metabolic process	GOBP	871	-0.194367	0.823356	0.00616293	0.100292	down	633, 8994, 27347, 5976, 1843, 57467, 3700, 23768, 54541, 10507, 25793, 64793, 1647, 2629, 3486, 84335, 710, 7538, 2537, 9961, 58189, 9368, 5268, 3623, 11221, 221476, 64101, 51654, 5753, 9636, 3976, 3084, 462, 2099, 5080, 374403
GO:0071622	regulation of granulocyte chemotaxis	GOBP	25	-0.839194	0.432058	0.00618927	0.100466	down	1240, 23604, 6352
GO:0006835	dicarboxylic acid transport	GOBP	69	0.657336	1.92964	0.00621027	0.100553	up	134, 6616
GO:0046906	tetrapyrrole binding	GOMF	39	-0.707129	0.493058	0.0058292	0.101248	down	6948
GO:0001871	pattern binding	GOMF	13	1.20044	3.32157	0.00594997	0.101248	up	178, 5806
GO:0030247	polysaccharide binding	GOMF	13	1.20044	3.32157	0.00594997	0.101248	up	178, 5806
GO:0008081	phosphoric diester hydrolase activity	GOMF	111	0.579694	1.78549	0.00602892	0.101248	up	5140, 5333, 5137, 134, 5145, 6352
GO:0019842	vitamin binding	GOMF	54	-0.623136	0.53626	0.00607954	0.101248	down	6948, 793
GO:0000922	spindle pole	GOCC	105	-0.411061	0.662947	0.0185245	0.101565	down	5905, 64793, 11186, 25886
GO:0032366	intracellular sterol transport	GOBP	13	1.20343	3.33151	0.00631443	0.101983	up	9619
GO:0030665	clathrin-coated vesicle membrane	GOCC	57	-0.549531	0.577221	0.0189431	0.103149	down	1212, 22905, 3949, 130340
GO:0006198	cAMP catabolic process	GOBP	25	1.10934	3.03235	0.00652414	0.105106	up	5140
GO:0002161	aminoacyl-tRNA editing activity	GOMF	6	-1.31283	0.269058	0.00642154	0.105149	down	57176
GO:0015291	secondary active transmembrane transporter activity	GOMF	231	0.417759	1.51856	0.00648799	0.105149	up	23315, 201780, 57835
GO:0022838	substrate-specific channel activity	GOMF	454	0.320109	1.37728	0.00655661	0.105149	up	2557, 8514, 2565, 2560, 10089, 6263, 56479, 30820, 2898, 3743, 121601
GO:0008203	cholesterol metabolic process	GOBP	95	-0.532637	0.587055	0.00656482	0.105497	down	3949, 4047, 4597, 4598, 9619, 27329
GO:0006296	nucleotide-excision repair, DNA incision, 5'-to lesion	GOBP	34	-0.749171	0.472758	0.00668421	0.106896	down	NA
GO:0070838	divalent metal ion transport	GOBP	397	0.308438	1.3613	0.00668515	0.106896	up	7466, 55858, 7781, 6263, 6352, 2645
GO:0045762	positive regulation of adenylate cyclase activity	GOBP	31	-0.758	0.468603	0.00670529	0.106952	down	111, 153, 7466
GO:0070482	response to oxygen levels	GOBP	256	-0.321703	0.724913	0.00672508	0.107002	down	8994, 4000, 7048, 10370, 54541, 6649, 134, 5179, 355, 5468, 2792, 79625
GO:0051170	nuclear import	GOBP	257	-0.329401	0.719355	0.00674932	0.107123	down	10628, 4000, 3728, 5052, 10297, 9368, 23586, 374403
GO:0044309	neuron spine	GOCC	79	0.489255	1.6311	0.0198134	0.107154	up	64101, 134, 9148
GO:0031513	nonmotile primary cilium	GOCC	102	0.458434	1.5816	0.0202024	0.107368	up	3623, 5145, 2792
GO:0009925	basal plasma membrane	GOCC	24	0.812728	2.25405	0.0203158	0.107368	up	4070
GO:0036379	myofilament	GOCC	22	-0.796255	0.451015	0.0203171	0.107368	down	7135, 7125
GO:0044456	synapse part	GOCC	478	0.222423	1.2491	0.0203931	0.107368	up	115207, 9114, 1363, 8508, 8676, 2557, 27065, 8514, 64101, 54413, 134, 6616, 2565, 2560, 7781, 9148, 1644, 793, 2898
GO:1903901	negative regulation of viral life cycle	GOBP	51	0.7092	2.03236	0.00678784	0.107469	up	7538, 4599, 6041, 5806, 9636, 91543, 6352
hsa00020	Citrate cycle (TCA cycle)	KEGG	23	-0.819469	0.440666	0.00856983	0.107879	down	NA
GO:0097539	ciliary transition fiber	GOCC	9	1.1734	3.23297	0.0206828	0.108009	up	NA
GO:0000790	nuclear chromatin	GOCC	193	-0.310528	0.73306	0.0207867	0.108009	down	116138, 10370, 9960, 58516, 2099, 5080
GO:1902652	secondary alcohol metabolic process	GOBP	96	-0.52721	0.590249	0.00685794	0.108094	down	3949, 4047, 4597, 4598, 9619, 27329
GO:0034641	cellular nitrogen compound metabolic process	GOBP	8015	-0.101484	0.903495	0.00686096	0.108094	down	10628, 4782, 111, 116138, 8994, 4705, 6749, 5976, 3728, 8518, 6207, 1843, 10370, 153, 10659, 5140, 54870, 51629, 5422, 165, 2235, 23225, 9586, 54541, 9960, 6878, 60468, 7466, 9421, 10507, 57418, 5224, 1363, 7936, 2353, 644815, 5599, 55215, 29777, 3992, 10038, 5324, 60528, 57407, 1647, 10607, 8731, 57176, 80025, 2629, 10404, 117143, 93, 1806, 7538, 65003, 167465, 51096, 1798, 27343, 1240, 9619, 16…
hsa03430	Mismatch repair	KEGG	20	-0.856656	0.42458	0.009127	0.10851	down	NA
GO:0015296	anion:cation symporter activity	GOMF	28	1.02312	2.78187	0.00704406	0.109434	up	57835
GO:0001161	intronic transcription regulatory region sequence-specific DNA binding	GOMF	5	1.57008	4.80705	0.00707659	0.109434	up	79977
GO:0044213	intronic transcription regulatory region DNA binding	GOMF	5	1.57008	4.80705	0.00707659	0.109434	up	79977
GO:0045239	tricarboxylic acid cycle enzyme complex	GOCC	12	-0.978201	0.375987	0.0212043	0.109464	down	10295
GO:0031010	ISWI-type complex	GOCC	8	1.33712	3.80806	0.0216335	0.110959	up	NA
GO:0009636	response to toxic substance	GOBP	138	-0.411874	0.662408	0.00706379	0.111017	down	5052, 2235, 2353, 6649, 5179, 355, 2560, 26471, 1644, 6352
GO:0098662	inorganic cation transmembrane transport	GOBP	513	0.263613	1.30162	0.00711335	0.111523	up	27347, 23315, 9114, 9368, 8514, 7781, 57835, 10089, 6263, 56479, 30820, 3743
GO:0001706	endoderm formation	GOBP	40	-0.69678	0.498187	0.00714039	0.111675	down	1843, 1295
GO:1903828	negative regulation of cellular protein localization	GOBP	102	-0.470332	0.624795	0.00717016	0.111689	down	5905, 10297, 9368, 374403
GO:0051249	regulation of lymphocyte activation	GOBP	297	-0.316208	0.728908	0.00717602	0.111689	down	7048, 79109, 25793, 3623, 355, 916, 374403, 915, 27240, 6352
GO:0051879	Hsp90 protein binding	GOMF	19	-0.903767	0.405041	0.00731229	0.111749	down	NA
GO:0006195	purine nucleotide catabolic process	GOBP	47	0.810382	2.24877	0.00721865	0.112081	up	5140, 4907
GO:0030490	maturation of SSU-rRNA	GOBP	38	-0.725796	0.483939	0.00730789	0.113193	down	29777, 10607, 51096
GO:0001738	morphogenesis of a polarized epithelium	GOBP	134	-0.447714	0.639088	0.00735207	0.113604	down	9368
GO:0055085	transmembrane transport	GOBP	1162	0.183236	1.2011	0.00744945	0.11432	up	27347, 11194, 23315, 23200, 9114, 57205, 4948, 9619, 9368, 2557, 201780, 8514, 6041, 54413, 5174, 2565, 2560, 136306, 7781, 57835, 10089, 6263, 56479, 30820, 2898, 84694, 3743, 121601
GO:0006560	proline metabolic process	GOBP	10	-1.35951	0.256787	0.0074518	0.11432	down	8659
GO:0006561	proline biosynthetic process	GOBP	8	-1.35951	0.256787	0.0074518	0.11432	down	8659
GO:0001772	immunological synapse	GOCC	23	-0.758861	0.4682	0.0224416	0.114366	down	916
GO:0006606	protein import into nucleus	GOBP	241	-0.333687	0.716278	0.00751041	0.1144	down	10628, 4000, 3728, 5052, 10297, 9368, 23586, 374403
GO:0044744	protein targeting to nucleus	GOBP	241	-0.333687	0.716278	0.00751041	0.1144	down	10628, 4000, 3728, 5052, 10297, 9368, 23586, 374403
GO:1902593	single-organism nuclear import	GOBP	241	-0.333687	0.716278	0.00751041	0.1144	down	10628, 4000, 3728, 5052, 10297, 9368, 23586, 374403
GO:0006778	porphyrin-containing compound metabolic process	GOBP	44	-0.824442	0.43848	0.00752842	0.114403	down	51629, 2235
GO:0043197	dendritic spine	GOCC	75	0.485245	1.62457	0.0226241	0.114562	up	64101, 134, 9148
GO:0016853	isomerase activity	GOMF	156	-0.447391	0.639294	0.00765861	0.114817	down	5224, 4047, 23600, 113000, 27306
GO:0003723	RNA binding	GOMF	1476	-0.15382	0.857426	0.00768982	0.114817	down	2197, 115207, 6749, 5976, 6207, 5052, 10659, 51070, 57470, 7936, 29777, 9666, 51092, 60528, 10607, 81844, 8731, 81554, 7538, 65003, 79730, 51096, 23586, 4857, 84060, 113000, 29942, 6041, 57604
GO:0034713	type I transforming growth factor beta receptor binding	GOMF	9	1.40165	4.06189	0.00789347	0.115637	up	7048
GO:0048037	cofactor binding	GOMF	211	-0.34152	0.71069	0.00811264	0.115637	down	5224, 26227, 55258, 1806, 84439, 79896, 1644
GO:0005132	type I interferon receptor binding	GOMF	1	2.65842	14.2737	0.00813483	0.115637	up	56832
GO:0001071	nucleic acid binding transcription factor activity	GOMF	941	0.200496	1.22201	0.00823109	0.115637	up	4782, 10370, 54870, 165, 9586, 6878, 60468, 9421, 2353, 5324, 124961, 2354, 121643, 5468, 64919, 2099, 5080, 196446, 79977
GO:0003700	transcription factor activity, sequence-specific DNA binding	GOMF	940	0.200496	1.22201	0.00823109	0.115637	up	4782, 10370, 54870, 165, 9586, 6878, 60468, 9421, 2353, 5324, 124961, 2354, 121643, 5468, 64919, 2099, 5080, 196446, 79977
GO:0016773	phosphotransferase activity, alcohol group as acceptor	GOMF	1169	0.206783	1.22972	0.00831701	0.115637	up	27347, 7048, 10298, 23097, 10818, 5599, 10295, 80025, 93, 4598, 57143, 9942, 23604, 6041, 112858, 5753, 3084, 3702, 65975, 6352, 2645
GO:0003909	DNA ligase activity	GOMF	12	-1.28697	0.276106	0.00842213	0.115637	down	10038
GO:0005217	intracellular ligand-gated ion channel activity	GOMF	26	1.07532	2.93092	0.0084569	0.115637	up	6263
GO:0097435	fibril organization	GOBP	17	-0.930085	0.39452	0.00762962	0.115668	down	NA
GO:0042803	protein homodimerization activity	GOMF	517	-0.221656	0.801191	0.00858266	0.116134	down	3728, 4668, 9421, 10961, 4597, 10404, 1806, 9619, 27111, 925, 27306, 2898, 6352
GO:0019884	antigen processing and presentation of exogenous antigen	GOBP	115	-0.436713	0.646157	0.00769467	0.116153	down	51128, 3797, 130340
GO:0006084	acetyl-CoA metabolic process	GOBP	34	-0.798953	0.4498	0.00769774	0.116153	down	54704, 4597, 4598
882908	Ionotropic glutamate receptor pathway	Panther Pathway	27	0.869516	2.38576	0.00599987	0.116997	up	8676, 6616, 2898
GO:0000478	endonucleolytic cleavage involved in rRNA processing	GOBP	13	-1.04255	0.352553	0.00777246	0.117006	down	29777
GO:0030136	clathrin-coated vesicle	GOCC	121	-0.388847	0.677838	0.023276	0.117116	down	1212, 22905, 3949, 130340
GO:0060999	positive regulation of dendritic spine development	GOBP	27	0.870902	2.38907	0.00791456	0.118866	up	9148, 3084
GO:0055015	ventricular cardiac muscle cell development	GOBP	9	-1.18074	0.30705	0.00793686	0.118923	down	4000
GO:0042995	cell projection	GOCC	1600	0.126065	1.13436	0.0243085	0.121543	up	111, 59, 25960, 1212, 5905, 124997, 23768, 9114, 7466, 29780, 25793, 57231, 2353, 23108, 10297, 3797, 9368, 23586, 25886, 3623, 8514, 64101, 27329, 134, 5179, 6616, 5145, 84628, 355, 5314, 5753, 5174, 2560, 7781, 9148, 64919, 3084, 64518, 1644, 30820, 793, 2898, 374403, 25791, 24141, 2792
GO:0017038	protein import	GOBP	289	-0.307425	0.735338	0.00813372	0.12159	down	10628, 4000, 3728, 5052, 10297, 9368, 23586, 374403
GO:0034614	cellular response to reactive oxygen species	GOBP	108	-0.459176	0.631804	0.00820811	0.122349	down	5052, 2353, 6649, 2861
GO:0090305	nucleic acid phosphodiester bond hydrolysis	GOBP	229	-0.33526	0.715152	0.00822257	0.122349	down	5422, 29777, 60528, 7538, 25996, 6041
GO:0030135	coated vesicle	GOCC	200	-0.31454	0.730125	0.0246286	0.122373	down	1212, 22905, 3949, 51128, 130340
GO:0070227	lymphocyte apoptotic process	GOBP	47	-0.64193	0.526276	0.00827746	0.122486	down	10758, 355, 6352
GO:0070126	mitochondrial translational termination	GOBP	73	-0.534846	0.58576	0.00828222	0.122486	down	65003
GO:0045943	positive regulation of transcription from RNA polymerase I promoter	GOBP	16	-0.985883	0.37311	0.00828898	0.122486	down	NA
hsa04110	Cell cycle	KEGG	98	-0.444985	0.640834	0.0109464	0.123291	down	1647, 25847, 8900
GO:0015267	channel activity	GOMF	486	0.295849	1.34427	0.00952623	0.123588	up	2557, 8514, 2565, 2560, 10089, 6263, 56479, 30820, 2898, 84694, 3743, 121601
GO:0022803	passive transmembrane transporter activity	GOMF	486	0.295849	1.34427	0.00952623	0.123588	up	2557, 8514, 2565, 2560, 10089, 6263, 56479, 30820, 2898, 84694, 3743, 121601
GO:0016886	ligase activity, forming phosphoric ester bonds	GOMF	15	-1.16965	0.310476	0.00964509	0.123588	down	10038
GO:0008599	protein phosphatase type 1 regulator activity	GOMF	8	1.31943	3.74129	0.00966192	0.123588	up	NA
GO:0016594	glycine binding	GOMF	9	1.26878	3.55652	0.00967672	0.123588	up	NA
GO:0070403	NAD+ binding	GOMF	12	-1.02926	0.357272	0.00970437	0.123588	down	NA
GO:0010948	negative regulation of cell cycle process	GOBP	173	-0.37041	0.690451	0.00843223	0.124109	down	1843, 25793, 55215, 1647, 641, 3976
GO:0060828	regulation of canonical Wnt signaling pathway	GOBP	214	-0.348687	0.705614	0.0084374	0.124109	down	8994, 3728, 10297, 3489
GO:1903201	regulation of oxidative stress-induced cell death	GOBP	46	-0.670996	0.511199	0.00849277	0.124149	down	25793, 2861
GO:0006695	cholesterol biosynthetic process	GOBP	44	-0.723264	0.485166	0.00849809	0.124149	down	4047, 4597, 4598, 9619
GO:1902653	secondary alcohol biosynthetic process	GOBP	44	-0.723264	0.485166	0.00849809	0.124149	down	4047, 4597, 4598, 9619
GO:0043691	reverse cholesterol transport	GOBP	9	1.29228	3.64107	0.00856405	0.124817	up	9619
GO:0032269	negative regulation of cellular protein metabolic process	GOBP	821	-0.191246	0.82593	0.00858262	0.124817	down	633, 8994, 27347, 5976, 1843, 57467, 3700, 23768, 54541, 10507, 25793, 64793, 1647, 2629, 3486, 84335, 710, 7538, 2537, 9961, 58189, 9368, 5268, 11221, 221476, 64101, 51654, 5753, 9636, 3976, 462, 2099, 5080, 374403
GO:0002921	negative regulation of humoral immune response	GOBP	2	-1.7275	0.177728	0.00860262	0.124825	down	710
hsa04142	Lysosome	KEGG	93	-0.451344	0.636772	0.0116949	0.125136	down	1212, 4668, 5476, 9114, 4126, 4669, 2629, 130340
GO:0001965	G-protein alpha-subunit binding	GOMF	18	-0.895008	0.408604	0.00997857	0.125846	down	NA
GO:0044449	contractile fiber part	GOCC	177	-0.331611	0.717767	0.0255262	0.126045	down	7135, 376132, 59, 3728, 29780, 7125, 6263
GO:0032429	regulation of phospholipase A2 activity	GOBP	7	-1.2198	0.29529	0.00870837	0.126075	down	NA
GO:0016485	protein processing	GOBP	159	-0.383119	0.681731	0.00872942	0.126096	down	165, 1363, 219743, 710, 147372
GO:1900181	negative regulation of protein localization to nucleus	GOBP	60	-0.579136	0.560382	0.00878767	0.126437	down	10297, 9368, 374403
GO:0036498	IRE1-mediated unfolded protein response	GOBP	55	-0.60117	0.54817	0.00882972	0.126437	down	116138, 4000, 9114, 7466
GO:0040023	establishment of nucleus localization	GOBP	15	-1.00471	0.36615	0.00883666	0.126437	down	124997, 9368
GO:0031398	positive regulation of protein ubiquitination	GOBP	148	-0.399911	0.670379	0.00884821	0.126437	down	7466, 91947, 55215
GO:0006600	creatine metabolic process	GOBP	7	-1.34239	0.26122	0.00885135	0.126437	down	NA
GO:0034605	cellular response to heat	GOBP	91	-0.483498	0.616623	0.00887571	0.126503	down	23225, 84335
GO:0045786	negative regulation of cell cycle	GOBP	393	-0.259498	0.771439	0.0089129	0.126752	down	1843, 6878, 25793, 55215, 1647, 11186, 9368, 641, 3623, 51654, 3976, 26471
GO:0030091	protein repair	GOBP	9	-1.27341	0.279876	0.00893727	0.126819	down	NA
hsa00564	Glycerophospholipid metabolism	KEGG	64	0.572434	1.77258	0.0125063	0.127445	up	9791, 56895
GO:0006605	protein targeting	GOBP	557	-0.225106	0.798432	0.00904133	0.127629	down	10628, 4000, 3728, 6207, 5052, 25793, 252983, 10297, 125170, 9368, 23586, 130340, 134, 55531, 5174, 64108, 3084, 374403
GO:0033866	nucleoside bisphosphate biosynthetic process	GOBP	20	-0.977917	0.376094	0.00908975	0.127629	down	80025
GO:0034030	ribonucleoside bisphosphate biosynthetic process	GOBP	20	-0.977917	0.376094	0.00908975	0.127629	down	80025
GO:0034033	purine nucleoside bisphosphate biosynthetic process	GOBP	20	-0.977917	0.376094	0.00908975	0.127629	down	80025
GO:0045686	negative regulation of glial cell differentiation	GOBP	14	1.1326	3.1037	0.00909364	0.127629	up	11221
GO:1900407	regulation of cellular response to oxidative stress	GOBP	54	-0.624116	0.535735	0.00914209	0.128029	down	25793, 2861
GO:0060487	lung epithelial cell differentiation	GOBP	17	1.02606	2.79004	0.00919062	0.128429	up	79977
GO:0002479	antigen processing and presentation of exogenous peptide antigen via MHC class I, TAP-dependent	GOBP	44	-0.640258	0.527156	0.00923556	0.128777	down	NA
GO:0009055	electron carrier activity	GOMF	58	-0.579533	0.56016	0.0103934	0.129179	down	8659, 26227
GO:0031625	ubiquitin protein ligase binding	GOMF	215	-0.317972	0.727623	0.0104417	0.129179	down	10628, 5905, 7466, 25793, 9482, 2898, 5080, 2861
GO:0051920	peroxiredoxin activity	GOMF	12	-1.16075	0.31325	0.0105696	0.129527	down	5052
GO:0030118	clathrin coat	GOCC	50	-0.578955	0.560484	0.0264815	0.129955	down	1212, 22905, 56479
GO:0051233	spindle midzone	GOCC	21	-0.769118	0.463422	0.0266644	0.13005	down	NA
GO:0031226	intrinsic component of plasma membrane	GOCC	1085	0.139898	1.15016	0.0269489	0.130636	up	23654, 7048, 153, 79602, 3949, 23768, 10507, 10818, 4815, 93, 1240, 9619, 419, 2557, 9482, 201780, 2842, 8514, 54413, 134, 6616, 84628, 355, 5314, 2560, 7781, 5746, 57835, 3084, 10089, 916, 56479, 925, 30820, 2898, 29909, 27240, 3743, 4070, 671, 2861, 3269
GO:0010605	negative regulation of macromolecule metabolic process	GOBP	1999	-0.134002	0.874588	0.00948414	0.131957	down	10628, 4782, 633, 8994, 27347, 5976, 6207, 1843, 10370, 6586, 165, 57467, 3949, 3700, 23225, 23768, 54541, 9960, 60468, 7466, 9421, 10507, 25793, 10961, 7936, 64793, 5324, 1647, 2629, 3486, 84335, 93, 710, 7538, 167465, 2537, 9961, 58189, 9368, 5268, 641, 3623, 11221, 10865, 2354, 221476, 64101, 55435, 5806, 51654, 5753, 9636, 3976, 5468, 3084, 916, 462, 2099, 5080, 374403, 6352
GO:0016854	racemase and epimerase activity	GOMF	21	-1.07912	0.339894	0.0110217	0.133805	down	23600
GO:0042745	circadian sleep/wake cycle	GOBP	14	1.12574	3.08249	0.00969096	0.134543	up	134
GO:2000058	regulation of protein ubiquitination involved in ubiquitin-dependent protein catabolic process	GOBP	75	-0.512854	0.598784	0.00973581	0.134638	down	NA
GO:0048518	positive regulation of biological process	GOBP	5970	-0.100286	0.904578	0.00974926	0.134638	down	10628, 4782, 111, 55679, 23654, 8994, 59, 823, 25960, 4000, 27347, 5976, 3728, 8518, 1843, 23328, 7048, 10370, 7410, 153, 79602, 23097, 3949, 23768, 9586, 54541, 79109, 7466, 9421, 10507, 10818, 25793, 10961, 7936, 2353, 91947, 252983, 5599, 55215, 4597, 5324, 1647, 26229, 10297, 125170, 161247, 2629, 3486, 93, 56983, 710, 1295, 7538, 1240, 27120, 9619, 163732, 9896, 9368, 23586, 54757, 641, 3623…
GO:0072531	pyrimidine-containing compound transmembrane transport	GOBP	8	1.38692	4.00251	0.00976064	0.134638	up	NA
GO:0051156	glucose 6-phosphate metabolic process	GOBP	27	-0.890957	0.410263	0.00983052	0.135312	down	5224, 2645
GO:0008757	S-adenosylmethionine-dependent methyltransferase activity	GOMF	182	0.450323	1.56882	0.0112592	0.135423	up	8731
GO:0017146	NMDA selective glutamate receptor complex	GOCC	9	1.23217	3.42867	0.0282972	0.136341	up	NA
GO:0001654	eye development	GOBP	259	0.315071	1.37036	0.00996316	0.136657	up	7048, 10818, 4669, 93, 1295, 121643, 64919, 57835, 11081, 793, 5080, 79977, 2792
GO:1901988	negative regulation of cell cycle phase transition	GOBP	122	-0.425258	0.653601	0.0099708	0.136657	down	1843, 25793, 55215, 1647, 641
GO:0002478	antigen processing and presentation of exogenous peptide antigen	GOBP	111	-0.430073	0.650462	0.0100245	0.137101	down	51128, 3797, 130340
GO:0043161	proteasome-mediated ubiquitin-dependent protein catabolic process	GOBP	343	-0.27388	0.760423	0.0101218	0.137716	down	7466, 9666, 2629, 79845, 374920, 79734
GO:0031122	cytoplasmic microtubule organization	GOBP	32	0.791194	2.20603	0.0101259	0.137716	up	NA
GO:0042308	negative regulation of protein import into nucleus	GOBP	52	-0.601547	0.547963	0.0101552	0.137716	down	10297, 9368, 374403
GO:1904590	negative regulation of protein import	GOBP	52	-0.601547	0.547963	0.0101552	0.137716	down	10297, 9368, 374403
GO:0016021	integral component of membrane	GOCC	3221	0.088773	1.09283	0.028905	0.13843	up	111, 23654, 9791, 25960, 7048, 6185, 153, 79602, 5140, 51629, 84898, 57467, 3949, 11194, 23225, 23768, 3321, 23315, 23200, 7920, 7466, 10507, 10818, 55080, 57231, 65055, 120114, 55858, 222553, 53346, 3992, 51092, 26229, 57205, 125170, 161247, 26580, 137835, 4815, 79845, 93, 145407, 2537, 1798, 153579, 4948, 1240, 9619, 419, 8676, 2557, 286097, 9482, 201780, 26033, 199857, 27065, 221476, 79022, 28…
GO:0048585	negative regulation of response to stimulus	GOBP	1258	-0.159169	0.852852	0.0102436	0.138622	down	633, 8994, 25960, 4000, 1843, 7048, 6586, 5140, 9628, 143872, 23768, 54541, 79109, 7466, 10507, 25793, 10297, 3489, 2629, 3486, 84335, 710, 4598, 167465, 2537, 58189, 9368, 6004, 11221, 4907, 80237, 64101, 54413, 134, 355, 5314, 5753, 3976, 5468, 9148, 916, 2070, 2099, 374403, 6352, 2861
GO:0016836	hydro-lyase activity	GOMF	52	-0.679625	0.506807	0.0116498	0.138836	down	NA
GO:0000323	lytic vacuole	GOCC	475	-0.20408	0.815397	0.0296445	0.139537	down	633, 823, 4668, 3949, 5476, 6948, 9114, 57231, 55858, 53346, 51092, 4126, 4669, 2629, 10404, 4948, 9482, 130340, 7781, 11081
GO:0005764	lysosome	GOCC	475	-0.20408	0.815397	0.0296445	0.139537	down	633, 823, 4668, 3949, 5476, 6948, 9114, 57231, 55858, 53346, 51092, 4126, 4669, 2629, 10404, 4948, 9482, 130340, 7781, 11081
GO:0045177	apical part of cell	GOCC	229	0.273668	1.31478	0.029986	0.139537	up	27347, 3949, 9114, 9368, 5314, 5174, 57835
GO:0005777	peroxisome	GOCC	167	-0.379702	0.684066	0.0300136	0.139537	down	219743, 30, 23600
GO:0042579	microbody	GOCC	167	-0.379702	0.684066	0.0300136	0.139537	down	219743, 30, 23600
GO:0072521	purine-containing compound metabolic process	GOBP	501	-0.251931	0.777298	0.0104503	0.141063	down	111, 4705, 153, 5140, 54541, 7466, 5224, 80025, 1806, 4907, 5145, 26289, 2645
GO:0032530	regulation of microvillus organization	GOBP	10	1.2247	3.40316	0.0104678	0.141063	up	NA
GO:0016646	oxidoreductase activity, acting on the CH-NH group of donors, NAD or NADP as acceptor	GOMF	19	-1.0383	0.354057	0.0120387	0.14122	down	8659
GO:0044389	ubiquitin-like protein ligase binding	GOMF	219	-0.309368	0.73391	0.0120673	0.14122	down	10628, 5905, 7466, 25793, 9482, 2898, 5080, 2861
917979	Squalene and cholesterol biosynthesis	EHMN Pathway Gene	14	-1.00883	0.364647	0.00597483	0.141756	down	4047, 4597, 4598
917992	Vitamin E metabolism	EHMN Pathway Gene	12	-1.05408	0.348511	0.00644152	0.141756	down	23600
917986	Vitamin A (retinol) metabolism	EHMN Pathway Gene	9	1.46216	4.31528	0.0121587	0.141756	up	9348
917967	Phosphatidylinositol phosphate metabolism	EHMN Pathway Gene	79	0.556867	1.7452	0.0128614	0.141756	up	5333
917989	Vitamin B3 (nicotinate and nicotinamide) metabolism	EHMN Pathway Gene	17	1.08043	2.94594	0.0155032	0.141756	up	4907
917948	Glycerophospholipid metabolism	EHMN Pathway Gene	59	0.605544	1.83225	0.0173579	0.141756	up	56895
GO:0005819	spindle	GOCC	262	-0.2592	0.771668	0.0306795	0.141804	down	5905, 827, 64793, 11186, 25886, 5314
GO:0019897	extrinsic component of plasma membrane	GOCC	110	-0.371424	0.689752	0.0308716	0.141866	down	3728, 9628, 10297, 8514, 2786, 5753, 30820, 3702, 2792
GO:0019199	transmembrane receptor protein kinase activity	GOMF	101	0.568913	1.76635	0.0122528	0.142111	up	7048, 93
GO:0032367	intracellular cholesterol transport	GOBP	12	1.1837	3.26644	0.0106005	0.142553	up	9619
GO:0030175	filopodium	GOCC	76	-0.437155	0.645871	0.0313598	0.142559	down	59, 25960, 9368, 374403
GO:1902494	catalytic complex	GOCC	1104	-0.139702	0.869617	0.0313809	0.142559	down	178, 4705, 51676, 8518, 7048, 6185, 5422, 9628, 11194, 6878, 60468, 7466, 25793, 10295, 117143, 25847, 2786, 79734, 58516, 257240, 2861, 2792
GO:1901991	negative regulation of mitotic cell cycle phase transition	GOBP	118	-0.426854	0.652559	0.010659	0.14304	down	1843, 25793, 55215, 1647, 641
GO:0009395	phospholipid catabolic process	GOBP	25	0.883945	2.42043	0.0107073	0.143388	up	27329
GO:0045777	positive regulation of blood pressure	GOBP	24	0.913814	2.49382	0.0108257	0.144673	up	153, 134
GO:0009118	regulation of nucleoside metabolic process	GOBP	48	-0.628849	0.533205	0.0108732	0.144706	down	54541, 2645
GO:1903578	regulation of ATP metabolic process	GOBP	48	-0.628849	0.533205	0.0108732	0.144706	down	54541, 2645
GO:0042474	middle ear morphogenesis	GOBP	11	-1.04112	0.353057	0.0109219	0.145053	down	4669
GO:1902582	single-organism intracellular transport	GOBP	610	-0.211686	0.809219	0.0109542	0.145182	down	10628, 4000, 3728, 6207, 5052, 124997, 23225, 10297, 125170, 3797, 9619, 9368, 23586, 134, 5174, 64108, 374403
GO:0001105	RNA polymerase II transcription coactivator activity	GOMF	25	-0.775283	0.460574	0.0126458	0.145371	down	10370, 163732
917944	Di-unsaturated fatty acid beta-oxidation	EHMN Pathway Gene	8	-1.05741	0.347356	0.0209321	0.146525	down	NA
GO:0034637	cellular carbohydrate biosynthetic process	GOBP	73	-0.559865	0.571286	0.0111081	0.146744	down	178, 2997, 2645
GO:0048002	antigen processing and presentation of peptide antigen	GOBP	127	-0.407007	0.665639	0.0111177	0.146744	down	51128, 55080, 3797, 130340
GO:0019217	regulation of fatty acid metabolic process	GOBP	66	-0.555492	0.57379	0.0111725	0.147083	down	54704, 219743, 80025, 5468
GO:0007368	determination of left/right symmetry	GOBP	82	0.528156	1.6958	0.0112457	0.147083	up	7048, 10370, 9421, 93, 121643
GO:0016126	sterol biosynthetic process	GOBP	51	-0.678596	0.507329	0.0112709	0.147083	down	4047, 4597, 4598, 9619
GO:0000469	cleavage involved in rRNA processing	GOBP	23	-0.818085	0.441276	0.0112788	0.147083	down	29777
GO:0030049	muscle filament sliding	GOBP	30	-0.757821	0.468687	0.0113328	0.147083	down	7135, 7125
GO:0033275	actin-myosin filament sliding	GOBP	31	-0.757821	0.468687	0.0113328	0.147083	down	7135, 7125
GO:0010941	regulation of cell death	GOBP	1382	-0.152858	0.858252	0.0113479	0.147083	down	10628, 55679, 4000, 1843, 10370, 7410, 23097, 54541, 7466, 10507, 10818, 25793, 10961, 5599, 1647, 2629, 3486, 84335, 7538, 2537, 9368, 3623, 23604, 80237, 134, 355, 5314, 5468, 9148, 64919, 26471, 916, 2070, 2099, 2898, 25791, 6352, 2861, 79625
GO:1903362	regulation of cellular protein catabolic process	GOBP	215	-0.330993	0.71821	0.0113836	0.147083	down	2629
GO:0008219	cell death	GOBP	1988	-0.136343	0.872543	0.011414	0.147083	down	10628, 55679, 4000, 1843, 7048, 10298, 10370, 7410, 6586, 23097, 54541, 7466, 10507, 10818, 25793, 10961, 5599, 10038, 1647, 2629, 3486, 84335, 7538, 4599, 2537, 9368, 3623, 23604, 374920, 80237, 134, 10758, 355, 5314, 5468, 9148, 64919, 26471, 916, 2070, 2099, 2898, 25791, 6352, 2861, 2792, 79625
GO:0033865	nucleoside bisphosphate metabolic process	GOBP	28	-0.817056	0.44173	0.0114179	0.147083	down	80025
GO:0033875	ribonucleoside bisphosphate metabolic process	GOBP	28	-0.817056	0.44173	0.0114179	0.147083	down	80025
GO:0034032	purine nucleoside bisphosphate metabolic process	GOBP	28	-0.817056	0.44173	0.0114179	0.147083	down	80025
GO:0060070	canonical Wnt signaling pathway	GOBP	295	-0.310218	0.733287	0.0115595	0.148288	down	8994, 3728, 10297, 3489
GO:0071850	mitotic cell cycle arrest	GOBP	10	-1.06776	0.343776	0.0115757	0.148288	down	1843, 1647
GO:0007176	regulation of epidermal growth factor-activated receptor activity	GOBP	20	0.980127	2.66479	0.011617	0.148288	up	134, 9148
GO:0051438	regulation of ubiquitin-protein transferase activity	GOBP	94	-0.468091	0.626197	0.0116392	0.148288	down	91947
GO:0033260	nuclear DNA replication	GOBP	21	-0.829226	0.436387	0.0116584	0.148288	down	5976
GO:0060579	ventral spinal cord interneuron fate commitment	GOBP	7	1.36473	3.91468	0.0116932	0.148288	up	121643, 5080
GO:0060581	cell fate commitment involved in pattern specification	GOBP	7	1.36473	3.91468	0.0116932	0.148288	up	121643, 5080
GO:0050852	T cell receptor signaling pathway	GOBP	138	-0.405904	0.666374	0.011696	0.148288	down	916, 3702, 915
GO:0030662	coated vesicle membrane	GOCC	111	-0.391247	0.676213	0.0330087	0.148425	down	1212, 22905, 3949, 51128, 130340
GO:0044665	MLL1/2 complex	GOCC	20	-0.745504	0.474495	0.0333404	0.148425	down	6878
GO:0071339	MLL1 complex	GOCC	20	-0.745504	0.474495	0.0333404	0.148425	down	6878
GO:0034702	ion channel complex	GOCC	209	0.308648	1.36158	0.033419	0.148425	up	2557, 8514, 6616, 2565, 2560, 6263, 56479, 30820, 2898, 3743
GO:0071871	response to epinephrine	GOBP	12	-1.03432	0.355468	0.0117382	0.148481	down	5179
GO:0060055	angiogenesis involved in wound healing	GOBP	13	-1.00524	0.365955	0.0117574	0.148481	down	79602, 79625
GO:0005798	Golgi-associated vesicle	GOCC	69	-0.463682	0.628964	0.033706	0.148868	down	1212
GO:0032543	mitochondrial translation	GOBP	122	-0.451621	0.636595	0.0118243	0.149033	down	65003, 51654
GO:0060707	trophoblast giant cell differentiation	GOBP	11	-1.03339	0.355799	0.0118537	0.14911	down	9421, 3976
GO:0009896	positive regulation of catabolic process	GOBP	280	-0.289745	0.748454	0.0118798	0.149147	down	5976, 10297, 2629, 7538, 27329
GO:0000428	DNA-directed RNA polymerase complex	GOCC	108	-0.379379	0.684286	0.0343872	0.149387	down	5422, 6878
GO:0030880	RNA polymerase complex	GOCC	108	-0.379379	0.684286	0.0343872	0.149387	down	5422, 6878
GO:0055029	nuclear DNA-directed RNA polymerase complex	GOCC	108	-0.379379	0.684286	0.0343872	0.149387	down	5422, 6878
hsa00900	Terpenoid backbone biosynthesis	KEGG	11	-0.998197	0.368543	0.0155138	0.149994	down	4597, 4598
hsa00640	Propanoate metabolism	KEGG	23	-0.762651	0.466428	0.0166085	0.149994	down	NA
hsa00280	Valine, leucine and isoleucine degradation	KEGG	33	-0.662395	0.515615	0.0168217	0.149994	down	30
GO:0000280	nuclear division	GOBP	504	-0.228412	0.795796	0.0120684	0.151219	down	116138, 1843, 64793, 25847, 84057, 8900, 3976
GO:0071013	catalytic step 2 spliceosome	GOCC	70	-0.441972	0.642768	0.0352916	0.152483	down	NA
882819	Alpha adrenergic receptor signaling pathway	Panther Pathway	19	0.897916	2.45448	0.014916	0.154161	up	6616
882850	TGF-beta signaling pathway	Panther Pathway	73	0.516008	1.67533	0.0151632	0.154161	up	7048, 10370, 5599, 93
882921	DNA replication	Panther Pathway	8	-1.0736	0.341775	0.0152897	0.154161	down	5422
882888	EGF receptor signaling pathway	Panther Pathway	90	0.467926	1.59668	0.0158114	0.154161	up	5599
GO:0016829	lyase activity	GOMF	173	-0.405474	0.666661	0.0136194	0.155189	down	111, 2235, 4597, 27343, 1644
GO:0004619	phosphoglycerate mutase activity	GOMF	4	-1.67374	0.187544	0.0137654	0.155489	down	5224
GO:0006767	water-soluble vitamin metabolic process	GOBP	81	-0.540349	0.582545	0.0125156	0.155979	down	6948, 80025, 686
GO:0071426	ribonucleoprotein complex export from nucleus	GOBP	113	-0.463599	0.629016	0.0125708	0.155979	down	5976, 23225
GO:0006409	tRNA export from nucleus	GOBP	28	-0.760166	0.467589	0.0125715	0.155979	down	23225
GO:0071431	tRNA-containing ribonucleoprotein complex export from nucleus	GOBP	28	-0.760166	0.467589	0.0125715	0.155979	down	23225
GO:0033683	nucleotide-excision repair, DNA incision	GOBP	41	-0.685343	0.503917	0.0126117	0.155979	down	NA
GO:0010563	negative regulation of phosphorus metabolic process	GOBP	472	-0.232719	0.792376	0.0126182	0.155979	down	633, 27347, 1843, 124997, 23768, 54541, 10507, 25793, 64793, 1647, 2629, 3486, 84335, 9961, 9368, 3623, 11221, 64101, 63898, 51654, 5753, 3976, 5080, 374403
GO:0045936	negative regulation of phosphate metabolic process	GOBP	472	-0.232719	0.792376	0.0126182	0.155979	down	633, 27347, 1843, 124997, 23768, 54541, 10507, 25793, 64793, 1647, 2629, 3486, 84335, 9961, 9368, 3623, 11221, 64101, 63898, 51654, 5753, 3976, 5080, 374403
GO:0000103	sulfate assimilation	GOBP	3	-1.67763	0.186816	0.0126427	0.155979	down	NA
GO:0006140	regulation of nucleotide metabolic process	GOBP	153	-0.37978	0.684012	0.0126766	0.155979	down	111, 153, 54541, 7466, 5224, 2645
GO:0034389	lipid particle organization	GOBP	14	-0.998015	0.36861	0.0126909	0.155979	down	161247, 26580
hsa00531	Glycosaminoglycan degradation	KEGG	11	-0.979724	0.375415	0.0184684	0.15809	down	4669
GO:0050954	sensory perception of mechanical stimulus	GOBP	95	0.475506	1.60883	0.0129445	0.158751	up	7466, 9368, 1690, 2070
GO:0071453	cellular response to oxygen levels	GOBP	125	-0.411428	0.662703	0.0129658	0.158751	down	4000, 10370, 355, 5468, 2792, 79625
GO:0002098	tRNA wobble uridine modification	GOBP	12	-1.05626	0.347756	0.0130286	0.159217	down	8518, 57604
GO:0019787	ubiquitin-like protein transferase activity	GOMF	523	0.256565	1.29248	0.0142801	0.159913	up	51676, 51070, 60468, 25793, 9666, 81844, 79845, 374920, 257240, 9148, 5080
GO:0021762	substantia nigra development	GOBP	30	-0.715974	0.488716	0.013185	0.160467	down	79109
GO:0070208	protein heterotrimerization	GOBP	10	-1.05472	0.348291	0.0132333	0.160467	down	NA
GO:0007605	sensory perception of sound	GOBP	87	0.494041	1.63893	0.0132485	0.160467	up	7466, 9368, 1690, 2070
GO:0001539	cilium or flagellum-dependent cell motility	GOBP	18	0.987356	2.68413	0.0132558	0.160467	up	NA
GO:0060285	cilium-dependent cell motility	GOBP	18	0.987356	2.68413	0.0132558	0.160467	up	NA
GO:0043228	non-membrane-bounded organelle	GOCC	3672	-0.0857047	0.917865	0.0375534	0.16051	down	7135, 4782, 116138, 8994, 376132, 59, 4000, 6749, 27347, 5976, 3728, 8518, 6207, 10370, 5422, 5905, 124997, 827, 11194, 9960, 9114, 9421, 29780, 10391, 4047, 252983, 64793, 29777, 10038, 60528, 10607, 23108, 10297, 8731, 3797, 11186, 7538, 65003, 51096, 9961, 9368, 23586, 25886, 641, 4857, 25996, 55759, 10865, 80237, 8514, 134, 58516, 8900, 5314, 7125, 9148, 91543, 26289, 10633, 64518, 6263, 3421…
GO:0043232	intracellular non-membrane-bounded organelle	GOCC	3672	-0.0857047	0.917865	0.0375534	0.16051	down	7135, 4782, 116138, 8994, 376132, 59, 4000, 6749, 27347, 5976, 3728, 8518, 6207, 10370, 5422, 5905, 124997, 827, 11194, 9960, 9114, 9421, 29780, 10391, 4047, 252983, 64793, 29777, 10038, 60528, 10607, 23108, 10297, 8731, 3797, 11186, 7538, 65003, 51096, 9961, 9368, 23586, 25886, 641, 4857, 25996, 55759, 10865, 80237, 8514, 134, 58516, 8900, 5314, 7125, 9148, 91543, 26289, 10633, 64518, 6263, 3421…
GO:0006446	regulation of translational initiation	GOBP	82	-0.505638	0.603121	0.0133257	0.161011	down	6352
GO:0030017	sarcomere	GOCC	160	-0.319807	0.726289	0.0379002	0.161127	down	7135, 376132, 3728, 29780, 7125, 6263
GO:0009855	determination of bilateral symmetry	GOBP	87	0.504137	1.65556	0.0134298	0.161964	up	7048, 10370, 9421, 93, 121643
GO:0042267	natural killer cell mediated cytotoxicity	GOBP	26	-0.777153	0.459713	0.0135178	0.16272	down	5052, 114836
GO:0050662	coenzyme binding	GOMF	147	-0.371252	0.68987	0.0146578	0.162739	down	26227, 1806
GO:0045955	negative regulation of calcium ion-dependent exocytosis	GOBP	8	1.28778	3.62474	0.0135889	0.162777	up	NA
GO:0002715	regulation of natural killer cell mediated immunity	GOBP	18	-0.919369	0.398771	0.0136051	0.162777	down	114836
GO:0034086	maintenance of sister chromatid cohesion	GOBP	9	1.23745	3.4468	0.0136238	0.162777	up	NA
GO:0034088	maintenance of mitotic sister chromatid cohesion	GOBP	9	1.23745	3.4468	0.0136238	0.162777	up	NA
GO:0006633	fatty acid biosynthetic process	GOBP	134	-0.43335	0.648334	0.013658	0.162882	down	3992, 55258, 127281, 27306, 54898
GO:0051701	interaction with host	GOBP	119	-0.416424	0.6594	0.0137883	0.164132	down	3949, 5806
GO:0032268	regulation of cellular protein metabolic process	GOBP	2246	-0.12326	0.884034	0.0138591	0.164611	down	111, 23654, 633, 8994, 27347, 5976, 8518, 1843, 23328, 7048, 5052, 57467, 3700, 23768, 54541, 7466, 10507, 10818, 25793, 10961, 7936, 91947, 5599, 64793, 55215, 1647, 57176, 2629, 3486, 84335, 93, 710, 7538, 2537, 9961, 58189, 9368, 5268, 54757, 641, 3623, 147372, 11221, 221476, 64101, 134, 355, 5314, 51654, 5753, 9636, 3976, 5468, 9148, 26471, 3084, 916, 462, 2099, 2898, 5080, 374403, 56832, 635…
GO:0050769	positive regulation of neurogenesis	GOBP	298	0.281507	1.32513	0.0138798	0.164611	up	23654, 10507, 5324, 9896, 80237, 5753, 3976, 5468, 9148, 3084, 5080, 79625
GO:0043292	contractile fiber	GOCC	193	-0.295755	0.74397	0.0392133	0.165196	down	7135, 376132, 59, 3728, 29780, 7125, 6263
GO:0005865	striated muscle thin filament	GOCC	18	-0.773184	0.461541	0.039457	0.165196	down	7135, 7125
GO:0042734	presynaptic membrane	GOCC	43	0.569629	1.76761	0.0395205	0.165196	up	115207, 134, 6616, 2898
GO:0034704	calcium channel complex	GOCC	50	0.575259	1.77759	0.0396887	0.165196	up	6263
GO:0048699	generation of neurons	GOBP	1178	0.158906	1.17223	0.0140104	0.165855	up	23654, 10298, 6586, 23768, 54541, 10507, 10818, 26227, 25793, 29777, 5324, 23108, 4669, 9896, 9368, 11221, 80237, 121643, 54413, 6616, 84628, 51654, 5753, 3976, 2560, 5468, 9148, 64919, 3084, 342184, 5080, 25791, 2792, 79625
GO:0006090	pyruvate metabolic process	GOBP	100	-0.468876	0.625705	0.0140768	0.166334	down	54704, 54541, 5224, 2645
GO:0046689	response to mercury ion	GOBP	4	-1.37724	0.252275	0.0141078	0.166394	down	5224
GO:0005886	plasma membrane	GOCC	4365	0.0834382	1.08702	0.0402505	0.166662	up	6236, 111, 55679, 23654, 633, 823, 25960, 115207, 27347, 3728, 1212, 7048, 7410, 153, 79602, 51148, 3949, 9628, 11194, 3700, 23768, 79109, 3321, 23200, 9114, 10507, 10818, 29780, 55080, 1363, 91947, 120114, 5333, 8508, 23108, 10297, 57205, 4815, 93, 11186, 2537, 1240, 9619, 419, 9368, 8676, 23586, 2557, 9482, 3623, 6004, 201780, 4907, 27065, 2842, 8514, 64101, 2786, 54413, 149461, 134, 5179, 6616…
GO:0016973	poly(A)+ mRNA export from nucleus	GOBP	5	-1.2925	0.274582	0.0141861	0.166745	down	NA
GO:0072524	pyridine-containing compound metabolic process	GOBP	153	-0.414739	0.660513	0.0142158	0.166745	down	54541, 5224, 8514, 2645
GO:0002253	activation of immune response	GOBP	430	-0.249204	0.779421	0.0142214	0.166745	down	7410, 710, 23586, 91543, 916, 2099, 3702, 915
GO:0099504	synaptic vesicle cycle	GOBP	103	0.50006	1.64882	0.0142498	0.166745	up	8676, 54413, 6616, 1644
GO:0042073	intraciliary transport	GOBP	28	0.869721	2.38624	0.0143102	0.166745	up	NA
GO:0098840	protein transport along microtubule	GOBP	28	0.869721	2.38624	0.0143102	0.166745	up	NA
GO:1903050	regulation of proteolysis involved in cellular protein catabolic process	GOBP	192	-0.335882	0.714708	0.0143191	0.166745	down	2629
GO:0019538	protein metabolic process	GOBP	6003	-0.0941337	0.910161	0.0143488	0.166788	down	111, 23654, 633, 8994, 823, 27347, 5976, 51676, 8518, 6207, 1843, 23328, 7048, 10298, 6185, 54878, 54704, 5052, 51629, 55884, 5905, 165, 57467, 23097, 827, 5476, 51070, 3700, 23225, 23768, 54541, 9960, 60468, 7466, 10507, 10818, 25793, 1363, 10961, 7936, 91947, 219743, 55858, 5599, 10295, 64793, 55215, 9666, 10038, 4126, 1647, 26229, 10297, 81844, 26151, 3489, 57176, 2629, 10404, 3486, 285203, 84…
GO:1902882	regulation of response to oxidative stress	GOBP	59	-0.567226	0.567097	0.0145357	0.168656	down	25793, 2861
GO:0019377	glycolipid catabolic process	GOBP	10	-1.08078	0.339332	0.0145691	0.168695	down	4668, 2629
GO:0072511	divalent inorganic cation transport	GOBP	398	0.277546	1.31989	0.0145915	0.168695	up	6948, 7466, 55858, 7781, 6263, 6352, 2645
GO:0001775	cell activation	GOBP	743	-0.193278	0.824253	0.014618	0.168697	down	7048, 7410, 79109, 25793, 3623, 355, 91543, 64919, 916, 925, 3702, 374403, 915, 56832, 27240, 671, 6352, 114836
GO:0045165	cell fate commitment	GOBP	139	0.408688	1.50484	0.0146578	0.168853	up	10297, 121643, 5468, 64919, 3084, 5080, 114836
GO:0002097	tRNA wobble base modification	GOBP	13	-1.01202	0.363484	0.0147589	0.16954	down	8518, 57604
GO:0090022	regulation of neutrophil chemotaxis	GOBP	16	-0.891385	0.410087	0.0147701	0.16954	down	23604
GO:0045240	dihydrolipoyl dehydrogenase complex	GOCC	10	-0.963299	0.381632	0.0413326	0.170256	down	10295
GO:0004842	ubiquitin-protein transferase activity	GOMF	498	0.257448	1.29363	0.0157136	0.170594	up	51676, 51070, 60468, 25793, 9666, 81844, 79845, 374920, 257240, 9148, 5080
GO:0020037	heme binding	GOMF	34	-0.670979	0.511208	0.0157831	0.170594	down	NA
GO:0015106	bicarbonate transmembrane transporter activity	GOMF	19	1.03318	2.80999	0.015882	0.170594	up	57835
GO:0003746	translation elongation factor activity	GOMF	11	-1.01076	0.363942	0.0158906	0.170594	down	NA
GO:0002694	regulation of leukocyte activation	GOBP	338	-0.269139	0.764037	0.0149547	0.171352	down	7048, 79109, 25793, 3623, 355, 916, 374403, 915, 27240, 671, 6352
GO:0048524	positive regulation of viral process	GOBP	92	-0.457618	0.632789	0.0150286	0.17174	down	7936, 6352
GO:0043383	negative T cell selection	GOBP	5	-1.28577	0.276438	0.0150687	0.17174	down	355, 916
GO:0045060	negative thymic T cell selection	GOBP	5	-1.28577	0.276438	0.0150687	0.17174	down	355, 916
GO:0061387	regulation of extent of cell growth	GOBP	94	0.482406	1.61997	0.015138	0.17195	up	10507, 3084
GO:0006266	DNA ligation	GOBP	14	-0.980867	0.374986	0.0151406	0.17195	down	10038
GO:0016917	GABA receptor activity	GOMF	17	-0.979957	0.375327	0.0162185	0.172687	down	2557, 2565, 2560
GO:0046822	regulation of nucleocytoplasmic transport	GOBP	183	-0.337349	0.71366	0.0152876	0.173314	down	3728, 5052, 5905, 10297, 9368, 23586, 374403
GO:0045211	postsynaptic membrane	GOCC	131	0.333002	1.39515	0.0425491	0.173651	up	115207, 2557, 27065, 64101, 134, 2565, 2560, 9148, 2898
GO:0005913	cell-cell adherens junction	GOCC	267	-0.232768	0.792337	0.0427083	0.173651	down	3728, 22905, 10298, 5052, 5905
GO:0000813	ESCRT I complex	GOCC	16	-0.958579	0.383437	0.042812	0.173651	down	NA
GO:0050776	regulation of immune response	GOBP	691	-0.201678	0.817358	0.0153866	0.174129	down	7410, 2353, 5599, 710, 23586, 11221, 5468, 91543, 1690, 916, 925, 2099, 3702, 915, 56832, 6352, 114836
GO:0022406	membrane docking	GOBP	63	0.575052	1.77722	0.0154458	0.174152	up	8676, 9482, 6616
GO:0015781	pyrimidine nucleotide-sugar transport	GOBP	10	1.32881	3.77656	0.0154587	0.174152	up	NA
GO:0010738	regulation of protein kinase A signaling	GOBP	13	1.07258	2.92292	0.0154742	0.174152	up	NA
GO:0010498	proteasomal protein catabolic process	GOBP	378	-0.250768	0.778203	0.015497	0.174152	down	7466, 9666, 2629, 79845, 374920, 79734
GO:0060479	lung cell differentiation	GOBP	18	0.948462	2.58174	0.0155573	0.174524	up	79977
GO:0060071	Wnt signaling pathway, planar cell polarity pathway	GOBP	111	-0.443045	0.642078	0.015862	0.177022	down	NA
GO:0098660	inorganic ion transmembrane transport	GOBP	576	0.221413	1.24784	0.0158664	0.177022	up	27347, 23315, 9114, 9368, 2557, 8514, 2565, 2560, 7781, 57835, 10089, 6263, 56479, 30820, 3743, 121601
GO:0006521	regulation of cellular amino acid metabolic process	GOBP	44	-0.601081	0.548219	0.0158875	0.177022	down	NA
GO:0070727	cellular macromolecule localization	GOBP	1439	-0.137894	0.871191	0.0158901	0.177022	down	10628, 4000, 3728, 6207, 1212, 5052, 115704, 5905, 51128, 5476, 25793, 1363, 10961, 65055, 252983, 5599, 26229, 10297, 125170, 7538, 9368, 8676, 23586, 9482, 130340, 8514, 64101, 55435, 134, 55531, 5174, 3976, 64108, 3084, 2099, 2898, 5080, 374403
GO:0033574	response to testosterone	GOBP	23	-0.775065	0.460674	0.0159529	0.177199	down	1843, 2629
GO:0009408	response to heat	GOBP	127	-0.393911	0.674414	0.0159612	0.177199	down	23225, 84335
GO:0044264	cellular polysaccharide metabolic process	GOBP	98	-0.487616	0.614089	0.0160534	0.177693	down	178, 2997, 2645
GO:0007635	chemosensory behavior	GOBP	6	-1.21226	0.297523	0.016061	0.177693	down	7466
GO:0005452	inorganic anion exchanger activity	GOMF	11	1.15816	3.18407	0.0168892	0.178366	up	57835
GO:0006144	purine nucleobase metabolic process	GOBP	14	1.09799	2.99813	0.0162827	0.179627	up	1806
GO:0005976	polysaccharide metabolic process	GOBP	111	-0.459856	0.631374	0.0162939	0.179627	down	178, 2997, 2645
GO:0015893	drug transport	GOBP	21	0.98664	2.68221	0.016331	0.179627	up	5174
GO:0043039	tRNA aminoacylation	GOBP	74	-0.622687	0.536501	0.0163475	0.179627	down	57176
GO:0034612	response to tumor necrosis factor	GOBP	195	-0.32695	0.72112	0.0163989	0.179833	down	2629, 7538, 355, 6352, 128178
GO:0048715	negative regulation of oligodendrocyte differentiation	GOBP	7	1.32075	3.74624	0.0164222	0.179833	up	11221
GO:0001608	G-protein coupled nucleotide receptor activity	GOMF	12	-1.03294	0.35596	0.017437	0.180104	down	286530, 29909
GO:0045028	G-protein coupled purinergic nucleotide receptor activity	GOMF	11	-1.03294	0.35596	0.017437	0.180104	down	286530, 29909
GO:0004812	aminoacyl-tRNA ligase activity	GOMF	55	-0.654661	0.519618	0.0175313	0.180104	down	57176
GO:0042288	MHC class I protein binding	GOMF	8	-1.10781	0.330281	0.0176242	0.180104	down	925
GO:0031435	mitogen-activated protein kinase kinase kinase binding	GOMF	16	0.967874	2.63234	0.018085	0.180104	up	23328, 7048
GO:0008134	transcription factor binding	GOMF	439	-0.226178	0.797576	0.0181162	0.180104	down	7466, 9421, 2353, 2354, 5468, 2099, 5080
GO:0015278	calcium-release channel activity	GOMF	21	1.14892	3.15479	0.0181629	0.180104	up	6263
GO:0099604	ligand-gated calcium channel activity	GOMF	21	1.14892	3.15479	0.0181629	0.180104	up	6263
GO:0051339	regulation of lyase activity	GOBP	54	-0.562376	0.569853	0.0165698	0.180766	down	111, 153, 7466
GO:0007158	neuron cell-cell adhesion	GOBP	12	-1.03181	0.356361	0.0165907	0.180766	down	4815, 54413
GO:0007084	mitotic nuclear envelope reassembly	GOBP	10	-1.06726	0.343948	0.0165918	0.180766	down	4000
hsa00071	Fatty acid degradation	KEGG	27	-0.692216	0.500466	0.0219861	0.180963	down	30
GO:0000271	polysaccharide biosynthetic process	GOBP	75	-0.536112	0.585018	0.0166982	0.181128	down	178, 2997, 2645
GO:0010745	negative regulation of macrophage derived foam cell differentiation	GOBP	11	1.21147	3.35843	0.0167314	0.181128	up	9619, 5468
GO:0034220	ion transmembrane transport	GOBP	887	0.18968	1.20886	0.0167811	0.181128	up	27347, 23315, 23200, 9114, 57205, 9368, 2557, 8514, 54413, 5174, 2565, 2560, 7781, 57835, 10089, 6263, 56479, 30820, 2898, 3743, 121601
GO:0021514	ventral spinal cord interneuron differentiation	GOBP	8	1.26028	3.52641	0.0168188	0.181128	up	121643, 5080
GO:0036499	PERK-mediated unfolded protein response	GOBP	19	0.960478	2.61295	0.0168492	0.181128	up	NA
GO:0050953	sensory perception of light stimulus	GOBP	124	0.411334	1.50883	0.016916	0.181128	up	7466, 6004, 149461, 5145, 2070, 11081, 5080, 84694, 4070
GO:0043409	negative regulation of MAPK cascade	GOBP	125	-0.400038	0.670294	0.016921	0.181128	down	1843, 2629, 9368, 11221, 3976, 374403
GO:0051231	spindle elongation	GOBP	9	-1.15179	0.31607	0.0169252	0.181128	down	NA
GO:0031058	positive regulation of histone modification	GOBP	63	-0.52351	0.592438	0.0169521	0.181128	down	7936, 3976
GO:1901137	carbohydrate derivative biosynthetic process	GOBP	758	-0.198014	0.820358	0.0169952	0.181128	down	111, 633, 6185, 153, 7466, 55858, 4597, 10038, 26229, 80025, 285203, 56983, 1798, 419, 9942, 4907, 199857, 9348, 26289, 11081, 283417
GO:0030260	entry into host cell	GOBP	81	-0.475293	0.621703	0.0170195	0.181128	down	3949, 5806
GO:0044409	entry into host	GOBP	81	-0.475293	0.621703	0.0170195	0.181128	down	3949, 5806
GO:0051806	entry into cell of other organism involved in symbiotic interaction	GOBP	81	-0.475293	0.621703	0.0170195	0.181128	down	3949, 5806
GO:0051828	entry into other organism involved in symbiotic interaction	GOBP	81	-0.475293	0.621703	0.0170195	0.181128	down	3949, 5806
GO:0048596	embryonic camera-type eye morphogenesis	GOBP	19	0.918432	2.50536	0.0170681	0.181345	up	10818, 5080
GO:0005158	insulin receptor binding	GOMF	24	0.821934	2.2749	0.0186149	0.182415	up	10818, 220164
GO:0016835	carbon-oxygen lyase activity	GOMF	68	-0.560315	0.571029	0.0187725	0.182415	down	NA
GO:0016875	ligase activity, forming carbon-oxygen bonds	GOMF	56	-0.640813	0.526864	0.0189576	0.182415	down	57176
GO:0016876	ligase activity, forming aminoacyl-tRNA and related compounds	GOMF	56	-0.640813	0.526864	0.0189576	0.182415	down	57176
GO:0048642	negative regulation of skeletal muscle tissue development	GOBP	13	-0.967068	0.380196	0.0173693	0.18424	down	NA
GO:0021694	cerebellar Purkinje cell layer formation	GOBP	7	1.3123	3.71471	0.0174823	0.184829	up	NA
GO:0021702	cerebellar Purkinje cell differentiation	GOBP	7	1.3123	3.71471	0.0174823	0.184829	up	NA
917968	Phytanic acid peroxisomal oxidation	EHMN Pathway Gene	10	-0.933832	0.393045	0.0302876	0.185511	down	23600
GO:0035589	G-protein coupled purinergic nucleotide receptor signaling pathway	GOBP	10	-1.0256	0.35858	0.0176062	0.185833	down	286530, 29909
GO:0016125	sterol metabolic process	GOBP	106	-0.462357	0.629797	0.0176406	0.185891	down	3949, 4047, 4597, 4598, 9619, 27329
GO:0009060	aerobic respiration	GOBP	58	-0.598506	0.549632	0.0176889	0.186095	down	80025
GO:0070887	cellular response to chemical stimulus	GOBP	2530	-0.11498	0.891384	0.0177585	0.186311	down	111, 116138, 633, 25960, 4000, 5976, 3728, 1843, 23328, 7048, 10298, 10370, 6586, 5052, 79602, 5140, 5905, 23097, 3949, 2235, 23768, 54541, 9114, 7466, 10818, 25793, 2353, 252983, 644815, 5599, 51092, 2629, 84335, 93, 7538, 167465, 4599, 2537, 1240, 6649, 641, 147372, 2354, 23604, 64101, 6041, 2786, 5179, 355, 5753, 9636, 2560, 5468, 9148, 91543, 6263, 1644, 2099, 793, 56832, 6352, 2861, 128178, …
GO:0090175	regulation of establishment of planar polarity	GOBP	112	-0.433978	0.647927	0.0177846	0.186311	down	NA
GO:0006099	tricarboxylic acid cycle	GOBP	34	-0.778075	0.459289	0.0177963	0.186311	down	NA
GO:0046135	pyrimidine nucleoside catabolic process	GOBP	14	1.08674	2.96459	0.0178382	0.186445	up	1806, 4907
GO:0007100	mitotic centrosome separation	GOBP	9	-1.09941	0.333068	0.0178854	0.186635	down	64793
GO:0099003	vesicle-mediated transport in synapse	GOBP	91	0.517243	1.6774	0.0179513	0.18702	up	8676, 6616
GO:0043206	extracellular fibril organization	GOBP	10	-1.02248	0.3597	0.0181339	0.188616	down	NA
GO:1990351	transporter complex	GOCC	234	0.273256	1.31424	0.0470583	0.189905	up	11194, 2557, 8514, 6616, 2565, 2560, 6263, 56479, 30820, 2898, 3743
GO:0005088	Ras guanyl-nucleotide exchange factor activity	GOMF	198	0.332228	1.39407	0.0199623	0.190669	up	7410, 153, 10818, 3084, 25791
GO:2000344	positive regulation of acrosome reaction	GOBP	2	1.91546	6.79006	0.0183922	0.190924	up	NA
GO:0035970	peptidyl-threonine dephosphorylation	GOBP	9	-1.05598	0.347852	0.0184427	0.190924	down	1843, 54704
GO:0002067	glandular epithelial cell differentiation	GOBP	33	0.754726	2.12703	0.0184832	0.190924	up	51092, 5080
GO:0043507	positive regulation of JUN kinase activity	GOBP	62	0.573993	1.77534	0.0185029	0.190924	up	23328
GO:0032526	response to retinoic acid	GOBP	71	0.525291	1.69095	0.0185043	0.190924	up	1843, 5753, 5468
GO:0001780	neutrophil homeostasis	GOBP	7	-1.19581	0.302458	0.018585	0.19145	down	NA
GO:0046085	adenosine metabolic process	GOBP	9	1.24606	3.47662	0.018709	0.192418	up	4907
hsa00120	Primary bile acid biosynthesis	KEGG	7	-1.10001	0.332866	0.0244983	0.192792	down	23600
hsa04060	Cytokine-cytokine receptor interaction	KEGG	126	0.375633	1.45591	0.0252251	0.192792	up	7048, 93, 355, 3976, 56832, 6352
GO:0044272	sulfur compound biosynthetic process	GOBP	183	-0.34927	0.705202	0.0187844	0.192885	down	633, 54704, 26229, 9348, 11081, 27306, 54898
GO:0009110	vitamin biosynthetic process	GOBP	22	-0.832173	0.435103	0.0188184	0.192926	down	NA
GO:0050851	antigen receptor-mediated signaling pathway	GOBP	174	-0.347601	0.70638	0.0189967	0.194109	down	916, 3702, 915
GO:1903052	positive regulation of proteolysis involved in cellular protein catabolic process	GOBP	139	-0.36759	0.692401	0.019034	0.194109	down	2629
GO:0002790	peptide secretion	GOBP	159	0.36485	1.4403	0.0191095	0.194109	up	111, 252983, 51092, 93, 134, 6616, 6352, 2645
GO:0042590	antigen processing and presentation of exogenous peptide antigen via MHC class I	GOBP	47	-0.571	0.56496	0.0191135	0.194109	down	NA
GO:0046718	viral entry into host cell	GOBP	76	-0.473141	0.623042	0.0191426	0.194109	down	3949, 5806
GO:0022610	biological adhesion	GOBP	1452	-0.136944	0.872019	0.0191566	0.194109	down	55679, 23654, 3728, 22905, 7048, 10298, 10370, 5052, 5140, 5905, 51148, 23768, 79109, 10507, 29780, 120114, 4815, 129804, 1295, 25992, 4907, 55435, 54413, 27329, 149461, 355, 5314, 91543, 64919, 916, 342184, 925, 3702, 915, 56832, 27240, 4070, 79977, 6352, 114836, 79625
GO:1903364	positive regulation of cellular protein catabolic process	GOBP	151	-0.35372	0.702071	0.019208	0.194109	down	2629
GO:0002429	immune response-activating cell surface receptor signaling pathway	GOBP	252	-0.292485	0.746406	0.0192109	0.194109	down	7410, 916, 3702, 915
GO:0045761	regulation of adenylate cyclase activity	GOBP	43	-0.591929	0.553259	0.0192382	0.194109	down	111, 153, 7466
GO:1902622	regulation of neutrophil migration	GOBP	18	-0.829819	0.436128	0.0192804	0.194109	down	23604
GO:0000305	response to oxygen radical	GOBP	23	-0.784046	0.456555	0.0193031	0.194109	down	5052, 6649
GO:0002684	positive regulation of immune system process	GOBP	787	-0.184461	0.831553	0.0193144	0.194109	down	7048, 7410, 79109, 2353, 710, 1240, 23586, 23604, 9636, 3976, 91543, 1690, 916, 2099, 3702, 915, 56832, 6352, 114836
GO:0030199	collagen fibril organization	GOBP	34	-0.683833	0.504679	0.0193462	0.194109	down	NA
GO:0007155	cell adhesion	GOBP	1445	-0.136904	0.872054	0.0193786	0.194109	down	55679, 23654, 3728, 22905, 7048, 10298, 10370, 5052, 5140, 5905, 51148, 23768, 79109, 10507, 29780, 120114, 4815, 129804, 1295, 25992, 4907, 55435, 54413, 27329, 149461, 355, 5314, 91543, 64919, 916, 342184, 925, 3702, 915, 56832, 27240, 4070, 79977, 6352, 114836, 79625
GO:0050778	positive regulation of immune response	GOBP	540	-0.217047	0.804892	0.0193867	0.194109	down	7410, 710, 23586, 91543, 1690, 916, 2099, 3702, 915, 56832, 6352, 114836
GO:0071166	ribonucleoprotein complex localization	GOBP	116	-0.430487	0.650192	0.0194795	0.194734	down	5976, 23225
GO:0044839	cell cycle G2/M phase transition	GOBP	158	-0.338669	0.712718	0.0196034	0.195668	down	55215, 641
GO:0098805	whole membrane	GOCC	1310	-0.121283	0.885783	0.0487515	0.195745	down	1212, 22905, 7048, 6185, 3949, 51128, 5476, 23200, 9114, 1363, 57231, 55858, 53346, 51092, 125170, 2629, 4948, 9896, 9368, 9482, 130340, 355, 5174, 7781, 91543, 64518, 202915, 24141
GO:0006974	cellular response to DNA damage stimulus	GOBP	951	-0.180279	0.835037	0.0196582	0.195912	down	6749, 5976, 5422, 54541, 9960, 252983, 55215, 10038, 1647, 27343, 116028, 641, 80237, 84057, 9636, 26471, 2070
GO:0009799	specification of symmetry	GOBP	88	0.474149	1.60665	0.0197812	0.196832	up	7048, 10370, 9421, 93, 121643
GO:0033692	cellular polysaccharide biosynthetic process	GOBP	64	-0.557836	0.572447	0.0199631	0.198335	down	178, 2997, 2645
hsa04664	Fc epsilon RI signaling pathway	KEGG	58	0.534102	1.70592	0.0268818	0.198369	up	7410, 5599
GO:0010976	positive regulation of neuron projection development	GOBP	186	0.326861	1.38661	0.0203077	0.20107	up	23654, 10507, 9896, 5753, 9148, 3084, 79625
GO:0006733	oxidoreduction coenzyme metabolic process	GOBP	167	-0.384922	0.680504	0.0203286	0.20107	down	54541, 5224, 8514, 2645
GO:0051031	tRNA transport	GOBP	29	-0.708062	0.492598	0.0203322	0.20107	down	23225
GO:0031597	cytosolic proteasome complex	GOCC	11	-0.872992	0.4177	0.050331	0.201071	down	NA
GO:0045263	proton-transporting ATP synthase complex, coupling factor F(o)	GOCC	5	-1.13086	0.322757	0.0510554	0.201238	down	NA
GO:0005643	nuclear pore	GOCC	76	-0.441995	0.642753	0.0513564	0.201238	down	5905, 23225, 9961
GO:0044459	plasma membrane part	GOCC	2122	0.0993728	1.10448	0.0513663	0.201238	up	23654, 115207, 27347, 3728, 1212, 7048, 153, 79602, 3949, 9628, 11194, 23768, 9114, 10507, 10818, 1363, 8508, 10297, 4815, 93, 1240, 9619, 419, 9368, 23586, 2557, 9482, 3623, 201780, 27065, 2842, 8514, 64101, 2786, 54413, 149461, 134, 6616, 5145, 84628, 355, 5314, 5753, 5174, 2565, 2560, 7781, 9148, 5746, 57835, 3084, 10089, 916, 56479, 925, 30820, 3702, 2898, 29909, 374403, 84694, 915, 27240, 37…
GO:0001726	ruffle	GOCC	137	0.323757	1.38231	0.0513853	0.201238	up	9368, 23586, 5753
GO:0071944	cell periphery	GOCC	4500	0.0785666	1.08174	0.051734	0.20161	up	6236, 111, 55679, 23654, 633, 823, 25960, 115207, 27347, 3728, 1212, 7048, 7410, 153, 79602, 51148, 3949, 9628, 124997, 11194, 3700, 23768, 79109, 3321, 23200, 9114, 10507, 10818, 29780, 55080, 1363, 91947, 120114, 5333, 8508, 23108, 10297, 57205, 4815, 93, 11186, 2537, 1240, 9619, 419, 9368, 8676, 23586, 2557, 9482, 3623, 6004, 201780, 4907, 27065, 2842, 8514, 64101, 2786, 54413, 149461, 134, 51…
GO:0055012	ventricular cardiac muscle cell differentiation	GOBP	14	-0.92468	0.396658	0.0204184	0.201612	down	4000
GO:0034703	cation channel complex	GOCC	136	0.346954	1.41475	0.0522828	0.201796	up	8514, 6616, 6263, 56479, 30820, 3743
GO:0000775	chromosome, centromeric region	GOCC	191	-0.297114	0.742959	0.0522893	0.201796	down	5905, 124997, 5314
GO:0000819	sister chromatid segregation	GOBP	206	-0.324056	0.72321	0.0205062	0.201979	down	1843, 5905
GO:0051571	positive regulation of histone H3-K4 methylation	GOBP	11	-0.977917	0.376094	0.0205184	0.201979	down	7936
GO:0035358	regulation of peroxisome proliferator activated receptor signaling pathway	GOBP	8	-1.08336	0.338457	0.0206699	0.203159	down	10370
GO:0000075	cell cycle checkpoint	GOBP	202	-0.316353	0.728802	0.0208395	0.204461	down	1843, 55215, 1647, 641
GO:1901222	regulation of NIK/NF-kappaB signaling	GOBP	37	0.686389	1.98653	0.020866	0.204461	up	23328
GO:0044877	macromolecular complex binding	GOMF	1004	-0.146771	0.863492	0.0215977	0.204784	down	116138, 6749, 5976, 8518, 10370, 6185, 5422, 3949, 9960, 9114, 10818, 10391, 55080, 7936, 2353, 93, 9368, 55759, 147372, 6041, 55435, 121643, 27329, 134, 79734, 51654, 220164, 5174, 11082, 7125, 5468, 26471, 1690, 3084, 916, 2099, 5080, 56832, 79977
GO:1900006	positive regulation of dendrite development	GOBP	55	0.577308	1.78124	0.0210752	0.20595	up	9148, 3084
GO:0043433	negative regulation of sequence-specific DNA binding transcription factor activity	GOBP	104	-0.409707	0.663845	0.021082	0.20595	down	7466, 9421, 1240, 5314, 2099
GO:0019321	pentose metabolic process	GOBP	13	1.13726	3.11822	0.0211865	0.206414	up	9942
GO:0051348	negative regulation of transferase activity	GOBP	280	-0.265494	0.766827	0.0211937	0.206414	down	633, 1843, 23768, 25793, 64793, 1647, 2629, 84335, 7538, 9961, 11221, 64101, 51654, 5753, 5468
GO:0038128	ERBB2 signaling pathway	GOBP	30	0.740355	2.09668	0.021254	0.206688	up	5753, 3084
GO:0010642	negative regulation of platelet-derived growth factor receptor signaling pathway	GOBP	8	-1.07979	0.339667	0.0213319	0.207132	down	9368
GO:0006449	regulation of translational termination	GOBP	7	-1.17916	0.307538	0.0214408	0.207875	down	5976
GO:0016324	apical plasma membrane	GOCC	172	0.278114	1.32064	0.0542593	0.208387	up	27347, 9114, 9368, 5314, 5174, 57835
GO:0046033	AMP metabolic process	GOBP	19	1.03178	2.80606	0.0215409	0.208531	up	4907
GO:0002026	regulation of the force of heart contraction	GOBP	21	-0.787606	0.454933	0.0215764	0.208561	down	153
GO:0016209	antioxidant activity	GOMF	64	-0.566409	0.56756	0.0223596	0.210003	down	5052, 6649
GO:0099516	ion antiporter activity	GOMF	64	0.624111	1.86659	0.0226084	0.210003	up	23315, 57835
GO:0004126	cytidine deaminase activity	GOMF	3	-1.60409	0.201073	0.0226331	0.210003	down	NA
GO:0034244	negative regulation of transcription elongation from RNA polymerase II promoter	GOBP	8	-1.07703	0.340606	0.0218548	0.210632	down	7936
GO:0006418	tRNA aminoacylation for protein translation	GOBP	72	-0.605614	0.545739	0.0218562	0.210632	down	57176
GO:0000303	response to superoxide	GOBP	22	-0.786008	0.45566	0.0219316	0.211043	down	5052, 6649
GO:0098862	cluster of actin-based cell projections	GOCC	92	0.383155	1.46691	0.0555202	0.212204	up	9368, 5174
GO:0060191	regulation of lipase activity	GOBP	57	-0.523541	0.592419	0.0221536	0.212706	down	27329, 2099, 3702, 6352
GO:0090329	regulation of DNA-dependent DNA replication	GOBP	40	-0.610881	0.542872	0.0221707	0.212706	down	641
GO:0097440	apical dendrite	GOCC	10	0.980128	2.6648	0.0568768	0.215887	up	9148
GO:0032587	ruffle membrane	GOCC	63	0.447224	1.56396	0.0570268	0.215887	up	23586
GO:0008514	organic anion transmembrane transporter activity	GOMF	73	0.555818	1.74337	0.0234555	0.21609	up	57835
GO:0090201	negative regulation of release of cytochrome c from mitochondria	GOBP	9	-1.03343	0.355786	0.0226131	0.216628	down	4000
GO:0001736	establishment of planar polarity	GOBP	122	-0.405034	0.666954	0.0227484	0.216922	down	NA
GO:0007164	establishment of tissue polarity	GOBP	122	-0.405034	0.666954	0.0227484	0.216922	down	NA
GO:0043651	linoleic acid metabolic process	GOBP	9	-1.03272	0.356037	0.0227543	0.216922	down	3992, 54898
GO:0005978	glycogen biosynthetic process	GOBP	47	-0.615137	0.540567	0.0228126	0.216922	down	178, 2997, 2645
GO:0009250	glucan biosynthetic process	GOBP	47	-0.615137	0.540567	0.0228126	0.216922	down	178, 2997, 2645
GO:0032607	interferon-alpha production	GOBP	21	0.945854	2.57501	0.022956	0.217963	up	23586
917974	Purine metabolism	EHMN Pathway Gene	141	0.35085	1.42027	0.0431596	0.218739	up	5140, 5422, 23200, 9114, 57205, 27343, 4907, 5137, 5145, 26289
917984	Urea cycle and metabolism of arginine, proline, glutamate, aspartate and asparagine	EHMN Pathway Gene	36	-0.539192	0.583219	0.0476042	0.218739	down	8659
917980	TCA cycle	EHMN Pathway Gene	16	-0.730845	0.481502	0.0491047	0.218739	down	NA
GO:0005791	rough endoplasmic reticulum	GOCC	51	-0.467773	0.626395	0.0582014	0.21929	down	6185
GO:0042533	tumor necrosis factor biosynthetic process	GOBP	12	-0.936701	0.391919	0.0231659	0.219308	down	NA
GO:0042534	regulation of tumor necrosis factor biosynthetic process	GOBP	12	-0.936701	0.391919	0.0231659	0.219308	down	NA
GO:0005583	fibrillar collagen trimer	GOCC	15	-0.850925	0.42702	0.0589203	0.219827	down	NA
GO:0098643	banded collagen fibril	GOCC	15	-0.850925	0.42702	0.0589203	0.219827	down	NA
GO:0030660	Golgi-associated vesicle membrane	GOCC	44	-0.509171	0.600994	0.0591855	0.219827	down	1212
GO:0000785	chromatin	GOCC	312	-0.205724	0.814058	0.0594501	0.219827	down	116138, 5976, 10370, 5422, 9960, 58516, 2099, 5080
GO:0015780	nucleotide-sugar transport	GOBP	12	1.21587	3.37323	0.0232641	0.219914	up	NA
GO:0070169	positive regulation of biomineral tissue development	GOBP	31	0.720381	2.05522	0.0233307	0.22022	up	93
GO:0005782	peroxisomal matrix	GOCC	37	-0.543934	0.58046	0.0601903	0.220513	down	30, 23600
GO:0031907	microbody lumen	GOCC	37	-0.543934	0.58046	0.0601903	0.220513	down	30, 23600
GO:0000086	G2/M transition of mitotic cell cycle	GOBP	154	-0.333138	0.716671	0.023594	0.222378	down	55215, 641
GO:0002716	negative regulation of natural killer cell mediated immunity	GOBP	2	-1.58972	0.203982	0.0236855	0.22281	down	NA
GO:0019068	virion assembly	GOBP	41	-0.693977	0.499585	0.023709	0.22281	down	NA
hsa04520	Adherens junction	KEGG	69	0.480165	1.61634	0.0312413	0.222855	up	7048
GO:0004523	RNA-DNA hybrid ribonuclease activity	GOMF	5	-1.23602	0.290539	0.0243976	0.223187	down	NA
GO:0031344	regulation of cell projection organization	GOBP	471	0.212533	1.23681	0.0238682	0.223428	up	23654, 6586, 115704, 10507, 25793, 23108, 9896, 54413, 79734, 6616, 5753, 9148, 3084, 25791, 4070, 79625
GO:0030810	positive regulation of nucleotide biosynthetic process	GOBP	62	-0.510001	0.600495	0.0238792	0.223428	down	111, 153, 7466
GO:1900373	positive regulation of purine nucleotide biosynthetic process	GOBP	62	-0.510001	0.600495	0.0238792	0.223428	down	111, 153, 7466
GO:0004033	aldo-keto reductase (NADP) activity	GOMF	10	-1.02968	0.35712	0.0246788	0.22418	down	8514
GO:0031343	positive regulation of cell killing	GOBP	26	-0.762918	0.466304	0.0240208	0.224376	down	114836
GO:0021903	rostrocaudal neural tube patterning	GOBP	6	1.33342	3.794	0.0240878	0.224376	up	5080
GO:0051193	regulation of cofactor metabolic process	GOBP	49	-0.568212	0.566538	0.0241201	0.224376	down	54704, 54541, 5224, 2645
GO:0051196	regulation of coenzyme metabolic process	GOBP	49	-0.568212	0.566538	0.0241201	0.224376	down	54704, 54541, 5224, 2645
GO:0045321	leukocyte activation	GOBP	593	-0.199272	0.819327	0.0241857	0.224493	down	7048, 79109, 25793, 3623, 355, 91543, 64919, 916, 925, 3702, 374403, 915, 56832, 27240, 671, 6352, 114836
GO:0022617	extracellular matrix disassembly	GOBP	64	-0.49788	0.607818	0.0242025	0.224493	down	823
GO:0003207	cardiac chamber formation	GOBP	10	-1.02542	0.358645	0.0242531	0.224494	down	9421
GO:0006956	complement activation	GOBP	26	-0.790907	0.453433	0.0242724	0.224494	down	710
GO:0019430	removal of superoxide radicals	GOBP	18	-0.82341	0.438932	0.0243788	0.224864	down	5052, 6649
GO:1903321	negative regulation of protein modification by small protein conjugation or removal	GOBP	113	-0.381964	0.68252	0.0243988	0.224864	down	9636
GO:0010743	regulation of macrophage derived foam cell differentiation	GOBP	20	0.916085	2.49948	0.0244361	0.224864	up	9619, 5468
GO:0007159	leukocyte cell-cell adhesion	GOBP	382	-0.24049	0.786242	0.0244524	0.224864	down	7048, 51148, 79109, 10507, 4907, 355, 91543, 64919, 916, 925, 3702, 915, 56832, 27240, 6352, 114836
GO:0046688	response to copper ion	GOBP	15	-0.860851	0.422802	0.0244913	0.2249	down	6649
GO:0021537	telencephalon development	GOBP	167	0.338325	1.4026	0.0245769	0.225364	up	64919, 3084, 5080
GO:0016358	dendrite development	GOBP	174	0.339055	1.40362	0.0247106	0.225435	up	10298, 10507, 54413, 9148, 3084, 342184, 25791
GO:1902275	regulation of chromatin organization	GOBP	119	-0.381173	0.683059	0.0247216	0.225435	down	7936, 5599, 3976
GO:0021670	lateral ventricle development	GOBP	11	1.07848	2.9402	0.0247223	0.225435	up	NA
GO:0007399	nervous system development	GOBP	1950	0.119003	1.12637	0.0247475	0.225435	up	23654, 25960, 7048, 10298, 6586, 124997, 23768, 54541, 79109, 9114, 10507, 10818, 26227, 25793, 2353, 29777, 5324, 23108, 4669, 4815, 9896, 9368, 2557, 3623, 11221, 686, 80237, 121643, 54413, 134, 5179, 6616, 84628, 355, 51654, 5753, 3976, 2560, 5468, 9148, 27111, 64919, 3084, 342184, 5080, 84694, 25791, 79977, 2792, 79625
GO:0060249	anatomical structure homeostasis	GOBP	297	-0.270081	0.763318	0.02476	0.225435	down	27347, 5976, 5052, 5422, 340547
GO:0071600	otic vesicle morphogenesis	GOBP	8	1.20638	3.34135	0.0248586	0.225897	up	NA
GO:0036503	ERAD pathway	GOBP	99	-0.455206	0.634317	0.0248936	0.225897	down	7466
GO:0030111	regulation of Wnt signaling pathway	GOBP	287	-0.268727	0.764352	0.0249161	0.225897	down	8994, 3728, 10297, 3489
GO:0033700	phospholipid efflux	GOBP	7	1.40841	4.08943	0.0249846	0.226198	up	9619
GO:0005887	integral component of plasma membrane	GOCC	1033	0.120078	1.12758	0.0621338	0.226589	up	23654, 7048, 153, 3949, 23768, 10507, 10818, 4815, 93, 1240, 9619, 419, 2557, 9482, 201780, 2842, 8514, 54413, 134, 6616, 355, 2560, 7781, 5746, 57835, 3084, 10089, 916, 56479, 925, 30820, 2898, 29909, 27240, 3743, 4070, 671, 2861, 3269
900982	T Helper Cell Surface Molecules	Biocarta Pathway	10	-1.25147	0.286084	0.00433847	0.227754	down	916, 915
900860	Extrinsic Prothrombin Activation Pathway	Biocarta Pathway	10	1.3937	4.02974	0.00550269	0.227754	up	462
900905	MAPKinase Signaling Pathway	Biocarta Pathway	82	0.595837	1.81455	0.00664124	0.227754	up	2353, 5599
900799	Agrin in Postsynaptic Differentiation	Biocarta Pathway	30	0.868722	2.38386	0.0096572	0.227754	up	10298, 5599, 3084
900901	Lck and Fyn tyrosine kinases in initiation of TCR Activation	Biocarta Pathway	8	-1.23607	0.290524	0.0106855	0.227754	down	916, 915
900802	ALK in cardiac myocytes	Biocarta Pathway	34	0.805229	2.23721	0.0117047	0.227754	up	7048
900824	CDK Regulation of DNA Replication	Biocarta Pathway	17	-0.942393	0.389694	0.011997	0.227754	down	NA
900793	Activation of Csk by cAMP-dependent Protein Kinase Inhibits Signaling through the T Cell Receptor	Biocarta Pathway	16	-0.958516	0.383462	0.0125072	0.227754	down	916, 915, 2792
900964	Role of Parkin in the Ubiquitin-Proteasomal Pathway	Biocarta Pathway	7	-1.26899	0.281115	0.0125894	0.227754	down	2861
GO:0045927	positive regulation of growth	GOBP	171	0.329685	1.39053	0.0252993	0.228725	up	7048, 7466, 10507, 3084
GO:0072401	signal transduction involved in DNA integrity checkpoint	GOBP	50	-0.547974	0.57812	0.0255826	0.230638	down	1647
GO:0072422	signal transduction involved in DNA damage checkpoint	GOBP	50	-0.547974	0.57812	0.0255826	0.230638	down	1647
GO:1990542	mitochondrial transmembrane transport	GOBP	55	-0.563016	0.569489	0.0256893	0.231275	down	NA
GO:0015294	solute:cation symporter activity	GOMF	77	0.552414	1.73744	0.0257141	0.231963	up	201780, 57835
GO:1904950	negative regulation of establishment of protein localization	GOBP	141	-0.342273	0.710155	0.0258528	0.232324	down	5905, 10961, 10297, 9368, 91543, 374403
GO:0034613	cellular protein localization	GOBP	1426	-0.12791	0.879932	0.025878	0.232324	down	10628, 4000, 3728, 6207, 1212, 5052, 115704, 5905, 51128, 5476, 25793, 1363, 10961, 65055, 252983, 5599, 26229, 10297, 125170, 9368, 8676, 23586, 9482, 130340, 8514, 64101, 55435, 134, 55531, 5174, 3976, 64108, 3084, 2099, 2898, 5080, 374403
GO:0043274	phospholipase binding	GOMF	12	-0.929756	0.39465	0.0259367	0.232357	down	NA
GO:0042753	positive regulation of circadian rhythm	GOBP	8	1.2	3.32013	0.0259739	0.232812	up	NA
GO:0002438	acute inflammatory response to antigenic stimulus	GOBP	12	1.03764	2.82256	0.0260267	0.232812	up	462
GO:0042102	positive regulation of T cell proliferation	GOBP	55	-0.523597	0.592386	0.0260411	0.232812	down	916, 6352
GO:0002768	immune response-regulating cell surface receptor signaling pathway	GOBP	279	-0.265024	0.767187	0.0261372	0.232914	down	7410, 2353, 5599, 916, 3702, 915
GO:0030433	ER-associated ubiquitin-dependent protein catabolic process	GOBP	72	-0.492113	0.611333	0.0261404	0.232914	down	7466
GO:0031647	regulation of protein stability	GOBP	178	-0.315277	0.729586	0.0261687	0.232914	down	5476, 9960, 7466, 25793, 4047, 252983, 55531
GO:0021511	spinal cord patterning	GOBP	16	0.952766	2.59287	0.0261973	0.232914	up	121643, 5080
GO:0006457	protein folding	GOBP	184	-0.317813	0.727739	0.026261	0.233157	down	7466, 10961
GO:0042306	regulation of protein import into nucleus	GOBP	146	-0.341153	0.71095	0.0263774	0.233693	down	3728, 5052, 10297, 9368, 23586, 374403
GO:0050865	regulation of cell activation	GOBP	369	-0.235611	0.790088	0.026394	0.233693	down	7048, 79109, 25793, 3623, 355, 916, 374403, 915, 27240, 671, 6352
GO:0045026	plasma membrane fusion	GOBP	25	0.816467	2.26249	0.0265255	0.234534	up	8676, 6616
GO:0043044	ATP-dependent chromatin remodeling	GOBP	52	-0.540012	0.582742	0.0265861	0.234746	down	NA
GO:0010737	protein kinase A signaling	GOBP	15	0.949965	2.58562	0.0267672	0.234817	up	NA
GO:0043038	amino acid activation	GOBP	75	-0.576127	0.562071	0.0268315	0.234817	down	57176
GO:1904589	regulation of protein import	GOBP	148	-0.337887	0.713276	0.0268556	0.234817	down	3728, 5052, 10297, 9368, 23586, 374403
GO:0001947	heart looping	GOBP	41	0.623741	1.86589	0.0269412	0.234817	up	7048, 9421, 121643
GO:0071450	cellular response to oxygen radical	GOBP	19	-0.795889	0.45118	0.0269747	0.234817	down	5052, 6649
GO:0071451	cellular response to superoxide	GOBP	19	-0.795889	0.45118	0.0269747	0.234817	down	5052, 6649
GO:0010830	regulation of myotube differentiation	GOBP	33	-0.645161	0.524578	0.0270317	0.234817	down	NA
GO:0043901	negative regulation of multi-organism process	GOBP	95	0.448491	1.56595	0.0270329	0.234817	up	7538, 4599, 6041, 5806, 9636, 91543, 27306, 6352
GO:0006977	DNA damage response, signal transduction by p53 class mediator resulting in cell cycle arrest	GOBP	44	-0.564146	0.568846	0.0270407	0.234817	down	1647
GO:0021591	ventricular system development	GOBP	24	0.785223	2.1929	0.0270769	0.234817	up	NA
GO:0007420	brain development	GOBP	504	0.199455	1.22074	0.0270834	0.234817	up	23654, 7048, 54541, 79109, 9114, 10818, 26227, 4669, 355, 51654, 9148, 64919, 3084, 5080, 79977
GO:0032536	regulation of cell projection size	GOBP	8	1.19377	3.29948	0.0271022	0.234817	up	NA
GO:0031346	positive regulation of cell projection organization	GOBP	243	0.274983	1.31651	0.0271407	0.234817	up	23654, 10507, 9896, 79734, 5753, 9148, 3084, 79625
GO:0072431	signal transduction involved in mitotic G1 DNA damage checkpoint	GOBP	45	-0.558428	0.572108	0.027142	0.234817	down	1647
GO:1902400	intracellular signal transduction involved in G1 DNA damage checkpoint	GOBP	45	-0.558428	0.572108	0.027142	0.234817	down	1647
GO:0097060	synaptic membrane	GOCC	181	0.262366	1.3	0.0649562	0.2358	up	115207, 1363, 8508, 2557, 27065, 64101, 134, 6616, 2565, 2560, 9148, 2898
GO:1903037	regulation of leukocyte cell-cell adhesion	GOBP	231	-0.294213	0.745118	0.0274503	0.236945	down	7048, 79109, 916, 915, 27240, 6352
GO:0072529	pyrimidine-containing compound catabolic process	GOBP	31	0.797556	2.22011	0.0274617	0.236945	up	1806, 4907
GO:0030224	monocyte differentiation	GOBP	21	0.827593	2.28781	0.0275486	0.237058	up	5468
GO:1903131	mononuclear cell differentiation	GOBP	21	0.827593	2.28781	0.0275486	0.237058	up	5468
882874	Nicotinic acetylcholine receptor signaling pathway	Panther Pathway	58	0.52045	1.68278	0.0273946	0.237419	up	59, 8676, 6616
GO:0044438	microbody part	GOCC	98	-0.378458	0.684917	0.0662031	0.237959	down	30, 23600
GO:0044439	peroxisomal part	GOCC	98	-0.378458	0.684917	0.0662031	0.237959	down	30, 23600
GO:1902495	transmembrane transporter complex	GOCC	229	0.255392	1.29097	0.066449	0.237959	up	11194, 2557, 8514, 6616, 2565, 2560, 6263, 56479, 30820, 2898, 3743
GO:0015293	symporter activity	GOMF	113	0.440239	1.55308	0.0267503	0.238005	up	201780, 57835
GO:0006356	regulation of transcription from RNA polymerase I promoter	GOBP	22	-0.777265	0.459661	0.0277135	0.238158	down	NA
GO:0032717	negative regulation of interleukin-8 production	GOBP	12	-0.916559	0.399893	0.0277544	0.238191	down	671
GO:0006081	cellular aldehyde metabolic process	GOBP	53	-0.578684	0.560636	0.0279016	0.239135	down	5224
GO:0001906	cell killing	GOBP	56	-0.531073	0.587974	0.0280124	0.239765	down	5052, 114836
GO:1903322	positive regulation of protein modification by small protein conjugation or removal	GOBP	161	-0.325872	0.721898	0.0280565	0.239823	down	7466, 91947, 55215
GO:0098609	cell-cell adhesion	GOBP	887	-0.154451	0.856886	0.028243	0.240018	down	55679, 23654, 3728, 22905, 7048, 10298, 10370, 5052, 5905, 51148, 79109, 10507, 120114, 4815, 4907, 54413, 149461, 355, 5314, 91543, 64919, 916, 925, 3702, 915, 56832, 27240, 4070, 6352, 114836
GO:0006096	glycolytic process	GOBP	69	-0.493417	0.610537	0.0282451	0.240018	down	54541, 5224, 2645
GO:0033604	negative regulation of catecholamine secretion	GOBP	10	1.18759	3.27916	0.0282555	0.240018	up	NA
GO:0030038	contractile actin filament bundle assembly	GOBP	71	0.488076	1.62918	0.028266	0.240018	up	4070
GO:0043149	stress fiber assembly	GOBP	71	0.488076	1.62918	0.028266	0.240018	up	4070
GO:0098641	cadherin binding involved in cell-cell adhesion	GOMF	219	-0.273295	0.760869	0.02718	0.240183	down	3728, 22905, 10298, 5052, 5905
GO:0071218	cellular response to misfolded protein	GOBP	16	-0.825223	0.438137	0.0284354	0.240657	down	NA
GO:0001909	leukocyte mediated cytotoxicity	GOBP	47	-0.559866	0.571285	0.0284401	0.240657	down	5052, 114836
GO:0030299	intestinal cholesterol absorption	GOBP	3	-1.39852	0.246961	0.0285194	0.240657	down	3949
GO:0098856	intestinal lipid absorption	GOBP	3	-1.39852	0.246961	0.0285194	0.240657	down	3949
GO:0006027	glycosaminoglycan catabolic process	GOBP	49	-0.554229	0.574515	0.0285284	0.240657	down	633, 4669, 11081
GO:1901224	positive regulation of NIK/NF-kappaB signaling	GOBP	27	0.753108	2.12359	0.0285867	0.240833	up	23328
GO:0003824	catalytic activity	GOMF	6898	-0.0839691	0.91946	0.0274548	0.240971	down	6236, 111, 178, 9791, 823, 4705, 27347, 5976, 51676, 8659, 1843, 64943, 7048, 10298, 6185, 54878, 54704, 5052, 5140, 2997, 5422, 165, 4668, 23097, 51128, 827, 5476, 11194, 51070, 2235, 51295, 9960, 60468, 23200, 7920, 9114, 5224, 10818, 26227, 25793, 1363, 4047, 219743, 5333, 5599, 10295, 30, 4597, 3992, 9666, 10038, 60528, 4126, 26229, 81844, 4669, 57205, 26151, 8731, 3797, 57176, 80025, 2629, 1…
GO:0015031	protein transport	GOBP	1503	-0.121475	0.885614	0.0286693	0.241212	down	10628, 111, 4000, 3728, 6207, 1212, 5052, 115704, 5905, 51128, 5476, 23225, 9114, 25793, 57231, 10961, 252983, 51092, 26229, 10297, 125170, 93, 9961, 9368, 8676, 23586, 9482, 130340, 55435, 134, 10758, 6616, 55531, 5174, 64108, 91543, 3084, 53353, 2898, 374403, 6352, 2645
GO:0008170	N-methyltransferase activity	GOMF	123	0.487635	1.62846	0.0277133	0.241607	up	8731
GO:0019201	nucleotide kinase activity	GOMF	21	0.854002	2.34903	0.0280384	0.242118	up	26289
GO:1990381	ubiquitin-specific protease binding	GOMF	9	-1.01308	0.363097	0.0283819	0.242118	down	NA
GO:0005024	transforming growth factor beta-activated receptor activity	GOMF	14	1.13021	3.09632	0.0284325	0.242118	up	7048
GO:0030551	cyclic nucleotide binding	GOMF	29	0.761229	2.14091	0.0285174	0.242118	up	NA
GO:0031629	synaptic vesicle fusion to presynaptic active zone membrane	GOBP	14	0.965157	2.6252	0.0289176	0.242667	up	8676, 6616
GO:0099500	vesicle fusion to plasma membrane	GOBP	14	0.965157	2.6252	0.0289176	0.242667	up	8676, 6616
GO:0005686	U2 snRNP	GOCC	11	-0.828347	0.43677	0.0687025	0.243717	down	NA
GO:0002080	acrosomal membrane	GOCC	12	-0.801787	0.448527	0.0689616	0.243717	down	64518
GO:0005758	mitochondrial intermembrane space	GOCC	55	-0.44712	0.639467	0.0689766	0.243717	down	10628, 80025, 25996
GO:0030511	positive regulation of transforming growth factor beta receptor signaling pathway	GOBP	18	-0.787692	0.454893	0.0291441	0.24393	down	10370
GO:1903846	positive regulation of cellular response to transforming growth factor beta stimulus	GOBP	18	-0.787692	0.454893	0.0291441	0.24393	down	10370
GO:0031571	mitotic G1 DNA damage checkpoint	GOBP	51	-0.527181	0.590267	0.0293736	0.244314	down	1647
GO:0044819	mitotic G1/S transition checkpoint	GOBP	52	-0.527181	0.590267	0.0293736	0.244314	down	1647
GO:1902581	multi-organism cellular localization	GOBP	56	-0.509728	0.600659	0.0293984	0.244314	down	23225
GO:1902583	multi-organism intracellular transport	GOBP	56	-0.509728	0.600659	0.0293984	0.244314	down	23225
GO:0046949	fatty-acyl-CoA biosynthetic process	GOBP	30	-0.645579	0.524359	0.0294614	0.244314	down	54898
GO:0032026	response to magnesium ion	GOBP	13	0.990144	2.69162	0.0294865	0.244314	up	6263
GO:0035338	long-chain fatty-acyl-CoA biosynthetic process	GOBP	29	-0.654229	0.519843	0.0295142	0.244314	down	54898
GO:0050804	modulation of synaptic transmission	GOBP	224	0.292313	1.33952	0.0295388	0.244314	up	54413, 134, 6616, 9148, 793, 2898, 3269
GO:0003143	embryonic heart tube morphogenesis	GOBP	47	0.583402	1.79212	0.0295998	0.244314	up	7048, 9421, 121643
GO:0032785	negative regulation of DNA-templated transcription, elongation	GOBP	10	-1.00184	0.367202	0.0296064	0.244314	down	7936
GO:0072395	signal transduction involved in cell cycle checkpoint	GOBP	51	-0.531163	0.587921	0.029608	0.244314	down	1647
GO:0003997	acyl-CoA oxidase activity	GOMF	9	-1.2137	0.297097	0.0290085	0.244689	down	30
GO:0002757	immune response-activating signal transduction	GOBP	401	-0.227726	0.796342	0.0297107	0.244746	down	7410, 23586, 91543, 916, 2099, 3702, 915
GO:0006636	unsaturated fatty acid biosynthetic process	GOBP	44	-0.605619	0.545736	0.0297366	0.244746	down	3992, 127281, 27306, 54898
GO:0043902	positive regulation of multi-organism process	GOBP	125	-0.356564	0.700078	0.0298467	0.245339	down	23328, 7936, 6352
GO:0031570	DNA integrity checkpoint	GOBP	139	-0.348259	0.705916	0.0300179	0.245748	down	55215, 1647, 641
GO:0030855	epithelial cell differentiation	GOBP	380	0.229342	1.25777	0.0300319	0.245748	up	10628, 59, 10818, 51092, 93, 7538, 9368, 5753, 3976, 5468, 64919, 57835, 3084, 2099, 340547, 5080, 79977
GO:0009581	detection of external stimulus	GOBP	83	0.464539	1.59128	0.030049	0.245748	up	3728, 134, 5145, 84694, 2792
GO:0051299	centrosome separation	GOBP	11	-0.999777	0.367961	0.0301138	0.245748	down	64793
GO:0045742	positive regulation of epidermal growth factor receptor signaling pathway	GOBP	24	0.80116	2.22812	0.0301185	0.245748	up	134, 5753, 9148
GO:0007253	cytoplasmic sequestering of NF-kappaB	GOBP	6	-1.13704	0.320768	0.0301416	0.245748	down	NA
GO:1901186	positive regulation of ERBB signaling pathway	GOBP	25	0.786335	2.19534	0.0301641	0.245748	up	134, 5753, 9148
GO:0031324	negative regulation of cellular metabolic process	GOBP	1968	-0.111658	0.89435	0.0303925	0.247295	down	10628, 4782, 633, 8994, 27347, 5976, 6207, 1843, 10370, 165, 57467, 124997, 3700, 23768, 54541, 9960, 60468, 7466, 9421, 10507, 25793, 7936, 64793, 1647, 2629, 3486, 84335, 93, 710, 7538, 167465, 2537, 9961, 58189, 9368, 5268, 641, 3623, 11221, 10865, 2354, 221476, 64101, 55435, 63898, 5806, 51654, 5753, 9636, 3976, 5468, 3084, 462, 2099, 5080, 374403, 6352, 2645
GO:0006085	acetyl-CoA biosynthetic process	GOBP	23	-0.817208	0.441663	0.0305883	0.248574	down	54704
GO:0002724	regulation of T cell cytokine production	GOBP	15	0.957098	2.60413	0.0306858	0.248753	up	91543
GO:0030073	insulin secretion	GOBP	132	0.36887	1.4461	0.0306878	0.248753	up	111, 252983, 51092, 93, 6616, 6352, 2645
GO:0051569	regulation of histone H3-K4 methylation	GOBP	19	-0.781312	0.457805	0.0309223	0.249495	down	7936
GO:0001704	formation of primary germ layer	GOBP	92	-0.408763	0.664472	0.0309575	0.249495	down	1843, 9421, 1295
GO:0072413	signal transduction involved in mitotic cell cycle checkpoint	GOBP	48	-0.541939	0.58162	0.031009	0.249495	down	1647
GO:1902402	signal transduction involved in mitotic DNA damage checkpoint	GOBP	48	-0.541939	0.58162	0.031009	0.249495	down	1647
GO:1902403	signal transduction involved in mitotic DNA integrity checkpoint	GOBP	48	-0.541939	0.58162	0.031009	0.249495	down	1647
GO:0002437	inflammatory response to antigenic stimulus	GOBP	24	0.782778	2.18754	0.0310626	0.249495	up	462
GO:0009108	coenzyme biosynthetic process	GOBP	158	-0.3656	0.69378	0.0310798	0.249495	down	54704, 80025, 54898
GO:0016925	protein sumoylation	GOBP	121	-0.385195	0.680318	0.0310898	0.249495	down	5905, 23225, 641
hsa00562	Inositol phosphate metabolism	KEGG	51	0.538009	1.71259	0.0361482	0.249539	up	5333
GO:0000313	organellar ribosome	GOCC	78	-0.413897	0.661069	0.0724416	0.250417	down	65003
GO:0005761	mitochondrial ribosome	GOCC	78	-0.413897	0.661069	0.0724416	0.250417	down	65003
GO:0005682	U5 snRNP	GOCC	10	-0.848332	0.428128	0.0728136	0.250417	down	NA
GO:0031252	cell leading edge	GOCC	312	0.202388	1.22432	0.0728586	0.250417	up	59, 29780, 10297, 9368, 23586, 27329, 134, 5753, 3084, 24141
GO:0005801	cis-Golgi network	GOCC	35	0.550804	1.73465	0.0731776	0.250417	up	26229
GO:0098794	postsynapse	GOCC	261	0.22145	1.24789	0.073293	0.250417	up	115207, 2557, 27065, 8514, 64101, 54413, 134, 2565, 2560, 9148, 2898
GO:0008328	ionotropic glutamate receptor complex	GOCC	36	0.618492	1.85613	0.0733927	0.250417	up	2898
GO:0098878	neurotransmitter receptor complex	GOCC	36	0.618492	1.85613	0.0733927	0.250417	up	2898
GO:0008233	peptidase activity	GOMF	612	-0.208856	0.811512	0.0300669	0.250488	down	823, 54878, 165, 827, 5476, 9960, 1363, 219743, 10404, 155185, 145814, 8749, 84000
GO:0005548	phospholipid transporter activity	GOMF	44	0.679616	1.97312	0.0300817	0.250488	up	23200, 57205, 9619, 121601
GO:0032039	integrator complex	GOCC	11	-0.817492	0.441538	0.0737744	0.250644	down	NA
GO:0030516	regulation of axon extension	GOBP	82	0.458277	1.58135	0.0313414	0.250933	up	10507, 3084
GO:0006757	ATP generation from ADP	GOBP	70	-0.481681	0.617744	0.0313471	0.250933	down	54541, 5224, 2645
GO:0048588	developmental cell growth	GOBP	171	0.330254	1.39132	0.0314087	0.251114	up	7048, 6586, 10507, 54413, 3084
GO:0000185	activation of MAPKKK activity	GOBP	11	-0.929321	0.394822	0.0315178	0.251672	down	1647
GO:0044703	multi-organism reproductive process	GOBP	569	0.18109	1.19852	0.0315589	0.251688	up	7048, 79602, 124997, 5224, 2353, 80025, 4948, 2354, 80237, 8900, 3976, 9148, 64518, 8749, 2099, 27306, 84694, 283417, 374768
GO:0070011	peptidase activity, acting on L-amino acid peptides	GOMF	582	-0.211705	0.809203	0.0305421	0.252702	down	823, 54878, 165, 827, 5476, 9960, 1363, 219743, 10404, 155185, 145814, 8749, 84000
GO:0001191	transcriptional repressor activity, RNA polymerase II transcription factor binding	GOMF	56	-0.508237	0.601555	0.0307502	0.252814	down	10370, 163732
GO:0071889	14-3-3 protein binding	GOMF	16	-0.820142	0.440369	0.0310679	0.253819	down	54541, 7538
GO:0031256	leading edge membrane	GOCC	105	0.332038	1.39381	0.075273	0.253991	up	10297, 23586, 134, 3084, 24141
GO:0031234	extrinsic component of cytoplasmic side of plasma membrane	GOCC	82	-0.356431	0.700171	0.0753986	0.253991	down	9628, 8514, 2786, 5753, 30820, 3702, 2792
GO:1902911	protein kinase complex	GOCC	87	0.372927	1.45198	0.0758634	0.254478	up	7048
GO:0071391	cellular response to estrogen stimulus	GOBP	7	-1.07627	0.340866	0.032001	0.25468	down	2099
GO:0009152	purine ribonucleotide biosynthetic process	GOBP	197	-0.322609	0.724257	0.0320365	0.25468	down	111, 153, 7466, 80025, 26289
GO:0016052	carbohydrate catabolic process	GOBP	132	-0.366713	0.693009	0.032053	0.25468	down	178, 4668, 54541, 5224, 4126, 9942, 2645
GO:0060042	retina morphogenesis in camera-type eye	GOBP	36	0.667208	1.94879	0.0321233	0.254924	up	121643, 793
GO:1905269	positive regulation of chromatin organization	GOBP	70	-0.456673	0.633387	0.0321856	0.255103	down	7936, 3976
GO:0051788	response to misfolded protein	GOBP	18	-0.793338	0.452332	0.0322694	0.255453	down	NA
GO:1903205	regulation of hydrogen peroxide-induced cell death	GOBP	23	-0.746273	0.47413	0.0323212	0.255548	down	2861
GO:0048532	anatomical structure arrangement	GOBP	14	0.949629	2.58475	0.0323964	0.255745	up	NA
GO:0042036	negative regulation of cytokine biosynthetic process	GOBP	22	-0.76034	0.467508	0.0324873	0.255745	down	7538, 3623
GO:0008360	regulation of cell shape	GOBP	111	-0.362759	0.695754	0.0325212	0.255745	down	23654, 8994, 10507, 29780, 9368, 1690
GO:0019362	pyridine nucleotide metabolic process	GOBP	140	-0.377005	0.685913	0.0325547	0.255745	down	54541, 5224, 8514, 2645
GO:0046496	nicotinamide nucleotide metabolic process	GOBP	140	-0.377005	0.685913	0.0325547	0.255745	down	54541, 5224, 8514, 2645
GO:0032637	interleukin-8 production	GOBP	46	-0.542724	0.581163	0.0326172	0.255745	down	23586, 671
GO:0070286	axonemal dynein complex assembly	GOBP	18	0.859034	2.36088	0.0326246	0.255745	up	NA
GO:0048038	quinone binding	GOMF	12	-0.934697	0.392705	0.0315689	0.2563	down	84439
GO:0034976	response to endoplasmic reticulum stress	GOBP	307	-0.269014	0.764132	0.0327754	0.256614	down	116138, 4000, 9114, 7466, 10961
GO:0043487	regulation of RNA stability	GOBP	135	-0.347953	0.706132	0.0329053	0.257043	down	5976, 7538, 6041
GO:0072350	tricarboxylic acid metabolic process	GOBP	11	-0.954575	0.384976	0.0329187	0.257043	down	NA
GO:0006298	mismatch repair	GOBP	44	-0.693639	0.499754	0.0329578	0.257043	down	NA
GO:0035136	forelimb morphogenesis	GOBP	31	0.69244	1.99859	0.0329902	0.257043	up	342184
GO:0033276	transcription factor TFTC complex	GOCC	12	-0.785012	0.456114	0.0770661	0.257427	down	6878
GO:0009125	nucleoside monophosphate catabolic process	GOBP	5	1.36252	3.90601	0.0331665	0.257486	up	4907
GO:0048489	synaptic vesicle transport	GOBP	113	0.42335	1.52707	0.0331671	0.257486	up	8676, 6616
GO:0097480	establishment of synaptic vesicle localization	GOBP	113	0.42335	1.52707	0.0331671	0.257486	up	8676, 6616
GO:0006694	steroid biosynthetic process	GOBP	112	-0.399597	0.67059	0.0332965	0.25799	down	4047, 4597, 23600, 4598, 9619
GO:0006026	aminoglycan catabolic process	GOBP	51	-0.530785	0.588143	0.0333124	0.25799	down	633, 4669, 11081
GO:0009214	cyclic nucleotide catabolic process	GOBP	30	0.855943	2.35359	0.0334014	0.258096	up	5140
GO:0051090	regulation of sequence-specific DNA binding transcription factor activity	GOBP	298	-0.240139	0.786518	0.0334326	0.258096	down	3728, 6878, 7466, 9421, 2353, 5599, 1240, 23586, 5314, 5468, 2099
GO:0006022	aminoglycan metabolic process	GOBP	172	-0.341799	0.710491	0.0334465	0.258096	down	633, 3700, 26229, 4669, 9348, 11081, 79625
900923	p38 MAPK Signaling Pathway	Biocarta Pathway	37	0.747501	2.11172	0.0155696	0.258196	up	NA
GO:0004672	protein kinase activity	GOMF	977	0.184151	1.2022	0.0321648	0.258646	up	27347, 7048, 10298, 23097, 5599, 10295, 93, 57143, 23604, 6041, 112858, 5753, 3084, 3702, 65975, 6352
GO:0017080	sodium channel regulator activity	GOMF	26	0.819164	2.2686	0.0322561	0.258646	up	NA
GO:0004181	metallocarboxypeptidase activity	GOMF	11	-0.961707	0.38224	0.0325548	0.259229	down	165, 1363
GO:0015932	nucleobase-containing compound transmembrane transporter activity	GOMF	31	0.771573	2.16317	0.0327279	0.259229	up	51092
GO:2000045	regulation of G1/S transition of mitotic cell cycle	GOBP	102	-0.383559	0.681432	0.0336442	0.25931	down	25793, 1647
GO:0006164	purine nucleotide biosynthetic process	GOBP	202	-0.316546	0.728661	0.0337897	0.259534	down	111, 153, 7466, 80025, 26289
GO:0097529	myeloid leukocyte migration	GOBP	100	-0.398575	0.671276	0.0337938	0.259534	down	1240, 23604, 6352, 3269
GO:0016486	peptide hormone processing	GOBP	19	-0.788187	0.454669	0.0337943	0.259534	down	1363
GO:1903827	regulation of cellular protein localization	GOBP	439	-0.196778	0.821373	0.0338791	0.259837	down	4000, 3728, 5052, 5905, 5599, 26229, 10297, 125170, 9368, 23586, 9482, 8514, 55531, 5174, 3976, 3084, 374403
GO:0031397	negative regulation of protein ubiquitination	GOBP	107	-0.371022	0.690029	0.0339147	0.259837	down	9636
GO:0002934	desmosome organization	GOBP	9	-1.02342	0.359366	0.0340456	0.260079	down	3728
GO:0032715	negative regulation of interleukin-6 production	GOBP	26	-0.701813	0.495686	0.0340555	0.260079	down	2629, 671
GO:1902749	regulation of cell cycle G2/M phase transition	GOBP	43	-0.544136	0.580343	0.0340854	0.260079	down	55215, 641
GO:0031056	regulation of histone modification	GOBP	99	-0.393871	0.674441	0.0341407	0.260079	down	7936, 5599, 3976
GO:1902807	negative regulation of cell cycle G1/S phase transition	GOBP	73	-0.446154	0.640085	0.034189	0.260079	down	25793, 1647
GO:2000134	negative regulation of G1/S transition of mitotic cell cycle	GOBP	73	-0.446154	0.640085	0.034189	0.260079	down	25793, 1647
GO:0009260	ribonucleotide biosynthetic process	GOBP	214	-0.306037	0.736359	0.0344025	0.261077	down	111, 153, 7466, 80025, 26289
GO:0045666	positive regulation of neuron differentiation	GOBP	235	0.269554	1.30938	0.0344179	0.261077	up	23654, 10507, 9896, 5753, 9148, 3084, 79625
GO:0060560	developmental growth involved in morphogenesis	GOBP	183	0.312908	1.3674	0.0344467	0.261077	up	7048, 6586, 10507, 54413, 3084, 342184, 2099
GO:0040034	regulation of development, heterochronic	GOBP	11	1.03124	2.80454	0.0344827	0.261077	up	5080
GO:0060716	labyrinthine layer blood vessel development	GOBP	12	-0.890941	0.41027	0.0345355	0.261169	down	5333
GO:0033179	proton-transporting V-type ATPase, V0 domain	GOCC	6	-0.998072	0.368589	0.0785686	0.261347	down	9114
GO:1900542	regulation of purine nucleotide metabolic process	GOBP	144	-0.331161	0.718089	0.0346851	0.261551	down	111, 153, 54541, 7466, 2645
GO:1901298	regulation of hydrogen peroxide-mediated programmed cell death	GOBP	11	-0.948081	0.387484	0.034695	0.261551	down	NA
GO:0002474	antigen processing and presentation of peptide antigen via MHC class I	GOBP	69	-0.4509	0.637055	0.034708	0.261551	down	51128, 55080
GO:0097381	photoreceptor disc membrane	GOCC	11	0.886956	2.42773	0.0791739	0.261902	up	5145, 2792
GO:0030117	membrane coat	GOCC	94	-0.357934	0.699119	0.0797237	0.261902	down	1212, 22905, 130340, 56479
GO:0048475	coated membrane	GOCC	94	-0.357934	0.699119	0.0797237	0.261902	down	1212, 22905, 130340, 56479
hsa04140	Regulation of autophagy	KEGG	18	0.838096	2.31196	0.0391667	0.261927	up	NA
GO:0042269	regulation of natural killer cell mediated cytotoxicity	GOBP	16	-0.842158	0.43078	0.0349427	0.263011	down	114836
hsa04350	TGF-beta signaling pathway	KEGG	64	0.472238	1.60358	0.0412206	0.263104	up	7048, 93
hsa00230	Purine metabolism	KEGG	120	0.349934	1.41897	0.0418016	0.263104	up	111, 5140, 5422, 4907, 5137, 5145, 26289
GO:0000038	very long-chain fatty acid metabolic process	GOBP	23	-0.73761	0.478256	0.0350139	0.263239	down	30, 54898
GO:0061371	determination of heart left/right asymmetry	GOBP	42	0.590462	1.80482	0.0350977	0.263561	up	7048, 9421, 121643
GO:0007190	activation of adenylate cyclase activity	GOBP	25	-0.675642	0.508829	0.035267	0.264402	down	111, 153
GO:0008228	opsonization	GOBP	2	1.78968	5.98753	0.035292	0.264402	up	5806
GO:0017158	regulation of calcium ion-dependent exocytosis	GOBP	50	0.596125	1.81507	0.03536	0.264603	up	NA
GO:0045930	negative regulation of mitotic cell cycle	GOBP	181	-0.298946	0.7416	0.035561	0.265365	down	1843, 25793, 55215, 1647, 9368, 641
GO:0006816	calcium ion transport	GOBP	350	0.256927	1.29295	0.0355679	0.265365	up	7466, 55858, 6263, 6352, 2645
GO:0048593	camera-type eye morphogenesis	GOBP	83	0.442465	1.55654	0.0355857	0.265365	up	10818, 1295, 121643, 793, 5080
GO:0032154	cleavage furrow	GOCC	37	-0.491231	0.611873	0.0814717	0.265451	down	NA
GO:0097610	cell surface furrow	GOCC	37	-0.491231	0.611873	0.0814717	0.265451	down	NA
GO:0032588	trans-Golgi network membrane	GOCC	58	0.43082	1.53852	0.0819045	0.265772	up	55858, 130340, 83698
GO:0009914	hormone transport	GOBP	206	0.294388	1.3423	0.0358817	0.267262	up	111, 252983, 51092, 93, 3623, 134, 6616, 3976, 6352, 2645
GO:0061339	establishment or maintenance of monopolar cell polarity	GOBP	14	-0.861421	0.422561	0.0359335	0.267338	down	9368
GO:0001190	transcriptional activator activity, RNA polymerase II transcription factor binding	GOMF	37	-0.581622	0.558991	0.0342902	0.267609	down	10370, 163732
GO:0098811	transcriptional repressor activity, RNA polymerase II activating transcription factor binding	GOMF	37	-0.581622	0.558991	0.0342902	0.267609	down	10370, 163732
GO:0005451	monovalent cation:proton antiporter activity	GOMF	20	1.02414	2.78471	0.0344039	0.267609	up	23315
GO:0021542	dentate gyrus development	GOBP	9	1.10293	3.01298	0.0360325	0.267766	up	NA
GO:0030595	leukocyte chemotaxis	GOBP	123	-0.366684	0.693028	0.0362389	0.268988	down	1240, 23604, 6352, 3269
GO:0045978	negative regulation of nucleoside metabolic process	GOBP	16	-0.79759	0.450413	0.0363733	0.269119	down	54541
GO:1903579	negative regulation of ATP metabolic process	GOBP	16	-0.79759	0.450413	0.0363733	0.269119	down	54541
GO:0003008	system process	GOBP	1265	0.133488	1.14281	0.0363822	0.269119	up	7135, 111, 59, 27347, 3728, 153, 10659, 3949, 143872, 7466, 5224, 2353, 8508, 2629, 710, 9896, 9368, 3623, 6004, 147372, 8514, 121643, 54413, 149461, 134, 5179, 6616, 5145, 355, 7125, 5468, 64108, 1690, 57835, 3084, 6263, 2070, 11081, 30820, 793, 2898, 340547, 5080, 84694, 4070, 3269
GO:0009166	nucleotide catabolic process	GOBP	63	0.557304	1.74596	0.0364736	0.269485	up	5140, 4907
GO:0030016	myofibril	GOCC	183	-0.255517	0.774516	0.083553	0.270019	down	7135, 376132, 3728, 29780, 7125, 6263
hsa05219	Bladder cancer	KEGG	32	-0.580463	0.559639	0.044371	0.271297	down	11186, 23604
GO:0030163	protein catabolic process	GOBP	793	-0.161876	0.850547	0.0368592	0.271871	down	51676, 5476, 9960, 7466, 25793, 9666, 10297, 2629, 79845, 374920, 79734, 9636, 3084
GO:0008202	steroid metabolic process	GOBP	189	-0.311511	0.73234	0.0369118	0.271871	down	3949, 4047, 30, 4597, 80025, 23600, 4598, 9619, 27329
GO:0035376	sterol import	GOBP	6	-1.17355	0.309268	0.0369657	0.271871	down	3949
GO:0070508	cholesterol import	GOBP	6	-1.17355	0.309268	0.0369657	0.271871	down	3949
GO:0007223	Wnt signaling pathway, calcium modulating pathway	GOBP	38	0.634521	1.88612	0.0370631	0.272276	up	5145
GO:0030501	positive regulation of bone mineralization	GOBP	29	0.688949	1.99162	0.0371065	0.272284	up	93
GO:0005942	phosphatidylinositol 3-kinase complex	GOCC	23	0.749804	2.11658	0.0849452	0.273407	up	NA
GO:0002082	regulation of oxidative phosphorylation	GOBP	14	-0.85652	0.424637	0.0374217	0.274188	down	NA
GO:0006890	retrograde vesicle-mediated transport, Golgi to ER	GOBP	69	-0.454204	0.634953	0.0374513	0.274188	down	3797
GO:0000463	maturation of LSU-rRNA from tricistronic rRNA transcript (SSU-rRNA, 5.8S rRNA, LSU-rRNA)	GOBP	7	-1.10757	0.33036	0.0376095	0.275032	down	55759
GO:0051290	protein heterotetramerization	GOBP	13	-0.855613	0.425022	0.037702	0.275037	down	NA
GO:0051259	protein oligomerization	GOBP	338	-0.216676	0.805191	0.0377266	0.275037	down	115207, 3728, 219743, 125170, 2629, 1798, 641, 79734, 355, 6263, 3743, 6352
GO:0048791	calcium ion-regulated exocytosis of neurotransmitter	GOBP	25	0.788042	2.19909	0.0377384	0.275037	up	NA
GO:0051051	negative regulation of transport	GOBP	317	-0.227583	0.796456	0.0378588	0.275108	down	27347, 5905, 10961, 10297, 9368, 3623, 134, 3976, 91543, 3084, 374403
GO:0046488	phosphatidylinositol metabolic process	GOBP	220	0.320854	1.3783	0.0379011	0.275108	up	10818, 9896, 3084
GO:0050795	regulation of behavior	GOBP	43	0.609266	1.83908	0.0379074	0.275108	up	134, 5179
GO:0007200	phospholipase C-activating G-protein coupled receptor signaling pathway	GOBP	51	-0.514699	0.597681	0.0379194	0.275108	down	9368, 2099, 3269
GO:0006417	regulation of translation	GOBP	327	-0.234795	0.790733	0.0380767	0.275938	down	8994, 5976, 57176, 7538, 51654, 9148, 2099, 6352
GO:0002764	immune response-regulating signaling pathway	GOBP	429	-0.20979	0.810754	0.0381835	0.276381	down	7410, 2353, 5599, 23586, 91543, 916, 2099, 3702, 915
GO:0031341	regulation of cell killing	GOBP	37	-0.611841	0.542352	0.0382238	0.276381	down	114836
GO:0033572	transferrin transport	GOBP	28	-0.656555	0.518635	0.0383383	0.276898	down	9114
GO:0048167	regulation of synaptic plasticity	GOBP	115	0.377005	1.45791	0.0383857	0.276929	up	54413, 134, 6616, 9148, 793, 2898, 3269
GO:0005892	acetylcholine-gated channel complex	GOCC	9	1.03478	2.81448	0.0864001	0.276968	up	NA
GO:0002065	columnar/cuboidal epithelial cell differentiation	GOBP	76	0.455831	1.57748	0.0384658	0.277195	up	51092, 9368, 5753, 5080
GO:0010888	negative regulation of lipid storage	GOBP	13	0.952082	2.5911	0.0385326	0.277366	up	9619, 5468
GO:0044783	G1 DNA damage checkpoint	GOBP	52	-0.499548	0.606805	0.0386504	0.277902	down	1647
GO:0072593	reactive oxygen species metabolic process	GOBP	192	-0.294259	0.745083	0.0387211	0.2781	down	7048, 5052, 54541, 1647, 6649, 5806
GO:0048407	platelet-derived growth factor binding	GOMF	12	-0.949121	0.387081	0.0360039	0.278387	down	NA
GO:0042043	neurexin family protein binding	GOMF	13	-0.948272	0.38741	0.0362459	0.2786	down	1363, 54413
GO:0044437	vacuolar part	GOCC	660	-0.141734	0.867852	0.0873031	0.278739	down	633, 6185, 3949, 5476, 6948, 23200, 9114, 57231, 55858, 53346, 51092, 4126, 4669, 2629, 4948, 9896, 9482, 130340, 23604, 7781, 11081, 202915, 24141
GO:0019843	rRNA binding	GOMF	38	-0.575697	0.562313	0.0365166	0.27903	down	6207, 65003, 6041
GO:0032228	regulation of synaptic transmission, GABAergic	GOBP	17	0.854783	2.35086	0.0389859	0.279689	up	134
GO:0015850	organic hydroxy compound transport	GOBP	152	0.355338	1.42666	0.0391279	0.280216	up	3949, 9619, 201780, 5468
GO:0045579	positive regulation of B cell differentiation	GOBP	11	-0.90267	0.405485	0.0391465	0.280216	down	NA
GO:0007601	visual perception	GOBP	119	0.36103	1.43481	0.0392341	0.280531	up	7466, 6004, 149461, 5145, 2070, 11081, 5080, 84694, 4070
900948	Regulation of p27 Phosphorylation during Cell Cycle Progression	Biocarta Pathway	8	-1.16457	0.312056	0.0183283	0.280563	down	NA
GO:0051224	negative regulation of protein transport	GOBP	133	-0.326946	0.721123	0.0394168	0.281144	down	5905, 10961, 10297, 9368, 91543, 374403
GO:0046390	ribose phosphate biosynthetic process	GOBP	217	-0.295802	0.743935	0.0394293	0.281144	down	111, 153, 7466, 80025, 26289
GO:0060389	pathway-restricted SMAD protein phosphorylation	GOBP	58	0.549318	1.73207	0.0394834	0.281144	up	7048, 3623
GO:0045185	maintenance of protein location	GOBP	78	-0.416477	0.659366	0.0394948	0.281144	down	3728
GO:0045981	positive regulation of nucleotide metabolic process	GOBP	87	-0.406506	0.665973	0.0397123	0.282033	down	111, 153, 7466
GO:1900544	positive regulation of purine nucleotide metabolic process	GOBP	84	-0.406506	0.665973	0.0397123	0.282033	down	111, 153, 7466
GO:0021984	adenohypophysis development	GOBP	4	1.43029	4.1799	0.0397514	0.282033	up	NA
GO:0007566	embryo implantation	GOBP	32	-0.607315	0.544812	0.0399836	0.283368	down	7048, 3976
GO:0009968	negative regulation of signal transduction	GOBP	1019	-0.138842	0.870365	0.0401599	0.283729	down	633, 8994, 25960, 4000, 1843, 7048, 6586, 5140, 9628, 143872, 23768, 54541, 79109, 7466, 10297, 3489, 2629, 3486, 84335, 167465, 2537, 9368, 6004, 11221, 80237, 64101, 54413, 355, 5314, 5753, 3976, 5468, 9148, 916, 2070, 2099, 374403, 6352
GO:0015682	ferric iron transport	GOBP	30	-0.641744	0.526374	0.0402072	0.283729	down	9114
GO:0072512	trivalent inorganic cation transport	GOBP	30	-0.641744	0.526374	0.0402072	0.283729	down	9114
GO:2001275	positive regulation of glucose import in response to insulin stimulus	GOBP	9	1.08562	2.96128	0.0402112	0.283729	up	6041
GO:0042255	ribosome assembly	GOBP	34	-0.583782	0.557785	0.0403367	0.284303	down	29777, 65003
GO:0043123	positive regulation of I-kappaB kinase/NF-kappaB signaling	GOBP	148	-0.31539	0.729505	0.0404136	0.284533	down	10758
GO:0007059	chromosome segregation	GOBP	317	-0.242488	0.784673	0.0405333	0.285038	down	1843, 5905, 64793
GO:0030072	peptide hormone secretion	GOBP	155	0.324028	1.38269	0.040574	0.285038	up	111, 252983, 51092, 93, 6616, 6352, 2645
GO:0051301	cell division	GOBP	454	-0.187655	0.8289	0.0406912	0.285549	down	10628, 25847, 641, 8900, 5080
GO:1901360	organic cyclic compound metabolic process	GOBP	7417	-0.0777099	0.925233	0.0408826	0.286579	down	10628, 4782, 111, 116138, 8994, 4705, 6749, 5976, 3728, 8518, 6207, 1843, 10370, 153, 10659, 5140, 54870, 51629, 5422, 165, 3949, 2235, 6948, 23225, 9586, 54541, 9960, 6878, 60468, 7466, 9421, 10507, 57418, 5224, 4047, 7936, 2353, 644815, 5599, 30, 55215, 29777, 4597, 3992, 10038, 5324, 60528, 1647, 10607, 8731, 57176, 80025, 10404, 117143, 93, 23600, 1806, 4598, 7538, 167465, 51096, 1798, 27343,…
GO:0046930	pore complex	GOCC	10	-0.813293	0.443395	0.0903573	0.286979	down	NA
GO:0000781	chromosome, telomeric region	GOCC	117	-0.297048	0.743008	0.0906059	0.286979	down	5976, 641
GO:0033209	tumor necrosis factor-mediated signaling pathway	GOBP	122	-0.344846	0.708329	0.041108	0.287558	down	355, 128178
GO:0048646	anatomical structure formation involved in morphogenesis	GOBP	1050	0.138732	1.14882	0.0411117	0.287558	up	23654, 25960, 1843, 23328, 7048, 10370, 7410, 79602, 5140, 115704, 9114, 9421, 10818, 5333, 93, 56983, 1295, 9896, 54757, 147372, 121643, 27329, 79734, 5314, 11082, 9148, 342184, 793, 5080, 374768, 79977, 79625
GO:0031281	positive regulation of cyclase activity	GOBP	40	-0.555369	0.57386	0.041168	0.287639	down	111, 153, 7466, 5599
GO:0007062	sister chromatid cohesion	GOBP	110	-0.369373	0.691167	0.0414419	0.289095	down	5905
GO:0042752	regulation of circadian rhythm	GOBP	79	0.446365	1.56262	0.0414705	0.289095	up	5599, 134, 5468
GO:0010942	positive regulation of cell death	GOBP	539	-0.183675	0.832206	0.0415114	0.289095	down	10628, 1843, 7410, 23097, 54541, 5599, 1647, 3486, 9368, 355, 5468, 9148, 26471, 2898, 25791, 6352
GO:0014072	response to isoquinoline alkaloid	GOBP	17	-0.764133	0.465738	0.0416357	0.289132	down	2354, 5179
GO:0043278	response to morphine	GOBP	17	-0.764133	0.465738	0.0416357	0.289132	down	2354, 5179
GO:0046165	alcohol biosynthetic process	GOBP	83	-0.425328	0.653556	0.0416516	0.289132	down	4047, 4597, 2629, 4598, 1798, 9619, 3269
917962	N-Glycan biosynthesis	EHMN Pathway Gene	31	-0.526241	0.590822	0.0708226	0.289192	down	6185, 199857
GO:0050863	regulation of T cell activation	GOBP	217	-0.281953	0.754309	0.0418651	0.290301	down	7048, 79109, 916, 915, 27240, 6352
GO:0004175	endopeptidase activity	GOMF	314	-0.248736	0.779786	0.0382376	0.290471	down	823, 827, 219743, 8749, 84000
GO:0036314	response to sterol	GOBP	20	0.824919	2.2817	0.0420006	0.290723	up	7048
GO:0007096	regulation of exit from mitosis	GOBP	11	-0.893502	0.40922	0.0420564	0.290723	down	NA
GO:0005977	glycogen metabolic process	GOBP	80	-0.457616	0.63279	0.0422012	0.290723	down	178, 2997, 2645
GO:0006073	cellular glucan metabolic process	GOBP	80	-0.457616	0.63279	0.0422012	0.290723	down	178, 2997, 2645
GO:0044042	glucan metabolic process	GOBP	80	-0.457616	0.63279	0.0422012	0.290723	down	178, 2997, 2645
GO:1901607	alpha-amino acid biosynthetic process	GOBP	60	-0.546885	0.57875	0.0422379	0.290723	down	8659, 26227
GO:0001503	ossification	GOBP	320	-0.226542	0.797286	0.0422428	0.290723	down	8994, 4256, 10507, 3486, 93, 5179, 1300
GO:0043508	negative regulation of JUN kinase activity	GOBP	9	1.0775	2.93733	0.0422878	0.290723	up	11221
GO:0009081	branched-chain amino acid metabolic process	GOBP	24	-0.730459	0.481688	0.0423958	0.291154	down	10295
GO:0032507	maintenance of protein location in cell	GOBP	74	-0.421123	0.65631	0.0424754	0.291278	down	3728
GO:0032941	secretion by tissue	GOBP	48	0.541712	1.71895	0.0425313	0.291278	up	27347, 134, 9148, 57835, 462
GO:0006355	regulation of transcription, DNA-templated	GOBP	3069	0.092149	1.09653	0.0425498	0.291278	up	10628, 4782, 8994, 4000, 6749, 3728, 8518, 10370, 54870, 5422, 165, 9586, 9960, 6878, 60468, 7466, 9421, 10507, 7936, 2353, 644815, 5599, 29777, 3992, 5324, 117143, 93, 7538, 167465, 1240, 9619, 163732, 23586, 641, 124961, 10865, 2354, 80237, 6041, 121643, 8900, 5314, 3976, 5468, 64919, 26471, 3547, 3084, 2070, 2099, 5080, 196446, 915, 56832, 79977
GO:0048306	calcium-dependent protein binding	GOMF	48	-0.515303	0.59732	0.0386052	0.291559	down	7466, 6616, 7125
GO:0033116	endoplasmic reticulum-Golgi intermediate compartment membrane	GOCC	39	-0.465553	0.627788	0.0924574	0.291681	down	24141
GO:0016684	oxidoreductase activity, acting on peroxide as acceptor	GOMF	41	-0.657844	0.517967	0.0390817	0.293451	down	5052
GO:0030001	metal ion transport	GOBP	773	0.171558	1.18715	0.0429403	0.293639	up	27347, 6948, 23315, 9114, 7466, 55858, 9368, 201780, 8514, 134, 7781, 57835, 10089, 6263, 56479, 30820, 3743, 6352, 2645
GO:0008021	synaptic vesicle	GOCC	118	0.320864	1.37832	0.0939217	0.295129	up	9114, 8676, 6616, 7781, 1644
900971	Signaling of Hepatocyte Growth Factor Receptor	Biocarta Pathway	35	0.730386	2.07588	0.0213309	0.295179	up	2353, 5599
900985	TGF beta signaling pathway	Biocarta Pathway	17	0.976891	2.65619	0.0222497	0.295179	up	7048
GO:0061162	establishment of monopolar cell polarity	GOBP	13	-0.862955	0.421913	0.0432563	0.295485	down	9368
GO:0016591	DNA-directed RNA polymerase II, holoenzyme	GOCC	83	-0.336669	0.714145	0.0944728	0.295692	down	6878
GO:0070228	regulation of lymphocyte apoptotic process	GOBP	35	-0.569274	0.565936	0.0435339	0.296485	down	355, 6352
GO:0043488	regulation of mRNA stability	GOBP	128	-0.339691	0.711991	0.043541	0.296485	down	5976, 7538, 6041
GO:0010517	regulation of phospholipase activity	GOBP	48	-0.50234	0.605113	0.043541	0.296485	down	27329, 2099, 3702, 6352
GO:0071257	cellular response to electrical stimulus	GOBP	6	1.23697	3.44515	0.0436326	0.296496	up	NA
GO:0031347	regulation of defense response	GOBP	525	-0.18564	0.830572	0.0436704	0.296496	down	27347, 23097, 3949, 2629, 710, 4598, 58189, 23586, 11221, 130340, 4907, 134, 5179, 10758, 5468, 91543, 1690, 2099, 56832, 6352, 114836
GO:0043067	regulation of programmed cell death	GOBP	1290	-0.1253	0.882232	0.0437206	0.296496	down	10628, 55679, 4000, 1843, 10370, 7410, 23097, 7466, 10507, 10818, 10961, 5599, 1647, 3486, 84335, 7538, 2537, 9368, 3623, 23604, 80237, 134, 355, 5314, 5468, 9148, 64919, 26471, 916, 2070, 2099, 2898, 25791, 6352, 79625
GO:0032231	regulation of actin filament bundle assembly	GOBP	69	0.460223	1.58443	0.0437272	0.296496	up	4070
GO:0005891	voltage-gated calcium channel complex	GOCC	26	0.611746	1.84365	0.0953195	0.297172	up	NA
GO:0050839	cell adhesion molecule binding	GOMF	366	-0.206808	0.813176	0.0398599	0.297575	down	3728, 22905, 10298, 5052, 5905, 1363, 54413, 27329, 11082, 3084
882928	Synaptic vesicle trafficking	Panther Pathway	21	0.755924	2.12958	0.0381767	0.297778	up	6616
GO:0033157	regulation of intracellular protein transport	GOBP	296	-0.224336	0.799046	0.0439861	0.297937	down	3728, 5052, 5905, 26229, 10297, 125170, 9368, 23586, 55531, 5174, 3084, 374403
GO:0046037	GMP metabolic process	GOBP	17	0.836957	2.30933	0.0442437	0.298908	up	5145
GO:0006611	protein export from nucleus	GOBP	50	-0.510315	0.600306	0.0442559	0.298908	down	5905
GO:0032695	negative regulation of interleukin-12 production	GOBP	12	-0.886755	0.411991	0.044295	0.298908	down	1240
GO:0042182	ketone catabolic process	GOBP	5	-1.14746	0.317443	0.0443194	0.298908	down	NA
GO:0010842	retina layer formation	GOBP	15	0.879696	2.41017	0.044414	0.298908	up	121643, 793
GO:0090087	regulation of peptide transport	GOBP	131	0.343631	1.41006	0.0444575	0.298908	up	111, 252983, 51092, 134, 6616, 6352, 2645
GO:0046328	regulation of JNK cascade	GOBP	147	0.334395	1.39709	0.0444889	0.298908	up	23328, 1647, 11221, 2898
GO:0042276	error-prone translesion synthesis	GOBP	19	-0.739954	0.477136	0.0445014	0.298908	down	NA
GO:0043467	regulation of generation of precursor metabolites and energy	GOBP	77	-0.422397	0.655474	0.0447344	0.300011	down	54541, 2645
GO:0048519	negative regulation of biological process	GOBP	4747	-0.0805144	0.922642	0.0447589	0.300011	down	10628, 4782, 55679, 23654, 633, 8994, 25960, 4000, 27347, 5976, 6207, 1843, 7048, 10370, 153, 6586, 79602, 5140, 115704, 5905, 165, 57467, 3949, 9628, 124997, 5476, 143872, 51070, 3700, 23225, 23768, 54541, 79109, 9960, 6878, 60468, 7466, 9421, 10507, 55080, 25793, 10961, 7936, 5599, 64793, 55215, 5324, 1647, 23108, 10297, 3489, 26580, 2629, 3486, 84335, 93, 710, 4598, 11186, 7538, 167465, 4599, …
GO:0031331	positive regulation of cellular catabolic process	GOBP	225	-0.254519	0.775289	0.0449101	0.300587	down	5976, 2629, 7538
GO:0015985	energy coupled proton transport, down electrochemical gradient	GOBP	22	-0.857903	0.42405	0.0449852	0.300587	down	NA
GO:0015986	ATP synthesis coupled proton transport	GOBP	22	-0.857903	0.42405	0.0449852	0.300587	down	NA
GO:0097386	glial cell projection	GOCC	11	-0.773198	0.461535	0.0970239	0.301305	down	NA
GO:0035239	tube morphogenesis	GOBP	308	0.231836	1.26091	0.0451899	0.30136	up	23654, 7048, 9421, 93, 121643, 342184, 2099, 4070, 79977
GO:0043486	histone exchange	GOBP	33	-0.602826	0.547263	0.0451946	0.30136	down	NA
GO:0072562	blood microparticle	GOCC	56	-0.389779	0.677206	0.0983829	0.302412	down	3700, 710, 462, 84000
GO:0030992	intraciliary transport particle B	GOCC	24	0.723199	2.06102	0.0987585	0.302412	up	NA
GO:0031235	intrinsic component of the cytoplasmic side of the plasma membrane	GOCC	10	0.876994	2.40366	0.098824	0.302412	up	NA
GO:0001527	microfibril	GOCC	12	-0.797809	0.450315	0.0989021	0.302412	down	NA
GO:0044451	nucleoplasm part	GOCC	644	-0.13187	0.876455	0.0993025	0.302473	down	4000, 8518, 6878, 7936, 91647, 117143, 641, 80237, 58516
GO:0030663	COPI-coated vesicle membrane	GOCC	18	-0.699988	0.496591	0.100098	0.303273	down	NA
GO:0005665	DNA-directed RNA polymerase II, core complex	GOCC	15	-0.680894	0.506164	0.100328	0.303273	down	NA
882893	Inflammation mediated by chemokine and cytokine signaling pathway	Panther Pathway	139	-0.307175	0.735522	0.0451703	0.304017	down	111, 59, 10298, 5333, 2786, 6352
882892	Heme biosynthesis	Panther Pathway	9	-0.870505	0.41874	0.0573736	0.304017	down	2235
882967	Oxidative stress response	Panther Pathway	40	0.526955	1.69377	0.060216	0.304017	up	1843, 5599, 11221
882906	Huntington disease	Panther Pathway	94	-0.340059	0.711728	0.0607205	0.304017	down	59, 823, 1212, 827, 2353, 2898
882933	Adrenaline and noradrenaline biosynthesis	Panther Pathway	15	0.792341	2.20856	0.0615246	0.304017	up	6616, 1644
882848	Ras Pathway	Panther Pathway	58	0.442688	1.55689	0.0623624	0.304017	up	5599
GO:0000987	core promoter proximal region sequence-specific DNA binding	GOMF	207	-0.26437	0.767689	0.0411812	0.304512	down	4782, 9421, 2353, 5324, 2354, 64919, 2099, 5080
GO:0005344	oxygen transporter activity	GOMF	3	-1.35146	0.258862	0.041258	0.304512	down	NA
GO:0071897	DNA biosynthetic process	GOBP	198	-0.291439	0.747187	0.0459108	0.305818	down	1843, 27343, 116028, 641, 9636, 5468, 79977
GO:0034243	regulation of transcription elongation from RNA polymerase II promoter	GOBP	19	-0.736035	0.479009	0.0459841	0.30599	down	7936
GO:0042445	hormone metabolic process	GOBP	104	-0.378515	0.684877	0.0460534	0.306105	down	1363, 10404, 2099
GO:0010288	response to lead ion	GOBP	10	-0.911172	0.402053	0.0461381	0.306105	down	2235
GO:0030879	mammary gland development	GOBP	91	0.40158	1.49418	0.0461908	0.306105	up	823, 7048, 9148, 3084, 462, 2099
GO:0070979	protein K11-linked ubiquitination	GOBP	17	-0.751662	0.471582	0.046192	0.306105	down	25847
GO:0072498	embryonic skeletal joint development	GOBP	11	-0.880913	0.414405	0.046301	0.306512	down	NA
882824	Insulin/IGF pathway-protein kinase B signaling cascade	Panther Pathway	22	0.656782	1.92858	0.0715777	0.30666	up	NA
882915	Angiogenesis	Panther Pathway	129	0.296175	1.34471	0.0734749	0.30666	up	10818, 2353, 5599, 10297
882864	Blood coagulation	Panther Pathway	21	0.663363	1.94131	0.0746992	0.30666	up	462
GO:0005245	voltage-gated calcium channel activity	GOMF	39	0.74081	2.09763	0.0418418	0.307076	up	NA
GO:0009084	glutamine family amino acid biosynthetic process	GOBP	18	-0.853775	0.425804	0.0464342	0.307077	down	8659
GO:0034709	methylosome	GOCC	6	-0.949621	0.386888	0.102259	0.307397	down	NA
GO:0030126	COPI vesicle coat	GOCC	16	-0.739004	0.47759	0.102466	0.307397	down	NA
GO:0001159	core promoter proximal region DNA binding	GOMF	208	-0.262085	0.769446	0.0425377	0.308122	down	4782, 9421, 2353, 5324, 2354, 64919, 2099, 5080
GO:0004252	serine-type endopeptidase activity	GOMF	98	-0.404829	0.667091	0.0426894	0.308122	down	219743, 84000
GO:0030544	Hsp70 protein binding	GOMF	22	-0.692916	0.500116	0.042696	0.308122	down	4597, 2861
GO:0098869	cellular oxidant detoxification	GOBP	58	-0.463096	0.629332	0.0467258	0.308446	down	5052, 6649
GO:0010960	magnesium ion homeostasis	GOBP	9	1.06103	2.88934	0.0467372	0.308446	up	NA
917952	Glycosphingolipid biosynthesis - globoseries	EHMN Pathway Gene	17	-0.641674	0.526411	0.0832925	0.308953	down	4668
917949	Glycine, serine, alanine and threonine metabolism	EHMN Pathway Gene	20	-0.594279	0.55196	0.0882723	0.308953	down	26227
GO:0072595	maintenance of protein localization in organelle	GOBP	26	-0.644645	0.524849	0.0470415	0.309753	down	NA
GO:0000422	mitophagy	GOBP	78	-0.421027	0.656372	0.0470798	0.309753	down	25793
GO:0061726	mitochondrion disassembly	GOBP	78	-0.421027	0.656372	0.0470798	0.309753	down	25793
GO:0010035	response to inorganic substance	GOBP	356	-0.206593	0.813351	0.0472199	0.310089	down	10628, 1843, 5052, 2235, 5224, 2353, 6649, 641, 2354, 5179, 355, 7781, 6263, 2861
GO:0071103	DNA conformation change	GOBP	175	-0.290661	0.747769	0.0472273	0.310089	down	641
GO:0055123	digestive system development	GOBP	102	0.375343	1.45549	0.047357	0.310623	up	7048, 93, 5753
GO:0019898	extrinsic component of membrane	GOCC	210	-0.215096	0.806464	0.104008	0.310851	down	27347, 3728, 9628, 10297, 8514, 2786, 5753, 30820, 3702, 2792
GO:0036474	cell death in response to hydrogen peroxide	GOBP	25	-0.677148	0.508064	0.0475104	0.310861	down	2861
GO:1902165	regulation of intrinsic apoptotic signaling pathway in response to DNA damage by p53 class mediator	GOBP	8	1.10448	3.01767	0.0475384	0.310861	up	80237
GO:1902166	negative regulation of intrinsic apoptotic signaling pathway in response to DNA damage by p53 class mediator	GOBP	8	1.10448	3.01767	0.0475384	0.310861	up	80237
GO:0034045	pre-autophagosomal structure membrane	GOCC	16	0.803971	2.2344	0.104527	0.311233	up	NA
GO:0009163	nucleoside biosynthetic process	GOBP	134	-0.377915	0.685288	0.047686	0.311264	down	80025, 4907, 26289
GO:0018205	peptidyl-lysine modification	GOBP	359	-0.212852	0.808276	0.0476968	0.311264	down	5905, 23225, 7936, 117143, 641, 3976
GO:0097525	spliceosomal snRNP complex	GOCC	47	-0.435661	0.646837	0.105151	0.311737	down	NA
GO:0042571	immunoglobulin complex, circulating	GOCC	2	-1.60249	0.201395	0.105481	0.311737	down	NA
GO:0050774	negative regulation of dendrite morphogenesis	GOBP	11	-0.876467	0.416251	0.0478699	0.31175	down	54413, 25791
GO:0032469	endoplasmic reticulum calcium ion homeostasis	GOBP	24	-0.701773	0.495706	0.0479725	0.31175	down	7466, 79734
GO:0048340	paraxial mesoderm morphogenesis	GOBP	6	1.22003	3.38729	0.0479809	0.31175	up	NA
GO:0075733	intracellular transport of virus	GOBP	55	-0.472127	0.623674	0.0480323	0.31175	down	23225
GO:0042535	positive regulation of tumor necrosis factor biosynthetic process	GOBP	8	-0.977106	0.376399	0.0480334	0.31175	down	NA
GO:0031055	chromatin remodeling at centromere	GOBP	25	-0.67565	0.508826	0.0481295	0.31175	down	NA
GO:0045605	negative regulation of epidermal cell differentiation	GOBP	6	1.21936	3.38503	0.0481577	0.31175	up	79977
GO:0007212	dopamine receptor signaling pathway	GOBP	27	-0.652615	0.520682	0.0481593	0.31175	down	111, 9368, 27065
GO:1990748	cellular detoxification	GOBP	59	-0.4567	0.633371	0.0482246	0.311859	down	5052, 6649
GO:0044433	cytoplasmic vesicle part	GOCC	460	-0.150276	0.860471	0.106116	0.312453	down	1212, 22905, 3949, 51128, 3700, 9114, 1363, 23138, 710, 4948, 130340, 7781, 64518, 202915, 24141
GO:0005922	connexin complex	GOCC	10	0.861387	2.36644	0.106552	0.312579	up	84694
GO:0051220	cytoplasmic sequestering of protein	GOBP	35	-0.565427	0.568117	0.0483948	0.312645	down	NA
GO:0051018	protein kinase A binding	GOMF	34	0.665759	1.94597	0.0436188	0.313043	up	NA
GO:0006508	proteolysis	GOBP	1412	-0.119023	0.887788	0.0486752	0.314141	down	823, 51676, 54878, 165, 827, 5476, 3700, 9960, 7466, 25793, 1363, 219743, 9666, 2629, 10404, 79845, 710, 2537, 58189, 5268, 147372, 221476, 374920, 79734, 155185, 355, 9636, 5468, 145814, 8749, 462, 84000
GO:1901032	negative regulation of response to reactive oxygen species	GOBP	17	-0.801047	0.448859	0.0488062	0.314151	down	2861
GO:1903206	negative regulation of hydrogen peroxide-induced cell death	GOBP	17	-0.801047	0.448859	0.0488062	0.314151	down	2861
GO:0042454	ribonucleoside catabolic process	GOBP	15	0.889724	2.43446	0.0488235	0.314151	up	4907
GO:0016861	intramolecular oxidoreductase activity, interconverting aldoses and ketoses	GOMF	12	-1.03915	0.353755	0.0442033	0.314174	down	NA
GO:0004177	aminopeptidase activity	GOMF	57	-0.556953	0.572952	0.0443075	0.314174	down	54878
GO:0016504	peptidase activator activity	GOMF	31	-0.598939	0.549394	0.0446074	0.314174	down	NA
GO:0005506	iron ion binding	GOMF	84	-0.401237	0.669492	0.0447438	0.314174	down	2235, 57604
GO:1905153	regulation of membrane invagination	GOBP	9	1.05342	2.86745	0.0488998	0.314328	up	5468
GO:1901293	nucleoside phosphate biosynthetic process	GOBP	285	-0.255791	0.774303	0.0490469	0.314772	down	111, 153, 7466, 80025, 26289
GO:0010831	positive regulation of myotube differentiation	GOBP	17	-0.744212	0.475109	0.0490811	0.314772	down	NA
GO:0060099	regulation of phagocytosis, engulfment	GOBP	8	1.09886	3.00074	0.0491158	0.314772	up	5468
GO:0005975	carbohydrate metabolic process	GOBP	514	-0.18644	0.829908	0.0491928	0.314951	down	178, 2997, 4668, 54541, 5224, 4126, 26229, 2629, 3486, 84439, 9942, 27329, 3269, 2645
GO:0008237	metallopeptidase activity	GOMF	166	-0.327733	0.720555	0.0452268	0.315858	down	165, 1363, 10404, 155185, 8749
GO:0045061	thymic T cell selection	GOBP	12	-0.845115	0.429508	0.0495818	0.316602	down	355, 916, 915
GO:0071867	response to monoamine	GOBP	25	-0.660395	0.516647	0.0495984	0.316602	down	5179
GO:0071869	response to catecholamine	GOBP	25	-0.660395	0.516647	0.0495984	0.316602	down	5179
GO:0016772	transferase activity, transferring phosphorus-containing groups	GOMF	1452	0.140019	1.1503	0.045583	0.316644	up	27347, 7048, 10298, 2997, 5422, 23097, 10818, 5599, 10295, 80025, 93, 4598, 1798, 27343, 57143, 9942, 23604, 6041, 112858, 5753, 26289, 3084, 3702, 65975, 6352, 2645
GO:0031112	positive regulation of microtubule polymerization or depolymerization	GOBP	16	0.840682	2.31795	0.0496747	0.316775	up	NA
GO:0006914	autophagy	GOBP	460	-0.197982	0.820385	0.049836	0.317333	down	823, 5476, 9114, 25793, 57231, 5599, 2629, 23604
GO:0019388	galactose catabolic process	GOBP	9	-1.06718	0.343976	0.0498765	0.317333	down	NA
GO:0048261	negative regulation of receptor-mediated endocytosis	GOBP	13	-0.820018	0.440424	0.0499553	0.317333	down	NA
GO:1902914	regulation of protein polyubiquitination	GOBP	11	0.973476	2.64713	0.0499931	0.317333	up	23328
GO:0003157	endocardium development	GOBP	9	1.04957	2.85642	0.0500228	0.317333	up	3084
GO:0021536	diencephalon development	GOBP	37	0.584995	1.79498	0.0501355	0.317333	up	5080
GO:0046825	regulation of protein export from nucleus	GOBP	24	-0.647921	0.523132	0.0501836	0.317333	down	5905
GO:0042506	tyrosine phosphorylation of Stat5 protein	GOBP	12	0.972811	2.64537	0.0501966	0.317333	up	5753
GO:0006793	phosphorus metabolic process	GOBP	3562	-0.0877008	0.916035	0.0502065	0.317333	down	111, 23654, 633, 8994, 9791, 4705, 27347, 8518, 1843, 23328, 64943, 7048, 10298, 7410, 153, 54704, 5052, 5140, 23097, 124997, 23768, 54541, 7466, 10507, 5224, 10818, 25793, 10961, 7936, 5333, 5599, 10295, 64793, 4597, 3992, 1647, 27440, 161247, 80025, 2629, 3486, 84335, 55258, 93, 4598, 7538, 9961, 9896, 9368, 54757, 641, 25996, 57143, 3623, 9942, 11221, 4907, 23604, 8514, 64101, 6041, 112858, 27…
GO:0000022	mitotic spindle elongation	GOBP	8	-1.06575	0.344469	0.0503567	0.31797	down	NA
GO:0030131	clathrin adaptor complex	GOCC	26	-0.541032	0.582147	0.108846	0.318133	down	NA
GO:0046697	decidualization	GOBP	14	-0.79669	0.450819	0.0504772	0.318417	down	3976
GO:0003899	DNA-directed RNA polymerase activity	GOMF	43	-0.579914	0.559947	0.0462342	0.318994	down	5422
GO:0016787	hydrolase activity	GOMF	2611	-0.0988619	0.905868	0.0466085	0.318994	down	6236, 178, 823, 5976, 1843, 64943, 54878, 54704, 5140, 5422, 165, 4668, 51128, 827, 5476, 11194, 9960, 23200, 7920, 9114, 5224, 1363, 219743, 5333, 60528, 4126, 4669, 57205, 3797, 57176, 2629, 10404, 4599, 9619, 9896, 255374, 23586, 641, 25996, 11221, 686, 4907, 6041, 5137, 9348, 112858, 54413, 134, 5145, 155185, 347527, 145814, 10633, 8749, 2070, 84000, 6352, 2792
GO:0008536	Ran GTPase binding	GOMF	28	-0.648787	0.52268	0.046658	0.318994	down	5905
GO:0051898	negative regulation of protein kinase B signaling	GOBP	28	-0.616474	0.539845	0.0507881	0.320064	down	9368, 5314
GO:0006811	ion transport	GOBP	1512	0.128386	1.13699	0.0508954	0.32009	up	27347, 6948, 23315, 23200, 9114, 7466, 55858, 57205, 9368, 2557, 201780, 8514, 54413, 134, 6616, 5174, 2565, 2560, 7781, 5468, 57835, 10089, 6263, 56479, 30820, 2898, 3743, 121601, 6352, 2645
GO:0046794	transport of virus	GOBP	58	-0.455515	0.634121	0.0509183	0.32009	down	23225
GO:0002791	regulation of peptide secretion	GOBP	129	0.336649	1.40025	0.0509414	0.32009	up	111, 252983, 51092, 134, 6616, 6352, 2645
GO:1901659	glycosyl compound biosynthetic process	GOBP	135	-0.3708	0.690182	0.0510856	0.320682	down	80025, 4907, 26289
GO:0032869	cellular response to insulin stimulus	GOBP	154	0.322055	1.37996	0.0513262	0.32163	up	5140, 9114, 252983, 6041, 5468, 2645
GO:0021513	spinal cord dorsal/ventral patterning	GOBP	14	0.908228	2.47992	0.0513367	0.32163	up	121643, 5080
GO:1903427	negative regulation of reactive oxygen species biosynthetic process	GOBP	13	-0.81628	0.442073	0.051389	0.321644	down	NA
GO:0005859	muscle myosin complex	GOCC	8	-0.884979	0.412723	0.110909	0.322211	down	NA
GO:0030532	small nuclear ribonucleoprotein complex	GOCC	56	-0.404212	0.667503	0.111051	0.322211	down	NA
GO:0006112	energy reserve metabolic process	GOBP	87	-0.419144	0.65761	0.0515519	0.322343	down	178, 2997, 2645
GO:0034383	low-density lipoprotein particle clearance	GOBP	8	-0.966747	0.380318	0.0516424	0.322343	down	3949
GO:0044708	single-organism behavior	GOBP	284	0.228563	1.25679	0.0516512	0.322343	up	7466, 2353, 54413, 134, 5179, 6616, 793, 2898, 3269
GO:0080134	regulation of response to stress	GOBP	1120	-0.12735	0.880426	0.0517612	0.322387	down	27347, 23328, 7048, 7410, 5052, 23097, 3949, 23225, 7466, 25793, 10961, 1647, 2629, 84335, 710, 4598, 58189, 23586, 11221, 130340, 4907, 80237, 134, 5179, 10758, 5468, 91543, 1690, 2070, 462, 2099, 2898, 56832, 6352, 2861, 114836
GO:0009083	branched-chain amino acid catabolic process	GOBP	21	-0.73756	0.47828	0.0517696	0.322387	down	10295
GO:0050796	regulation of insulin secretion	GOBP	113	0.357916	1.43035	0.0518086	0.322387	up	111, 252983, 51092, 6616, 6352, 2645
GO:0007610	behavior	GOBP	396	0.199184	1.22041	0.051865	0.322426	up	111, 7466, 2353, 4669, 9896, 4857, 54413, 134, 5179, 6616, 3084, 793, 27306, 2898, 2861, 3269
GO:0021978	telencephalon regionalization	GOBP	6	1.20554	3.33858	0.051934	0.322543	up	5080
GO:0000178	exosome (RNase complex)	GOCC	31	-0.615834	0.54019	0.112027	0.322688	down	NA
GO:1905354	exoribonuclease complex	GOCC	31	-0.615834	0.54019	0.112027	0.322688	down	NA
GO:0060322	head development	GOBP	535	0.170647	1.18607	0.0520926	0.322769	up	23654, 7048, 54541, 79109, 9114, 10818, 26227, 4669, 355, 51654, 9148, 64919, 3084, 5080, 79977
GO:0009266	response to temperature stimulus	GOBP	170	-0.280601	0.75533	0.052097	0.322769	down	153, 23225, 2353, 84335, 134, 5468
GO:0000904	cell morphogenesis involved in differentiation	GOBP	577	0.170943	1.18642	0.0521508	0.322769	up	23654, 6586, 23768, 10507, 9368, 55435, 54413, 84628, 64919, 3084, 342184, 340547, 5080, 25791, 4070, 79977
GO:1902806	regulation of cell cycle G1/S phase transition	GOBP	108	-0.343373	0.709374	0.0521713	0.322769	down	25793, 252983, 1647
GO:0016323	basolateral plasma membrane	GOCC	148	0.248948	1.28268	0.112516	0.322925	up	27347, 3949, 149461, 134, 4070
882937	Cell cycle	Panther Pathway	14	-0.693345	0.499901	0.0829351	0.323447	down	NA
GO:0071158	positive regulation of cell cycle arrest	GOBP	60	-0.442578	0.642378	0.0523314	0.323448	down	1647
GO:0006563	L-serine metabolic process	GOBP	11	-1.05924	0.346719	0.0525794	0.324542	down	26227
GO:0032727	positive regulation of interferon-alpha production	GOBP	18	0.878101	2.40633	0.0526093	0.324542	up	23586
GO:0030203	glycosaminoglycan metabolic process	GOBP	164	-0.317934	0.727651	0.0527407	0.325041	down	633, 3700, 26229, 4669, 9348, 11081, 79625
GO:0006739	NADP metabolic process	GOBP	35	-0.631439	0.531826	0.0528626	0.32514	down	5224, 8514, 2645
GO:0009142	nucleoside triphosphate biosynthetic process	GOBP	64	-0.479895	0.618849	0.0528831	0.32514	down	26289
GO:0048285	organelle fission	GOBP	547	-0.171338	0.842537	0.0529086	0.32514	down	116138, 1843, 64793, 125170, 4599, 25847, 84057, 8900, 3976
GO:0005231	excitatory extracellular ligand-gated ion channel activity	GOMF	38	0.685803	1.98536	0.0480066	0.32533	up	2898
GO:0034483	heparan sulfate sulfotransferase activity	GOMF	5	1.38283	3.98616	0.048425	0.32533	up	9348
GO:0015299	solute:proton antiporter activity	GOMF	26	0.860494	2.36433	0.0485888	0.32533	up	23315
GO:0097110	scaffold protein binding	GOMF	30	-0.597756	0.550045	0.0486853	0.32533	down	111, 54413
GO:0003677	DNA binding	GOMF	1783	0.106528	1.11241	0.049101	0.32533	up	4782, 6749, 5976, 54870, 5422, 165, 9586, 9960, 6878, 60468, 9421, 2353, 55215, 29777, 10038, 5324, 1647, 7538, 167465, 27343, 116028, 23586, 641, 124961, 10865, 2354, 80237, 29942, 121643, 84057, 5468, 64919, 26471, 2099, 5080, 196446, 79977
GO:0048487	beta-tubulin binding	GOMF	27	-0.632825	0.531089	0.0491291	0.32533	down	NA
GO:0015297	antiporter activity	GOMF	83	0.464193	1.59073	0.0493379	0.32533	up	23315, 57835
GO:0044092	negative regulation of molecular function	GOBP	805	-0.138557	0.870613	0.0530489	0.325691	down	10628, 633, 27347, 1843, 124997, 51070, 3700, 23768, 7466, 9421, 10507, 25793, 5599, 64793, 1647, 2629, 84335, 710, 7538, 2537, 9961, 58189, 1240, 9368, 5268, 11221, 221476, 64101, 27329, 63898, 5806, 5314, 51654, 5753, 5468, 462, 2099
GO:0031970	organelle envelope lumen	GOCC	63	-0.367497	0.692466	0.114724	0.325883	down	10628, 80025, 25996
GO:0032982	myosin filament	GOCC	14	-0.697175	0.49799	0.114836	0.325883	down	NA
GO:0000782	telomere cap complex	GOCC	16	-0.769282	0.463346	0.11593	0.325883	down	NA
GO:0000783	nuclear telomere cap complex	GOCC	16	-0.769282	0.463346	0.11593	0.325883	down	NA
GO:0005811	lipid particle	GOCC	52	-0.395317	0.673467	0.116183	0.325883	down	4047, 91543
GO:0000145	exocyst	GOCC	15	0.75672	2.13127	0.116266	0.325883	up	NA
GO:0036019	endolysosome	GOCC	14	-0.674402	0.509461	0.116675	0.325883	down	NA
GO:0005814	centriole	GOCC	88	0.317272	1.37338	0.116826	0.325883	up	25886
GO:0051017	actin filament bundle assembly	GOBP	111	0.354121	1.42493	0.0532748	0.326765	up	4070
GO:0006284	base-excision repair	GOBP	47	-0.541656	0.581784	0.0535512	0.328148	down	10038
GO:0032675	regulation of interleukin-6 production	GOBP	72	-0.421212	0.656251	0.0538578	0.329712	down	2629, 23586, 671
GO:0003309	type B pancreatic cell differentiation	GOBP	18	0.828184	2.28916	0.0539469	0.329944	up	51092, 5080
hsa03320	PPAR signaling pathway	KEGG	45	-0.481551	0.617824	0.0557577	0.331448	down	30, 5468
GO:0005669	transcription factor TFIID complex	GOCC	17	-0.635461	0.529691	0.119394	0.331883	down	6878
GO:0042981	regulation of apoptotic process	GOBP	1269	-0.120252	0.886697	0.054325	0.33194	down	10628, 55679, 4000, 1843, 10370, 7410, 23097, 7466, 10507, 10818, 10961, 5599, 1647, 3486, 84335, 7538, 2537, 9368, 3623, 23604, 80237, 134, 355, 5314, 5468, 9148, 64919, 26471, 916, 2070, 2099, 2898, 25791, 6352, 79625
GO:0006829	zinc II ion transport	GOBP	24	0.787658	2.19824	0.05441	0.332144	up	7781
GO:0045475	locomotor rhythm	GOBP	6	-1.05352	0.348708	0.0545878	0.332913	down	4669
GO:1901682	sulfur compound transmembrane transporter activity	GOMF	33	0.758574	2.13523	0.0508664	0.333715	up	NA
917951	Glycosphingolipid biosynthesis - ganglioseries	EHMN Pathway Gene	14	0.790785	2.20513	0.109818	0.333897	up	9348
917965	Omega-6 fatty acid metabolism	EHMN Pathway Gene	19	-0.573373	0.563621	0.110093	0.333897	down	3992
917985	Valine, leucine and isoleucine degradation	EHMN Pathway Gene	24	-0.508158	0.601603	0.121369	0.333897	down	57176
917957	Leukotriene metabolism	EHMN Pathway Gene	27	-0.482949	0.616961	0.122656	0.333897	down	NA
GO:0006796	phosphate-containing compound metabolic process	GOBP	3537	-0.0860496	0.917549	0.0549001	0.3345	down	111, 23654, 633, 8994, 9791, 4705, 27347, 8518, 1843, 23328, 64943, 7048, 10298, 7410, 153, 54704, 5052, 5140, 23097, 124997, 23768, 54541, 7466, 10507, 5224, 10818, 25793, 10961, 7936, 5333, 5599, 10295, 64793, 4597, 3992, 1647, 27440, 161247, 80025, 2629, 3486, 84335, 55258, 93, 4598, 7538, 9961, 9896, 9368, 54757, 641, 25996, 57143, 3623, 9942, 11221, 4907, 23604, 8514, 64101, 6041, 112858, 27…
GO:0051252	regulation of RNA metabolic process	GOBP	3268	0.0854087	1.08916	0.0553183	0.336313	up	10628, 4782, 8994, 4000, 6749, 5976, 3728, 8518, 6207, 10370, 54870, 5422, 165, 9586, 9960, 6878, 60468, 7466, 9421, 10507, 7936, 2353, 644815, 5599, 29777, 3992, 5324, 117143, 93, 7538, 167465, 1240, 9619, 163732, 23586, 641, 4857, 124961, 10865, 2354, 80237, 6041, 121643, 8900, 5314, 3976, 5468, 64919, 26471, 3547, 3084, 2070, 2099, 5080, 196446, 915, 56832, 79977, 6352
GO:0032647	regulation of interferon-alpha production	GOBP	19	0.846264	2.33092	0.0553255	0.336313	up	23586
GO:0090263	positive regulation of canonical Wnt signaling pathway	GOBP	99	-0.350335	0.704452	0.0553812	0.336313	down	3728
GO:1903506	regulation of nucleic acid-templated transcription	GOBP	3094	0.0867466	1.09062	0.0554961	0.336313	up	10628, 4782, 8994, 4000, 6749, 3728, 8518, 10370, 54870, 5422, 165, 9586, 9960, 6878, 60468, 7466, 9421, 10507, 7936, 2353, 644815, 5599, 29777, 3992, 5324, 117143, 93, 7538, 167465, 1240, 9619, 163732, 23586, 641, 124961, 10865, 2354, 80237, 6041, 121643, 8900, 5314, 3976, 5468, 64919, 26471, 3547, 3084, 2070, 2099, 5080, 196446, 915, 56832, 79977
GO:1903902	positive regulation of viral life cycle	GOBP	82	-0.389786	0.677202	0.0555605	0.336313	down	7936, 6352
GO:0051492	regulation of stress fiber assembly	GOBP	59	0.46533	1.59254	0.0556329	0.336313	up	4070
GO:0034080	CENP-A containing nucleosome assembly	GOBP	24	-0.670767	0.511316	0.0556546	0.336313	down	NA
GO:0061641	CENP-A containing chromatin organization	GOBP	24	-0.670767	0.511316	0.0556546	0.336313	down	NA
GO:1903337	positive regulation of vacuolar transport	GOBP	12	-0.829203	0.436397	0.0557527	0.336313	down	NA
GO:0036159	inner dynein arm assembly	GOBP	10	0.990777	2.69333	0.0557613	0.336313	up	NA
GO:0016180	snRNA processing	GOBP	19	-0.69742	0.497868	0.0557731	0.336313	down	NA
GO:0042129	regulation of T cell proliferation	GOBP	87	-0.384742	0.680627	0.055866	0.336409	down	916, 6352
GO:0048638	regulation of developmental growth	GOBP	232	0.247617	1.28097	0.0558938	0.336409	up	7048, 153, 10507, 3084
GO:0060076	excitatory synapse	GOCC	123	0.265409	1.30396	0.121482	0.336509	up	8514, 64101, 54413, 134, 9148, 2898
GO:0009165	nucleotide biosynthetic process	GOBP	264	-0.2504	0.778489	0.0560434	0.336994	down	111, 153, 7466, 80025, 26289
GO:0016620	oxidoreductase activity, acting on the aldehyde or oxo group of donors, NAD or NADP as acceptor	GOMF	47	-0.696551	0.498301	0.0516496	0.33715	down	8659
GO:0061572	actin filament bundle organization	GOBP	113	0.346409	1.41398	0.0564859	0.33926	up	4070
GO:0021602	cranial nerve morphogenesis	GOBP	18	0.781858	2.18553	0.0565608	0.33926	up	NA
GO:0006098	pentose-phosphate shunt	GOBP	21	-0.827169	0.437285	0.0565785	0.33926	down	5224
GO:0048525	negative regulation of viral process	GOBP	68	0.459791	1.58374	0.0566559	0.339331	up	7538, 4599, 6041, 5806, 9636, 91543, 6352
GO:0018279	protein N-linked glycosylation via asparagine	GOBP	41	-0.548804	0.57764	0.0566959	0.339331	down	6185
GO:0003810	protein-glutamine gamma-glutamyltransferase activity	GOMF	7	1.19504	3.3037	0.0523603	0.33955	up	9333
GO:0017046	peptide hormone binding	GOMF	24	0.724252	2.06319	0.0525401	0.33955	up	NA
GO:0003382	epithelial cell morphogenesis	GOBP	28	0.66712	1.94862	0.0569608	0.34046	up	64919, 340547, 79977
GO:0044085	cellular component biogenesis	GOBP	2592	-0.0882997	0.915486	0.0570129	0.34046	down	55679, 8994, 115207, 4705, 3728, 8518, 6207, 7410, 115704, 51128, 51295, 23768, 9114, 57418, 29780, 23243, 219743, 29777, 10607, 125170, 91647, 2629, 65003, 51096, 1798, 9896, 9368, 641, 55759, 27065, 6041, 55435, 54413, 149461, 79734, 6616, 355, 5314, 9148, 26471, 3084, 916, 6263, 342184, 56479, 84694, 3743, 4070, 79977, 6352
GO:0043068	positive regulation of programmed cell death	GOBP	512	-0.175347	0.839166	0.0570434	0.34046	down	10628, 1843, 7410, 23097, 5599, 1647, 3486, 9368, 355, 5468, 9148, 26471, 2898, 25791, 6352
GO:2000378	negative regulation of reactive oxygen species metabolic process	GOBP	33	-0.554977	0.574086	0.0570995	0.340478	down	NA
GO:0001561	fatty acid alpha-oxidation	GOBP	6	-1.18628	0.305356	0.0571838	0.340526	down	NA
GO:0002717	positive regulation of natural killer cell mediated immunity	GOBP	15	-0.82549	0.43802	0.0572664	0.340526	down	114836
GO:0045954	positive regulation of natural killer cell mediated cytotoxicity	GOBP	14	-0.82549	0.43802	0.0572664	0.340526	down	114836
GO:0034655	nucleobase-containing compound catabolic process	GOBP	343	-0.227734	0.796336	0.0574593	0.34084	down	5976, 6207, 5140, 1806, 7538, 4907
GO:0031399	regulation of protein modification process	GOBP	1598	-0.108646	0.897048	0.0574664	0.34084	down	111, 23654, 633, 27347, 8518, 1843, 23328, 7048, 5052, 57467, 23768, 54541, 7466, 10507, 10818, 25793, 10961, 7936, 91947, 5599, 64793, 55215, 1647, 2629, 3486, 84335, 93, 9961, 9368, 54757, 641, 3623, 11221, 64101, 134, 355, 5314, 51654, 5753, 9636, 3976, 9148, 26471, 3084, 916, 2898, 5080, 374403, 56832, 6352, 2861
GO:0012501	programmed cell death	GOBP	1870	-0.104979	0.900343	0.0574783	0.34084	down	10628, 55679, 4000, 1843, 7048, 10298, 10370, 7410, 6586, 23097, 54541, 7466, 10507, 10818, 10961, 5599, 10038, 1647, 3486, 84335, 7538, 4599, 2537, 9368, 3623, 23604, 374920, 80237, 134, 10758, 355, 5314, 5468, 9148, 64919, 26471, 916, 2070, 2099, 2898, 25791, 6352, 2792, 79625
GO:0007623	circadian rhythm	GOBP	166	0.311493	1.36546	0.0576992	0.341834	up	5599, 4669, 134, 355, 5468, 1644
GO:0005721	pericentric heterochromatin	GOCC	12	-0.729454	0.482172	0.124109	0.342172	down	NA
GO:0036452	ESCRT complex	GOCC	32	-0.561704	0.570237	0.124387	0.342172	down	NA
GO:0035058	nonmotile primary cilium assembly	GOBP	28	0.654034	1.92328	0.0578747	0.342558	up	NA
GO:0016776	phosphotransferase activity, phosphate group as acceptor	GOMF	53	0.61349	1.84687	0.0533365	0.34299	up	26289
GO:0001618	virus receptor activity	GOMF	47	-0.489444	0.612967	0.0536594	0.343367	down	3949
GO:0010181	FMN binding	GOMF	9	-0.965112	0.38094	0.0543319	0.344555	down	NA
GO:0004843	thiol-dependent ubiquitin-specific protease activity	GOMF	80	0.448016	1.5652	0.0543754	0.344555	up	9960
GO:0007165	signal transduction	GOBP	6306	-0.0730334	0.92957	0.058297	0.344702	down	10628, 6236, 111, 55679, 23654, 116138, 633, 8994, 25960, 4000, 6749, 27347, 51676, 3728, 8518, 1843, 23328, 7048, 10298, 10370, 7410, 153, 6586, 5052, 79602, 5140, 55884, 5905, 9628, 143872, 23768, 54541, 79109, 6878, 9114, 7466, 10507, 5224, 10818, 1363, 10961, 7936, 2353, 5333, 252983, 644815, 5599, 10038, 1647, 23108, 10297, 3489, 2629, 3486, 84335, 93, 56983, 11186, 7538, 167465, 4599, 2537,…
GO:0044106	cellular amine metabolic process	GOBP	97	-0.390541	0.676691	0.0583441	0.344702	down	1644, 2861
GO:0061140	lung secretory cell differentiation	GOBP	6	1.18328	3.26508	0.0584412	0.344762	up	NA
GO:0009313	oligosaccharide catabolic process	GOBP	7	1.12069	3.06698	0.0584615	0.344762	up	4126
GO:0007093	mitotic cell cycle checkpoint	GOBP	130	-0.315817	0.729193	0.0585509	0.344872	down	1843, 55215, 1647, 641
GO:0030449	regulation of complement activation	GOBP	10	-0.877787	0.415702	0.0585875	0.344872	down	710
GO:0008139	nuclear localization sequence binding	GOMF	19	-0.703516	0.494842	0.0547014	0.344938	down	NA
GO:0000077	DNA damage checkpoint	GOBP	128	-0.315494	0.729429	0.0588263	0.345238	down	55215, 1647, 641
GO:0048565	digestive tract development	GOBP	97	0.367201	1.44369	0.0588397	0.345238	up	7048, 93, 5753
GO:0090042	tubulin deacetylation	GOBP	9	-1.04164	0.352876	0.0589227	0.345238	down	NA
GO:0008652	cellular amino acid biosynthetic process	GOBP	65	-0.508158	0.601603	0.0589522	0.345238	down	8659, 26227
GO:0060900	embryonic camera-type eye formation	GOBP	10	0.981071	2.66731	0.0589664	0.345238	up	10818
GO:0006066	alcohol metabolic process	GOBP	229	-0.256377	0.77385	0.058972	0.345238	down	3949, 4047, 5333, 4597, 2629, 4598, 1798, 9619, 27329, 3269
GO:1903859	regulation of dendrite extension	GOBP	11	0.945413	2.57388	0.0591051	0.345389	up	NA
GO:1903861	positive regulation of dendrite extension	GOBP	11	0.945413	2.57388	0.0591051	0.345389	up	NA
GO:0007064	mitotic sister chromatid cohesion	GOBP	19	0.75762	2.13319	0.0591745	0.34548	up	NA
GO:0060292	long term synaptic depression	GOBP	16	0.813272	2.25528	0.0593873	0.346408	up	134
GO:0048853	forebrain morphogenesis	GOBP	7	1.11757	3.05742	0.0594432	0.346419	up	NA
GO:0006690	icosanoid metabolic process	GOBP	60	-0.512537	0.598974	0.0596232	0.347143	down	3992, 127281, 27306
GO:0007612	learning	GOBP	95	0.375867	1.45625	0.0596753	0.347143	up	2353, 54413, 6616, 3269
GO:0090220	chromosome localization to nuclear envelope involved in homologous chromosome segregation	GOBP	7	1.1165	3.05415	0.0597822	0.347318	up	NA
GO:0030307	positive regulation of cell growth	GOBP	114	0.337379	1.40127	0.0598433	0.347318	up	10507, 3084
GO:0035883	enteroendocrine cell differentiation	GOBP	20	0.791844	2.20746	0.0598902	0.347318	up	51092, 5080
GO:0006586	indolalkylamine metabolic process	GOBP	12	1.11599	3.05259	0.0599448	0.347318	up	1644
GO:0003254	regulation of membrane depolarization	GOBP	39	0.585634	1.79613	0.0600273	0.347318	up	2537
GO:2000380	regulation of mesoderm development	GOBP	8	1.06304	2.89516	0.0600297	0.347318	up	NA
GO:0009582	detection of abiotic stimulus	GOBP	85	0.399954	1.49176	0.0601421	0.347471	up	3728, 134, 5145, 84694, 2792
GO:0044786	cell cycle DNA replication	GOBP	30	-0.571632	0.564603	0.0601868	0.347471	down	5976
GO:0001867	complement activation, lectin pathway	GOBP	5	-1.28121	0.277701	0.0602901	0.347471	down	710
GO:0090129	positive regulation of synapse maturation	GOBP	7	1.11489	3.04923	0.0602956	0.347471	up	9148
GO:0045408	regulation of interleukin-6 biosynthetic process	GOBP	8	-0.943654	0.389203	0.0603507	0.347471	down	NA
GO:0003211	cardiac ventricle formation	GOBP	8	-0.94348	0.389271	0.0604195	0.347471	down	9421
GO:0031123	RNA 3'-end processing	GOBP	100	-0.35789	0.69915	0.0604724	0.347471	down	7936, 60528
GO:0030213	hyaluronan biosynthetic process	GOBP	18	-0.84398	0.429996	0.0604884	0.347471	down	NA
GO:0048713	regulation of oligodendrocyte differentiation	GOBP	19	0.771444	2.16289	0.0605776	0.347672	up	11221, 5468
GO:0030207	chondroitin sulfate catabolic process	GOBP	10	-0.872786	0.417786	0.0606328	0.347678	down	633
GO:0002369	T cell cytokine production	GOBP	18	0.789686	2.2027	0.0607274	0.347911	up	91543
GO:0006915	apoptotic process	GOBP	1830	-0.104155	0.901086	0.0609241	0.348727	down	10628, 55679, 4000, 1843, 7048, 10298, 10370, 7410, 6586, 23097, 54541, 7466, 10507, 10818, 10961, 5599, 10038, 1647, 3486, 84335, 7538, 4599, 2537, 9368, 3623, 23604, 374920, 80237, 134, 10758, 355, 5314, 5468, 9148, 64919, 26471, 916, 2070, 2099, 2898, 25791, 6352, 2792, 79625
GO:0006896	Golgi to vacuole transport	GOBP	24	0.707274	2.02845	0.0610477	0.348963	up	55435
GO:0030819	positive regulation of cAMP biosynthetic process	GOBP	46	-0.488989	0.613246	0.061074	0.348963	down	111, 153, 7466
GO:0070486	leukocyte aggregation	GOBP	351	-0.209694	0.810832	0.0611921	0.349052	down	7048, 79109, 10507, 355, 91543, 64919, 916, 925, 3702, 915, 56832, 27240, 6352, 114836
GO:0015937	coenzyme A biosynthetic process	GOBP	15	-0.871424	0.418355	0.0611982	0.349052	down	80025
GO:0019908	nuclear cyclin-dependent protein kinase holoenzyme complex	GOCC	13	0.736674	2.08898	0.128139	0.350229	up	NA
GO:1902555	endoribonuclease complex	GOCC	20	0.624352	1.86704	0.12868	0.350229	up	7538
GO:0043205	fibril	GOCC	14	-0.698257	0.497451	0.128942	0.350229	down	NA
GO:0097225	sperm midpiece	GOCC	8	-0.814039	0.443065	0.129111	0.350229	down	9368
GO:0030666	endocytic vesicle membrane	GOCC	100	-0.277635	0.757573	0.129518	0.350229	down	22905, 3949, 9114, 130340
GO:0038127	ERBB signaling pathway	GOBP	135	0.321212	1.3788	0.0616971	0.35095	up	9961, 134, 222584, 5753, 9148, 3084
GO:0032504	multicellular organism reproduction	GOBP	489	0.167647	1.18252	0.0617244	0.35095	up	6586, 124997, 5224, 80025, 4948, 3623, 80237, 8900, 3976, 2560, 9148, 8749, 2099, 27306, 84694, 283417, 374768
GO:0007423	sensory organ development	GOBP	381	0.191366	1.2109	0.061761	0.35095	up	7048, 10818, 4669, 93, 1295, 9368, 121643, 64919, 57835, 11081, 793, 5080, 79977, 2792
GO:0051291	protein heterooligomerization	GOBP	68	-0.39818	0.671541	0.0618796	0.35095	down	3728
GO:0021700	developmental maturation	GOBP	172	0.270305	1.31036	0.0618926	0.35095	up	10507, 5468, 9148
GO:0006958	complement activation, classical pathway	GOBP	8	-0.939763	0.39072	0.0619095	0.35095	down	710
GO:0007492	endoderm development	GOBP	52	-0.456516	0.633487	0.0619142	0.35095	down	1843, 1295
GO:0015936	coenzyme A metabolic process	GOBP	19	-0.769131	0.463415	0.0619988	0.35095	down	80025
GO:0044774	mitotic DNA integrity checkpoint	GOBP	84	-0.376249	0.686431	0.0620222	0.35095	down	55215, 1647, 641
GO:1902254	negative regulation of intrinsic apoptotic signaling pathway by p53 class mediator	GOBP	12	0.905259	2.47257	0.0621797	0.351392	up	80237
GO:0042754	negative regulation of circadian rhythm	GOBP	10	0.971616	2.64221	0.0622098	0.351392	up	134
GO:0030804	positive regulation of cyclic nucleotide biosynthetic process	GOBP	57	-0.448133	0.63882	0.0622829	0.351497	down	111, 153, 7466
GO:0030659	cytoplasmic vesicle membrane	GOCC	376	-0.155557	0.855938	0.130534	0.351778	down	1212, 22905, 3949, 51128, 9114, 1363, 23138, 4948, 130340, 7781, 64518, 202915, 24141
GO:1901617	organic hydroxy compound biosynthetic process	GOBP	138	-0.316424	0.72875	0.0624614	0.352195	down	4047, 4597, 2629, 4598, 1798, 4948, 9619, 1644, 2861, 3269
GO:2000021	regulation of ion homeostasis	GOBP	180	0.295949	1.3444	0.0626975	0.352406	up	27347, 2537, 134, 7781, 6263
GO:0035747	natural killer cell chemotaxis	GOBP	4	-1.17071	0.310146	0.0627514	0.352406	down	6352
GO:0046415	urate metabolic process	GOBP	3	1.46941	4.34665	0.0627669	0.352406	up	NA
GO:0071887	leukocyte apoptotic process	GOBP	70	-0.402233	0.668825	0.0628272	0.352406	down	10758, 355, 6352
GO:0043170	macromolecule metabolic process	GOBP	11759	-0.0692503	0.933093	0.0628456	0.352406	down	10628, 4782, 111, 23654, 178, 116138, 633, 8994, 59, 823, 6749, 27347, 5976, 51676, 3728, 8518, 6207, 1843, 23328, 7048, 10298, 10370, 6185, 7410, 54878, 6586, 54704, 5052, 10659, 2997, 54870, 51629, 55884, 5422, 5905, 165, 57467, 23097, 3949, 827, 5476, 51070, 3700, 23225, 23768, 9586, 54541, 9960, 6878, 60468, 7466, 9421, 10507, 57418, 5224, 10818, 26227, 25793, 1363, 10961, 7936, 2353, 91947, …
GO:0003222	ventricular trabecula myocardium morphogenesis	GOBP	15	0.825891	2.28391	0.0628583	0.352406	up	3084
GO:0038095	Fc-epsilon receptor signaling pathway	GOBP	110	-0.319934	0.726197	0.0628827	0.352406	down	7410, 2353, 5599, 3702
GO:0014048	regulation of glutamate secretion	GOBP	7	1.10652	3.02381	0.0630087	0.352805	up	134
GO:0046785	microtubule polymerization	GOBP	48	0.53798	1.71254	0.0630967	0.35299	up	NA
GO:0044773	mitotic DNA damage checkpoint	GOBP	78	-0.386201	0.679634	0.0632502	0.353541	down	55215, 1647, 641
GO:0070830	bicellular tight junction assembly	GOBP	38	0.564007	1.7577	0.0633619	0.353858	up	79977
GO:0046879	hormone secretion	GOBP	199	0.265578	1.30418	0.0635902	0.354474	up	111, 252983, 51092, 93, 3623, 134, 6616, 3976, 6352, 2645
GO:0048015	phosphatidylinositol-mediated signaling	GOBP	174	0.27987	1.32296	0.0636777	0.354474	up	79109, 10507, 10818, 9368, 3084, 6352
GO:0043122	regulation of I-kappaB kinase/NF-kappaB signaling	GOBP	191	-0.256627	0.773657	0.063702	0.354474	down	5052, 10758, 2099
GO:0051607	defense response to virus	GOBP	156	0.3011	1.35134	0.0637243	0.354474	up	54541, 81844, 4599, 23586, 130340, 6041, 10758, 10964, 9636, 91543, 925, 56832
GO:0043065	positive regulation of apoptotic process	GOBP	506	-0.171696	0.842235	0.0637479	0.354474	down	10628, 1843, 7410, 23097, 5599, 1647, 3486, 9368, 355, 5468, 9148, 26471, 2898, 25791, 6352
GO:0048854	brain morphogenesis	GOBP	21	0.714303	2.04276	0.0641137	0.3562	up	NA
GO:0030552	cAMP binding	GOMF	18	0.794468	2.21326	0.0569695	0.356402	up	NA
GO:0008194	UDP-glycosyltransferase activity	GOMF	154	-0.353323	0.702351	0.0578626	0.356402	down	2997, 26229, 285203, 56983, 199857
GO:0042577	lipid phosphatase activity	GOMF	9	1.01658	2.76373	0.0579528	0.356402	up	NA
GO:0098632	protein binding involved in cell-cell adhesion	GOMF	230	-0.23136	0.793454	0.058152	0.356402	down	3728, 22905, 10298, 5052, 5905
GO:0000978	RNA polymerase II core promoter proximal region sequence-specific DNA binding	GOMF	198	-0.251351	0.777749	0.0582019	0.356402	down	4782, 9421, 2353, 5324, 2354, 64919, 2099, 5080
GO:0048018	receptor agonist activity	GOMF	10	1.06076	2.88858	0.0582475	0.356402	up	NA
GO:0001104	RNA polymerase II transcription cofactor activity	GOMF	65	-0.421614	0.655987	0.0584401	0.356402	down	10370, 163732
GO:0044804	nucleophagy	GOBP	14	0.845719	2.32965	0.0642706	0.35671	up	NA
GO:0050812	regulation of acyl-CoA biosynthetic process	GOBP	13	-0.863924	0.421505	0.0643763	0.35671	down	54704
GO:0060074	synapse maturation	GOBP	15	0.821994	2.27503	0.0643785	0.35671	up	9148
GO:0010389	regulation of G2/M transition of mitotic cell cycle	GOBP	40	-0.498936	0.607177	0.0644275	0.35671	down	55215, 641
GO:0035337	fatty-acyl-CoA metabolic process	GOBP	36	-0.528117	0.589714	0.0645571	0.35708	down	54898
GO:0006275	regulation of DNA replication	GOBP	103	-0.335526	0.714962	0.0646214	0.35708	down	641
GO:0009065	glutamine family amino acid catabolic process	GOBP	18	-0.763063	0.466236	0.064763	0.35708	down	8659
GO:0010742	macrophage derived foam cell differentiation	GOBP	26	0.712781	2.03966	0.0647721	0.35708	up	9619, 5468
GO:0090077	foam cell differentiation	GOBP	26	0.712781	2.03966	0.0647721	0.35708	up	9619, 5468
GO:0072522	purine-containing compound biosynthetic process	GOBP	224	-0.269548	0.763725	0.0650793	0.358369	down	111, 153, 7466, 80025, 4907, 26289
GO:0048609	multicellular organismal reproductive process	GOBP	482	0.166368	1.18101	0.0651175	0.358369	up	6586, 124997, 5224, 80025, 4948, 3623, 80237, 8900, 3976, 2560, 9148, 8749, 2099, 27306, 84694, 283417, 374768
GO:0046649	lymphocyte activation	GOBP	501	-0.175879	0.838719	0.0651941	0.358484	down	7048, 79109, 25793, 3623, 355, 91543, 64919, 916, 925, 3702, 374403, 915, 56832, 27240, 6352, 114836
GO:1901292	nucleoside phosphate catabolic process	GOBP	69	0.472592	1.60415	0.0653265	0.358905	up	5140, 4907
GO:0061615	glycolytic process through fructose-6-phosphate	GOBP	25	-0.616079	0.540058	0.0656083	0.359353	down	5224, 2645
GO:0061620	glycolytic process through glucose-6-phosphate	GOBP	25	-0.616079	0.540058	0.0656083	0.359353	down	5224, 2645
GO:0015908	fatty acid transport	GOBP	56	-0.435708	0.646806	0.0656763	0.359353	down	5468
GO:0007286	spermatid development	GOBP	78	0.391902	1.47979	0.0656825	0.359353	up	80025, 4948, 9148, 283417, 374768
GO:0010421	hydrogen peroxide-mediated programmed cell death	GOBP	13	-0.805864	0.446702	0.0657434	0.359353	down	NA
GO:0097468	programmed cell death in response to reactive oxygen species	GOBP	13	-0.805864	0.446702	0.0657434	0.359353	down	NA
GO:0097479	synaptic vesicle localization	GOBP	119	0.355761	1.42727	0.0659644	0.360254	up	8676, 54413, 6616
GO:0016408	C-acyltransferase activity	GOMF	15	-0.880691	0.414496	0.0594879	0.360531	down	30
GO:0036442	hydrogen-exporting ATPase activity	GOMF	21	-0.678376	0.50744	0.0597716	0.360531	down	9114
GO:0098631	protein binding involved in cell adhesion	GOMF	236	-0.227333	0.796655	0.0600851	0.360531	down	3728, 22905, 10298, 5052, 5905
GO:0008320	protein transmembrane transporter activity	GOMF	16	-0.849473	0.42764	0.0602273	0.360531	down	NA
GO:0016634	oxidoreductase activity, acting on the CH-CH group of donors, oxygen as acceptor	GOMF	10	-1.04354	0.352206	0.060584	0.361003	down	30
GO:0007143	female meiotic division	GOBP	17	-0.705527	0.493848	0.0662083	0.361279	down	NA
GO:0006954	inflammatory response	GOBP	453	-0.176082	0.83855	0.0665649	0.362917	down	27347, 23097, 3949, 3700, 2353, 2629, 710, 4598, 58189, 11221, 4907, 134, 5806, 355, 5468, 26471, 462, 2099, 6352, 3269
GO:0071624	positive regulation of granulocyte chemotaxis	GOBP	13	-0.780171	0.458328	0.0667583	0.363663	down	23604
GO:0000784	nuclear chromosome, telomeric region	GOCC	92	-0.295805	0.743932	0.13541	0.363685	down	5976
GO:0070160	occluding junction	GOCC	89	0.308941	1.36198	0.136049	0.364171	up	23586, 149461
GO:0004722	protein serine/threonine phosphatase activity	GOMF	65	-0.454764	0.634598	0.061614	0.364604	down	54704
GO:0016885	ligase activity, forming carbon-carbon bonds	GOMF	11	-0.94519	0.388606	0.0619833	0.364604	down	NA
GO:0034062	RNA polymerase activity	GOMF	45	-0.541437	0.581911	0.0620305	0.364604	down	5422
882838	Axon guidance mediated by Slit/Robo	Panther Pathway	12	-0.705182	0.494019	0.0997381	0.364843	down	6586
882907	Hypoxia response via HIF activation	Panther Pathway	18	0.654768	1.9247	0.102904	0.364843	up	NA
GO:0036473	cell death in response to oxidative stress	GOBP	58	-0.441068	0.643349	0.0670394	0.364885	down	25793, 2861
GO:0018196	peptidyl-asparagine modification	GOBP	43	-0.523812	0.592258	0.0671279	0.365058	down	6185
GO:0071577	zinc II ion transmembrane transport	GOBP	19	0.793101	2.21024	0.0673624	0.366023	up	7781
GO:0019439	aromatic compound catabolic process	GOBP	371	-0.21205	0.808924	0.0674272	0.366066	down	5976, 6207, 5140, 1806, 7538, 4907
GO:0022836	gated channel activity	GOMF	311	0.255525	1.29114	0.0626763	0.366741	up	2557, 8514, 2565, 2560, 10089, 6263, 56479, 30820, 2898, 3743, 121601
GO:0021884	forebrain neuron development	GOBP	19	0.736793	2.08922	0.0678194	0.367885	up	NA
GO:0022409	positive regulation of cell-cell adhesion	GOBP	176	-0.272317	0.761612	0.0683233	0.369981	down	7048, 10370, 79109, 916, 915, 6352
GO:0043090	amino acid import	GOBP	13	0.860837	2.36514	0.0683498	0.369981	up	NA
GO:0015671	oxygen transport	GOBP	4	-1.15588	0.314779	0.0683786	0.369981	down	NA
GO:0008278	cohesin complex	GOCC	14	0.878122	2.40638	0.13902	0.370144	up	NA
GO:0097708	intracellular vesicle	GOCC	1129	-0.0963273	0.908167	0.139338	0.370144	down	633, 1212, 22905, 5052, 3949, 51128, 3700, 79109, 9114, 1363, 10961, 91947, 23138, 710, 4948, 8676, 130340, 23604, 55435, 54413, 6616, 7781, 64518, 1644, 202915, 24141
GO:0030054	cell junction	GOCC	1102	-0.0913579	0.912691	0.13975	0.370144	down	55679, 8994, 823, 115207, 3728, 6207, 22905, 10298, 5052, 5905, 23768, 10818, 29780, 117143, 129804, 23586, 2557, 25996, 8514, 64101, 54413, 149461, 6616, 2565, 2560, 7781, 9148, 916, 342184, 3702, 2898, 84694, 79977
GO:0031932	TORC2 complex	GOCC	10	-0.732667	0.480625	0.140235	0.370144	down	79109
GO:0031410	cytoplasmic vesicle	GOCC	1127	-0.0959958	0.908468	0.140917	0.370144	down	633, 1212, 22905, 5052, 3949, 51128, 3700, 79109, 9114, 1363, 10961, 91947, 23138, 710, 4948, 8676, 130340, 23604, 55435, 54413, 6616, 7781, 64518, 1644, 202915, 24141
GO:0030137	COPI-coated vesicle	GOCC	21	-0.591699	0.553387	0.141074	0.370144	down	NA
GO:0030132	clathrin coat of coated pit	GOCC	16	-0.622253	0.536734	0.141601	0.370305	down	1212
GO:0060428	lung epithelium development	GOBP	29	0.620783	1.86038	0.0685281	0.370458	up	79977
GO:0050864	regulation of B cell activation	GOBP	76	-0.379266	0.684364	0.0685959	0.370458	down	3623, 355, 374403
GO:0003351	epithelial cilium movement	GOBP	15	0.811411	2.25108	0.0686396	0.370458	up	NA
GO:0006086	acetyl-CoA biosynthetic process from pyruvate	GOBP	16	-0.825281	0.438112	0.0687029	0.370488	down	54704
GO:0004415	hyalurononglucosaminidase activity	GOMF	8	-1.09745	0.33372	0.0636629	0.370843	down	NA
882923	Integrin signalling pathway	Panther Pathway	135	-0.250212	0.778635	0.109388	0.370969	down	55679, 29780, 5599, 1295, 1300
GO:0061512	protein localization to cilium	GOBP	30	0.620091	1.8591	0.0688719	0.371006	up	NA
GO:0045184	establishment of protein localization	GOBP	1663	-0.0971805	0.907392	0.0689362	0.371006	down	10628, 111, 4000, 3728, 6207, 1212, 5052, 115704, 5905, 51128, 5476, 23225, 9114, 25793, 57231, 10961, 65055, 252983, 5599, 51092, 26229, 10297, 125170, 93, 9961, 9619, 9368, 8676, 23586, 9482, 130340, 55435, 134, 10758, 6616, 55531, 5174, 5468, 64108, 91543, 3084, 53353, 2898, 374403, 6352, 2645
GO:0051101	regulation of DNA binding	GOBP	76	-0.381202	0.68304	0.068972	0.371006	down	9421, 3976
GO:0065009	regulation of molecular function	GOBP	2585	-0.0842882	0.919166	0.06919	0.371602	down	10628, 111, 23654, 633, 27347, 3728, 8518, 1843, 23328, 7048, 7410, 153, 115704, 5905, 9628, 124997, 5476, 143872, 51070, 51295, 3700, 23768, 6878, 7466, 9421, 10507, 10818, 25793, 10961, 2353, 91947, 5599, 64793, 1647, 26229, 23108, 2629, 3486, 84335, 93, 710, 7538, 2537, 9961, 58189, 1240, 9368, 23586, 5268, 54757, 641, 6004, 11221, 221476, 64101, 54413, 27329, 134, 63898, 5806, 55531, 355, 531…
GO:0009308	amine metabolic process	GOBP	98	-0.373771	0.688134	0.0692499	0.371602	down	1644, 2861
GO:0050727	regulation of inflammatory response	GOBP	183	-0.255813	0.774287	0.0692638	0.371602	down	27347, 23097, 3949, 2629, 710, 4598, 58189, 11221, 4907, 134, 5468, 2099, 6352
GO:0051251	positive regulation of lymphocyte activation	GOBP	198	-0.258638	0.772102	0.0693512	0.371602	down	7048, 79109, 916, 915, 6352
GO:0033147	negative regulation of intracellular estrogen receptor signaling pathway	GOBP	9	-0.885042	0.412697	0.0693733	0.371602	down	167465
GO:0070230	positive regulation of lymphocyte apoptotic process	GOBP	12	-0.797869	0.450287	0.0694297	0.371602	down	355, 6352
GO:0035173	histone kinase activity	GOMF	19	-0.713556	0.489899	0.0641348	0.371924	down	NA
GO:2000114	regulation of establishment of cell polarity	GOBP	18	0.749822	2.11662	0.0695742	0.372065	up	NA
GO:0035067	negative regulation of histone acetylation	GOBP	11	-0.823039	0.439095	0.0697362	0.372622	down	NA
GO:0031214	biomineral tissue development	GOBP	115	0.349164	1.41788	0.0698037	0.372623	up	4256, 93, 54757
GO:0060312	regulation of blood vessel remodeling	GOBP	7	-1.01401	0.362763	0.0698787	0.372623	down	NA
GO:0039530	MDA-5 signaling pathway	GOBP	8	1.08627	2.96319	0.0699102	0.372623	up	NA
GO:0050780	dopamine receptor binding	GOMF	12	-0.811966	0.443984	0.0650503	0.372718	down	9368
GO:0022843	voltage-gated cation channel activity	GOMF	119	0.398827	1.49008	0.0651113	0.372718	up	8514, 56479, 3743
GO:0035198	miRNA binding	GOMF	12	0.92162	2.51336	0.0653008	0.372718	up	NA
GO:0001948	glycoprotein binding	GOMF	70	-0.392112	0.675628	0.0654193	0.372718	down	3949
GO:0012506	vesicle membrane	GOCC	396	-0.14758	0.862793	0.143174	0.373191	down	1212, 22905, 3949, 51128, 9114, 1363, 23138, 4948, 130340, 7781, 64518, 202915, 24141
GO:0051129	negative regulation of cellular component organization	GOBP	496	-0.161021	0.851274	0.0701117	0.373377	down	4000, 1843, 115704, 10507, 23108, 10297, 2629, 55435, 54413, 3976, 25791, 4070
GO:0050910	detection of mechanical stimulus involved in sensory perception of sound	GOBP	8	1.0336	2.81116	0.0701679	0.373377	up	NA
GO:1903039	positive regulation of leukocyte cell-cell adhesion	GOBP	159	-0.285363	0.751741	0.0702455	0.373391	down	7048, 79109, 916, 915, 6352
GO:0030098	lymphocyte differentiation	GOBP	218	-0.237707	0.788433	0.0702867	0.373391	down	7048, 25793, 3623, 355, 91543, 64919, 916, 925, 3702, 915, 56832, 114836
hsa05160	Hepatitis C	KEGG	93	0.359021	1.43193	0.0645999	0.373632	up	3949, 5599, 23586, 6041, 149461
GO:0048505	regulation of timing of cell differentiation	GOBP	10	0.949171	2.58357	0.0704002	0.373685	up	5080
GO:0003417	growth plate cartilage development	GOBP	10	0.948764	2.58252	0.0705553	0.374199	up	7048
GO:0016755	transferase activity, transferring amino-acyl groups	GOMF	14	0.861052	2.36565	0.0660037	0.374405	up	9333
GO:0003407	neural retina development	GOBP	39	0.543403	1.72186	0.0706864	0.374586	up	121643, 793
GO:0033036	macromolecule localization	GOBP	2571	-0.0841135	0.919327	0.0709411	0.375552	down	10628, 111, 4000, 5976, 3728, 6207, 1212, 5052, 115704, 5905, 3949, 51128, 5476, 23225, 23200, 9114, 25793, 1363, 57231, 10961, 65055, 252983, 5599, 51092, 26229, 10297, 57205, 125170, 161247, 26580, 93, 7538, 9961, 9619, 9368, 8676, 23586, 9482, 201780, 130340, 8514, 64101, 55435, 27329, 134, 10758, 6616, 55531, 5174, 3976, 5468, 64108, 91543, 3084, 2099, 53353, 2898, 5080, 374403, 121601, 6352,…
GO:0002064	epithelial cell development	GOBP	150	0.28919	1.33535	0.0709856	0.375552	up	59, 10818, 51092, 9368, 64919, 57835, 2099, 340547, 5080, 79977
GO:0002696	positive regulation of leukocyte activation	GOBP	215	-0.24541	0.782384	0.0711878	0.376312	down	7048, 79109, 916, 915, 6352
GO:0070231	T cell apoptotic process	GOBP	32	-0.536656	0.5847	0.0716394	0.378388	down	355, 6352
GO:0070166	enamel mineralization	GOBP	9	0.984783	2.67723	0.0717008	0.378402	up	54757
GO:0006107	oxaloacetate metabolic process	GOBP	10	-0.846765	0.4288	0.0720612	0.379695	down	NA
GO:0043277	apoptotic cell clearance	GOBP	24	-0.614974	0.540655	0.0720641	0.379695	down	NA
GO:0071705	nitrogen compound transport	GOBP	604	0.16219	1.17608	0.072434	0.381051	up	111, 5976, 6948, 23225, 23200, 252983, 51092, 93, 7538, 9961, 4948, 9368, 134, 6616, 5174, 1644, 6352, 2645
GO:0051255	spindle midzone assembly	GOBP	8	-0.957666	0.383787	0.07244	0.381051	down	NA
GO:0005385	zinc ion transmembrane transporter activity	GOMF	25	0.787298	2.19745	0.0676914	0.381864	up	7781
GO:0001206	transcriptional repressor activity, RNA polymerase II distal enhancer sequence-specific binding	GOMF	6	1.21971	3.38619	0.0679066	0.381864	up	60468
GO:0051988	regulation of attachment of spindle microtubules to kinetochore	GOBP	11	-0.844958	0.429575	0.0729049	0.383183	down	NA
GO:0071361	cellular response to ethanol	GOBP	9	0.981169	2.66757	0.0730716	0.383392	up	NA
GO:0071156	regulation of cell cycle arrest	GOBP	74	-0.376103	0.686531	0.0731136	0.383392	down	1647
GO:0019079	viral genome replication	GOBP	73	0.402469	1.49551	0.0731236	0.383392	up	4599, 6041, 9636, 91543, 6352
GO:0009966	regulation of signal transduction	GOBP	2795	-0.083848	0.919571	0.0732713	0.383661	down	55679, 633, 8994, 25960, 4000, 6749, 3728, 1843, 23328, 7048, 10370, 7410, 153, 6586, 5052, 5140, 9628, 143872, 23768, 54541, 79109, 6878, 7466, 10507, 10818, 10961, 7936, 5599, 1647, 23108, 10297, 3489, 2629, 3486, 84335, 93, 56983, 167465, 2537, 1240, 116028, 9368, 641, 3623, 6004, 147372, 11221, 23604, 80237, 64101, 2786, 112858, 54413, 134, 10758, 5145, 355, 5314, 5753, 11082, 3976, 5468, 914…
GO:0044766	multi-organism transport	GOBP	62	-0.408558	0.664608	0.0733539	0.383661	down	23225
GO:1902579	multi-organism localization	GOBP	62	-0.408558	0.664608	0.0733539	0.383661	down	23225
GO:0042162	telomeric DNA binding	GOMF	28	-0.613518	0.541443	0.0685819	0.383999	down	5976
GO:1900078	positive regulation of cellular response to insulin stimulus	GOBP	18	0.778629	2.17848	0.0735355	0.384127	up	6041
GO:0006007	glucose catabolic process	GOBP	27	-0.573123	0.563762	0.0735626	0.384127	down	5224, 2645
GO:0035089	establishment of apical/basal cell polarity	GOBP	11	-0.842788	0.430508	0.0739259	0.384579	down	9368
GO:0042730	fibrinolysis	GOBP	19	-0.724536	0.48455	0.0740444	0.384579	down	710
GO:0031440	regulation of mRNA 3'-end processing	GOBP	17	-0.690159	0.501496	0.0740509	0.384579	down	7936
GO:0051057	positive regulation of small GTPase mediated signal transduction	GOBP	34	0.574321	1.77592	0.0740639	0.384579	up	3084
GO:0007026	negative regulation of microtubule depolymerization	GOBP	15	-0.76472	0.465464	0.0742076	0.384579	down	10297
GO:0031929	TOR signaling	GOBP	82	-0.374684	0.687507	0.0743001	0.384579	down	54541, 79109, 84335, 5314
GO:0007254	JNK cascade	GOBP	194	0.272816	1.31366	0.0743466	0.384579	up	23328, 5599, 1647, 11221, 2898
GO:0032770	positive regulation of monooxygenase activity	GOBP	20	-0.659793	0.516959	0.0744303	0.384579	down	NA
GO:0031076	embryonic camera-type eye development	GOBP	29	0.599615	1.82142	0.0744947	0.384579	up	10818, 5080
GO:0006368	transcription elongation from RNA polymerase II promoter	GOBP	91	-0.360866	0.697073	0.0745058	0.384579	down	6749, 8518, 6878, 7936, 80237
GO:0000272	polysaccharide catabolic process	GOBP	28	-0.610662	0.542991	0.0745199	0.384579	down	178
GO:0005980	glycogen catabolic process	GOBP	28	-0.610662	0.542991	0.0745199	0.384579	down	178
GO:0009251	glucan catabolic process	GOBP	28	-0.610662	0.542991	0.0745199	0.384579	down	178
GO:0044247	cellular polysaccharide catabolic process	GOBP	28	-0.610662	0.542991	0.0745199	0.384579	down	178
GO:0090068	positive regulation of cell cycle process	GOBP	175	-0.254152	0.775574	0.0745466	0.384579	down	252983, 1647
GO:0097150	neuronal stem cell population maintenance	GOBP	16	0.776203	2.17321	0.0746082	0.384588	up	NA
GO:0000177	cytoplasmic exosome (RNase complex)	GOCC	13	-0.650673	0.521695	0.14815	0.3849	down	NA
GO:0090023	positive regulation of neutrophil chemotaxis	GOBP	12	-0.78654	0.455418	0.0748897	0.384908	down	23604
GO:0036480	neuron intrinsic apoptotic signaling pathway in response to oxidative stress	GOBP	9	-0.95206	0.385945	0.0749286	0.384908	down	NA
GO:1903376	regulation of oxidative stress-induced neuron intrinsic apoptotic signaling pathway	GOBP	9	-0.95206	0.385945	0.0749286	0.384908	down	NA
GO:0006812	cation transport	GOBP	924	0.141314	1.15179	0.0749315	0.384908	up	27347, 6948, 23315, 9114, 7466, 55858, 57205, 9368, 201780, 8514, 134, 7781, 57835, 10089, 6263, 56479, 30820, 3743, 6352, 2645
GO:0031175	neuron projection development	GOBP	750	0.140303	1.15062	0.0749696	0.384908	up	23654, 10298, 6586, 23768, 10507, 26227, 25793, 23108, 9896, 54413, 6616, 84628, 5753, 9148, 64919, 3084, 342184, 5080, 25791, 79625
GO:0031000	response to caffeine	GOBP	15	0.819107	2.26847	0.0751397	0.385251	up	5468, 6263
GO:2000188	regulation of cholesterol homeostasis	GOBP	12	-0.811519	0.444183	0.0752083	0.385251	down	3949
GO:0051651	maintenance of location in cell	GOBP	85	-0.351802	0.70342	0.0752286	0.385251	down	3728
GO:0050808	synapse organization	GOBP	172	0.27024	1.31028	0.0752762	0.385251	up	23768, 64101, 54413, 9148, 3084, 84694
GO:0020027	hemoglobin metabolic process	GOBP	14	-0.741219	0.476533	0.0754153	0.385656	down	3623
GO:0045296	cadherin binding	GOMF	236	-0.220697	0.80196	0.0693815	0.386809	down	3728, 22905, 10298, 5052, 5905
GO:0030553	cGMP binding	GOMF	9	1.0274	2.7938	0.0697031	0.386942	up	NA
GO:0007620	copulation	GOBP	14	0.817725	2.26534	0.0757371	0.386994	up	NA
GO:0007052	mitotic spindle organization	GOBP	41	-0.48675	0.614621	0.0758604	0.387205	down	NA
GO:0032098	regulation of appetite	GOBP	11	0.935088	2.54744	0.0758989	0.387205	up	NA
GO:0050870	positive regulation of T cell activation	GOBP	151	-0.288088	0.749695	0.0761844	0.388353	down	7048, 79109, 916, 915, 6352
GO:0032355	response to estradiol	GOBP	81	-0.352616	0.702847	0.0762936	0.38845	down	10628, 1843, 58189, 5179, 2099
GO:0055069	zinc ion homeostasis	GOBP	27	0.687742	1.98922	0.0763242	0.38845	up	7781
GO:0019867	outer membrane	GOCC	172	-0.219003	0.803319	0.151008	0.388725	down	125170, 91543
GO:0014069	postsynaptic density	GOCC	111	0.257996	1.29433	0.151089	0.388725	up	8514, 134, 9148, 2898
GO:0099572	postsynaptic specialization	GOCC	111	0.257996	1.29433	0.151089	0.388725	up	8514, 134, 9148, 2898
GO:0016578	histone deubiquitination	GOBP	17	0.772052	2.1642	0.0764692	0.388858	up	9960
GO:0043470	regulation of carbohydrate catabolic process	GOBP	38	-0.502905	0.604771	0.0765253	0.388858	down	54541, 5224, 2645
GO:0016645	oxidoreductase activity, acting on the CH-NH group of donors	GOMF	29	-0.717653	0.487896	0.0703582	0.388916	down	8659
GO:0042405	nuclear inclusion body	GOCC	9	-0.746022	0.474249	0.1519	0.389402	down	NA
GO:0098589	membrane region	GOCC	292	-0.160522	0.851699	0.152768	0.389402	down	1212, 7048, 3949, 9368, 130340, 355, 5174
GO:0036020	endolysosome membrane	GOCC	11	-0.68893	0.502113	0.152893	0.389402	down	NA
GO:0036477	somatodendritic compartment	GOCC	495	0.127928	1.13647	0.153547	0.389402	up	5905, 7466, 1363, 57231, 3623, 64101, 134, 5179, 2560, 9148, 3084, 1644, 30820, 793, 2898, 24141
GO:0016460	myosin II complex	GOCC	13	-0.664421	0.514572	0.153802	0.389402	down	NA
GO:0060363	cranial suture morphogenesis	GOBP	9	-0.905149	0.404482	0.0769746	0.390358	down	NA
GO:1904035	regulation of epithelial cell apoptotic process	GOBP	47	-0.451296	0.636802	0.0769896	0.390358	down	7466, 7538, 79625
GO:0045132	meiotic chromosome segregation	GOBP	50	0.476523	1.61046	0.0770028	0.390358	up	NA
GO:0019220	regulation of phosphate metabolic process	GOBP	1551	-0.103384	0.901781	0.0771016	0.390551	down	111, 23654, 633, 27347, 8518, 1843, 23328, 7048, 7410, 153, 5052, 124997, 23768, 54541, 7466, 10507, 5224, 10818, 25793, 10961, 7936, 64793, 1647, 2629, 3486, 84335, 93, 9961, 9368, 54757, 641, 3623, 11221, 64101, 134, 63898, 355, 5314, 51654, 5753, 3976, 9148, 3084, 916, 2898, 5080, 374403, 56832, 6352, 2861, 3269, 2645
GO:0002053	positive regulation of mesenchymal cell proliferation	GOBP	19	0.715509	2.04523	0.0775609	0.392568	up	7048
GO:0032310	prostaglandin secretion	GOBP	7	-0.945832	0.388356	0.0777564	0.393051	down	NA
GO:0038093	Fc receptor signaling pathway	GOBP	158	-0.25741	0.773051	0.0778305	0.393051	down	7410, 2353, 5599, 3702
GO:0021983	pituitary gland development	GOBP	20	0.699097	2.01194	0.0779403	0.393051	up	5080
GO:0001910	regulation of leukocyte mediated cytotoxicity	GOBP	31	-0.565912	0.567842	0.0779659	0.393051	down	114836
GO:0010823	negative regulation of mitochondrion organization	GOBP	28	-0.565797	0.567908	0.0780376	0.393051	down	4000
GO:0060749	mammary gland alveolus development	GOBP	7	-0.945059	0.388657	0.0781123	0.393051	down	2099
GO:0061377	mammary gland lobule development	GOBP	7	-0.945059	0.388657	0.0781123	0.393051	down	2099
GO:0097094	craniofacial suture morphogenesis	GOBP	14	-0.75685	0.469142	0.0782091	0.393051	down	NA
GO:0033327	Leydig cell differentiation	GOBP	6	1.12436	3.07823	0.0782807	0.393051	up	NA
GO:0006336	DNA replication-independent nucleosome assembly	GOBP	30	-0.565315	0.568181	0.0783385	0.393051	down	NA
GO:0034724	DNA replication-independent nucleosome organization	GOBP	30	-0.565315	0.568181	0.0783385	0.393051	down	NA
GO:0021697	cerebellar cortex formation	GOBP	14	0.811676	2.25168	0.07839	0.393051	up	NA
GO:1902042	negative regulation of extrinsic apoptotic signaling pathway via death domain receptors	GOBP	28	-0.564894	0.56842	0.0786018	0.393806	down	355
GO:0051974	negative regulation of telomerase activity	GOBP	12	0.928134	2.52978	0.078718	0.39408	up	5468
GO:0035371	microtubule plus-end	GOCC	14	-0.621212	0.537293	0.156378	0.394669	down	NA
GO:0010510	regulation of acetyl-CoA biosynthetic process from pyruvate	GOBP	12	-0.86444	0.421287	0.0789417	0.394893	down	54704
GO:0006983	ER overload response	GOBP	11	-0.832066	0.435149	0.0791111	0.395217	down	7466
GO:0051174	regulation of phosphorus metabolic process	GOBP	1552	-0.102641	0.902451	0.0791513	0.395217	down	111, 23654, 633, 27347, 8518, 1843, 23328, 7048, 7410, 153, 5052, 124997, 23768, 54541, 7466, 10507, 5224, 10818, 25793, 10961, 7936, 64793, 1647, 2629, 3486, 84335, 93, 9961, 9368, 54757, 641, 3623, 11221, 64101, 134, 63898, 355, 5314, 51654, 5753, 3976, 9148, 3084, 916, 2898, 5080, 374403, 56832, 6352, 2861, 3269, 2645
GO:0061178	regulation of insulin secretion involved in cellular response to glucose stimulus	GOBP	37	0.549825	1.73295	0.079191	0.395217	up	111, 252983, 51092
GO:0048486	parasympathetic nervous system development	GOBP	13	0.834437	2.30352	0.0793707	0.395806	up	NA
GO:0030669	clathrin-coated endocytic vesicle membrane	GOCC	30	-0.454241	0.63493	0.157746	0.395883	down	22905, 3949, 130340
GO:0044420	extracellular matrix component	GOCC	124	-0.254643	0.775193	0.157855	0.395883	down	1295
GO:0060021	palate development	GOBP	61	0.417965	1.51887	0.0795181	0.39604	up	7048, 93
GO:0035967	cellular response to topologically incorrect protein	GOBP	129	-0.302642	0.738864	0.0795407	0.39604	down	116138, 4000, 9114, 7466
GO:0070064	proline-rich region binding	GOMF	17	0.798153	2.22144	0.072047	0.396564	up	NA
GO:0033290	eukaryotic 48S preinitiation complex	GOCC	13	-0.636289	0.529253	0.159502	0.397571	down	NA
GO:0000276	mitochondrial proton-transporting ATP synthase complex, coupling factor F(o)	GOCC	4	-0.983444	0.374021	0.159529	0.397571	down	NA
GO:0060562	epithelial tube morphogenesis	GOBP	275	0.214525	1.23927	0.0800644	0.398182	up	23654, 7048, 9421, 121643, 342184, 2099, 4070, 79977
GO:0032677	regulation of interleukin-8 production	GOBP	42	-0.475432	0.621616	0.0800947	0.398182	down	23586, 671
GO:0045619	regulation of lymphocyte differentiation	GOBP	92	-0.338738	0.712669	0.0802571	0.398681	down	7048, 25793, 3623, 355
GO:0008135	translation factor activity, RNA binding	GOMF	91	-0.392771	0.675183	0.0731151	0.399274	down	NA
GO:0005160	transforming growth factor beta receptor binding	GOMF	44	0.565202	1.7598	0.0731541	0.399274	up	7048, 3623
GO:0030182	neuron differentiation	GOBP	1054	0.118263	1.12554	0.0804444	0.399302	up	23654, 10298, 6586, 23768, 54541, 10507, 26227, 25793, 29777, 23108, 4669, 9896, 9368, 121643, 54413, 6616, 84628, 51654, 5753, 3976, 2560, 9148, 64919, 3084, 342184, 5080, 25791, 2792, 79625
GO:1903305	regulation of regulated secretory pathway	GOBP	85	0.392674	1.48093	0.0806566	0.400047	up	NA
GO:0005085	guanyl-nucleotide exchange factor activity	GOMF	293	0.220213	1.24634	0.0736368	0.400227	up	7410, 153, 10818, 3084, 25791
GO:0015833	peptide transport	GOBP	167	0.266943	1.30597	0.08086	0.400459	up	111, 252983, 51092, 93, 9368, 134, 6616, 6352, 2645
GO:0048012	hepatocyte growth factor receptor signaling pathway	GOBP	12	0.858481	2.35957	0.0808642	0.400459	up	11082
GO:0055013	cardiac muscle cell development	GOBP	50	-0.441756	0.642907	0.0809735	0.400691	down	376132, 4000
GO:0000940	condensed chromosome outer kinetochore	GOCC	9	-0.7667	0.464544	0.161311	0.400757	down	NA
GO:0015629	actin cytoskeleton	GOCC	408	-0.142521	0.867169	0.162344	0.400873	down	7135, 59, 3728, 10391, 10297, 9368, 23586, 7125, 342184
GO:0000315	organellar large ribosomal subunit	GOCC	26	-0.488258	0.613694	0.16287	0.400873	down	65003
GO:0005762	mitochondrial large ribosomal subunit	GOCC	26	-0.488258	0.613694	0.16287	0.400873	down	65003
900993	TNF/Stress Related Signaling	Biocarta Pathway	24	0.801165	2.22814	0.0322345	0.400917	up	5599
GO:0042035	regulation of cytokine biosynthetic process	GOBP	78	-0.374071	0.687928	0.0811614	0.401255	down	7538, 3623, 916
GO:1903555	regulation of tumor necrosis factor superfamily cytokine production	GOBP	78	-0.369087	0.691365	0.0812383	0.401255	down	7538, 671
GO:0031061	negative regulation of histone methylation	GOBP	14	-0.751002	0.471893	0.0812748	0.401255	down	NA
GO:0004529	exodeoxyribonuclease activity	GOMF	17	-0.745898	0.474308	0.0750768	0.401444	down	NA
GO:0016895	exodeoxyribonuclease activity, producing 5'-phosphomonoesters	GOMF	17	-0.745898	0.474308	0.0750768	0.401444	down	NA
GO:0035255	ionotropic glutamate receptor binding	GOMF	15	0.812805	2.25422	0.0755814	0.401444	up	NA
GO:0022804	active transmembrane transporter activity	GOMF	341	0.222213	1.24884	0.0758343	0.401444	up	11194, 23315, 9114, 9619, 201780, 57835
GO:1901618	organic hydroxy compound transmembrane transporter activity	GOMF	25	0.684628	1.98303	0.0759165	0.401444	up	9619, 201780
GO:0004889	acetylcholine-activated cation-selective channel activity	GOMF	10	1.12065	3.06685	0.0765731	0.401444	up	NA
GO:0017128	phospholipid scramblase activity	GOMF	8	1.12048	3.06632	0.0766373	0.401444	up	121601
GO:0008168	methyltransferase activity	GOMF	246	0.265829	1.30451	0.0767309	0.401444	up	8731, 79730, 728464, 57604
GO:0003714	transcription corepressor activity	GOMF	163	-0.264336	0.767715	0.0770373	0.401444	down	8994, 10370, 165, 9421, 167465
GO:0030228	lipoprotein particle receptor activity	GOMF	14	-0.812201	0.44388	0.0771138	0.401444	down	3949
GO:0004198	calcium-dependent cysteine-type endopeptidase activity	GOMF	14	-0.811903	0.444012	0.0772602	0.401444	down	823, 827
GO:0031080	nuclear pore outer ring	GOCC	15	-0.762908	0.466309	0.164062	0.401514	down	NA
GO:0031093	platelet alpha granule lumen	GOCC	41	-0.383443	0.681511	0.164281	0.401514	down	710
GO:0032589	neuron projection membrane	GOCC	22	0.539176	1.71459	0.164646	0.401514	up	134, 3084, 24141
917942	C21-steroid hormone biosynthesis and metabolism	EHMN Pathway Gene	6	1.03968	2.82832	0.155745	0.401659	up	NA
GO:0097190	apoptotic signaling pathway	GOBP	552	-0.159545	0.852531	0.0814955	0.40173	down	4000, 54541, 7466, 10961, 5599, 10038, 2537, 9368, 23604, 80237, 134, 355, 26471, 916, 2070
GO:0032305	positive regulation of icosanoid secretion	GOBP	8	-0.895509	0.4084	0.0815585	0.40173	down	NA
GO:2000193	positive regulation of fatty acid transport	GOBP	8	-0.895509	0.4084	0.0815585	0.40173	down	NA
GO:0034248	regulation of cellular amide metabolic process	GOBP	351	-0.191153	0.826006	0.0817154	0.402195	down	8994, 5976, 5224, 57176, 7538, 51654, 9148, 2099, 6352
GO:0097090	presynaptic membrane organization	GOBP	6	-0.986898	0.372731	0.0818376	0.402475	down	54413
GO:0003337	mesenchymal to epithelial transition involved in metanephros morphogenesis	GOBP	10	-0.858408	0.423836	0.0818975	0.402475	down	3976
GO:0048009	insulin-like growth factor receptor signaling pathway	GOBP	31	-0.587745	0.555579	0.0819748	0.402547	down	3489, 3486
GO:0006378	mRNA polyadenylation	GOBP	32	-0.520221	0.594389	0.0823251	0.40365	down	7936
GO:0043631	RNA polyadenylation	GOBP	34	-0.520221	0.594389	0.0823251	0.40365	down	7936
GO:0005057	receptor signaling protein activity	GOMF	148	0.292042	1.33916	0.0780246	0.4038	up	27347, 7048, 10298, 153, 23768, 5599, 93, 916
GO:2001141	regulation of RNA biosynthetic process	GOBP	3128	0.0784687	1.08163	0.0824211	0.403813	up	10628, 4782, 8994, 4000, 6749, 3728, 8518, 10370, 54870, 5422, 165, 9586, 9960, 6878, 60468, 7466, 9421, 10507, 7936, 2353, 644815, 5599, 29777, 3992, 5324, 117143, 93, 7538, 167465, 1240, 9619, 163732, 23586, 641, 124961, 10865, 2354, 80237, 6041, 121643, 8900, 5314, 3976, 5468, 64919, 26471, 3547, 3084, 2070, 2099, 5080, 196446, 915, 56832, 79977, 6352
GO:0032885	regulation of polysaccharide biosynthetic process	GOBP	30	-0.56742	0.566987	0.0826714	0.404731	down	2645
GO:0005681	spliceosomal complex	GOCC	165	-0.220133	0.802412	0.166484	0.404756	down	5976
GO:0007389	pattern specification process	GOBP	301	0.204169	1.2265	0.0827727	0.404919	up	7048, 10370, 9421, 10818, 10297, 93, 56983, 121643, 5080
GO:0061088	regulation of sequestering of zinc ion	GOBP	9	0.956274	2.60198	0.0829913	0.405679	up	7781
GO:2000615	regulation of histone H3-K9 acetylation	GOBP	6	-0.984217	0.373732	0.0830863	0.405834	down	NA
GO:0045141	meiotic telomere clustering	GOBP	6	1.11144	3.03873	0.0831493	0.405834	up	NA
GO:0048522	positive regulation of cellular process	GOBP	5164	-0.0687847	0.933528	0.0833046	0.406284	down	10628, 4782, 111, 55679, 23654, 8994, 823, 25960, 4000, 5976, 3728, 8518, 1843, 23328, 7048, 10370, 7410, 153, 23097, 3949, 23768, 9586, 54541, 79109, 7466, 9421, 10507, 10818, 25793, 10961, 7936, 2353, 91947, 252983, 5599, 55215, 4597, 5324, 1647, 125170, 2629, 3486, 93, 56983, 7538, 1240, 27120, 163732, 9896, 9368, 23586, 54757, 641, 3623, 147372, 2354, 27065, 23604, 80237, 6041, 55435, 121643,…
GO:0005874	microtubule	GOCC	312	-0.148504	0.861996	0.16766	0.406371	down	124997, 827, 10297, 3797, 11186, 8514, 64518
GO:0051645	Golgi localization	GOBP	12	-0.823503	0.438892	0.0834195	0.406535	down	9368
GO:0034035	purine ribonucleoside bisphosphate metabolic process	GOBP	9	-0.891455	0.410059	0.0835375	0.406802	down	NA
GO:0051650	establishment of vesicle localization	GOBP	217	0.248443	1.28203	0.0836874	0.406806	up	51128, 124997, 23243, 8676, 55435, 6616
GO:0044723	single-organism carbohydrate metabolic process	GOBP	425	-0.179369	0.835798	0.0837275	0.406806	down	178, 2997, 54541, 5224, 4126, 3486, 9942, 27329, 3269, 2645
GO:0040015	negative regulation of multicellular organism growth	GOBP	9	-0.854722	0.425402	0.0837387	0.406806	down	153
GO:0051491	positive regulation of filopodium assembly	GOBP	22	0.672985	1.96008	0.0837913	0.406806	up	9148
[truncated: 7,064 more rows]

## Sheet: male
SUPPLEMENTAL TABLE S6
Id	Name	ConceptType	#Genes	Coeff	OddsRatio	P-Value	FDR	up	SigGenes
GO:0006952	defense response	GOBP	1092	0.620742	1.86031	1.25e-17	8.01e-14	up	1981, 1508, 664, 2149, 7040, 558, 3700, 11343, 1436, 54541, 972, 306, 10892, 2157, 4067, 5771, 714, 27242, 5610, 715, 1536, 7133, 23406, 1520, 1435, 3570, 4360, 6614, 10062, 81622, 23705, 3162, 3988, 6358, 7187, 11151, 3689, 712, 1794, 5788, 57118, 5696, 929, 2268, 2244, 2185, 9051, 2350, 958, 240, 4615, 29760, 5777, 26191, 118788, 1524, 7409, 7305, 3683, 10107, 5698, 7099, 1116, 84807, 10964, 12…
GO:0071944	cell periphery	GOCC	4257	0.406118	1.50098	2.05e-15	1.06e-12	up	53405, 3908, 845, 3791, 8525, 6645, 3163, 57580, 2845, 23378, 2869, 131566, 79658, 90952, 2035, 19, 2149, 26509, 157, 7040, 558, 3700, 148, 156, 1837, 10000, 57130, 4043, 29091, 11343, 6793, 55068, 140576, 4363, 1436, 64072, 56894, 972, 8417, 64115, 306, 10892, 2157, 5333, 4067, 26031, 7275, 5771, 51760, 9557, 5745, 55788, 57205, 27242, 114788, 11069, 2760, 23108, 23362, 23767, 6510, 4345, 6513, …
GO:0005886	plasma membrane	GOCC	4127	0.406034	1.50085	2.66e-15	1.06e-12	up	3908, 845, 3791, 8525, 6645, 3163, 57580, 2845, 23378, 2869, 131566, 79658, 90952, 2035, 19, 2149, 26509, 157, 7040, 558, 3700, 148, 156, 1837, 10000, 57130, 4043, 29091, 11343, 6793, 55068, 140576, 4363, 1436, 64072, 56894, 972, 8417, 64115, 306, 10892, 2157, 5333, 4067, 26031, 7275, 5771, 51760, 9557, 5745, 55788, 57205, 27242, 114788, 11069, 2760, 23108, 23362, 23767, 6510, 4345, 6513, 5795, 2…
GO:0031226	intrinsic component of plasma membrane	GOCC	1005	0.49565	1.64156	9.01e-13	1.98e-10	up	3791, 131566, 19, 2149, 558, 148, 57130, 4363, 1436, 4067, 5745, 27242, 2760, 23767, 6510, 4345, 6513, 5795, 1536, 7133, 3570, 4360, 1439, 5205, 23705, 343450, 64116, 261729, 9482, 7187, 10154, 3689, 5788, 201780, 3071, 929, 6521, 117, 147, 2185, 441631, 2350, 10261, 958, 1524, 84628, 7226, 3747, 4883, 7305, 3683, 7099, 4481, 10894, 64926, 2560, 1234, 5724, 1268, 284021, 7439, 6335, 5329, 10149, …
GO:0044459	plasma membrane part	GOCC	1992	0.42593	1.53101	9.95e-13	1.98e-10	up	845, 3791, 6645, 131566, 19, 2149, 26509, 558, 148, 1837, 57130, 4363, 1436, 972, 8417, 4067, 5745, 27242, 2760, 23362, 23767, 6510, 4345, 6513, 5795, 1536, 7133, 3570, 4360, 1439, 5205, 30845, 23705, 3162, 343450, 64116, 261729, 9482, 7187, 29993, 11151, 10154, 3689, 5788, 201780, 3071, 929, 257177, 6521, 2268, 117, 2244, 147, 2185, 441631, 2350, 10261, 958, 5777, 26191, 1524, 79054, 84628, 7226…
GO:0005887	integral component of plasma membrane	GOCC	955	0.493113	1.6374	2.51e-12	4e-10	up	3791, 131566, 19, 2149, 558, 148, 57130, 4363, 1436, 4067, 5745, 27242, 2760, 23767, 6510, 4345, 6513, 5795, 1536, 7133, 3570, 4360, 1439, 5205, 23705, 343450, 64116, 261729, 9482, 7187, 10154, 3689, 5788, 201780, 3071, 6521, 117, 147, 2185, 441631, 10261, 958, 1524, 7226, 3747, 4883, 7305, 3683, 7099, 4481, 10894, 2560, 1234, 5724, 1268, 284021, 7439, 6335, 5329, 10149, 9034, 6005, 611
GO:0045087	innate immune response	GOBP	552	0.628491	1.87478	2.05e-12	6.59e-09	up	1508, 7040, 558, 1436, 10892, 4067, 5771, 714, 5610, 715, 1536, 1520, 1435, 4360, 10062, 81622, 23705, 6358, 7187, 11151, 3689, 712, 5696, 929, 2268, 2244, 2185, 9051, 4615, 5777, 26191, 118788, 7409, 7305, 10107, 5698, 7099, 4057, 5724, 8993, 57823, 342510, 3934
GO:0006955	immune response	GOBP	1150	0.50992	1.66516	3.22e-12	6.9e-09	up	1508, 7040, 558, 220972, 1436, 972, 10095, 8417, 306, 10892, 4067, 5771, 714, 27242, 5610, 4345, 5795, 715, 1536, 3635, 8575, 7133, 1520, 1435, 3570, 4360, 10062, 81622, 23705, 3162, 6358, 7187, 11151, 3689, 712, 1794, 5788, 5696, 3071, 929, 2268, 2244, 2185, 9051, 10261, 7462, 958, 4615, 29760, 5777, 26191, 10148, 118788, 1524, 7409, 7305, 3683, 10107, 5698, 7099, 2214, 1234, 4057, 5724, 8993, 1…
hsa04610	Complement and coagulation cascades	KEGG	31	1.34537	3.83961	9.33e-11	2e-08	up	2149, 2157, 714, 715, 2162, 712, 2244, 5329
hsa05150	Staphylococcus aureus infection	KEGG	19	1.48531	4.41634	3.09e-10	3.31e-08	up	714, 715, 3689, 712, 3683, 2214, 5724
GO:0002252	immune effector process	GOBP	457	0.597415	1.81741	1.37e-10	2.2e-07	up	664, 7040, 54541, 972, 10095, 8417, 306, 10892, 4067, 714, 5610, 715, 3635, 81622, 23705, 3162, 7187, 11151, 712, 1794, 5788, 3071, 2268, 2185, 7462, 958, 5777, 1524, 7409, 7305, 3683, 7099, 10964, 2214, 5724, 8993, 284021, 64218, 57823
GO:0006954	inflammatory response	GOBP	425	0.595751	1.81439	3.29e-10	3.72e-07	up	2149, 7040, 558, 3700, 11343, 1436, 2157, 4067, 5771, 27242, 1536, 7133, 1435, 3570, 6614, 10062, 3162, 3988, 6358, 3689, 57118, 929, 9051, 2350, 958, 240, 4615, 29760, 118788, 1524, 3683, 7099, 1116, 84807, 1234, 5724, 8993, 1268, 6335, 9034, 5588, 7349
GO:0032940	secretion by cell	GOBP	746	0.511088	1.6671	3.48e-10	3.72e-07	up	7422, 5211, 19, 2149, 7040, 558, 3700, 156, 29091, 5208, 1436, 306, 2157, 4067, 51092, 51760, 27242, 11069, 6513, 10062, 23705, 3162, 2162, 7351, 261729, 84315, 11151, 55638, 929, 5864, 2268, 2244, 7462, 5552, 958, 26191, 85477, 7226, 3747, 7099, 1116, 5724, 91683, 1268, 284021, 94120, 3557, 56729, 7349, 94122
GO:0046903	secretion	GOBP	826	0.484988	1.62415	7.06e-10	6.48e-07	up	7422, 5211, 19, 2149, 7040, 558, 3700, 156, 29091, 5208, 1436, 972, 306, 2157, 4067, 51092, 51760, 27242, 11069, 6513, 10062, 23705, 1723, 3162, 2162, 7351, 261729, 84315, 11151, 55638, 929, 5864, 2268, 2244, 7462, 5552, 958, 26191, 85477, 7226, 3747, 4883, 7099, 1116, 5724, 91683, 1268, 284021, 94120, 3557, 56729, 7349, 94122
GO:0004871	signal transducer activity	GOMF	1050	0.459672	1.58355	5.22e-10	6.78e-07	up	3791, 7422, 2845, 19, 2149, 558, 148, 347734, 6793, 1436, 972, 10892, 5333, 4067, 5745, 27242, 23767, 7133, 3570, 4360, 10062, 1439, 3162, 81552, 7187, 10154, 3689, 5788, 929, 117, 57085, 147, 2185, 10261, 958, 29760, 5777, 5791, 10148, 1524, 165082, 2202, 7226, 4883, 7305, 3683, 7099, 10894, 2560, 1234, 5724, 2769, 8993, 1268, 11184, 5329, 10468, 10149, 9034, 611
GO:0004872	receptor activity	GOMF	978	0.469795	1.59967	1.97e-09	8.53e-07	up	3791, 2845, 19, 2149, 558, 148, 4043, 1436, 972, 55697, 5745, 27242, 6510, 4345, 7133, 3570, 4360, 10062, 1439, 23705, 4017, 10154, 3689, 5788, 929, 117, 57085, 147, 2185, 2350, 10261, 958, 5777, 5791, 10148, 1524, 165082, 2202, 7226, 4883, 3683, 7099, 4481, 10894, 2560, 1234, 5724, 8993, 1268, 5329, 10149, 9034, 611
GO:0060089	molecular transducer activity	GOMF	978	0.469795	1.59967	1.97e-09	8.53e-07	up	3791, 2845, 19, 2149, 558, 148, 4043, 1436, 972, 55697, 5745, 27242, 6510, 4345, 7133, 3570, 4360, 10062, 1439, 23705, 4017, 10154, 3689, 5788, 929, 117, 57085, 147, 2185, 2350, 10261, 958, 5777, 5791, 10148, 1524, 165082, 2202, 7226, 4883, 3683, 7099, 4481, 10894, 2560, 1234, 5724, 8993, 1268, 5329, 10149, 9034, 611
GO:0009605	response to external stimulus	GOBP	1582	0.396787	1.48704	1.21e-09	9.71e-07	up	53405, 3908, 7178, 3791, 6721, 7422, 23258, 3939, 57580, 664, 23378, 19, 2149, 7040, 558, 148, 11343, 1436, 54541, 972, 306, 10892, 4067, 5771, 27242, 5610, 23767, 6513, 5795, 1536, 8575, 7133, 23406, 1435, 3570, 4360, 10062, 1439, 81622, 1723, 3162, 6358, 7351, 7187, 11151, 10154, 3689, 1794, 5788, 57118, 3071, 929, 2268, 2244, 2185, 2350, 958, 4615, 26191, 118788, 1524, 79054, 7409, 7099, 1116,…
GO:0065008	regulation of biological quality	GOBP	3224	0.329494	1.39026	1.72e-09	1.13e-06	up	845, 3098, 7178, 2201, 3791, 1981, 6721, 7422, 8525, 5211, 3163, 57580, 664, 19, 2149, 23028, 9873, 7040, 558, 148, 156, 57130, 5208, 1436, 64072, 972, 28976, 10095, 4047, 2157, 4067, 51092, 7275, 5771, 51760, 5745, 64714, 57205, 11069, 2760, 23108, 5610, 23767, 6513, 5795, 57107, 55812, 1536, 3635, 7133, 212, 33, 1435, 10062, 5205, 7444, 30845, 1723, 3162, 3988, 79644, 2162, 64116, 6688, 6358, 7…
GO:0002443	leukocyte mediated immunity	GOBP	175	0.74343	2.10314	1.75e-09	1.13e-06	up	7040, 972, 8417, 306, 10892, 4067, 714, 715, 3635, 23705, 3162, 11151, 712, 5788, 2268, 7462, 958, 5777, 7409, 7099, 5724, 284021, 57823
GO:0038023	signaling receptor activity	GOMF	726	0.493125	1.63743	6.43e-09	2.09e-06	up	3791, 2845, 19, 2149, 558, 148, 1436, 972, 5745, 27242, 7133, 3570, 4360, 10062, 1439, 10154, 3689, 5788, 929, 117, 57085, 147, 2185, 10261, 958, 5777, 5791, 10148, 1524, 165082, 2202, 7226, 4883, 3683, 7099, 10894, 2560, 1234, 5724, 8993, 1268, 5329, 10149, 9034, 611
GO:0051046	regulation of secretion	GOBP	456	0.551012	1.73501	4.08e-09	2.38e-06	up	5211, 2149, 7040, 156, 29091, 5208, 1436, 972, 4067, 51092, 51760, 27242, 11069, 6513, 10062, 23705, 3162, 7351, 55638, 929, 5864, 2268, 2244, 5552, 958, 26191, 85477, 7226, 3747, 7099, 5724, 91683, 1268, 94120, 56729, 7349, 94122
GO:1902578	single-organism localization	GOBP	2702	0.337061	1.40082	4.74e-09	2.38e-06	up	845, 3098, 6721, 7422, 5211, 19, 2149, 157, 7040, 558, 3700, 148, 156, 79809, 29091, 347734, 5208, 4363, 1436, 972, 636, 10095, 8417, 4833, 306, 2157, 4067, 26031, 51092, 7275, 51760, 55788, 64714, 57205, 27242, 11069, 2760, 84875, 3638, 54806, 6510, 6513, 10062, 5205, 30845, 23705, 1723, 3162, 343450, 2162, 7351, 261729, 9482, 29993, 84315, 11151, 3689, 1794, 5788, 55638, 57118, 201780, 3071, 92…
GO:0045055	regulated exocytosis	GOBP	228	0.680707	1.97527	4.88e-09	2.38e-06	up	7422, 7040, 3700, 306, 2157, 4067, 51760, 11069, 3162, 2162, 261729, 11151, 5864, 2268, 2244, 7462, 5552, 85477, 5724, 91683, 284021, 94120, 94122
GO:0002250	adaptive immune response	GOBP	204	0.686252	1.98626	5.19e-09	2.38e-06	up	7040, 220972, 972, 8417, 10892, 4067, 714, 27242, 715, 3635, 1520, 81622, 712, 5788, 2244, 2185, 7462, 958, 5777, 10148, 7099, 64218, 5588, 57823
GO:0044425	membrane part	GOCC	5070	0.276664	1.31872	1.8e-08	2.39e-06	up	53405, 845, 3098, 3791, 6721, 23258, 5230, 6645, 51363, 3163, 664, 2845, 131566, 90952, 51594, 2035, 19, 2149, 753, 91445, 26509, 558, 220972, 148, 23080, 1837, 57130, 4043, 29091, 347734, 11343, 154141, 79956, 4363, 1436, 64072, 56894, 972, 23223, 8417, 55697, 4047, 64115, 53346, 4067, 26031, 222553, 9911, 51092, 11322, 79180, 5745, 55788, 57205, 27242, 114788, 85352, 2760, 3638, 6713, 23362, 23…
hsa05322	Systemic lupus erythematosus	KEGG	21	1.27868	3.59191	3.52e-08	2.51e-06	up	714, 715, 712, 958, 2214
GO:0004888	transmembrane signaling receptor activity	GOMF	611	0.51109	1.66711	1.17e-08	3.03e-06	up	3791, 2845, 19, 2149, 558, 148, 1436, 972, 5745, 27242, 7133, 3570, 4360, 1439, 10154, 3689, 5788, 929, 117, 57085, 147, 2185, 10261, 958, 5777, 5791, 10148, 1524, 165082, 2202, 7226, 4883, 3683, 7099, 10894, 2560, 1234, 5724, 1268, 10149, 9034, 611
GO:0099600	transmembrane receptor activity	GOMF	673	0.498224	1.6458	1.52e-08	3.29e-06	up	3791, 2845, 19, 2149, 558, 148, 1436, 972, 5745, 27242, 7133, 3570, 4360, 1439, 10154, 3689, 5788, 929, 117, 57085, 147, 2185, 10261, 958, 5777, 5791, 10148, 1524, 165082, 2202, 7226, 4883, 3683, 7099, 10894, 2560, 1234, 5724, 1268, 10149, 9034, 611
GO:1990904	ribonucleoprotein complex	GOCC	682	-0.840155	0.431644	3.46e-08	3.94e-06	down	26156, 5610, 9277, 10799
GO:0030529	intracellular ribonucleoprotein complex	GOCC	681	-0.834908	0.433915	4.11e-08	4.1e-06	down	26156, 5610, 9277, 10799
GO:1903530	regulation of secretion by cell	GOBP	424	0.550338	1.73384	1.2e-08	5.16e-06	up	5211, 2149, 7040, 156, 29091, 5208, 1436, 4067, 51092, 51760, 27242, 11069, 6513, 10062, 23705, 3162, 7351, 55638, 929, 5864, 2268, 2244, 5552, 958, 26191, 7226, 3747, 7099, 5724, 91683, 1268, 94120, 56729, 7349, 94122
GO:0034641	cellular nitrogen compound metabolic process	GOBP	7873	-0.299856	0.740925	1.47e-08	5.89e-06	down	150572, 3098, 1981, 6721, 4774, 7422, 5230, 3939, 92999, 9209, 8672, 5211, 3163, 23378, 51594, 80314, 19, 2149, 23028, 7040, 79809, 347734, 5208, 92105, 4664, 54541, 23093, 636, 9421, 4833, 306, 10892, 29777, 83732, 135112, 9557, 27153, 26156, 705, 2760, 84875, 3638, 83852, 5610, 1017, 54806, 197407, 57103, 9277, 9704, 8575, 10656, 326625, 212, 33, 55571, 10062, 55090, 5205, 5209, 79776, 1723, 31…
GO:0001775	cell activation	GOBP	685	0.475933	1.60951	1.88e-08	7.12e-06	up	8525, 57580, 2149, 7040, 558, 972, 306, 10892, 2157, 4067, 5771, 27242, 4345, 3635, 1435, 10062, 3162, 4066, 6688, 11151, 3689, 1794, 5788, 3071, 2268, 2244, 83706, 197358, 2185, 7462, 958, 29760, 5777, 26191, 10148, 1524, 7409, 7305, 3683, 7099, 23533, 84807, 64926, 5724, 2769, 8993, 1268, 284021, 64218, 5588, 57823, 1608
GO:0002376	immune system process	GOBP	2102	0.352073	1.42201	2.12e-08	7.21e-06	up	3791, 7422, 1508, 57580, 664, 90952, 23028, 7040, 558, 220972, 6793, 1436, 54541, 972, 10095, 8417, 306, 10892, 4067, 5771, 714, 27242, 5610, 4345, 5795, 715, 1536, 3635, 8575, 7133, 1520, 212, 1435, 3570, 4360, 10062, 81622, 23705, 3162, 4066, 6688, 6358, 7187, 11151, 3689, 712, 1794, 5788, 57118, 5696, 3071, 929, 2268, 2244, 197358, 2185, 9051, 10261, 7462, 958, 4615, 29760, 5777, 861, 26191, 1…
GO:0044765	single-organism transport	GOBP	2453	0.331284	1.39275	2.13e-08	7.21e-06	up	845, 3098, 6721, 7422, 5211, 19, 2149, 157, 7040, 558, 3700, 148, 156, 79809, 29091, 347734, 5208, 4363, 1436, 972, 636, 10095, 4833, 306, 2157, 4067, 26031, 51092, 7275, 51760, 55788, 57205, 27242, 11069, 2760, 84875, 3638, 54806, 6510, 6513, 10062, 5205, 30845, 23705, 1723, 3162, 343450, 2162, 7351, 261729, 29993, 84315, 11151, 3689, 1794, 5788, 55638, 57118, 201780, 3071, 929, 5864, 2268, 117,…
GO:0002274	myeloid leukocyte activation	GOBP	104	0.784085	2.1904	4.04e-08	1.26e-05	up	57580, 7040, 972, 306, 4067, 4345, 1435, 10062, 3162, 6688, 1794, 2268, 7462, 1524, 7305, 7099, 5724, 1268, 284021
GO:0050708	regulation of protein secretion	GOBP	246	0.6144	1.84855	4.11e-08	1.26e-05	up	5211, 2149, 7040, 5208, 1436, 4067, 51092, 27242, 11069, 6513, 10062, 23705, 7351, 55638, 929, 2268, 2244, 5552, 958, 26191, 7226, 3747, 7099, 1268
GO:0005694	chromosome	GOCC	804	-0.692179	0.500485	2.04e-07	1.8e-05	down	23378, 23028, 79809, 83852, 1017, 10062, 4017, 6688, 79682
GO:0030168	platelet activation	GOBP	138	0.717319	2.04893	7.24e-08	2.11e-05	up	8525, 2149, 558, 2157, 4067, 2244, 83706, 958, 5777, 7409, 7099, 23533, 2769, 5588, 1608
GO:0031224	intrinsic component of membrane	GOCC	3151	0.262295	1.29991	3e-07	2.39e-05	up	53405, 845, 3791, 6721, 51363, 664, 2845, 131566, 90952, 19, 2149, 753, 91445, 26509, 558, 220972, 148, 23080, 57130, 4043, 29091, 347734, 154141, 79956, 4363, 1436, 64072, 56894, 972, 23223, 8417, 64115, 53346, 4067, 222553, 9911, 51092, 11322, 5745, 55788, 57205, 27242, 114788, 85352, 2760, 3638, 6713, 23767, 9200, 6510, 4345, 6513, 5795, 121227, 219972, 1536, 7133, 1435, 3570, 4360, 6614, 1439…
GO:0016021	integral component of membrane	GOCC	3054	0.262048	1.29959	3.46e-07	2.51e-05	up	53405, 845, 3791, 6721, 51363, 664, 2845, 131566, 90952, 19, 2149, 753, 91445, 26509, 558, 220972, 148, 23080, 57130, 4043, 29091, 347734, 154141, 79956, 4363, 1436, 64072, 56894, 972, 23223, 8417, 64115, 53346, 4067, 222553, 9911, 51092, 11322, 5745, 55788, 57205, 27242, 114788, 85352, 2760, 3638, 6713, 23767, 9200, 6510, 4345, 6513, 5795, 121227, 219972, 1536, 7133, 1435, 3570, 4360, 6614, 1439…
GO:0002684	positive regulation of immune system process	GOBP	743	0.449314	1.56724	9.82e-08	2.75e-05	up	7422, 1508, 23028, 7040, 558, 972, 10095, 8417, 10892, 4067, 5771, 714, 27242, 5795, 715, 3635, 1520, 1435, 3570, 10062, 81622, 23705, 3162, 7187, 11151, 3689, 712, 5788, 57118, 5696, 3071, 929, 2268, 2185, 7462, 958, 4615, 5777, 861, 26191, 10148, 118788, 7409, 85477, 5698, 7099, 64926, 2214, 4057, 5724, 8993, 1268, 5588
GO:0050776	regulation of immune response	GOBP	653	0.45822	1.58126	1.77e-07	4.73e-05	up	1508, 7040, 972, 10095, 8417, 10892, 4067, 5771, 714, 27242, 4345, 5795, 715, 3635, 1520, 10062, 81622, 23705, 3162, 7187, 3689, 712, 5788, 5696, 3071, 929, 2268, 7462, 958, 4615, 5777, 26191, 118788, 7409, 7305, 3683, 5698, 7099, 2214, 4057, 5724, 8993, 1268, 5588, 57823, 342510
GO:0022402	cell cycle process	GOBP	1400	-0.53118	0.587911	1.94e-07	4.98e-05	down	23378, 9238, 7040, 83852, 1017, 22822, 55571, 79682, 5788, 5696, 5777, 5698
GO:0002682	regulation of immune system process	GOBP	1047	0.394522	1.48368	2.35e-07	5.67e-05	up	7422, 1508, 23028, 7040, 558, 6793, 972, 10095, 8417, 10892, 4067, 5771, 714, 27242, 5610, 4345, 5795, 715, 3635, 1520, 1435, 3570, 10062, 81622, 23705, 3162, 6688, 7187, 11151, 3689, 712, 1794, 5788, 57118, 5696, 3071, 929, 2268, 2185, 7462, 958, 4615, 5777, 861, 26191, 10148, 118788, 7409, 85477, 7305, 3683, 5698, 7099, 84807, 64926, 2214, 4057, 5724, 8993, 1268, 284021, 5588, 57823, 342510
GO:0032879	regulation of localization	GOBP	2183	0.311207	1.36507	2.44e-07	5.67e-05	up	53405, 3908, 845, 3791, 6721, 7422, 5211, 19, 2149, 753, 23028, 7040, 558, 156, 29091, 5208, 6793, 1436, 972, 636, 8417, 306, 4067, 51092, 7275, 5771, 51760, 55788, 26156, 27242, 11069, 84875, 3638, 9910, 54806, 6513, 5795, 1536, 9277, 1520, 1435, 3570, 10062, 30845, 23705, 3162, 79570, 7351, 9482, 29993, 11151, 10154, 147372, 1794, 5788, 55638, 57118, 3071, 929, 5864, 2268, 117, 2244, 4794, 8370…
GO:0043207	response to external biotic stimulus	GOBP	513	0.474344	1.60696	2.62e-07	5.67e-05	up	7178, 664, 19, 2149, 7040, 558, 54541, 306, 10892, 4067, 27242, 5610, 8575, 7133, 23406, 3570, 4360, 10062, 1439, 81622, 7187, 1794, 5788, 929, 2268, 2244, 958, 4615, 26191, 1524, 7099, 10964, 1234, 4057, 5724, 8993, 1268, 51316, 3856
GO:0051707	response to other organism	GOBP	513	0.474344	1.60696	2.62e-07	5.67e-05	up	7178, 664, 19, 2149, 7040, 558, 54541, 306, 10892, 4067, 27242, 5610, 8575, 7133, 23406, 3570, 4360, 10062, 1439, 81622, 7187, 1794, 5788, 929, 2268, 2244, 958, 4615, 26191, 1524, 7099, 10964, 1234, 4057, 5724, 8993, 1268, 51316, 3856
GO:0042221	response to chemical	GOBP	3529	0.280011	1.32314	2.65e-07	5.67e-05	up	3908, 845, 2201, 3791, 6721, 7422, 3939, 1508, 5211, 57580, 664, 2845, 19, 2149, 753, 91445, 23028, 26509, 7040, 558, 3700, 148, 156, 5208, 140576, 4363, 1436, 54541, 972, 306, 10892, 4067, 51092, 7275, 5771, 55788, 64714, 27242, 2878, 6713, 5610, 1017, 23767, 57103, 5795, 1536, 8575, 7133, 1520, 1435, 3570, 4360, 10062, 1439, 5205, 7444, 1723, 3162, 4017, 8412, 23462, 6688, 6358, 7351, 261729, 7…
GO:0090304	nucleic acid metabolic process	GOBP	6232	-0.291324	0.747274	2.87e-07	5.95e-05	down	150572, 1981, 6721, 4774, 7422, 92999, 9209, 23378, 51594, 80314, 2149, 23028, 7040, 79809, 92105, 4664, 23093, 636, 9421, 306, 10892, 29777, 83732, 135112, 9557, 27153, 26156, 705, 84875, 3638, 83852, 5610, 1017, 54806, 197407, 57103, 9277, 9704, 8575, 10656, 55571, 10062, 55090, 5205, 79776, 3162, 81552, 64375, 83940, 4017, 9603, 7270, 4066, 23462, 6688, 7187, 79682, 285989, 3689, 286826, 54974…
GO:0009306	protein secretion	GOBP	311	0.541835	1.71916	3.16e-07	6.35e-05	up	5211, 19, 2149, 7040, 5208, 1436, 4067, 51092, 27242, 11069, 6513, 10062, 23705, 7351, 84315, 55638, 929, 2268, 2244, 5552, 958, 26191, 7226, 3747, 7099, 1116, 1268, 3557
GO:0044427	chromosomal part	GOCC	695	-0.703962	0.494622	9.63e-07	6.4e-05	down	23378, 23028, 79809, 1017, 10062, 6688, 79682
GO:0002449	lymphocyte mediated immunity	GOBP	127	0.697532	2.00879	3.43e-07	6.68e-05	up	7040, 972, 8417, 10892, 714, 715, 3635, 23705, 11151, 712, 5788, 958, 5777, 7409, 57823
GO:0005654	nucleoplasm	GOCC	3079	-0.314384	0.730239	1.13e-06	6.91e-05	down	6721, 4774, 8525, 664, 23378, 80314, 23028, 10466, 10000, 11343, 92105, 9421, 83732, 5771, 9557, 57205, 705, 84875, 83852, 1017, 9277, 8575, 10656, 10062, 55090, 5209, 1723, 64375, 83940, 4017, 7270, 23462, 79682, 55638, 286826, 5696, 57085, 2185, 861, 10799, 5698, 10964, 5724, 9595, 29974, 3856
GO:0006807	nitrogen compound metabolic process	GOBP	8450	-0.262278	0.769297	3.72e-07	7.03e-05	down	150572, 3098, 1981, 6721, 4774, 7422, 5230, 3939, 92999, 9209, 152926, 8672, 5211, 51363, 3163, 23378, 51594, 80314, 19, 2149, 23028, 7040, 3700, 79809, 347734, 5208, 154141, 4363, 92105, 4664, 54541, 23093, 636, 9421, 4833, 306, 10892, 29777, 83732, 135112, 9557, 27153, 55788, 26156, 705, 2760, 84875, 3638, 83852, 5610, 1017, 54806, 197407, 57103, 9277, 9704, 8575, 10656, 326625, 212, 33, 55571,…
GO:0072562	blood microparticle	GOCC	54	0.799715	2.22491	1.26e-06	7.16e-05	up	7040, 3700, 714, 6513, 715, 2162, 51129, 6521, 2244, 3310
GO:0009617	response to bacterium	GOBP	299	0.547602	1.7291	4.05e-07	7.43e-05	up	19, 2149, 7040, 558, 306, 10892, 4067, 27242, 7133, 3570, 4360, 10062, 1439, 929, 2268, 2244, 958, 4615, 26191, 1524, 7099, 1234, 4057, 5724, 8993, 1268, 51316
GO:0034645	cellular macromolecule biosynthetic process	GOBP	5454	-0.290495	0.747893	4.39e-07	7.84e-05	down	150572, 1981, 6721, 4774, 7422, 92999, 9209, 8672, 51363, 23378, 80314, 19, 2149, 23028, 7040, 79809, 92105, 4664, 23093, 9421, 306, 10892, 29777, 135112, 27153, 84875, 3638, 83852, 5610, 1017, 54806, 197407, 10656, 212, 22822, 55571, 10062, 55090, 5205, 79776, 3162, 81552, 64375, 4017, 9603, 79644, 7270, 4066, 23462, 6688, 7351, 7187, 79682, 285989, 3689, 286826, 57118, 197358, 2185, 958, 4615, …
GO:0051179	localization	GOBP	6477	0.252574	1.28734	4.71e-07	8.11e-05	up	53405, 3908, 845, 3098, 7178, 2201, 3791, 6721, 7422, 23258, 8525, 5211, 57580, 664, 90952, 51594, 19, 2149, 753, 23028, 54453, 157, 10466, 7040, 558, 3700, 148, 23080, 156, 60684, 79809, 57130, 4043, 29091, 347734, 5208, 6793, 4363, 1436, 64072, 54541, 23093, 972, 636, 10095, 8417, 4833, 306, 10892, 2157, 4067, 26031, 222553, 51092, 7275, 5771, 51760, 11322, 55788, 26156, 64714, 57205, 27242, 11…
GO:0051235	maintenance of location	GOBP	249	0.577301	1.78122	4.8e-07	8.11e-05	up	845, 3098, 2201, 6721, 19, 2149, 7040, 4067, 5771, 64714, 2760, 10062, 11151, 5788, 4794, 2185, 5552, 5777, 85477, 4481, 1234
GO:0007049	cell cycle	GOBP	1761	-0.443285	0.641924	6.07e-07	0.0001	down	23378, 2869, 9238, 7040, 6793, 83852, 1017, 22822, 55571, 79682, 5788, 286826, 5696, 8814, 5777, 5698
GO:0002253	activation of immune response	GOBP	414	0.502323	1.65256	6.3e-07	0.000101	up	1508, 10095, 10892, 4067, 5771, 714, 27242, 5795, 715, 3635, 1520, 10062, 81622, 7187, 3689, 712, 5788, 5696, 3071, 929, 2268, 7462, 4615, 5777, 26191, 118788, 7409, 5698, 7099, 2214, 4057, 8993, 5588
GO:0040011	locomotion	GOBP	1368	0.348303	1.41666	6.66e-07	0.000104	up	3908, 3791, 7422, 8525, 57580, 90952, 2149, 753, 7040, 558, 23080, 6793, 1436, 54541, 23093, 972, 306, 4067, 5771, 23767, 5795, 3635, 1435, 3570, 3162, 4017, 6358, 11151, 10154, 147372, 3689, 1794, 5788, 57118, 3071, 752, 2268, 83706, 55036, 2185, 9051, 5777, 1524, 7409, 3683, 257062, 1234, 5724, 64218, 5329, 56729, 9034, 5588, 64221
GO:0051049	regulation of transport	GOBP	1465	0.33349	1.39583	7.52e-07	0.000115	up	53405, 845, 6721, 7422, 5211, 19, 2149, 7040, 558, 156, 29091, 5208, 1436, 972, 636, 4067, 51092, 7275, 51760, 55788, 27242, 11069, 84875, 3638, 9910, 54806, 6513, 1536, 9277, 1520, 10062, 30845, 23705, 3162, 79570, 7351, 29993, 11151, 1794, 55638, 57118, 3071, 929, 5864, 2268, 117, 2244, 4794, 2185, 5552, 958, 5777, 26191, 85477, 7226, 3747, 7099, 5724, 91683, 1268, 94120, 7439, 6335, 56729, 734…
GO:0016477	cell migration	GOBP	1063	0.3696	1.44716	8.02e-07	0.00012	up	3908, 3791, 7422, 8525, 57580, 90952, 2149, 753, 7040, 558, 23080, 6793, 1436, 54541, 972, 306, 4067, 23767, 5795, 3635, 1435, 3570, 3162, 4017, 6358, 11151, 10154, 147372, 3689, 5788, 57118, 3071, 752, 2268, 83706, 2185, 9051, 5777, 1524, 7409, 3683, 1234, 5724, 64218, 56729, 5588
GO:0009607	response to biotic stimulus	GOBP	543	0.44835	1.56573	8.24e-07	0.00012	up	7178, 664, 19, 2149, 7040, 558, 54541, 306, 10892, 4067, 27242, 5610, 57103, 8575, 7133, 23406, 3570, 4360, 10062, 1439, 81622, 7187, 1794, 5788, 929, 2268, 2244, 958, 4615, 26191, 1524, 7099, 10964, 1234, 4057, 5724, 8993, 1268, 51316, 3856
GO:0050778	positive regulation of immune response	GOBP	513	0.468588	1.59774	8.47e-07	0.000121	up	1508, 7040, 972, 10095, 8417, 10892, 4067, 5771, 714, 27242, 5795, 715, 3635, 1520, 10062, 81622, 23705, 7187, 3689, 712, 5788, 5696, 3071, 929, 2268, 7462, 958, 4615, 5777, 26191, 118788, 7409, 5698, 7099, 2214, 4057, 5724, 8993, 1268, 5588
GO:0060191	regulation of lipase activity	GOBP	53	0.831567	2.29692	8.63e-07	0.000121	up	148, 636, 10062, 51129, 117, 5724, 2769
GO:0070372	regulation of ERK1 and ERK2 cascade	GOBP	157	0.626911	1.87182	9e-07	0.000123	up	3791, 2149, 148, 1436, 972, 4067, 5771, 6358, 2244, 2185, 5777, 26191, 7099, 1116
GO:0050900	leukocyte migration	GOBP	258	0.561135	1.75266	9.48e-07	0.000127	up	7422, 57580, 90952, 7040, 6793, 972, 4067, 3635, 1435, 3570, 3162, 6358, 11151, 3689, 57118, 3071, 2185, 5777, 1524, 7409, 3683, 1234, 5724
GO:0006897	endocytosis	GOBP	525	0.449966	1.56826	9.96e-07	0.000131	up	7422, 19, 54453, 157, 7040, 558, 156, 4043, 636, 10095, 306, 4067, 7275, 55788, 54806, 4360, 6614, 10062, 4017, 261729, 29993, 11151, 3689, 1794, 57118, 3071, 929, 2268, 9051, 2350, 7409, 3683, 4481, 2214, 91683
GO:0007155	cell adhesion	GOBP	1369	0.334616	1.3974	1.04e-06	0.000133	up	3908, 3791, 1981, 7422, 3939, 57580, 90952, 7040, 558, 29091, 6793, 64072, 972, 64115, 10892, 4067, 5771, 79180, 26156, 27242, 705, 1288, 23767, 4345, 5795, 2036, 1435, 6614, 5101, 23705, 4017, 11151, 1010, 10154, 3689, 1794, 5788, 347902, 3071, 2244, 83706, 197358, 2185, 9051, 5777, 26191, 10148, 1524, 7409, 3683, 10894, 84807, 64098, 64926, 5724, 64218, 3557, 9595, 5588, 340267, 2125, 57823
GO:0022610	biological adhesion	GOBP	1375	0.334109	1.3967	1.05e-06	0.000133	up	3908, 3791, 1981, 7422, 3939, 57580, 90952, 7040, 558, 29091, 6793, 64072, 972, 64115, 10892, 4067, 5771, 79180, 26156, 27242, 705, 1288, 23767, 4345, 5795, 2036, 1435, 6614, 5101, 23705, 4017, 11151, 1010, 10154, 3689, 1794, 5788, 347902, 3071, 2244, 83706, 197358, 2185, 9051, 5777, 26191, 10148, 1524, 7409, 3683, 10894, 84807, 64098, 64926, 4057, 5724, 64218, 3557, 9595, 5588, 340267, 2125, 578…
GO:0031981	nuclear lumen	GOCC	3862	-0.283006	0.753515	2.67e-06	0.000142	down	6721, 4774, 8525, 1508, 664, 23378, 80314, 23028, 10466, 79809, 10000, 11343, 140576, 92105, 9421, 23223, 10892, 29777, 83732, 5771, 9557, 26156, 57205, 705, 84875, 83852, 1017, 9277, 8575, 10656, 22822, 10062, 55090, 5209, 1723, 3162, 64375, 83940, 4017, 7270, 23462, 6688, 79682, 55638, 286826, 5696, 57085, 2185, 240, 5777, 861, 10799, 5698, 10964, 5724, 375298, 9595, 29974, 3856
GO:0048878	chemical homeostasis	GOBP	826	0.389377	1.47606	1.33e-06	0.000164	up	845, 3098, 7178, 3791, 6721, 7422, 3163, 19, 2149, 7040, 148, 57130, 64072, 28976, 4067, 51092, 5771, 5745, 212, 33, 10062, 3162, 64116, 6358, 7351, 261729, 51129, 11151, 5788, 55638, 147138, 6521, 117, 147, 2185, 958, 5777, 79054, 7226, 1234, 4057, 2769, 1268, 6005, 3934
900831	Classical Complement Pathway	Biocarta Pathway	5	1.67087	5.31677	1.24e-06	0.000178	up	714, 715, 712
900832	Complement Pathway	Biocarta Pathway	8	1.37045	3.93712	1.79e-06	0.000178	up	714, 715, 712
GO:0045121	membrane raft	GOCC	219	0.533037	1.7041	3.64e-06	0.000181	up	3098, 3791, 5230, 19, 2149, 26509, 4067, 79180, 6513, 3635, 7133, 3162, 5788, 929, 117, 2185, 7462, 79054, 1268
GO:0002460	adaptive immune response based on somatic recombination of immune receptors built from immunoglobulin superfamily domains	GOBP	139	0.642285	1.90082	1.54e-06	0.000187	up	7040, 972, 8417, 10892, 714, 715, 3635, 712, 5788, 958, 5777, 10148, 7099, 64218, 5588
GO:0009059	macromolecule biosynthetic process	GOBP	5665	-0.270693	0.762851	1.65e-06	0.000191	down	150572, 3791, 1981, 6721, 4774, 7422, 92999, 9209, 8672, 51363, 23378, 80314, 19, 2149, 23028, 7040, 220972, 79809, 92105, 4664, 23093, 9421, 306, 10892, 29777, 135112, 27153, 84875, 3638, 83852, 5610, 1017, 54806, 197407, 1536, 3635, 10656, 212, 22822, 55571, 10062, 55090, 5205, 79776, 3162, 81552, 64375, 4017, 9603, 79644, 7270, 4066, 23462, 6688, 7351, 7187, 79682, 285989, 3689, 5788, 286826, …
GO:0060401	cytosolic calcium ion transport	GOBP	113	0.721359	2.05723	1.66e-06	0.000191	up	845, 2149, 7040, 148, 4067, 11151, 5788, 117, 2185, 5777, 7226, 1234
GO:0060402	calcium ion transport into cytosol	GOBP	112	0.723661	2.06197	1.67e-06	0.000191	up	845, 2149, 7040, 148, 4067, 11151, 5788, 117, 2185, 5777, 7226, 1234
GO:0044428	nuclear part	GOCC	4454	-0.265923	0.766498	4.14e-06	0.000194	down	6721, 4774, 8525, 1508, 664, 23378, 2869, 80314, 23028, 26509, 10466, 148, 79809, 10000, 11343, 140576, 92105, 56894, 9421, 23223, 10892, 26031, 29777, 83732, 5771, 9557, 11322, 26156, 57205, 705, 84875, 23108, 83852, 1017, 1536, 9277, 8575, 10656, 22822, 10062, 55090, 5209, 1723, 3162, 64375, 83940, 4017, 7270, 23462, 6688, 79682, 55638, 286826, 147138, 5696, 57085, 147, 2185, 240, 5777, 861, 10…
GO:0007154	cell communication	GOBP	6665	0.239236	1.27028	1.76e-06	0.000198	up	3908, 845, 7178, 2201, 3791, 6721, 7422, 8525, 1508, 9209, 5211, 57580, 664, 2845, 23378, 2869, 131566, 79658, 19, 2149, 753, 23028, 26509, 9873, 54453, 157, 7040, 558, 148, 156, 1837, 79809, 10000, 4043, 347734, 5208, 11343, 6793, 1436, 54541, 972, 636, 10095, 55697, 10892, 5333, 23268, 4067, 51092, 5771, 51760, 5745, 55788, 64714, 27242, 11069, 23108, 3638, 5610, 23362, 1017, 54806, 23767, 6513…
GO:0048872	homeostasis of number of cells	GOBP	189	0.587099	1.79876	1.79e-06	0.000198	up	7422, 2149, 23028, 7040, 558, 972, 4067, 5771, 3635, 212, 1435, 3162, 3988, 6688, 11151, 3071, 10107, 51327, 6005
GO:0044271	cellular nitrogen compound biosynthetic process	GOBP	5385	-0.275025	0.759553	1.84e-06	0.000198	down	150572, 1981, 6721, 4774, 7422, 92999, 9209, 8672, 23378, 80314, 19, 2149, 23028, 7040, 79809, 347734, 92105, 4664, 23093, 9421, 4833, 306, 10892, 29777, 135112, 27153, 84875, 3638, 83852, 5610, 1017, 54806, 197407, 10656, 326625, 212, 55571, 10062, 55090, 5205, 79776, 1723, 3162, 81552, 64375, 4017, 9603, 7270, 4066, 23462, 6688, 7351, 7187, 79682, 285989, 3689, 286826, 57118, 117, 197358, 2185,…
GO:0044700	single organism signaling	GOBP	6633	0.238755	1.26967	1.85e-06	0.000198	up	3908, 845, 7178, 2201, 3791, 7422, 8525, 1508, 9209, 5211, 57580, 664, 2845, 23378, 2869, 131566, 79658, 19, 2149, 753, 23028, 26509, 9873, 54453, 157, 7040, 558, 148, 156, 1837, 79809, 10000, 4043, 347734, 5208, 11343, 6793, 1436, 54541, 972, 636, 10095, 55697, 10892, 5333, 23268, 4067, 51092, 5771, 51760, 5745, 55788, 64714, 27242, 11069, 23108, 3638, 5610, 23362, 1017, 54806, 23767, 6513, 5795…
GO:0098857	membrane microdomain	GOCC	220	0.527051	1.69393	4.74e-06	0.00021	up	3098, 3791, 5230, 19, 2149, 26509, 4067, 79180, 6513, 3635, 7133, 3162, 5788, 929, 117, 2185, 7462, 79054, 1268
GO:0006887	exocytosis	GOBP	341	0.506751	1.65989	2.06e-06	0.000214	up	7422, 7040, 3700, 29091, 306, 2157, 4067, 51760, 11069, 3162, 2162, 261729, 11151, 5864, 2268, 2244, 7462, 5552, 85477, 5724, 91683, 284021, 94120, 94122
GO:0006139	nucleobase-containing compound metabolic process	GOBP	6950	-0.257209	0.773207	2.07e-06	0.000214	down	150572, 3098, 1981, 6721, 4774, 7422, 5230, 3939, 92999, 9209, 5211, 23378, 51594, 80314, 19, 2149, 23028, 7040, 79809, 347734, 5208, 92105, 4664, 54541, 23093, 636, 9421, 4833, 306, 10892, 29777, 83732, 135112, 9557, 27153, 26156, 705, 84875, 3638, 83852, 5610, 1017, 54806, 197407, 57103, 9277, 9704, 8575, 10656, 55571, 10062, 55090, 5205, 5209, 79776, 1723, 3162, 81552, 64375, 83940, 4017, 9603…
GO:0005634	nucleus	GOCC	6780	-0.22744	0.79657	5.16e-06	0.000216	down	84700, 150572, 7178, 3791, 6721, 4774, 376132, 8525, 57520, 3939, 92999, 1508, 664, 55905, 23378, 137886, 2869, 2035, 80314, 23028, 26509, 10466, 7040, 148, 79809, 10000, 11343, 140576, 92105, 4664, 56894, 23093, 28976, 9421, 23223, 10892, 4067, 26031, 29777, 83732, 7275, 5771, 135112, 9557, 11322, 5745, 27153, 79142, 26156, 57205, 705, 84875, 23108, 83852, 5610, 9910, 1017, 197407, 57103, 6513, …
GO:0002275	myeloid cell activation involved in immune response	GOBP	50	0.833332	2.30097	2.19e-06	0.00022	up	306, 4067, 3162, 1794, 2268, 7462, 1524, 7305, 5724, 284021
GO:0023052	signaling	GOBP	6640	0.236975	1.26741	2.2e-06	0.00022	up	3908, 845, 7178, 2201, 3791, 7422, 8525, 1508, 9209, 5211, 57580, 664, 2845, 23378, 2869, 131566, 79658, 19, 2149, 753, 23028, 26509, 9873, 54453, 157, 7040, 558, 148, 156, 1837, 79809, 10000, 4043, 347734, 5208, 11343, 6793, 1436, 54541, 972, 636, 10095, 55697, 10892, 5333, 23268, 4067, 51092, 5771, 51760, 5745, 55788, 64714, 27242, 11069, 23108, 3638, 5610, 23362, 1017, 54806, 23767, 6513, 5795…
GO:0090279	regulation of calcium ion import	GOBP	87	0.756957	2.13178	2.29e-06	0.000221	up	845, 2149, 7040, 4067, 11151, 2185, 5777, 7349
GO:0048870	cell motility	GOBP	1156	0.346602	1.41425	2.3e-06	0.000221	up	3908, 3791, 7422, 8525, 57580, 90952, 2149, 753, 7040, 558, 23080, 6793, 1436, 54541, 23093, 972, 306, 4067, 23767, 5795, 3635, 1435, 3570, 3162, 4017, 6358, 11151, 10154, 147372, 3689, 5788, 57118, 3071, 752, 2268, 83706, 55036, 2185, 9051, 5777, 1524, 7409, 3683, 257062, 1234, 5724, 64218, 56729, 5588
GO:0051674	localization of cell	GOBP	1156	0.346602	1.41425	2.3e-06	0.000221	up	3908, 3791, 7422, 8525, 57580, 90952, 2149, 753, 7040, 558, 23080, 6793, 1436, 54541, 23093, 972, 306, 4067, 23767, 5795, 3635, 1435, 3570, 3162, 4017, 6358, 11151, 10154, 147372, 3689, 5788, 57118, 3071, 752, 2268, 83706, 55036, 2185, 9051, 5777, 1524, 7409, 3683, 257062, 1234, 5724, 64218, 56729, 5588
GO:0010467	gene expression	GOBP	6079	-0.262216	0.769345	2.42e-06	0.000229	down	150572, 1981, 6721, 4774, 7422, 92999, 9209, 8672, 23378, 80314, 2149, 23028, 7040, 79809, 92105, 4664, 23093, 636, 9421, 306, 10892, 29777, 83732, 135112, 27153, 26156, 705, 84875, 3638, 83852, 5610, 1017, 54806, 197407, 9277, 9704, 8575, 10656, 7133, 1520, 1435, 55571, 10062, 55090, 5205, 79776, 3162, 81552, 64375, 4017, 9603, 7270, 4066, 23462, 6688, 7351, 7187, 79682, 285989, 147372, 3689, 28…
GO:0006909	phagocytosis	GOBP	175	0.590764	1.80537	2.55e-06	0.000238	up	19, 7040, 558, 10095, 306, 4067, 7275, 10062, 11151, 3689, 1794, 57118, 3071, 929, 2268, 7409, 3683, 2214
GO:0002455	humoral immune response mediated by circulating immunoglobulin	GOBP	15	1.09516	2.98966	2.63e-06	0.000242	up	714, 715, 712, 5777
GO:0070374	positive regulation of ERK1 and ERK2 cascade	GOBP	104	0.675048	1.96413	2.72e-06	0.000247	up	3791, 2149, 148, 1436, 972, 6358, 2244, 2185, 26191, 7099, 1116
GO:0060627	regulation of vesicle-mediated transport	GOBP	342	0.492156	1.63584	2.84e-06	0.000253	up	7422, 7040, 558, 29091, 636, 4067, 7275, 51760, 11069, 3638, 9910, 54806, 10062, 3162, 29993, 11151, 1794, 57118, 3071, 929, 5864, 2268, 2244, 5724, 91683, 94120, 94122
hsa05416	Viral myocarditis	KEGG	32	1.00574	2.73392	5e-06	0.000267	up	3908, 1981, 8672, 3689, 958, 3683
GO:0050878	regulation of body fluid levels	GOBP	373	0.477516	1.61207	3.2e-06	0.000282	up	7422, 8525, 2149, 23028, 558, 2157, 4067, 57107, 10062, 30845, 1723, 2162, 2244, 83706, 958, 5777, 7409, 4883, 7099, 23533, 2769, 5329, 5588, 7349, 1608, 3291
GO:0045321	leukocyte activation	GOBP	542	0.434021	1.54345	3.49e-06	0.0003	up	57580, 7040, 558, 972, 306, 10892, 4067, 5771, 27242, 4345, 3635, 1435, 10062, 3162, 4066, 6688, 11151, 3689, 1794, 5788, 3071, 2268, 197358, 2185, 7462, 958, 29760, 5777, 26191, 10148, 1524, 7409, 7305, 3683, 7099, 84807, 64926, 5724, 8993, 1268, 284021, 64218, 5588, 57823
GO:0002237	response to molecule of bacterial origin	GOBP	219	0.548039	1.72986	3.5e-06	0.0003	up	19, 2149, 7040, 558, 10892, 4067, 27242, 7133, 4360, 10062, 1439, 929, 958, 26191, 1524, 7099, 1234, 4057, 5724, 1268
GO:0000278	mitotic cell cycle	GOBP	953	-0.540315	0.582564	3.81e-06	0.000322	down	7040, 83852, 1017, 22822, 55571, 5696, 5777, 5698
GO:0003676	nucleic acid binding	GOMF	3213	-0.302039	0.739309	1.75e-06	0.000325	down	150572, 7178, 1981, 6721, 4774, 92999, 8672, 6645, 23378, 9238, 23028, 55068, 140576, 9421, 23223, 29777, 51092, 9557, 27153, 26156, 705, 83852, 5610, 197407, 79730, 9277, 9704, 8575, 10656, 10062, 79776, 30845, 64375, 9603, 7270, 4066, 23462, 6688, 161424, 79675, 140886, 285989, 11151, 54974, 861, 9760, 4057, 112885, 154197, 29974
GO:0002224	toll-like receptor signaling pathway	GOBP	123	0.672674	1.95947	3.98e-06	0.000332	up	1508, 4067, 1520, 10062, 81622, 7187, 3689, 929, 4615, 26191, 118788, 7099, 4057
GO:0042592	homeostatic process	GOBP	1338	0.320576	1.37792	4.15e-06	0.000339	up	845, 3098, 7178, 3791, 6721, 7422, 3163, 19, 2149, 23028, 7040, 558, 148, 57130, 1436, 64072, 972, 28976, 4067, 51092, 7275, 5771, 5745, 64714, 55812, 1536, 3635, 212, 33, 1435, 10062, 3162, 3988, 64116, 6688, 6358, 7351, 261729, 51129, 11151, 5788, 55638, 147138, 3071, 6521, 117, 147, 2185, 958, 5777, 79054, 7226, 10107, 7099, 25861, 1234, 4057, 2769, 1268, 51327, 5588, 6005, 3934
GO:0044249	cellular biosynthetic process	GOBP	6779	-0.244737	0.78291	4.16e-06	0.000339	down	150572, 1981, 6721, 4774, 7422, 92999, 9209, 8672, 51363, 54704, 23378, 80314, 19, 2149, 23028, 7040, 79809, 347734, 11343, 154141, 92105, 4664, 56894, 23093, 972, 9421, 55697, 4833, 306, 10892, 29777, 5771, 135112, 5745, 27153, 84875, 3638, 83852, 5610, 1017, 54806, 197407, 9200, 6513, 57107, 1536, 3635, 10656, 326625, 212, 33, 22822, 55571, 10062, 55090, 5205, 79776, 1723, 3162, 81552, 64375, 4…
GO:0070371	ERK1 and ERK2 cascade	GOBP	172	0.578303	1.78301	4.74e-06	0.000381	up	3791, 2149, 148, 1436, 972, 4067, 5771, 6358, 2244, 2185, 5777, 26191, 7099, 1116
GO:0043604	amide biosynthetic process	GOBP	811	-0.675236	0.509036	5.08e-06	0.000398	down	1981, 8672, 7040, 5610, 55571, 7351, 2185, 5724, 162417, 7349
GO:0010033	response to organic substance	GOBP	2628	0.265749	1.30441	5.02e-06	0.000398	up	845, 2201, 3791, 6721, 7422, 3939, 1508, 5211, 2845, 19, 2149, 753, 91445, 23028, 26509, 7040, 558, 3700, 148, 156, 5208, 1436, 54541, 972, 306, 10892, 4067, 51092, 7275, 5771, 55788, 27242, 2878, 6713, 5610, 23767, 1536, 8575, 7133, 1520, 1435, 3570, 4360, 10062, 1439, 7444, 1723, 3162, 23462, 6688, 6358, 7351, 261729, 7187, 11151, 147372, 3689, 5788, 55638, 5696, 929, 117, 2244, 57085, 2185, 23…
GO:0044451	nucleoplasm part	GOCC	641	-0.602061	0.547682	1.04e-05	0.000415	down	23378, 80314, 92105, 1017, 55090
GO:0050896	response to stimulus	GOBP	9640	0.227108	1.25496	5.43e-06	0.000421	up	53405, 3908, 845, 7178, 2201, 3791, 1981, 6721, 7422, 23258, 8525, 3939, 1508, 9209, 5211, 3163, 57580, 664, 2845, 23378, 2869, 131566, 79658, 19, 2149, 753, 91445, 23028, 26509, 54453, 157, 7040, 558, 220972, 3700, 148, 156, 1837, 79809, 10000, 4043, 347734, 5208, 11343, 6793, 140576, 4363, 1436, 64072, 54541, 972, 636, 10095, 8417, 55697, 306, 10892, 2157, 5333, 23268, 4067, 51092, 7275, 5771, …
GO:0048583	regulation of response to stimulus	GOBP	3639	0.246741	1.27985	5.5e-06	0.000421	up	845, 7178, 2201, 3791, 7422, 1508, 57580, 664, 2869, 79658, 19, 2149, 753, 23028, 26509, 7040, 558, 148, 156, 79809, 4043, 347734, 11343, 1436, 54541, 972, 636, 10095, 8417, 10892, 23268, 4067, 51092, 5771, 714, 55788, 26156, 64714, 27242, 23108, 5610, 23362, 1017, 23767, 57103, 4345, 5795, 715, 3635, 8575, 7133, 1520, 1435, 3570, 10062, 81622, 7444, 23705, 3162, 23462, 6358, 7351, 7187, 10154, 1…
GO:0032501	multicellular organismal process	GOBP	6497	0.225797	1.25332	5.76e-06	0.000436	up	53405, 3908, 845, 150572, 129446, 2201, 3791, 1981, 4774, 7422, 376132, 8525, 3939, 5523, 1508, 57580, 55905, 1287, 2035, 80314, 19, 2149, 753, 23028, 26509, 7040, 558, 148, 156, 1837, 79809, 4043, 11343, 1436, 4664, 64072, 54541, 23093, 972, 9421, 306, 10892, 2157, 5333, 4067, 29777, 51092, 7275, 5771, 51760, 714, 5745, 26156, 27242, 705, 2760, 23108, 3638, 83852, 23500, 1288, 5610, 54806, 23767…
GO:0006958	complement activation, classical pathway	GOBP	10	1.17098	3.22514	5.93e-06	0.000443	up	714, 715, 712
GO:0019221	cytokine-mediated signaling pathway	GOBP	356	0.467361	1.59578	6.05e-06	0.000447	up	558, 1436, 972, 5771, 27242, 23767, 7133, 1435, 3570, 10062, 1439, 7444, 6358, 7187, 5788, 5696, 2185, 958, 5777, 10148, 1524, 5698, 1234, 5724, 3557, 9034, 3856
GO:0045907	positive regulation of vasoconstriction	GOBP	21	0.940077	2.56018	6.25e-06	0.000456	up	2149, 148, 2244, 147, 5724
GO:0008360	regulation of cell shape	GOBP	111	0.629558	1.87678	6.53e-06	0.000467	up	3791, 7422, 1436, 7444, 11151, 3689, 752, 2268, 2185, 64218
GO:0048869	cellular developmental process	GOBP	3528	0.241584	1.27326	6.54e-06	0.000467	up	11155, 53405, 3908, 845, 150572, 7178, 2201, 3791, 1981, 7422, 5230, 376132, 1508, 57580, 664, 55905, 2869, 80314, 19, 753, 23028, 7040, 558, 79809, 1436, 4664, 64072, 54541, 23093, 972, 9421, 10892, 4067, 29777, 51092, 5771, 51760, 714, 5745, 26156, 27242, 705, 23108, 3638, 5610, 54806, 23767, 57103, 441549, 3635, 212, 1435, 3570, 10062, 5205, 7444, 30845, 23705, 199221, 3988, 4017, 7270, 84314,…
GO:0032496	response to lipopolysaccharide	GOBP	204	0.542641	1.72054	6.75e-06	0.000477	up	19, 2149, 7040, 558, 4067, 27242, 7133, 4360, 10062, 1439, 929, 958, 26191, 1524, 7099, 1234, 4057, 5724, 1268
GO:0007186	G-protein coupled receptor signaling pathway	GOBP	564	0.42248	1.52574	7.32e-06	0.000511	up	8525, 57580, 2845, 2869, 19, 2149, 148, 156, 11343, 636, 5745, 11069, 6358, 26033, 117, 57085, 147, 5777, 1524, 165082, 7409, 4883, 23533, 1234, 5724, 2769, 1268, 6001, 11248, 10149, 9034, 7349, 611, 1608
GO:0005615	extracellular space	GOCC	694	0.351728	1.42152	1.36e-05	0.000517	up	7178, 7422, 1508, 19, 7040, 558, 3700, 55068, 2157, 714, 2878, 23767, 6513, 715, 121227, 441549, 57643, 1520, 1435, 3162, 4017, 2162, 6358, 51129, 147372, 712, 147138, 929, 8483, 6521, 2244, 5552, 958, 240, 10148, 2202, 4481, 1116, 4057, 64218, 3557, 56729, 3310, 7349, 8200, 3934
GO:0006959	humoral immune response	GOBP	70	0.722437	2.05945	7.67e-06	0.00053	up	714, 27242, 715, 712, 2244, 29760, 5777, 10148, 4057
GO:0010522	regulation of calcium ion transport into cytosol	GOBP	78	0.739103	2.09406	7.9e-06	0.000532	up	845, 2149, 7040, 4067, 11151, 117, 2185, 5777
GO:0006935	chemotaxis	GOBP	449	0.448262	1.56559	7.95e-06	0.000532	up	3908, 3791, 7422, 57580, 7040, 1436, 972, 4067, 5771, 23767, 5795, 1435, 3570, 6358, 11151, 10154, 3689, 1794, 57118, 3071, 2185, 1524, 7409, 1234, 5724, 64218, 5329, 9034, 5588, 64221
GO:0042330	taxis	GOBP	449	0.448262	1.56559	7.95e-06	0.000532	up	3908, 3791, 7422, 57580, 7040, 1436, 972, 4067, 5771, 23767, 5795, 1435, 3570, 6358, 11151, 10154, 3689, 1794, 57118, 3071, 2185, 1524, 7409, 1234, 5724, 64218, 5329, 9034, 5588, 64221
GO:0005576	extracellular region	GOCC	3191	0.227573	1.25555	1.65e-05	0.000558	up	53405, 3908, 7178, 2201, 3791, 7422, 5230, 3939, 1508, 6645, 5211, 1287, 90952, 19, 2149, 26509, 7040, 558, 3700, 4043, 6793, 55068, 140576, 4363, 972, 10095, 8417, 306, 2157, 5333, 4067, 7275, 11322, 714, 5745, 1632, 2760, 2878, 23500, 1288, 23767, 6510, 6513, 5795, 715, 121227, 441549, 57643, 7133, 23406, 1520, 1435, 3570, 6614, 283537, 55930, 23705, 3162, 3988, 4017, 2162, 6358, 51337, 51129, …
GO:0005833	hemoglobin complex	GOCC	2	1.23149	3.42632	1.67e-05	0.000558	up	3042, 51327
GO:0016020	membrane	GOCC	9100	0.20919	1.23268	1.68e-05	0.000558	up	53405, 3908, 845, 3098, 3791, 1981, 6721, 7422, 23258, 5230, 8525, 3939, 6645, 79709, 5211, 51363, 3163, 57580, 664, 2845, 23378, 2869, 131566, 79658, 90952, 54940, 51594, 2035, 80314, 19, 2149, 753, 91445, 26509, 157, 10466, 7040, 558, 220972, 3700, 148, 23080, 156, 1837, 10000, 57130, 4043, 29091, 347734, 11343, 6793, 55068, 154141, 79956, 140576, 4363, 1436, 64072, 56894, 972, 28976, 636, 2322…
GO:0051279	regulation of release of sequestered calcium ion into cytosol	GOBP	69	0.762846	2.14437	8.62e-06	0.000571	up	845, 2149, 7040, 4067, 11151, 2185, 5777
GO:0072376	protein activation cascade	GOBP	41	0.838501	2.3129	8.84e-06	0.00058	up	2157, 714, 715, 712, 2244
GO:1900274	regulation of phospholipase C activity	GOBP	29	0.849212	2.3378	9.07e-06	0.000589	up	148, 636, 117, 5724, 2769
GO:0006956	complement activation	GOBP	28	0.902716	2.46629	9.86e-06	0.000634	up	714, 715, 712
GO:0070509	calcium ion import	GOBP	133	0.639137	1.89484	1.02e-05	0.000648	up	845, 2149, 7040, 4067, 11151, 5788, 2185, 5777, 7226, 1234, 7349
GO:0030099	myeloid cell differentiation	GOBP	271	0.503881	1.65513	1.03e-05	0.00065	up	7422, 23028, 7040, 1436, 4067, 5771, 714, 3635, 212, 1435, 6688, 3071, 2185, 5777, 861, 85477, 7305, 10107, 7099, 4057, 51327, 6005
GO:0009986	cell surface	GOCC	468	0.397922	1.48873	2.06e-05	0.000655	up	7422, 131566, 19, 2149, 7040, 558, 4043, 1436, 972, 64115, 5795, 3570, 4360, 3689, 5788, 929, 117, 2244, 9051, 2350, 958, 79054, 7305, 3683, 7099, 2214, 1234, 4057, 10149
GO:0010517	regulation of phospholipase activity	GOBP	44	0.774399	2.16929	1.06e-05	0.000664	up	148, 636, 117, 5724, 2769
GO:1903047	mitotic cell cycle process	GOBP	877	-0.5312	0.587899	1.13e-05	0.000685	down	7040, 83852, 1017, 22822, 55571, 5696, 5777, 5698
GO:0007599	hemostasis	GOBP	279	0.497555	1.6447	1.12e-05	0.000685	up	8525, 2149, 23028, 558, 2157, 4067, 30845, 2162, 2244, 83706, 958, 5777, 7409, 7099, 23533, 2769, 5329, 5588, 1608
GO:0007596	blood coagulation	GOBP	272	0.500727	1.64992	1.13e-05	0.000685	up	8525, 2149, 23028, 558, 2157, 4067, 30845, 2162, 2244, 83706, 958, 5777, 7409, 7099, 23533, 2769, 5329, 5588, 1608
GO:0051276	chromosome organization	GOBP	562	-0.73425	0.479865	1.17e-05	0.000705	down	9557, 84875, 79682, 81626, 5588
GO:0097553	calcium ion transmembrane import into cytosol	GOBP	99	0.690364	1.99444	1.22e-05	0.000722	up	845, 2149, 7040, 4067, 11151, 5788, 2185, 5777, 7226, 1234
GO:1902656	calcium ion import into cytosol	GOBP	99	0.690364	1.99444	1.22e-05	0.000722	up	845, 2149, 7040, 4067, 11151, 5788, 2185, 5777, 7226, 1234
GO:0046425	regulation of JAK-STAT cascade	GOBP	85	0.669271	1.95281	1.36e-05	0.000781	up	2149, 1436, 4067, 5771, 23767, 3570, 2185, 958
GO:1904892	regulation of STAT cascade	GOBP	85	0.669271	1.95281	1.36e-05	0.000781	up	2149, 1436, 4067, 5771, 23767, 3570, 2185, 958
GO:0030154	cell differentiation	GOBP	3152	0.239129	1.27014	1.36e-05	0.000781	up	11155, 53405, 3908, 845, 150572, 7178, 2201, 3791, 1981, 7422, 5230, 376132, 1508, 57580, 664, 55905, 2869, 80314, 19, 753, 23028, 7040, 558, 1436, 4664, 64072, 54541, 23093, 972, 9421, 10892, 4067, 29777, 51092, 5771, 51760, 714, 5745, 26156, 27242, 705, 23108, 3638, 5610, 54806, 23767, 57103, 441549, 3635, 212, 1435, 3570, 10062, 5205, 23705, 4017, 7270, 4066, 23462, 6688, 51129, 29993, 10154, …
GO:0098589	membrane region	GOCC	289	0.454537	1.57544	2.64e-05	0.000808	up	3098, 3791, 5230, 19, 2149, 26509, 4067, 79180, 6513, 3635, 7133, 3162, 5788, 929, 117, 2185, 7462, 79054, 1268
GO:0050817	coagulation	GOBP	274	0.494924	1.64037	1.45e-05	0.000816	up	8525, 2149, 23028, 558, 2157, 4067, 30845, 2162, 2244, 83706, 958, 5777, 7409, 7099, 23533, 2769, 5329, 5588, 1608
GO:0030225	macrophage differentiation	GOBP	28	0.845395	2.3289	1.49e-05	0.000816	up	7422, 1436, 5771, 714, 1435, 6688
GO:0032635	interleukin-6 production	GOBP	74	0.691716	1.99714	1.5e-05	0.000816	up	2149, 3635, 3570, 3071, 197358, 4615, 26191, 7099, 5724, 7349
GO:0009058	biosynthetic process	GOBP	7032	-0.227103	0.796839	1.51e-05	0.000816	down	150572, 3791, 1981, 6721, 4774, 7422, 5230, 92999, 9209, 8672, 51363, 54704, 23378, 80314, 19, 2149, 23028, 7040, 220972, 79809, 347734, 11343, 154141, 92105, 4664, 56894, 23093, 972, 9421, 55697, 4833, 4047, 306, 10892, 29777, 5771, 135112, 5745, 27153, 84875, 3638, 6713, 83852, 5610, 1017, 54806, 197407, 9200, 6513, 57107, 1536, 3635, 10656, 326625, 212, 33, 22822, 55571, 10062, 55090, 5205, 79…
GO:0046427	positive regulation of JAK-STAT cascade	GOBP	40	0.782314	2.18653	1.51e-05	0.000816	up	2149, 1436, 4067, 3570, 2185, 958
GO:1904894	positive regulation of STAT cascade	GOBP	40	0.782314	2.18653	1.51e-05	0.000816	up	2149, 1436, 4067, 3570, 2185, 958
GO:0071219	cellular response to molecule of bacterial origin	GOBP	119	0.616054	1.85161	1.51e-05	0.000816	up	19, 7040, 558, 4067, 7133, 4360, 10062, 929, 958, 26191, 1524, 7099, 1234, 4057, 5724
GO:0032991	macromolecular complex	GOCC	4442	-0.227407	0.796597	2.79e-05	0.000823	down	53405, 845, 84700, 7178, 1981, 6721, 23258, 5523, 8672, 6645, 5211, 23378, 1287, 51594, 2035, 80314, 19, 91445, 23028, 10466, 1837, 79809, 29091, 1436, 92105, 972, 636, 9421, 10095, 8417, 55697, 11275, 10892, 4067, 29777, 714, 5745, 26156, 2760, 3638, 1288, 5610, 1017, 54806, 57107, 1536, 9277, 1435, 3570, 55571, 10062, 1439, 55090, 7444, 55930, 343450, 6688, 23423, 9482, 7187, 79682, 11151, 1015…
GO:0071222	cellular response to lipopolysaccharide	GOBP	110	0.624878	1.86802	1.55e-05	0.00083	up	19, 7040, 558, 4067, 7133, 4360, 10062, 929, 958, 26191, 1524, 7099, 1234, 4057, 5724
GO:0043410	positive regulation of MAPK cascade	GOBP	406	0.442694	1.5569	1.58e-05	0.00084	up	3791, 7422, 2149, 7040, 148, 1436, 972, 5610, 7133, 6358, 2244, 147, 2185, 958, 26191, 7099, 1116, 23533, 11184
GO:0010919	regulation of inositol phosphate biosynthetic process	GOBP	7	1.04386	2.84015	1.65e-05	0.000867	up	5745, 117, 2185, 5724
GO:0043235	receptor complex	GOCC	259	0.488342	1.62961	3.11e-05	0.000887	up	972, 4067, 5745, 3570, 10062, 1439, 7187, 10154, 3689, 929, 117, 2185, 958, 5777, 3683, 7099, 2560
GO:0032675	regulation of interleukin-6 production	GOBP	70	0.697465	2.00865	1.74e-05	0.000909	up	2149, 3635, 3570, 3071, 197358, 4615, 26191, 7099, 5724, 7349
GO:0001816	cytokine production	GOBP	525	0.41469	1.5139	1.82e-05	0.000939	up	19, 2149, 7040, 558, 1436, 972, 10892, 4067, 27242, 5610, 1536, 3635, 3570, 23705, 3162, 3988, 7187, 147372, 3071, 929, 2268, 197358, 5552, 958, 4615, 861, 26191, 10148, 7099, 1116, 4057, 5724, 8993, 5588, 7349
GO:0097529	myeloid leukocyte migration	GOBP	93	0.646795	1.90941	1.84e-05	0.000939	up	57580, 972, 4067, 1435, 3570, 6358, 3689, 57118, 3071, 2185, 1524, 7409
GO:0044093	positive regulation of molecular function	GOBP	1585	0.278895	1.32167	1.84e-05	0.000939	up	7422, 23258, 57580, 79658, 2035, 2149, 23028, 54453, 7040, 148, 5208, 1436, 972, 306, 10892, 23268, 4067, 11069, 2760, 23108, 5610, 9910, 23362, 57103, 8575, 1520, 1435, 10062, 1439, 30845, 8412, 6358, 84315, 3689, 1794, 5788, 57118, 5696, 3071, 257106, 5864, 2268, 117, 2185, 958, 4615, 7409, 4883, 5698, 7099, 1116, 23533, 64926, 4057, 5724, 2769, 9535, 345930, 11184, 6001, 5329, 5588, 7349
GO:0006725	cellular aromatic compound metabolic process	GOBP	7118	-0.228322	0.795868	1.91e-05	0.000967	down	150572, 3098, 1981, 6721, 4774, 7422, 5230, 3939, 92999, 9209, 5211, 3163, 23378, 51594, 80314, 19, 2149, 23028, 7040, 79809, 347734, 5208, 4363, 92105, 4664, 54541, 23093, 636, 9421, 4833, 306, 10892, 29777, 83732, 135112, 9557, 27153, 55788, 26156, 705, 84875, 3638, 6713, 83852, 5610, 1017, 54806, 197407, 57103, 9277, 9704, 8575, 10656, 326625, 212, 55571, 10062, 55090, 5205, 5209, 79776, 1723,…
GO:0044707	single-multicellular organism process	GOBP	5931	0.213416	1.2379	2.02e-05	0.00101435	up	53405, 3908, 845, 150572, 129446, 2201, 3791, 1981, 4774, 7422, 376132, 8525, 3939, 5523, 1508, 57580, 55905, 1287, 80314, 19, 2149, 753, 23028, 7040, 558, 148, 156, 79809, 4043, 1436, 4664, 64072, 54541, 23093, 972, 9421, 306, 10892, 2157, 5333, 4067, 29777, 51092, 7275, 5771, 51760, 714, 5745, 26156, 27242, 705, 2760, 23108, 3638, 83852, 23500, 1288, 5610, 54806, 23767, 57103, 9200, 121227, 441…
GO:0030852	regulation of granulocyte differentiation	GOBP	12	0.96009	2.61193	2.1e-05	0.001044	up	714, 3635, 861
GO:0098609	cell-cell adhesion	GOBP	834	0.339114	1.4037	2.12e-05	0.00104497	up	1981, 3939, 57580, 90952, 7040, 29091, 6793, 64072, 972, 64115, 10892, 4067, 5771, 79180, 26156, 27242, 23767, 4345, 2036, 6614, 5101, 23705, 11151, 1010, 3689, 1794, 5788, 347902, 3071, 2244, 83706, 197358, 5777, 26191, 10148, 7409, 3683, 84807, 64926, 5724, 64218, 3557, 5588, 2125
GO:0046483	heterocycle metabolic process	GOBP	7095	-0.22736	0.796634	2.13e-05	0.00104497	down	150572, 3098, 1981, 6721, 4774, 7422, 5230, 3939, 92999, 9209, 5211, 3163, 23378, 51594, 80314, 19, 2149, 23028, 7040, 79809, 347734, 5208, 4363, 92105, 4664, 54541, 23093, 636, 9421, 4833, 306, 10892, 29777, 83732, 135112, 9557, 27153, 55788, 26156, 705, 84875, 3638, 83852, 5610, 1017, 54806, 197407, 57103, 9277, 9704, 8575, 10656, 326625, 212, 55571, 10062, 55090, 5205, 5209, 79776, 1723, 3162,…
GO:0006007	glucose catabolic process	GOBP	26	0.827711	2.28807	2.24e-05	0.00108135	up	3098, 5230, 5211, 5208, 57103, 5209
GO:0060193	positive regulation of lipase activity	GOBP	42	0.759646	2.13752	2.25e-05	0.00108135	up	148, 10062, 117, 5724, 2769
GO:1901576	organic substance biosynthetic process	GOBP	6908	-0.223104	0.800032	2.25e-05	0.00108135	down	150572, 3791, 1981, 6721, 4774, 7422, 5230, 92999, 9209, 8672, 51363, 54704, 23378, 80314, 19, 2149, 23028, 7040, 220972, 79809, 347734, 11343, 154141, 92105, 4664, 56894, 23093, 972, 9421, 55697, 4833, 4047, 306, 10892, 29777, 5771, 135112, 5745, 27153, 84875, 3638, 6713, 83852, 5610, 1017, 54806, 197407, 9200, 6513, 57107, 1536, 3635, 10656, 326625, 212, 33, 22822, 55571, 10062, 55090, 5205, 79…
GO:0043043	peptide biosynthetic process	GOBP	750	-0.651289	0.521373	2.3e-05	0.00108554	down	1981, 8672, 7040, 5610, 55571, 7351, 2185, 5724, 7349
GO:0002521	leukocyte differentiation	GOBP	333	0.455053	1.57626	2.28e-05	0.00108554	up	7422, 57580, 23028, 7040, 558, 1436, 972, 10892, 4067, 5771, 714, 3635, 1435, 4066, 6688, 1794, 5788, 3071, 2185, 29760, 5777, 861, 26191, 7409, 7305, 7099, 84807, 4057, 8993, 64218
GO:0006950	response to stress	GOBP	3641	0.232689	1.26199	2.31e-05	0.00108596	up	7178, 1981, 6721, 7422, 8525, 3939, 1508, 3163, 664, 23378, 131566, 19, 2149, 91445, 23028, 26509, 7040, 558, 3700, 11343, 1436, 54541, 972, 306, 10892, 2157, 4067, 5771, 9557, 714, 26156, 64714, 27242, 3638, 2878, 5610, 1017, 23767, 57103, 6513, 715, 1536, 8575, 7133, 23406, 1520, 212, 1435, 3570, 55571, 4360, 6614, 10062, 81622, 7444, 30845, 23705, 1723, 3162, 3988, 4017, 2162, 6358, 7351, 5112…
GO:0002576	platelet degranulation	GOBP	81	0.651822	1.91903	2.35e-05	0.00109397	up	7422, 7040, 3700, 2157, 4067, 2162, 2244, 5552
GO:0016192	vesicle-mediated transport	GOBP	1412	0.299314	1.34893	2.43e-05	0.00112233	up	7422, 23258, 51594, 19, 54453, 157, 10466, 7040, 558, 3700, 156, 60684, 4043, 29091, 636, 10095, 8417, 306, 2157, 4067, 7275, 51760, 55788, 11069, 3638, 9910, 54806, 4360, 6614, 10062, 30845, 3162, 4017, 2162, 23423, 261729, 9482, 29993, 84315, 11151, 3689, 1794, 57118, 3071, 929, 5864, 2268, 2244, 9051, 2350, 7462, 5552, 7409, 85477, 3683, 4481, 2214, 5724, 91683, 284021, 94120, 94122
GO:0043551	regulation of phosphatidylinositol 3-kinase activity	GOBP	35	0.791628	2.20699	2.45e-05	0.00112574	up	7040, 4067, 2268, 2185, 23533
GO:0010863	positive regulation of phospholipase C activity	GOBP	27	0.81745	2.26472	2.49e-05	0.00113331	up	148, 117, 5724, 2769
GO:0032845	negative regulation of homeostatic process	GOBP	153	0.591215	1.80618	2.54e-05	0.00115109	up	845, 2149, 7040, 972, 4067, 3635, 7351, 11151, 5788, 2185, 5777, 1234
GO:0071216	cellular response to biotic stimulus	GOBP	140	0.574997	1.77713	2.59e-05	0.00116277	up	19, 7040, 558, 4067, 57103, 7133, 4360, 10062, 929, 958, 26191, 1524, 7099, 1234, 4057, 5724
GO:0043550	regulation of lipid kinase activity	GOBP	44	0.750592	2.11825	2.61e-05	0.00116277	up	7040, 55697, 4067, 2268, 2185, 23533
GO:1903725	regulation of phospholipid metabolic process	GOBP	46	0.742462	2.1011	2.65e-05	0.00117115	up	7040, 4067, 2268, 2185, 23533
GO:0051282	regulation of sequestering of calcium ion	GOBP	98	0.667514	1.94938	2.68e-05	0.00117115	up	845, 2149, 7040, 4067, 11151, 5788, 2185, 5777, 1234
GO:0048584	positive regulation of response to stimulus	GOBP	1811	0.275025	1.31656	2.68e-05	0.00117115	up	3791, 7422, 1508, 664, 2149, 7040, 558, 148, 347734, 1436, 972, 10095, 8417, 10892, 4067, 5771, 714, 27242, 5610, 57103, 5795, 715, 3635, 8575, 7133, 1520, 1435, 3570, 10062, 81622, 23705, 3162, 6358, 7187, 147372, 3689, 712, 5788, 57118, 5696, 3071, 929, 2268, 2244, 147, 2185, 7462, 958, 4615, 29760, 5777, 26191, 118788, 7409, 7226, 5698, 7099, 1116, 23533, 2214, 4057, 5724, 8993, 1268, 11184, 5…
GO:0034101	erythrocyte homeostasis	GOBP	102	0.632139	1.88163	2.74e-05	0.00118882	up	7422, 23028, 558, 4067, 5771, 3635, 212, 3162, 6688, 3071, 10107, 51327, 6005
GO:0009611	response to wounding	GOBP	494	0.397507	1.48811	2.88e-05	0.00124324	up	8525, 131566, 2149, 23028, 26509, 7040, 558, 2157, 4067, 23767, 30845, 3162, 2162, 2244, 83706, 958, 5777, 1524, 7409, 7099, 23533, 10894, 2769, 5329, 5588, 1608
GO:0016070	RNA metabolic process	GOBP	5253	-0.244121	0.783393	2.94e-05	0.00126139	down	150572, 1981, 6721, 4774, 7422, 92999, 9209, 23378, 51594, 80314, 2149, 23028, 7040, 79809, 92105, 4664, 23093, 636, 9421, 306, 10892, 29777, 83732, 135112, 27153, 26156, 705, 84875, 3638, 83852, 5610, 1017, 54806, 197407, 9277, 9704, 8575, 10656, 55571, 10062, 55090, 5205, 79776, 3162, 81552, 64375, 4017, 9603, 7270, 4066, 23462, 6688, 7187, 79682, 285989, 3689, 286826, 54974, 57118, 197358, 958…
GO:0051209	release of sequestered calcium ion into cytosol	GOBP	97	0.666458	1.94733	3.01e-05	0.00127069	up	845, 2149, 7040, 4067, 11151, 5788, 2185, 5777, 1234
GO:0051283	negative regulation of sequestering of calcium ion	GOBP	97	0.666458	1.94733	3.01e-05	0.00127069	up	845, 2149, 7040, 4067, 11151, 5788, 2185, 5777, 1234
GO:0098542	defense response to other organism	GOBP	227	0.499516	1.64792	3.1e-05	0.0013018	up	664, 7040, 54541, 306, 5610, 23406, 3570, 81622, 7187, 1794, 5788, 2268, 2244, 958, 4615, 7099, 10964, 4057, 8993, 51316
GO:0006412	translation	GOBP	728	-0.648517	0.52282	3.23e-05	0.00133727	down	1981, 8672, 7040, 5610, 55571, 7351, 2185, 5724, 7349
GO:0002791	regulation of peptide secretion	GOBP	123	0.58244	1.7904	3.23e-05	0.00133727	up	5211, 5208, 972, 51092, 11069, 6513, 7351, 55638, 2244, 7226, 3747, 1268, 7349
GO:0042886	amide transport	GOBP	169	0.537605	1.7119	3.25e-05	0.00133727	up	5211, 19, 5208, 972, 51092, 11069, 6513, 7351, 55638, 2244, 2350, 7226, 3747, 51296, 1268, 3557, 7349
GO:0015833	peptide transport	GOBP	160	0.542853	1.72091	3.35e-05	0.00137323	up	5211, 19, 5208, 972, 51092, 11069, 6513, 7351, 55638, 2244, 7226, 3747, 51296, 1268, 3557, 7349
GO:0016064	immunoglobulin mediated immune response	GOBP	59	0.694315	2.00234	3.58e-05	0.00144718	up	7040, 972, 714, 715, 3635, 712, 958, 5777
GO:0007260	tyrosine phosphorylation of STAT protein	GOBP	49	0.74331	2.10288	3.59e-05	0.00144718	up	2149, 1436, 4067, 5771, 3570, 958
GO:0044260	cellular macromolecule metabolic process	GOBP	10654	-0.204858	0.814763	3.6e-05	0.00144718	down	150572, 3791, 1981, 6721, 4774, 7422, 23321, 57520, 5523, 92999, 1508, 9209, 152926, 8672, 51363, 664, 54704, 55905, 23378, 137886, 2869, 51594, 80314, 19, 2149, 9238, 753, 91445, 23028, 157, 7040, 558, 220972, 3700, 148, 156, 79809, 10000, 6793, 1436, 92105, 4664, 54541, 23093, 972, 636, 9421, 306, 11275, 10892, 4067, 29777, 83732, 5771, 135112, 9557, 27153, 79142, 55788, 26156, 64714, 705, 8487…
GO:0030851	granulocyte differentiation	GOBP	22	0.84507	2.32814	3.71e-05	0.00146886	up	23028, 714, 3635, 6688, 861
GO:0042116	macrophage activation	GOBP	38	0.762379	2.14337	3.73e-05	0.00146886	up	972, 4345, 10062, 1524, 7305, 7099
GO:0034097	response to cytokine	GOBP	574	0.375478	1.45569	3.73e-05	0.00146886	up	558, 3700, 1436, 972, 5771, 27242, 5610, 23767, 7133, 1435, 3570, 4360, 10062, 1439, 7444, 6358, 7187, 11151, 5788, 5696, 929, 2244, 2185, 958, 4615, 5777, 10148, 1524, 5698, 1116, 1234, 5724, 3557, 9034, 3856
GO:0051048	negative regulation of secretion	GOBP	108	0.592025	1.80764	3.84e-05	0.00150464	up	5211, 2149, 29091, 972, 27242, 10062, 3162, 7351, 5552, 26191, 1268, 7349
GO:0006259	DNA metabolic process	GOBP	1207	-0.484493	0.616009	3.87e-05	0.00150464	down	4774, 23028, 7040, 306, 9557, 1017, 57103, 83940, 7270, 6688, 286826, 2185, 958, 5588, 7349
GO:0090087	regulation of peptide transport	GOBP	125	0.575114	1.77733	3.89e-05	0.00150464	up	5211, 5208, 972, 51092, 11069, 6513, 7351, 55638, 2244, 7226, 3747, 1268, 7349
GO:0032844	regulation of homeostatic process	GOBP	381	0.433217	1.54221	4.03e-05	0.00153786	up	845, 3791, 6721, 2149, 23028, 7040, 1436, 972, 4067, 51092, 3635, 10062, 6688, 7351, 11151, 5788, 55638, 3071, 117, 2185, 5777, 1234, 1268, 5588
GO:0006735	NADH regeneration	GOBP	22	0.827565	2.28774	4.07e-05	0.00153786	up	3098, 5230, 5211, 5208, 5209
GO:0061621	canonical glycolysis	GOBP	22	0.827565	2.28774	4.07e-05	0.00153786	up	3098, 5230, 5211, 5208, 5209
GO:0061718	glucose catabolic process to pyruvate	GOBP	22	0.827565	2.28774	4.07e-05	0.00153786	up	3098, 5230, 5211, 5208, 5209
GO:0043603	cellular amide metabolic process	GOBP	958	-0.515895	0.596966	4.11e-05	0.00154387	down	1981, 8672, 7040, 2760, 5610, 57103, 55571, 7351, 2185, 5724, 162417, 7349
GO:0042060	wound healing	GOBP	416	0.414059	1.51295	4.14e-05	0.00154722	up	8525, 131566, 2149, 23028, 26509, 7040, 558, 2157, 4067, 30845, 3162, 2162, 2244, 83706, 958, 5777, 7409, 7099, 23533, 2769, 5329, 5588, 1608
GO:0006816	calcium ion transport	GOBP	329	0.476508	1.61044	4.16e-05	0.00154722	up	845, 7178, 23258, 2149, 7040, 148, 64072, 4067, 30845, 11151, 5788, 117, 2185, 5777, 79054, 7226, 1234, 7439, 27039, 7349
GO:0030595	leukocyte chemotaxis	GOBP	113	0.599867	1.82188	4.27e-05	0.00157773	up	57580, 972, 4067, 1435, 3570, 6358, 11151, 3689, 57118, 3071, 2185, 1524, 7409, 1234
GO:0051924	regulation of calcium ion transport	GOBP	167	0.561283	1.75292	4.3e-05	0.00157793	up	845, 2149, 7040, 4067, 30845, 11151, 117, 2185, 5777, 7439, 7349
GO:0051208	sequestering of calcium ion	GOBP	101	0.645211	1.90639	4.6e-05	0.00168145	up	845, 2149, 7040, 4067, 11151, 5788, 2185, 5777, 1234
GO:1901360	organic cyclic compound metabolic process	GOBP	7276	-0.21525	0.80634	4.72e-05	0.00170489	down	150572, 3098, 1981, 6721, 4774, 7422, 5230, 3939, 92999, 9209, 5211, 3163, 23378, 51594, 80314, 19, 2149, 23028, 7040, 79809, 347734, 5208, 4363, 92105, 4664, 54541, 23093, 636, 9421, 4833, 4047, 306, 10892, 29777, 83732, 135112, 9557, 27153, 55788, 26156, 705, 84875, 3638, 6713, 83852, 5610, 1017, 54806, 197407, 57103, 9277, 9704, 8575, 10656, 326625, 212, 33, 55571, 10062, 55090, 5205, 5209, 79…
GO:0019724	B cell mediated immunity	GOBP	62	0.680278	1.97443	4.72e-05	0.00170489	up	7040, 972, 714, 715, 3635, 712, 958, 5777
GO:0006518	peptide metabolic process	GOBP	850	-0.556735	0.573077	4.85e-05	0.00173115	down	1981, 8672, 7040, 5610, 55571, 7351, 2185, 5724, 7349
GO:0002695	negative regulation of leukocyte activation	GOBP	80	0.633528	1.88425	4.83e-05	0.00173115	up	7040, 558, 972, 4067, 5771, 27242, 4345, 3635, 10062, 3162, 5777, 26191, 84807, 8993, 1268, 284021
GO:0034774	secretory granule lumen	GOCC	52	0.682341	1.9785	6.33e-05	0.00174088	up	7422, 7040, 3700, 2157, 2162, 2244, 5552
GO:0006810	transport	GOBP	5008	0.21108	1.23501	4.93e-05	0.00175113	up	53405, 845, 3098, 7178, 6721, 7422, 23258, 5211, 664, 51594, 19, 2149, 54453, 157, 10466, 7040, 558, 3700, 148, 156, 60684, 79809, 57130, 4043, 29091, 347734, 5208, 4363, 1436, 64072, 972, 636, 10095, 8417, 4833, 306, 10892, 2157, 4067, 26031, 222553, 51092, 7275, 51760, 11322, 55788, 57205, 27242, 11069, 2760, 84875, 3638, 9910, 1017, 54806, 6510, 6513, 1536, 9277, 1520, 4360, 6614, 10062, 81622…
GO:0043299	leukocyte degranulation	GOBP	46	0.73132	2.07782	5.11e-05	0.00178406	up	306, 4067, 3162, 11151, 2268, 7462, 5724, 284021
GO:0061615	glycolytic process through fructose-6-phosphate	GOBP	24	0.811826	2.25202	5.13e-05	0.00178406	up	3098, 5230, 5211, 5208, 5209
GO:0061620	glycolytic process through glucose-6-phosphate	GOBP	24	0.811826	2.25202	5.13e-05	0.00178406	up	3098, 5230, 5211, 5208, 5209
GO:0071345	cellular response to cytokine stimulus	GOBP	489	0.389217	1.47583	5.14e-05	0.00178406	up	558, 1436, 972, 5771, 27242, 23767, 7133, 1435, 3570, 4360, 10062, 1439, 7444, 6358, 7187, 11151, 5788, 5696, 2244, 2185, 958, 5777, 10148, 1524, 5698, 1116, 1234, 5724, 3557, 9034, 3856
GO:0006968	cellular defense response	GOBP	25	0.799228	2.22382	5.23e-05	0.00180748	up	2185, 1524, 7305, 1234
GO:0006874	cellular calcium ion homeostasis	GOBP	295	0.467539	1.59606	5.28e-05	0.00181586	up	845, 7178, 2149, 7040, 148, 57130, 64072, 4067, 5745, 6358, 11151, 5788, 117, 147, 2185, 958, 5777, 79054, 7226, 1234, 2769
GO:0007200	phospholipase C-activating G-protein coupled receptor signaling pathway	GOBP	47	0.71896	2.0523	5.35e-05	0.00182903	up	2149, 148, 636, 5745, 147, 4883, 2769
hsa04060	Cytokine-cytokine receptor interaction	KEGG	109	0.664422	1.94337	4.31e-05	0.00184458	up	3791, 7422, 7040, 1436, 27242, 7133, 1435, 3570, 1439, 6358, 958, 1524, 1234, 8200
GO:0006898	receptor-mediated endocytosis	GOBP	201	0.502	1.65202	5.71e-05	0.00193579	up	7422, 157, 156, 4043, 636, 55788, 54806, 4360, 4017, 29993, 3689, 929, 2350, 4481, 91683
GO:0060973	cell migration involved in heart development	GOBP	11	0.905714	2.4737	5.72e-05	0.00193579	up	23767
GO:0046939	nucleotide phosphorylation	GOBP	77	0.646836	1.90949	5.88e-05	0.00197931	up	3098, 5230, 3939, 5211, 5208, 54541, 4833, 57103, 5209
GO:1903531	negative regulation of secretion by cell	GOBP	94	0.600586	1.82319	5.96e-05	0.00198839	up	5211, 2149, 29091, 27242, 10062, 3162, 7351, 5552, 26191, 1268, 7349
GO:0017157	regulation of exocytosis	GOBP	120	0.58941	1.80292	5.97e-05	0.00198839	up	29091, 4067, 51760, 11069, 3162, 5864, 2268, 2244, 5724, 91683, 94120, 94122
GO:0002262	myeloid cell homeostasis	GOBP	118	0.585655	1.79617	6.14e-05	0.00202374	up	7422, 23028, 558, 4067, 5771, 3635, 212, 3162, 6688, 3071, 10107, 51327, 6005
GO:0051301	cell division	GOBP	450	-0.650405	0.521834	6.14e-05	0.00202374	down	7422, 7040, 83852, 1017
GO:1903169	regulation of calcium ion transmembrane transport	GOBP	108	0.62658	1.8712	6.18e-05	0.00202528	up	845, 2149, 7040, 4067, 30845, 11151, 2185, 5777
GO:0090276	regulation of peptide hormone secretion	GOBP	119	0.570996	1.77003	6.23e-05	0.00203353	up	5211, 5208, 51092, 11069, 6513, 7351, 55638, 2244, 7226, 3747, 1268, 7349
GO:0006165	nucleoside diphosphate phosphorylation	GOBP	74	0.651748	1.91889	6.28e-05	0.00203542	up	3098, 5230, 3939, 5211, 5208, 54541, 4833, 57103, 5209
GO:0060732	positive regulation of inositol phosphate biosynthetic process	GOBP	5	0.997276	2.71089	6.3e-05	0.00203542	up	5745, 117, 5724
GO:0006811	ion transport	GOBP	1424	0.301052	1.35128	6.8e-05	0.00218425	up	53405, 845, 7178, 23258, 19, 2149, 7040, 148, 57130, 4363, 64072, 4067, 11322, 57205, 1017, 6510, 6513, 1536, 1520, 5205, 30845, 343450, 64116, 79570, 7351, 261729, 11151, 5788, 147138, 201780, 5864, 6521, 117, 2185, 5777, 79054, 219855, 7226, 3747, 51296, 2560, 1234, 4057, 5724, 5002, 1268, 7439, 6335, 203859, 27039, 6005, 7349, 3934
GO:0034142	toll-like receptor 4 signaling pathway	GOBP	27	0.799712	2.2249	7e-05	0.00223941	up	4067, 10062, 3689, 929, 26191, 118788, 7099, 4057
GO:0001817	regulation of cytokine production	GOBP	477	0.400869	1.49312	7.2e-05	0.00228659	up	2149, 7040, 558, 1436, 972, 10892, 4067, 27242, 5610, 1536, 3635, 3570, 23705, 3162, 7187, 147372, 3071, 929, 2268, 197358, 5552, 958, 4615, 861, 26191, 10148, 7099, 4057, 5724, 8993, 5588, 7349
GO:0065007	biological regulation	GOBP	14563	0.222326	1.24898	7.22e-05	0.00228659	up	53405, 3908, 845, 150572, 3098, 7178, 2201, 3791, 1981, 6721, 4774, 7422, 23258, 23321, 8525, 3939, 5523, 92999, 1508, 9209, 8672, 5211, 3163, 57580, 664, 2845, 54704, 55905, 23378, 2869, 131566, 79658, 51594, 2035, 80314, 19, 2149, 9238, 753, 23028, 827, 26509, 9873, 54453, 157, 7040, 558, 220972, 3700, 148, 156, 1837, 79809, 10000, 57130, 4043, 29091, 347734, 5208, 11343, 6793, 1436, 4664, 6407…
GO:0055074	calcium ion homeostasis	GOBP	302	0.45693	1.57922	7.26e-05	0.00228659	up	845, 7178, 2149, 7040, 148, 57130, 64072, 4067, 5745, 6358, 11151, 5788, 117, 147, 2185, 958, 5777, 79054, 7226, 1234, 2769
GO:0019725	cellular homeostasis	GOBP	644	0.351422	1.42109	7.31e-05	0.00229057	up	845, 3098, 7178, 3163, 2149, 7040, 148, 57130, 64072, 4067, 51092, 5745, 64714, 1536, 212, 3162, 64116, 6358, 7351, 11151, 5788, 55638, 6521, 117, 147, 2185, 958, 5777, 79054, 7226, 1234, 4057, 2769, 6005, 3934
GO:0048791	calcium ion-regulated exocytosis of neurotransmitter	GOBP	23	0.816214	2.26192	7.49e-05	0.0023263	up	51760, 91683, 94120, 94122
GO:0007204	positive regulation of cytosolic calcium ion concentration	GOBP	192	0.523466	1.68787	7.49e-05	0.0023263	up	845, 2149, 7040, 148, 4067, 5745, 11151, 5788, 117, 147, 2185, 5777, 7226, 1234, 2769
GO:0035025	positive regulation of Rho protein signal transduction	GOBP	10	0.917742	2.50363	7.6e-05	0.00234933	up	2149
GO:0002221	pattern recognition receptor signaling pathway	GOBP	151	0.558807	1.74858	7.73e-05	0.00237708	up	1508, 4067, 1520, 10062, 81622, 7187, 3689, 929, 4615, 26191, 118788, 7099, 4057, 8993
GO:0051239	regulation of multicellular organismal process	GOBP	2463	0.235586	1.26565	7.86e-05	0.00239791	up	3908, 845, 2201, 3791, 1981, 7422, 57580, 19, 2149, 753, 23028, 7040, 558, 148, 156, 4043, 11343, 1436, 972, 306, 10892, 4067, 5771, 51760, 714, 27242, 23108, 5610, 54806, 23767, 1536, 3635, 1435, 3570, 10062, 30845, 23705, 3162, 4017, 23462, 6688, 51129, 7187, 29993, 10154, 147372, 3689, 347902, 57118, 5696, 3071, 929, 2268, 2244, 197358, 147, 2185, 5552, 958, 4615, 5777, 861, 26191, 10148, 1524…
GO:0055082	cellular chemical homeostasis	GOBP	550	0.370764	1.44884	7.87e-05	0.00239791	up	845, 3098, 7178, 3163, 2149, 7040, 148, 57130, 64072, 4067, 51092, 5745, 212, 3162, 64116, 6358, 7351, 11151, 5788, 55638, 6521, 117, 147, 2185, 958, 5777, 79054, 7226, 1234, 4057, 2769, 6005, 3934
GO:0050663	cytokine secretion	GOBP	99	0.604622	1.83056	7.94e-05	0.0024075	up	19, 2149, 1436, 4067, 27242, 23705, 929, 2268, 5552, 26191, 7099, 1116
GO:0002764	immune response-regulating signaling pathway	GOBP	408	0.411767	1.50948	8.06e-05	0.00242358	up	1508, 10095, 10892, 4067, 5771, 27242, 5795, 3635, 1520, 10062, 81622, 7187, 3689, 5788, 5696, 3071, 929, 2268, 7462, 958, 4615, 5777, 26191, 118788, 7409, 5698, 7099, 2214, 4057, 8993, 5588
GO:0002757	immune response-activating signal transduction	GOBP	383	0.421181	1.52376	8.07e-05	0.00242358	up	1508, 10095, 10892, 4067, 5771, 27242, 5795, 3635, 1520, 10062, 81622, 7187, 3689, 5788, 5696, 3071, 929, 2268, 7462, 4615, 5777, 26191, 118788, 7409, 5698, 7099, 2214, 4057, 8993, 5588
GO:0006928	movement of cell or subcellular component	GOBP	1621	0.265017	1.30345	8.2e-05	0.00245105	up	3908, 3791, 7422, 8525, 57580, 90952, 2149, 753, 7040, 558, 23080, 79809, 6793, 1436, 54541, 23093, 972, 636, 10095, 306, 4067, 23767, 5795, 3635, 1435, 3570, 3162, 4017, 6358, 11151, 10154, 147372, 3689, 5788, 57118, 3071, 752, 2268, 83706, 55036, 2185, 9051, 5777, 1524, 7409, 3683, 10894, 257062, 1234, 5724, 7136, 64218, 5329, 56729, 5588, 64221
GO:0060326	cell chemotaxis	GOBP	163	0.532973	1.70399	8.44e-05	0.00251123	up	3791, 7422, 57580, 972, 4067, 1435, 3570, 6358, 11151, 3689, 57118, 3071, 2185, 1524, 7409, 1234, 5588
GO:0032958	inositol phosphate biosynthetic process	GOBP	13	0.867286	2.38044	8.52e-05	0.00251365	up	5745, 117, 2185, 5724
GO:0006757	ATP generation from ADP	GOBP	65	0.664832	1.94416	8.53e-05	0.00251365	up	3098, 5230, 3939, 5211, 5208, 54541, 57103, 5209
GO:0002573	myeloid leukocyte differentiation	GOBP	135	0.548877	1.73131	8.9e-05	0.00261333	up	7422, 23028, 7040, 1436, 4067, 5771, 714, 3635, 1435, 6688, 861, 7305, 7099, 4057
GO:0060205	cytoplasmic membrane-bounded vesicle lumen	GOCC	61	0.645289	1.90654	9.88e-05	0.00262379	up	7422, 7040, 3700, 2157, 2162, 2244, 5552, 4057
GO:0050866	negative regulation of cell activation	GOBP	98	0.583869	1.79296	9.78e-05	0.00285595	up	7040, 558, 972, 4067, 5771, 27242, 4345, 3635, 10062, 3162, 5777, 26191, 84807, 8993, 1268, 284021
GO:0010878	cholesterol storage	GOBP	13	0.861145	2.36587	9.9e-05	0.00287882	up	6721, 19, 10062, 4481
GO:0098687	chromosomal region	GOCC	310	-0.879184	0.415122	0.000112	0.00287997	down	23028, 1017, 79682
GO:0000280	nuclear division	GOBP	494	-0.627435	0.53396	0.000101	0.00293447	down	7040, 83852, 1017
GO:0046031	ADP metabolic process	GOBP	73	0.639596	1.89571	0.000102	0.00294741	up	3098, 5230, 3939, 5211, 5208, 54541, 57103, 5209
GO:0051051	negative regulation of transport	GOBP	307	0.426373	1.53169	0.000105	0.00299989	up	845, 6721, 5211, 2149, 7040, 29091, 972, 55788, 27242, 84875, 3638, 10062, 3162, 7351, 29993, 11151, 4794, 2185, 5552, 26191, 1268, 7349
GO:0072503	cellular divalent inorganic cation homeostasis	GOBP	320	0.441646	1.55527	0.000106	0.00301224	up	845, 7178, 2149, 7040, 148, 57130, 64072, 4067, 5745, 64116, 6358, 11151, 5788, 117, 147, 2185, 958, 5777, 79054, 7226, 1234, 2769
GO:0050707	regulation of cytokine secretion	GOBP	80	0.616966	1.8533	0.000106	0.00301224	up	2149, 1436, 4067, 27242, 23705, 929, 2268, 5552, 26191, 7099
GO:0050796	regulation of insulin secretion	GOBP	107	0.572257	1.77226	0.000107	0.00301224	up	5211, 5208, 51092, 11069, 6513, 7351, 55638, 7226, 3747, 1268
GO:0002366	leukocyte activation involved in immune response	GOBP	146	0.539333	1.71486	0.000107	0.00301224	up	7040, 306, 4067, 3162, 11151, 1794, 2268, 2185, 7462, 958, 1524, 7305, 3683, 7099, 5724, 8993, 284021, 64218
GO:0001894	tissue homeostasis	GOBP	129	0.538093	1.71274	0.000107	0.00301224	up	7422, 2149, 1436, 64072, 7275, 5745, 55812, 3635, 1435, 3988, 11151, 2185, 7099, 25861, 4057
GO:0002683	negative regulation of immune system process	GOBP	237	0.463526	1.58967	0.000109	0.00303819	up	7040, 558, 972, 4067, 5771, 714, 27242, 5610, 4345, 5795, 3635, 10062, 3162, 5788, 929, 2185, 5777, 26191, 118788, 7099, 84807, 4057, 8993, 1268, 284021
GO:0009135	purine nucleoside diphosphate metabolic process	GOBP	87	0.608257	1.83723	0.00011	0.00304492	up	3098, 5230, 3939, 5211, 5208, 54541, 57103, 5209
GO:0009179	purine ribonucleoside diphosphate metabolic process	GOBP	87	0.608257	1.83723	0.00011	0.00304492	up	3098, 5230, 3939, 5211, 5208, 54541, 57103, 5209
GO:0031983	vesicle lumen	GOCC	62	0.636601	1.89005	0.000122	0.0030473	up	7422, 7040, 3700, 2157, 2162, 2244, 5552, 4057
GO:0006974	cellular response to DNA damage stimulus	GOBP	946	-0.496324	0.608764	0.000114	0.00313381	down	7178, 23028, 54541, 972, 4067, 9557, 1017, 57103, 7133, 55571, 3162
GO:0001906	cell killing	GOBP	53	0.683856	1.9815	0.000116	0.00319585	up	8417, 23705, 11151, 5788, 5777, 7409, 57823
GO:0010885	regulation of cholesterol storage	GOBP	11	0.873372	2.39497	0.000122	0.00332861	up	6721, 19, 10062, 4481
GO:0002263	cell activation involved in immune response	GOBP	148	0.533579	1.70502	0.000122	0.00332861	up	7040, 306, 4067, 3162, 11151, 1794, 2268, 2185, 7462, 958, 1524, 7305, 3683, 7099, 5724, 8993, 284021, 64218
GO:0072507	divalent inorganic cation homeostasis	GOBP	333	0.431351	1.53934	0.000129	0.00349583	up	845, 7178, 2149, 7040, 148, 57130, 64072, 4067, 5745, 64116, 6358, 11151, 5788, 147138, 117, 147, 2185, 958, 5777, 79054, 7226, 1234, 2769
GO:0051480	regulation of cytosolic calcium ion concentration	GOBP	211	0.497061	1.64388	0.000133	0.00359825	up	845, 2149, 7040, 148, 64072, 4067, 5745, 11151, 5788, 117, 147, 2185, 5777, 7226, 1234, 2769
GO:0010518	positive regulation of phospholipase activity	GOBP	35	0.721733	2.058	0.000136	0.00364139	up	148, 117, 5724, 2769
GO:0030097	hemopoiesis	GOBP	563	0.355109	1.42634	0.000136	0.00364139	up	3791, 7422, 57580, 23028, 7040, 558, 1436, 972, 10892, 4067, 5771, 714, 5610, 3635, 212, 1435, 4066, 6688, 1794, 5788, 3071, 2185, 29760, 5777, 861, 26191, 7409, 85477, 7305, 10107, 7099, 84807, 4057, 8993, 64218, 10468, 51327, 6005
GO:0010646	regulation of cell communication	GOBP	2983	0.21574	1.24078	0.000139	0.00371085	up	3908, 845, 7178, 2201, 3791, 7422, 5211, 57580, 664, 2869, 79658, 19, 2149, 753, 23028, 26509, 7040, 558, 148, 156, 79809, 4043, 347734, 5208, 11343, 1436, 54541, 972, 636, 10892, 23268, 4067, 51092, 5771, 55788, 64714, 11069, 23108, 5610, 23362, 1017, 23767, 6513, 5795, 3635, 8575, 7133, 1435, 3570, 10062, 7444, 3162, 23462, 6358, 7351, 147372, 5788, 55638, 147138, 5696, 257106, 929, 8483, 5864,…
GO:0070887	cellular response to chemical stimulus	GOBP	2453	0.228193	1.25633	0.000142	0.00377811	up	845, 2201, 3791, 7422, 1508, 57580, 664, 2845, 19, 753, 91445, 23028, 26509, 7040, 558, 156, 1436, 54541, 972, 4067, 51092, 5771, 55788, 64714, 27242, 5610, 1017, 23767, 57103, 1536, 8575, 7133, 1520, 1435, 3570, 4360, 10062, 1439, 7444, 3162, 23462, 6688, 6358, 7351, 7187, 11151, 147372, 3689, 5788, 55638, 57118, 5696, 3071, 929, 2244, 57085, 2185, 2350, 958, 5777, 5791, 26191, 10148, 1524, 7409…
GO:0032787	monocarboxylic acid metabolic process	GOBP	497	0.393735	1.48251	0.000146	0.00387213	up	3098, 5230, 3939, 5211, 54704, 5208, 11343, 4363, 54541, 972, 28976, 1632, 3638, 57103, 9200, 33, 10062, 5205, 5209, 240, 1268, 10826, 8528
GO:1901700	response to oxygen-containing compound	GOBP	1182	0.27618	1.31809	0.000147	0.00387288	up	3939, 5211, 664, 2845, 19, 2149, 23028, 7040, 558, 156, 5208, 4067, 51092, 5771, 55788, 27242, 2878, 1017, 1536, 7133, 4360, 10062, 1439, 1723, 3162, 6688, 7351, 55638, 929, 117, 57085, 2185, 2350, 958, 5791, 26191, 1524, 3747, 7099, 257062, 2560, 1234, 4057, 5724, 2769, 1268, 6001, 56729, 57828, 5588, 3856, 7349, 3291
GO:0042119	neutrophil activation	GOBP	16	0.836055	2.30725	0.000148	0.00387805	up	57580, 306, 7305, 5724
GO:0002790	peptide secretion	GOBP	151	0.513786	1.67161	0.000152	0.00397799	up	5211, 19, 5208, 972, 51092, 11069, 6513, 7351, 55638, 2244, 7226, 3747, 1268, 3557, 7349
GO:0010676	positive regulation of cellular carbohydrate metabolic process	GOBP	35	0.716931	2.04814	0.000156	0.00406857	up	5208, 5771, 5745, 57103, 117, 5724
GO:0051234	establishment of localization	GOBP	5180	0.195204	1.21556	0.00016	0.00414281	up	53405, 845, 3098, 7178, 6721, 7422, 23258, 5211, 664, 51594, 19, 2149, 54453, 157, 10466, 7040, 558, 3700, 148, 156, 60684, 79809, 57130, 4043, 29091, 347734, 5208, 4363, 1436, 64072, 972, 636, 10095, 8417, 4833, 306, 10892, 2157, 4067, 26031, 222553, 51092, 7275, 51760, 11322, 55788, 57205, 27242, 11069, 2760, 84875, 3638, 9910, 1017, 54806, 6510, 6513, 1536, 9277, 1520, 4360, 6614, 10062, 81622…
GO:0044237	cellular metabolic process	GOBP	13298	-0.189527	0.827351	0.000162	0.00415185	down	150572, 3098, 3791, 1981, 6721, 4774, 7422, 5230, 23321, 8525, 57520, 3939, 5523, 92999, 1508, 9209, 152926, 8672, 5211, 51363, 3163, 57580, 664, 54704, 55905, 23378, 137886, 2869, 51594, 80314, 19, 2149, 9238, 753, 91445, 23028, 157, 7040, 558, 220972, 3700, 148, 156, 79809, 10000, 347734, 5208, 11343, 6793, 154141, 4363, 1436, 92105, 4664, 54541, 56894, 23093, 972, 28976, 636, 9421, 55697, 4833…
GO:0045637	regulation of myeloid cell differentiation	GOBP	122	0.545894	1.72615	0.000161	0.00415185	up	23028, 4067, 5771, 714, 3635, 1435, 6688, 3071, 2185, 861, 85477, 7305, 7099, 4057
GO:0007165	signal transduction	GOBP	6098	0.190262	1.20957	0.000162	0.00415185	up	845, 7178, 2201, 3791, 7422, 8525, 1508, 9209, 57580, 664, 2845, 23378, 2869, 131566, 79658, 19, 2149, 753, 23028, 26509, 54453, 157, 7040, 558, 148, 156, 1837, 79809, 10000, 4043, 347734, 11343, 6793, 1436, 54541, 972, 636, 10095, 55697, 10892, 5333, 23268, 4067, 5771, 5745, 55788, 64714, 27242, 11069, 23108, 3638, 5610, 23362, 1017, 54806, 23767, 5795, 1536, 3635, 8575, 7133, 1520, 1435, 3570, …
GO:0033539	fatty acid beta-oxidation using acyl-CoA dehydrogenase	GOBP	15	0.830582	2.29465	0.000163	0.00415185	up	28976, 33
GO:0006096	glycolytic process	GOBP	64	0.647225	1.91023	0.000165	0.0041847	up	3098, 5230, 3939, 5211, 5208, 54541, 57103, 5209
GO:0030218	erythrocyte differentiation	GOBP	95	0.594574	1.81226	0.000166	0.00420008	up	7422, 23028, 4067, 5771, 3635, 212, 6688, 3071, 10107, 51327, 6005
GO:0045766	positive regulation of angiogenesis	GOBP	99	0.573533	1.77453	0.000169	0.00425225	up	3791, 7422, 306, 1536, 3162, 51129, 147372, 3689, 2185, 861, 1524, 1116
GO:0010714	positive regulation of collagen metabolic process	GOBP	17	0.821865	2.27474	0.000171	0.00427791	up	2149, 7040, 56729, 7349
GO:0044253	positive regulation of multicellular organismal metabolic process	GOBP	17	0.821865	2.27474	0.000171	0.00427791	up	2149, 7040, 56729, 7349
GO:0090066	regulation of anatomical structure size	GOBP	392	0.388274	1.47443	0.000173	0.00431329	up	7422, 57580, 2149, 23028, 9873, 148, 10095, 23108, 3162, 11151, 10154, 3071, 2244, 147, 2185, 7409, 85477, 5724, 9535, 64218, 7349
GO:0006281	DNA repair	GOBP	623	-0.61392	0.541225	0.000175	0.00434647	down	23028, 9557, 1017, 57103
GO:0002283	neutrophil activation involved in immune response	GOBP	12	0.870143	2.38725	0.000178	0.00440521	up	306, 7305, 5724
GO:0043408	regulation of MAPK cascade	GOBP	573	0.351978	1.42188	0.000179	0.00441526	up	3791, 7422, 2149, 7040, 148, 1436, 972, 4067, 5771, 5610, 5795, 7133, 7444, 6358, 2244, 147, 2185, 958, 5777, 26191, 7099, 1116, 23533, 11184, 8200
GO:0030054	cell junction	GOCC	1067	0.269004	1.30866	0.000184	0.00443259	up	129446, 3791, 1981, 4774, 3939, 6645, 2869, 90952, 2035, 55691, 1837, 29091, 10095, 64115, 23268, 4067, 79180, 26156, 23362, 54806, 23767, 4345, 6513, 5795, 2036, 5101, 30845, 23705, 29993, 11151, 5788, 117, 83706, 2185, 5777, 7409, 3747, 64098, 2560, 91683, 80758, 5329, 2125, 3856
hsa00100	Steroid biosynthesis	KEGG	11	1.15305	3.16783	0.000125	0.00446121	up	4047, 6713, 3988, 10826
GO:0010959	regulation of metal ion transport	GOBP	272	0.456546	1.57861	0.000184	0.00450868	up	845, 2149, 7040, 4067, 30845, 79570, 11151, 117, 2185, 5777, 3747, 7439, 7349
GO:0023051	regulation of signaling	GOBP	3033	0.21045	1.23423	0.00019	0.00464143	up	3908, 845, 7178, 2201, 3791, 7422, 5211, 57580, 664, 2869, 79658, 19, 2149, 753, 23028, 26509, 7040, 558, 148, 156, 79809, 4043, 347734, 5208, 11343, 1436, 54541, 972, 636, 10892, 23268, 4067, 51092, 5771, 55788, 64714, 11069, 23108, 5610, 23362, 1017, 23767, 6513, 5795, 3635, 8575, 7133, 1435, 3570, 10062, 7444, 30845, 3162, 23462, 6358, 7351, 147372, 5788, 55638, 147138, 5696, 257106, 929, 8483…
GO:1990266	neutrophil migration	GOBP	46	0.677037	1.96804	0.000194	0.00469798	up	57580, 972, 6358, 3689, 57118, 3071, 7409
GO:0006953	acute-phase response	GOBP	21	0.780485	2.18253	0.000194	0.00469798	up	3700, 2157, 3570, 1268
GO:0071310	cellular response to organic substance	GOBP	2012	0.236164	1.26638	0.000194	0.00469798	up	845, 2201, 3791, 7422, 1508, 2845, 19, 753, 91445, 23028, 26509, 7040, 558, 1436, 54541, 972, 4067, 51092, 5771, 55788, 27242, 5610, 23767, 1536, 8575, 7133, 1520, 1435, 3570, 4360, 10062, 1439, 7444, 23462, 6688, 6358, 7351, 7187, 11151, 147372, 3689, 5788, 55638, 5696, 929, 2244, 57085, 2185, 2350, 958, 5777, 5791, 26191, 10148, 1524, 5698, 7099, 4481, 1116, 2560, 1234, 4057, 5724, 3557, 9034, …
GO:0044710	single-organism metabolic process	GOBP	4483	0.197855	1.21879	0.000195	0.00469868	up	53405, 3098, 3791, 6721, 7422, 5230, 8525, 3939, 1508, 152926, 5211, 51363, 3163, 664, 54704, 1287, 19, 2149, 9238, 91445, 23028, 157, 7040, 148, 156, 347734, 5208, 11343, 6793, 55068, 154141, 4363, 1436, 54541, 56894, 972, 28976, 55697, 4833, 4047, 2157, 5333, 4067, 5771, 5745, 55788, 64714, 1632, 2760, 84875, 3638, 2878, 6713, 1288, 5610, 54806, 57103, 9200, 6513, 5795, 57107, 1536, 3635, 7133,…
GO:0006875	cellular metal ion homeostasis	GOBP	383	0.401976	1.49478	0.000197	0.00471421	up	845, 7178, 3163, 2149, 7040, 148, 57130, 64072, 4067, 5745, 212, 3162, 64116, 6358, 11151, 5788, 117, 147, 2185, 958, 5777, 79054, 7226, 1234, 4057, 2769, 3934
GO:0009185	ribonucleoside diphosphate metabolic process	GOBP	89	0.587766	1.79996	0.000197	0.00471421	up	3098, 5230, 3939, 5211, 5208, 54541, 57103, 5209
GO:0032101	regulation of response to external stimulus	GOBP	492	0.358647	1.43139	0.000199	0.00472984	up	3791, 7422, 2149, 7040, 11343, 972, 4067, 5771, 5610, 7133, 1435, 3570, 10062, 6358, 7187, 10154, 1794, 57118, 3071, 2244, 2185, 4615, 118788, 1524, 7099, 4057, 8993, 1268, 64218, 5329, 5588, 7349
GO:0045649	regulation of macrophage differentiation	GOBP	15	0.815764	2.2609	0.000201	0.00477171	up	5771, 714, 1435
GO:0016071	mRNA metabolic process	GOBP	750	-0.547181	0.578579	0.000202	0.00477171	down	1981, 51594, 23028, 9704, 10656, 55571, 29974
GO:0035023	regulation of Rho protein signal transduction	GOBP	89	0.574694	1.77659	0.000204	0.00480129	up	57580, 19, 2149, 148, 23268, 7409, 345930
GO:0005622	intracellular	GOCC	17732	-0.230111	0.794445	0.000208	0.00481991	down	11155, 53405, 845, 84700, 150572, 3098, 7178, 129446, 3791, 1981, 6721, 4774, 7422, 23258, 5230, 23321, 376132, 8525, 57520, 3939, 5523, 92999, 1508, 152926, 8672, 6645, 79709, 5211, 51363, 3163, 57580, 664, 54704, 55905, 23378, 1287, 137886, 2869, 79658, 54940, 51594, 2035, 80314, 19, 2149, 9238, 753, 91445, 23028, 827, 26509, 9873, 55691, 54453, 10466, 7040, 558, 220972, 3700, 148, 23080, 156, …
GO:0031093	platelet alpha granule lumen	GOCC	38	0.689834	1.99339	0.000212	0.00481991	up	7422, 7040, 2157, 2162, 2244, 5552
GO:0006734	NADH metabolic process	GOBP	33	0.715845	2.04592	0.000207	0.00484787	up	3098, 5230, 5211, 5208, 57103, 5209
GO:1903305	regulation of regulated secretory pathway	GOBP	80	0.61793	1.85508	0.000211	0.00493095	up	4067, 51760, 3162, 5864, 2268, 5724, 91683, 94120, 94122
GO:0036230	granulocyte activation	GOBP	17	0.813453	2.25568	0.000214	0.00497575	up	57580, 306, 7305, 5724
GO:0030593	neutrophil chemotaxis	GOBP	41	0.687409	1.98856	0.000214	0.00497575	up	57580, 972, 6358, 3689, 57118, 3071, 7409
GO:0043085	positive regulation of catalytic activity	GOBP	1321	0.256646	1.29259	0.000216	0.00498762	up	7422, 23258, 57580, 79658, 2149, 54453, 7040, 148, 5208, 1436, 972, 10892, 23268, 4067, 11069, 2760, 23108, 5610, 9910, 23362, 57103, 8575, 1435, 10062, 1439, 8412, 6358, 84315, 1794, 5788, 5696, 3071, 257106, 5864, 2268, 117, 2185, 958, 7409, 4883, 5698, 7099, 1116, 23533, 64926, 4057, 5724, 2769, 9535, 345930, 11184, 6001, 5588, 7349
GO:0008289	lipid binding	GOMF	472	0.394312	1.48336	3.08e-05	0.00500085	up	57580, 2869, 2035, 19, 26509, 558, 29091, 4833, 306, 5333, 4067, 26031, 7275, 51760, 64714, 10062, 5205, 57664, 29993, 929, 85477, 7099, 28966, 5724, 91683, 94120, 147323, 94122, 3291
GO:0010874	regulation of cholesterol efflux	GOBP	16	0.820236	2.27104	0.000225	0.00518379	up	6721, 19, 10062
GO:0001772	immunological synapse	GOCC	21	0.771723	2.16349	0.000242	0.00535908	up	8417, 5795, 11151, 5588
GO:0098552	side of membrane	GOCC	265	0.415768	1.51553	0.000251	0.00539606	up	19, 1837, 972, 4067, 2760, 7187, 5788, 929, 2268, 2244, 2185, 2350, 958, 26191, 79054, 5778, 7099, 64926, 2214, 1234, 2769
GO:0044424	intracellular part	GOCC	17479	-0.218171	0.803988	0.000281	0.00547548	down	11155, 53405, 845, 84700, 150572, 3098, 7178, 129446, 3791, 1981, 6721, 4774, 7422, 23258, 5230, 23321, 376132, 8525, 57520, 3939, 5523, 92999, 1508, 152926, 8672, 6645, 79709, 5211, 51363, 3163, 57580, 664, 54704, 55905, 23378, 1287, 137886, 2869, 79658, 54940, 51594, 2035, 80314, 19, 2149, 9238, 753, 91445, 23028, 827, 26509, 9873, 55691, 54453, 10466, 7040, 220972, 3700, 148, 23080, 156, 60684…
GO:0030863	cortical cytoskeleton	GOCC	62	0.621221	1.8612	0.000261	0.00547548	up	2035, 6513, 11151, 6521
GO:0016604	nuclear body	GOCC	293	-0.741747	0.476281	0.00028	0.00547548	down	1017
GO:0005938	cell cortex	GOCC	174	0.47154	1.60246	0.000282	0.00547548	up	53405, 2035, 29091, 2760, 6513, 11151, 6521, 752, 2244, 57085, 2185, 85477, 64926, 9595
GO:0006812	cation transport	GOBP	874	0.322384	1.38041	0.000241	0.0055421	up	845, 7178, 23258, 2149, 7040, 148, 57130, 64072, 4067, 57205, 1017, 1520, 30845, 343450, 64116, 79570, 7351, 261729, 11151, 5788, 201780, 117, 2185, 5777, 79054, 7226, 3747, 51296, 1234, 5002, 7439, 6335, 27039, 6005, 7349
GO:0001909	leukocyte mediated cytotoxicity	GOBP	45	0.675706	1.96542	0.000248	0.0056766	up	8417, 23705, 11151, 5788, 5777, 7409, 57823
GO:0005581	collagen trimer	GOCC	63	0.619305	1.85764	0.000301	0.00572127	up	1287, 714, 1288, 147372, 712, 4481, 340267
GO:0051345	positive regulation of hydrolase activity	GOBP	713	0.304889	1.35647	0.000251	0.00573139	up	7422, 23258, 57580, 79658, 2149, 54453, 148, 23268, 11069, 2760, 23108, 9910, 23362, 10062, 1439, 8412, 6358, 84315, 1794, 3071, 257106, 5864, 117, 2185, 958, 7409, 64926, 5724, 2769, 345930, 6001
GO:0051238	sequestering of metal ion	GOBP	113	0.575211	1.7775	0.000254	0.0057394	up	845, 2149, 7040, 4067, 11151, 5788, 2185, 5777, 1234
GO:0010675	regulation of cellular carbohydrate metabolic process	GOBP	94	0.570119	1.76848	0.000254	0.0057394	up	5208, 54541, 5771, 5745, 57103, 117, 2185, 5724
GO:0048771	tissue remodeling	GOBP	108	0.547135	1.72829	0.000266	0.0060039	up	2149, 7040, 558, 1436, 5745, 3635, 3988, 2185
GO:0070528	protein kinase C signaling	GOBP	19	0.775189	2.171	0.00027	0.00607759	up	7422, 148, 958, 23544
GO:0032755	positive regulation of interleukin-6 production	GOBP	43	0.672707	1.95953	0.000272	0.00609471	up	2149, 3570, 4615, 7099, 5724, 7349
GO:0031347	regulation of defense response	GOBP	497	0.359186	1.43216	0.000279	0.0062355	up	1508, 7040, 11343, 10892, 4067, 5771, 5610, 7133, 1520, 10062, 81622, 23705, 6358, 7187, 3689, 1794, 5696, 929, 2268, 4615, 5777, 26191, 118788, 1524, 7409, 5698, 7099, 4057, 8993, 1268, 7349
GO:0030889	negative regulation of B cell proliferation	GOBP	7	0.895475	2.4485	0.000281	0.00624795	up	4067, 27242, 3635
GO:0001977	renal system process involved in regulation of blood volume	GOBP	10	0.852127	2.34463	0.000287	0.00636866	up	2149, 3291
GO:0032502	developmental process	GOBP	5822	0.181212	1.19867	0.000289	0.0063891	up	11155, 53405, 3908, 845, 150572, 7178, 129446, 2201, 3791, 1981, 4774, 7422, 5230, 376132, 3939, 5523, 1508, 57580, 664, 55905, 2869, 80314, 19, 2149, 753, 23028, 7040, 558, 148, 156, 79809, 1436, 4664, 64072, 54541, 23093, 972, 636, 9421, 306, 10892, 5333, 4067, 29777, 51092, 7275, 5771, 51760, 714, 5745, 26156, 27242, 705, 23108, 3638, 83852, 23500, 5610, 54806, 23767, 57103, 9200, 121227, 4415…
GO:0044448	cell cortex part	GOCC	86	0.571321	1.77061	0.000346	0.0064042	up	2035, 29091, 2760, 6513, 11151, 6521
GO:0010642	negative regulation of platelet-derived growth factor receptor signaling pathway	GOBP	8	0.877608	2.40514	0.000296	0.00652522	up	5771, 5795
GO:0071621	granulocyte chemotaxis	GOBP	51	0.64794	1.9116	0.000298	0.00653206	up	57580, 972, 1435, 6358, 3689, 57118, 3071, 7409
GO:0070493	thrombin receptor signaling pathway	GOBP	8	0.877174	2.4041	0.0003	0.00655701	up	2149
GO:0070663	regulation of leukocyte proliferation	GOBP	114	0.545006	1.72462	0.000302	0.00658175	up	7040, 972, 4067, 27242, 3635, 1435, 11151, 5788, 3071, 958, 5777, 26191, 10148, 7099, 64926, 5588
GO:0055065	metal ion homeostasis	GOBP	444	0.374498	1.45426	0.000305	0.00661397	up	845, 7178, 3163, 2149, 7040, 148, 57130, 64072, 4067, 5745, 212, 3162, 64116, 6358, 261729, 11151, 5788, 147138, 117, 147, 2185, 958, 5777, 79054, 7226, 1234, 4057, 2769, 6005, 3934
GO:0002761	regulation of myeloid leukocyte differentiation	GOBP	68	0.604514	1.83036	0.000306	0.00661397	up	4067, 5771, 714, 3635, 1435, 861, 7305, 7099, 4057
900795	Acute Myocardial Infarction	Biocarta Pathway	15	0.97987	2.66411	9.99e-05	0.00662982	up	1287, 2149, 1288, 2244, 51327
GO:0032944	regulation of mononuclear cell proliferation	GOBP	109	0.54866	1.73093	0.00031	0.00667915	up	7040, 972, 4067, 27242, 3635, 1435, 11151, 5788, 3071, 958, 5777, 26191, 10148, 7099, 64926, 5588
GO:0003044	regulation of systemic arterial blood pressure mediated by a chemical signal	GOBP	42	0.710737	2.03549	0.000311	0.00667915	up	2149, 148, 147, 3291
GO:0002762	negative regulation of myeloid leukocyte differentiation	GOBP	26	0.727788	2.0705	0.000328	0.0070359	up	4067, 5771, 714, 3635, 7099, 4057
GO:0055098	response to low-density lipoprotein particle	GOBP	11	0.835603	2.30621	0.00033	0.00703988	up	6721, 19, 3689
GO:0008443	phosphofructokinase activity	GOMF	16	0.977691	2.65831	5.76e-05	0.00710172	up	5211, 5208, 5209
GO:0019203	carbohydrate phosphatase activity	GOMF	7	0.996362	2.70841	6.24e-05	0.00710172	up	5208, 57103, 5209
GO:0050308	sugar-phosphatase activity	GOMF	7	0.996362	2.70841	6.24e-05	0.00710172	up	5208, 57103, 5209
GO:0003677	DNA binding	GOMF	1738	-0.323948	0.723288	6.57e-05	0.00710172	down	150572, 6721, 4774, 92999, 23028, 9421, 29777, 27153, 83852, 197407, 10062, 79776, 64375, 9603, 7270, 4066, 23462, 6688, 285989, 861, 9760, 4057, 112885
GO:0019229	regulation of vasoconstriction	GOBP	39	0.683763	1.98132	0.000334	0.00711135	up	2149, 148, 2244, 147, 5724
GO:0051223	regulation of protein transport	GOBP	541	0.333756	1.3962	0.000339	0.00718597	up	6721, 5211, 2149, 7040, 5208, 1436, 4067, 51092, 27242, 11069, 84875, 6513, 9277, 10062, 23705, 7351, 55638, 929, 2268, 2244, 4794, 5552, 958, 26191, 7226, 3747, 7099, 1268
GO:0007202	activation of phospholipase C activity	GOBP	19	0.766971	2.15323	0.000341	0.0072018	up	148, 117, 2769
GO:0050709	negative regulation of protein secretion	GOBP	56	0.621718	1.86212	0.000346	0.00728201	up	5211, 2149, 27242, 10062, 7351, 5552, 26191
GO:0044246	regulation of multicellular organismal metabolic process	GOBP	29	0.719851	2.05413	0.000358	0.00752213	up	2149, 7040, 56729, 7349
GO:0043552	positive regulation of phosphatidylinositol 3-kinase activity	GOBP	26	0.72933	2.07369	0.000364	0.00760855	up	7040, 4067, 2268, 2185
GO:0007059	chromosome segregation	GOBP	314	-0.797664	0.45038	0.000365	0.00760855	down	83852, 79682
GO:0045576	mast cell activation	GOBP	37	0.688338	1.99041	0.000367	0.00763843	up	4067, 3162, 2268, 7462, 1268, 284021
GO:1990234	transferase complex	GOCC	659	-0.448193	0.638781	0.000423	0.00766777	down	5211, 80314, 92105, 55697, 11275, 1017, 57107, 23533
GO:0008380	RNA splicing	GOBP	517	-0.675679	0.508811	0.00037	0.00766813	down	23028
GO:0019320	hexose catabolic process	GOBP	42	0.669355	1.95298	0.000372	0.00768563	up	3098, 5230, 5211, 5208, 57103, 5209
GO:0002444	myeloid leukocyte mediated immunity	GOBP	47	0.658907	1.93268	0.000376	0.00772807	up	306, 4067, 3162, 2268, 7462, 5724, 284021
GO:0048845	venous blood vessel morphogenesis	GOBP	9	0.854798	2.3509	0.000376	0.00772807	up	7422, 147372
GO:0006873	cellular ion homeostasis	GOBP	462	0.363484	1.43833	0.000378	0.00773293	up	845, 7178, 3163, 2149, 7040, 148, 57130, 64072, 4067, 5745, 212, 3162, 64116, 6358, 11151, 5788, 6521, 117, 147, 2185, 958, 5777, 79054, 7226, 1234, 4057, 2769, 6005, 3934
GO:0044446	intracellular organelle part	GOCC	9101	-0.168606	0.844841	0.000437	0.00773539	down	53405, 845, 84700, 3098, 7178, 6721, 4774, 7422, 23258, 8525, 1508, 152926, 6645, 79709, 51363, 3163, 664, 54704, 23378, 1287, 2869, 51594, 2035, 80314, 19, 753, 91445, 23028, 827, 26509, 10466, 7040, 220972, 3700, 148, 79809, 10000, 57130, 4043, 347734, 11343, 154141, 79956, 140576, 92105, 56894, 23093, 972, 28976, 636, 9421, 23223, 10095, 8417, 55697, 4833, 4047, 306, 10892, 2157, 53346, 23268,…
GO:0072606	interleukin-8 secretion	GOBP	11	0.830297	2.294	0.000381	0.00777994	up	2149, 26191, 1116
GO:0002281	macrophage activation involved in immune response	GOBP	9	0.868061	2.38229	0.000384	0.00781213	up	1524, 7305
GO:0051050	positive regulation of transport	GOBP	691	0.307803	1.36043	0.000394	0.00798294	up	6721, 7422, 19, 2149, 7040, 558, 156, 5208, 1436, 636, 7275, 54806, 9277, 1520, 10062, 30845, 23705, 1794, 57118, 3071, 929, 5864, 2268, 117, 2244, 26191, 85477, 7226, 3747, 7099, 5724, 56729, 7349
GO:0032967	positive regulation of collagen biosynthetic process	GOBP	16	0.799499	2.22443	0.000398	0.0080345	up	2149, 7040, 7349
GO:0097530	granulocyte migration	GOBP	57	0.624747	1.86777	0.000401	0.0080661	up	57580, 972, 1435, 6358, 3689, 57118, 3071, 7409
GO:0040012	regulation of locomotion	GOBP	653	0.318326	1.37482	0.000402	0.0080661	up	3908, 3791, 7422, 2149, 753, 7040, 6793, 1436, 972, 306, 4067, 5771, 5795, 1435, 3570, 3162, 11151, 10154, 147372, 5788, 57118, 3071, 2268, 83706, 2185, 1524, 5724, 64218, 56729
GO:0060333	interferon-gamma-mediated signaling pathway	GOBP	47	0.647181	1.91015	0.000403	0.0080661	up	5771, 10062, 5724
GO:0010712	regulation of collagen metabolic process	GOBP	28	0.719955	2.05434	0.000412	0.00822954	up	2149, 7040, 56729, 7349
GO:0048871	multicellular organismal homeostasis	GOBP	211	0.43899	1.55114	0.000417	0.00830592	up	7422, 2149, 1436, 64072, 7275, 5745, 55812, 3635, 33, 1435, 3988, 11151, 2185, 7099, 25861, 4057, 1268, 6005
GO:0007229	integrin-mediated signaling pathway	GOBP	78	0.576781	1.7803	0.000445	0.0088059	up	3689, 2268, 83706, 2185, 7409, 7305, 3683
GO:0006109	regulation of carbohydrate metabolic process	GOBP	120	0.52299	1.68706	0.000445	0.0088059	up	7040, 5208, 54541, 5771, 5745, 57103, 117, 2185, 5724
GO:0050801	ion homeostasis	GOBP	571	0.336179	1.39959	0.000447	0.00880942	up	845, 7178, 3791, 3163, 2149, 7040, 148, 57130, 64072, 4067, 5745, 212, 3162, 64116, 6358, 261729, 11151, 5788, 147138, 6521, 117, 147, 2185, 958, 5777, 79054, 7226, 1234, 4057, 2769, 6005, 3934
GO:2000021	regulation of ion homeostasis	GOBP	174	0.489811	1.63201	0.000456	0.00897154	up	845, 3791, 2149, 7040, 4067, 11151, 5788, 117, 2185, 5777, 1234
GO:0065009	regulation of molecular function	GOBP	2529	0.202846	1.22488	0.000459	0.00899581	up	845, 7422, 23258, 5523, 1508, 57580, 79658, 2035, 2149, 23028, 54453, 7040, 3700, 148, 4043, 5208, 1436, 972, 636, 9421, 55697, 306, 10892, 23268, 4067, 5771, 11069, 2760, 84875, 23108, 5610, 9910, 23362, 1017, 23767, 57103, 5795, 8575, 1520, 1435, 10062, 1439, 30845, 3162, 8412, 23462, 6358, 51129, 7187, 84315, 3689, 1794, 5788, 147138, 57118, 5696, 3071, 257106, 5864, 2268, 117, 197358, 2185, 9…
GO:0046849	bone remodeling	GOBP	54	0.62561	1.86939	0.000461	0.00900945	up	7040, 1436, 5745, 3635, 2185
GO:0046365	monosaccharide catabolic process	GOBP	47	0.64864	1.91294	0.000467	0.00908588	up	3098, 5230, 5211, 5208, 57103, 5209
GO:1904018	positive regulation of vasculature development	GOBP	116	0.52469	1.68994	0.000482	0.00936408	up	3791, 7422, 306, 1536, 3162, 51129, 147372, 3689, 2185, 861, 1524, 1116
GO:0031982	vesicle	GOCC	2814	0.186637	1.20519	0.000542	0.00939567	up	53405, 3908, 7178, 3791, 6721, 7422, 5230, 3939, 1508, 6645, 5211, 90952, 19, 26509, 7040, 558, 220972, 3700, 4043, 6793, 140576, 4363, 972, 636, 10095, 8417, 306, 2157, 5333, 4067, 51760, 11322, 714, 5745, 55788, 1632, 2760, 2878, 23500, 6510, 6513, 5795, 715, 121227, 1536, 23406, 1435, 22822, 81622, 283537, 55930, 30845, 23705, 81552, 3988, 2162, 23423, 261729, 9482, 29993, 11151, 3689, 712, 17…
900812	B Lymphocyte Cell Surface Molecules	Biocarta Pathway	6	1.16993	3.22177	0.000194	0.00954332	up	3689, 5788, 958, 3683
900864	Fibrinolysis Pathway	Biocarta Pathway	7	1.11563	3.0515	0.00024	0.00954332	up	2149, 2162, 2244
GO:0002687	positive regulation of leukocyte migration	GOBP	64	0.603207	1.82797	0.000495	0.00956654	up	7422, 7040, 972, 1435, 3570, 57118, 3071, 2185, 5724
GO:0006415	translational termination	GOBP	87	-1.72407	0.178338	0.000496	0.00956654	down	NA
GO:0000775	chromosome, centromeric region	GOCC	191	-1.09557	0.334349	0.000566	0.00960299	down	79682
GO:0009132	nucleoside diphosphate metabolic process	GOBP	102	0.543551	1.72211	0.000506	0.00973609	up	3098, 5230, 3939, 5211, 5208, 54541, 4833, 57103, 5209
GO:0023061	signal release	GOBP	306	0.404889	1.49914	0.00052	0.00997381	up	5211, 5208, 4067, 51092, 51760, 11069, 6513, 7351, 55638, 5864, 2244, 7226, 3747, 91683, 1268, 94120, 3557, 56729, 7349, 94122
GO:0034341	response to interferon-gamma	GOBP	80	0.568012	1.76475	0.000524	0.010025	up	5771, 4360, 10062, 6358, 5724
GO:0031988	membrane-bounded vesicle	GOCC	2667	0.187354	1.20605	0.000604	0.0100317	up	53405, 3908, 7178, 3791, 6721, 7422, 5230, 3939, 1508, 6645, 5211, 90952, 19, 26509, 7040, 558, 220972, 3700, 6793, 140576, 4363, 972, 10095, 8417, 306, 2157, 5333, 4067, 51760, 11322, 714, 5745, 55788, 1632, 2760, 2878, 23500, 6510, 6513, 5795, 715, 121227, 1536, 23406, 1435, 22822, 81622, 283537, 55930, 30845, 23705, 81552, 3988, 2162, 23423, 261729, 29993, 11151, 3689, 712, 1794, 5788, 55638, …
GO:0030073	insulin secretion	GOBP	124	0.507809	1.66165	0.000532	0.0101272	up	5211, 5208, 51092, 11069, 6513, 7351, 55638, 7226, 3747, 1268, 3557
GO:0051336	regulation of hydrolase activity	GOBP	1041	0.257877	1.29418	0.000533	0.0101272	up	7422, 23258, 5523, 57580, 79658, 2149, 54453, 3700, 148, 636, 23268, 11069, 2760, 23108, 5610, 9910, 23362, 10062, 1439, 8412, 6358, 51129, 84315, 1794, 5696, 3071, 257106, 5864, 117, 2185, 958, 7409, 5698, 64926, 4057, 5724, 2769, 345930, 6001, 5329, 340267
GO:0045453	bone resorption	GOBP	38	0.664496	1.94351	0.000534	0.0101272	up	1436, 5745, 3635, 2185
GO:0004252	serine-type endopeptidase activity	GOMF	94	0.611014	1.8423	0.000103	0.0102848	up	1508, 2157, 714, 715, 1520, 712, 11098, 4057
GO:0051928	positive regulation of calcium ion transport	GOBP	70	0.58827	1.80087	0.000556	0.0105139	up	2149, 30845, 117, 7349
GO:0050793	regulation of developmental process	GOBP	2017	0.215198	1.24011	0.000558	0.0105145	up	3908, 150572, 2201, 3791, 1981, 7422, 57580, 664, 19, 753, 23028, 7040, 558, 1436, 4664, 972, 306, 4067, 5771, 51760, 714, 26156, 27242, 23108, 3638, 5610, 54806, 23767, 1536, 3635, 1435, 3570, 10062, 7444, 1723, 3162, 4017, 23462, 6688, 51129, 29993, 11151, 10154, 147372, 3689, 347902, 57118, 5696, 3071, 752, 2268, 2244, 2185, 5552, 958, 5777, 861, 1524, 2202, 85477, 7305, 5698, 7099, 4481, 1116…
GO:0033013	tetrapyrrole metabolic process	GOBP	64	0.66639	1.9472	0.000563	0.0105864	up	3163, 4363, 55788, 326625, 212, 3162
GO:0030157	pancreatic juice secretion	GOBP	10	0.827294	2.28712	0.000568	0.0106473	up	10062, 4883, 7349
GO:0030888	regulation of B cell proliferation	GOBP	35	0.677223	1.9684	0.000576	0.0107547	up	972, 4067, 27242, 3635, 5788, 3071, 958, 7099
GO:0030003	cellular cation homeostasis	GOBP	450	0.356907	1.4289	0.000577	0.0107547	up	845, 7178, 3163, 2149, 7040, 148, 57130, 64072, 4067, 5745, 212, 3162, 64116, 6358, 11151, 5788, 6521, 117, 147, 2185, 958, 5777, 79054, 7226, 1234, 4057, 2769, 3934
hsa04612	Antigen processing and presentation	KEGG	30	0.861569	2.36687	0.000417	0.010831	up	1508, 972, 1520, 3310
hsa04145	Phagosome	KEGG	86	0.636813	1.89045	0.000433	0.010831	up	8417, 715, 1536, 1520, 4360, 11151, 3689, 929, 7099, 4481, 2214
hsa00051	Fructose and mannose metabolism	KEGG	26	0.890382	2.43606	0.000456	0.010831	up	3098, 5211, 5208, 57103, 5209
GO:0070527	platelet aggregation	GOBP	45	0.647713	1.91116	0.000584	0.0108389	up	4067, 2244, 83706, 5777, 5588
GO:0001578	microtubule bundle formation	GOBP	52	0.617981	1.85518	0.000585	0.0108389	up	827, 23093, 51673, 55036
GO:0050670	regulation of lymphocyte proliferation	GOBP	108	0.530846	1.70037	0.000602	0.0111209	up	7040, 972, 4067, 27242, 3635, 11151, 5788, 3071, 958, 5777, 26191, 10148, 7099, 64926, 5588
GO:0045807	positive regulation of endocytosis	GOBP	81	0.557778	1.74679	0.000613	0.0112562	up	7422, 558, 636, 7275, 54806, 1794, 57118, 3071, 929
GO:2000484	positive regulation of interleukin-8 secretion	GOBP	4	0.93384	2.54426	0.000613	0.0112562	up	2149
GO:0055114	oxidation-reduction process	GOBP	733	0.294759	1.3428	0.000615	0.0112562	up	3098, 5230, 3939, 5211, 3163, 664, 9238, 23028, 5208, 55068, 28976, 2157, 64714, 1632, 2878, 6713, 57103, 1536, 33, 5209, 1723, 3162, 4017, 79644, 79675, 261729, 391059, 240, 1268, 10826, 7349, 8528, 3291
GO:1903706	regulation of hemopoiesis	GOBP	211	0.434257	1.54382	0.000619	0.0112682	up	23028, 7040, 558, 972, 4067, 5771, 714, 5610, 3635, 1435, 6688, 3071, 2185, 5777, 861, 85477, 7305, 7099, 84807, 4057, 8993
GO:0070838	divalent metal ion transport	GOBP	376	0.39296	1.48136	0.000619	0.0112682	up	845, 7178, 23258, 2149, 7040, 148, 64072, 4067, 30845, 64116, 11151, 5788, 117, 2185, 5777, 79054, 7226, 1234, 7439, 27039, 7349
GO:0002685	regulation of leukocyte migration	GOBP	94	0.545431	1.72535	0.000621	0.0112682	up	7422, 7040, 6793, 972, 4067, 1435, 3570, 3162, 57118, 3071, 2185, 5724
GO:0055080	cation homeostasis	GOBP	516	0.339711	1.40454	0.000634	0.0114609	up	845, 7178, 3163, 2149, 7040, 148, 57130, 64072, 4067, 5745, 212, 3162, 64116, 6358, 261729, 11151, 5788, 147138, 6521, 117, 147, 2185, 958, 5777, 79054, 7226, 1234, 4057, 2769, 6005, 3934
GO:0030334	regulation of cell migration	GOBP	574	0.318731	1.37538	0.000637	0.0114609	up	3908, 3791, 7422, 2149, 753, 7040, 6793, 1436, 972, 306, 4067, 5795, 1435, 3570, 3162, 11151, 10154, 147372, 5788, 57118, 3071, 2268, 83706, 2185, 1524, 5724, 64218, 56729
GO:0010562	positive regulation of phosphorus metabolic process	GOBP	921	0.280547	1.32385	0.000639	0.0114609	up	3791, 7422, 19, 2149, 7040, 148, 5208, 1436, 972, 10892, 4067, 5745, 5610, 57103, 7133, 1435, 3570, 8412, 6358, 5788, 3071, 2268, 117, 2244, 147, 2185, 958, 26191, 7099, 1116, 23533, 4057, 5724, 11184, 5329, 7349, 8200
GO:0045937	positive regulation of phosphate metabolic process	GOBP	921	0.280547	1.32385	0.000639	0.0114609	up	3791, 7422, 19, 2149, 7040, 148, 5208, 1436, 972, 10892, 4067, 5745, 5610, 57103, 7133, 1435, 3570, 8412, 6358, 5788, 3071, 2268, 117, 2244, 147, 2185, 958, 26191, 7099, 1116, 23533, 4057, 5724, 11184, 5329, 7349, 8200
GO:0071346	cellular response to interferon-gamma	GOBP	67	0.583808	1.79285	0.000641	0.0114609	up	5771, 4360, 10062, 6358, 5724
GO:0070201	regulation of establishment of protein localization	GOBP	597	0.30861	1.36153	0.000642	0.0114609	up	6721, 5211, 2149, 7040, 5208, 1436, 4067, 51092, 27242, 11069, 84875, 6513, 9277, 10062, 23705, 7351, 55638, 929, 2268, 2244, 4794, 5552, 958, 26191, 7226, 3747, 7099, 1268
GO:0002703	regulation of leukocyte mediated immunity	GOBP	97	0.545678	1.72578	0.00065	0.011573	up	7040, 8417, 10892, 4067, 23705, 3162, 5788, 2268, 958, 5777, 7409, 7099, 5724
GO:0009719	response to endogenous stimulus	GOBP	1403	0.241001	1.27252	0.000653	0.0115998	up	845, 2201, 6721, 3939, 1508, 2845, 19, 753, 23028, 7040, 148, 306, 4067, 7275, 5771, 55788, 23767, 57103, 1536, 1520, 10062, 1723, 3162, 23462, 7351, 261729, 11151, 3689, 2244, 57085, 2185, 2350, 5791, 26191, 1524, 7226, 3747, 257062, 2560, 5724, 1268, 3557, 56729, 57828, 5588, 7349, 8200, 3291
GO:0051402	neuron apoptotic process	GOBP	164	0.45819	1.58121	0.000657	0.0116339	up	23321, 664, 2149, 558, 27242, 3162, 11151, 2185, 8200
GO:0072511	divalent inorganic cation transport	GOBP	377	0.39085	1.47824	0.000661	0.0116729	up	845, 7178, 23258, 2149, 7040, 148, 64072, 4067, 30845, 64116, 11151, 5788, 117, 2185, 5777, 79054, 7226, 1234, 7439, 27039, 7349
GO:0045987	positive regulation of smooth muscle contraction	GOBP	22	0.73065	2.07643	0.000668	0.0117514	up	2149, 148, 147, 5724
GO:0032543	mitochondrial translation	GOBP	122	-1.46602	0.230842	0.000669	0.0117514	down	NA
GO:0005911	cell-cell junction	GOCC	525	0.318792	1.37547	0.000732	0.0118805	up	1981, 3939, 90952, 55691, 29091, 64115, 4067, 79180, 26156, 54806, 23767, 4345, 6513, 5795, 2036, 5101, 23705, 11151, 117, 5777, 7409, 2125, 3856
GO:0031094	platelet dense tubular network	GOCC	10	0.830253	2.2939	0.000758	0.0118805	up	2149
GO:0043231	intracellular membrane-bounded organelle	GOCC	12057	-0.167389	0.845871	0.00076	0.0118805	down	53405, 845, 84700, 150572, 3098, 7178, 3791, 6721, 4774, 7422, 23258, 376132, 8525, 57520, 3939, 92999, 1508, 152926, 6645, 79709, 51363, 3163, 57580, 664, 54704, 55905, 23378, 1287, 137886, 2869, 54940, 51594, 2035, 80314, 19, 2149, 9238, 753, 91445, 23028, 26509, 9873, 10466, 7040, 220972, 3700, 148, 23080, 60684, 79809, 10000, 57130, 4043, 347734, 11343, 154141, 79956, 140576, 92105, 4664, 545…
GO:0046579	positive regulation of Ras protein signal transduction	GOBP	26	0.707179	2.02826	0.000692	0.0121163	up	2149, 1435
GO:0002279	mast cell activation involved in immune response	GOBP	31	0.692061	1.99783	0.000701	0.0121852	up	4067, 3162, 2268, 7462, 284021
GO:0002448	mast cell mediated immunity	GOBP	30	0.692061	1.99783	0.000701	0.0121852	up	4067, 3162, 2268, 7462, 284021
GO:0043303	mast cell degranulation	GOBP	30	0.692061	1.99783	0.000701	0.0121852	up	4067, 3162, 2268, 7462, 284021
GO:0035770	ribonucleoprotein granule	GOCC	129	-1.22603	0.293457	0.000795	0.0121858	down	NA
GO:0016337	single organismal cell-cell adhesion	GOBP	542	0.326908	1.38667	0.000707	0.0122103	up	57580, 90952, 7040, 6793, 972, 64115, 10892, 4067, 5771, 27242, 6614, 11151, 3689, 1794, 5788, 3071, 2244, 83706, 197358, 5777, 26191, 10148, 7409, 3683, 84807, 64926, 5724, 64218, 3557, 5588
GO:0070997	neuron death	GOBP	235	0.413304	1.5118	0.000708	0.0122103	up	23321, 664, 2149, 558, 54541, 27242, 57103, 3162, 11151, 2185, 7226, 7349, 8200
GO:0098813	nuclear chromosome segregation	GOBP	256	-0.836467	0.433238	0.000709	0.0122103	down	79682
GO:0098797	plasma membrane protein complex	GOCC	388	0.360435	1.43395	0.00082	0.0123098	up	845, 6645, 972, 4067, 2760, 1536, 3570, 1439, 343450, 7187, 3689, 2185, 958, 5777, 3747, 3683, 257062, 2769, 6335, 57828, 3856
GO:0044421	extracellular region part	GOCC	2582	0.183176	1.20103	0.000834	0.0123098	up	53405, 3908, 7178, 2201, 7422, 5230, 3939, 1508, 6645, 5211, 1287, 90952, 19, 26509, 7040, 558, 3700, 6793, 55068, 140576, 4363, 972, 10095, 8417, 306, 2157, 5333, 4067, 11322, 714, 5745, 1632, 2760, 2878, 23500, 1288, 23767, 6510, 6513, 5795, 715, 121227, 441549, 57643, 23406, 1520, 1435, 283537, 55930, 23705, 3162, 3988, 4017, 2162, 6358, 51129, 11151, 147372, 3689, 712, 1794, 5788, 11098, 1471…
GO:0006089	lactate metabolic process	GOBP	10	0.845414	2.32894	0.000718	0.0123319	up	3939, 5208, 57103
GO:0030072	peptide hormone secretion	GOBP	146	0.476882	1.61104	0.000725	0.0124233	up	5211, 5208, 51092, 11069, 6513, 7351, 55638, 2244, 7226, 3747, 1268, 3557, 7349
[truncated: 8,606 more rows]
