# Supplementary material for: Developmental programming: adverse sexually dimorphic transcriptional programming of gestational testosterone excess in cardiac left ventricle of fetal sheep
Source: Sci Rep. 2023 Feb 15;13:2682. doi: 10.1038/s41598-023-29212-9 (PMC9932081; doi:10.1038/s41598-023-29212-9)
Supplement: Supplementary file 14 — Supplementary Table S7. [file 41598_2023_29212_MOESM14_ESM.xlsx]

## Sheet: Female
	Gene ID	HGNC Symbol
Mitochondria structure and function
GO:0005739
mitochondrion
	10628	TXNIP
	376132	C12orf50
	823	CAPN1
	4705	NDUFA10
	8659	ALDH4A1
	6586	SLIT3
	54704	PDP1
	5052	PRDX1
	51629	SLC25A39
	124997	WDR81
	11194	ABCB8
	2235	FECH
	51295	ECSIT
	55101	DMAC2
	54541	DDIT4
	25793	FBXO7
	65055	REEP1
	8508	NIPSNAP1
	5599	MAPK8
	10295	BCKDK
	3992	FADS1
	60528	ELAC2
	27440	HDHD5
	125170	MIEF2
	81554	RCC1L
	91647	ATPAF2
	57176	VARS2
	80025	PANK2
	23600	AMACR
	65003	MRPL11
	79896	THNSL1
	2537	IFI6
	9619	ABCG1
	25996	REXO2
	286097	C12orf50
	57143	ADCK1
	686	BTD
	113000	RPUSD1
	6041	RNASEL
	51654	CDK5RAP1
	91543	RSAD2
	2645	GCK
GO:0044429
mitochondrialpart
	10628	TXNIP
	4705	NDUFA10
	8659	ALDH4A1
	54704	PDP1
	51629	SLC25A39
	11194	ABCB8
	2235	FECH
	51295	ECSIT
	65055	REEP1
	8508	NIPSNAP1
	10295	BCKDK
	60528	ELAC2
	125170	MIEF2
	80025	PANK2
	65003	MRPL11
	25996	REXO2
	686	BTD
	6041	RNASEL
	91543	RSAD2
GO:0005743
mitochondrialinnermembrane
	4705	NDUFA10
	51629	SLC25A39
	11194	ABCB8
	2235	FECH
	51295	ECSIT
	8508	NIPSNAP1
	65003	MRPL11
	91543	RSAD2
GO:0005759
mitochondrialmatrix
	4705	NDUFA10
	8659	ALDH4A1
	54704	PDP1
	2235	FECH
	10295	BCKDK
	60528	ELAC2
	65003	MRPL11
	25996	REXO2
	686	BTD
	6041	RNASEL
GO:0031966
mitochondrialmembrane
	4705	NDUFA10
	51629	SLC25A39
	11194	ABCB8
	2235	FECH
	51295	ECSIT
	65055	REEP1
	8508	NIPSNAP1
	125170	MIEF2
	65003	MRPL11
	91543	RSAD2
GO:0005740
mitochondrialenvelope
	10628	TXNIP
	4705	NDUFA10
	51629	SLC25A39
	11194	ABCB8
	2235	FECH
	51295	ECSIT
	65055	REEP1
	8508	NIPSNAP1
	125170	MIEF2
	80025	PANK2
	65003	MRPL11
	25996	REXO2
	91543	RSAD2
GO:0098798
mitochondrialproteincomplex
	4705	NDUFA10
	10295	BCKDK
GO:0098803
respiratorychaincomplex
	4705	NDUFA10
GO:0005747
mitochondrialrespiratorychaincomplexI
	4705	NDUFA10
GO:0045271
respiratorychaincomplexI
	4705	NDUFA10
GO:0098800
innermitochondrialmembraneproteincomplex
	4705	NDUFA10
GO:0005746
mitochondrialrespiratorychain
	4705	NDUFA10
GO:0070469
respiratorychain
	4705	NDUFA10
GO:0005759
mitochondrialmatrix
	4705	NDUFA10
	8659	ALDH4A1
	54704	PDP1
	2235	FECH
	10295	BCKDK
	60528	ELAC2
	65003	MRPL11
	25996	REXO2
	686	BTD
	6041	RNASEL
GO:0006119
oxidativephosphorylation
	4705	NDUFA10
GO:0046034
ATPmetabolicprocess	4705	NDUFA10
	54541	DDIT4
	5224	PGAM2
	26289	AK5
	2645	GCK
GO:0055114
oxidation-reductionprocess
	178	AGL
	4705	NDUFA10
	8659	ALDH4A1
	5052	PRDX1
	79602	ADIPOR2
	2997	GYS1
	51295	ECSIT
	5224	PGAM2
	26227	PHGDH
	219743	C12orf50
	30	ACAA1
	3992	FADS1
	80025	PANK2
	23600	AMACR
	1806	DPYD
	84439	HHIPL1
	6649	SOD3
	127281	PRXL2B
	8514	KCNAB2
	57604	TRMT9B
	5468	PPARG
	2645	GCK
GO:0042773
ATPsynthesiscoupledelectrontransport
	4705	NDUFA10
GO:0042775
mitochondrialATPsynthesiscoupledelectrontransport
	4705	NDUFA10
GO:0016655
oxidoreductaseactivity
actingonNAD(P)H
quinoneorsimilarcompoundasacceptor
	4705	NDUFA10
GO:0022900
electrontransportchain
	4705	NDUFA10
GO:0022904
respiratoryelectrontransportchain
	4705	NDUFA10
GO:0044248
cellularcatabolicprocess
	178	AGL
	633	BGN
	823	CAPN1
	5976	UPF1
	51676	ASB2
	8659	ALDH4A1
	6207	RPS13
	5052	PRDX1
	5140	PDE3B
	4668	NAGA
	5476	CTSA
	9960	USP3
	7920	ABHD16A
	7466	WFS1
	5224	PGAM2
	25793	FBXO7
	219743	C12orf50
	10295	BCKDK
	30	ACAA1
	9666	DZIP3
	2629	GBA
	10404	CPQ
	55258	THNSL2
	79845	RNF122
	23600	AMACR
	1806	DPYD
	7538	ZFP36
	9942	XYLB
	4907	NT5E
	374920	C12orf50
	27329	ANGPTL3
	79734	KCTD17
	9636	ISG15
	11081	KERA
GO:0032981
mitochondrialrespiratorychaincomplexIassembly
	4705	NDUFA10
	51295	ECSIT
GO:0097031
mitochondrialrespiratorychaincomplexIbiogenesis
	4705	NDUFA10
	51295	ECSIT
GO:0016651
oxidoreductaseactivity
actingonNAD(P)H
	4705	NDUFA10
	51295	ECSIT
GO:0044455
mitochondrialmembranepart
	4705	NDUFA10
Metabolism
GO:0006631
fattyacidmetabolicprocess
	54704	PDP1
	79602	ADIPOR2
	219743	C12orf50
	30	ACAA1
	3992	FADS1
	80025	PANK2
	55258	THNSL2
	23600	AMACR
	127281	PRXL2B
	27329	ANGPTL3
	5468	PPARG
	27306	HPGDS
	54898	ELOVL2
GO:0009056
catabolicprocess
	178	AGL
	633	BGN
	823	CAPN1
	5976	UPF1
	51676	ASB2
	8659	ALDH4A1
	6207	RPS13
	5052	PRDX1
	5140	PDE3B
	4668	NAGA
	3949	LDLR
	5476	CTSA
	54541	DDIT4
	9960	USP3
	7920	ABHD16A
	7466	WFS1
	5224	PGAM2
	25793	FBXO7
	219743	C12orf50
	5333	PLCD1
	10295	BCKDK
	30	ACAA1
	9666	DZIP3
	4126	MANBA
	10297	APC2
	4669	NAGLU
	26580	BSCL2
	2629	GBA
	10404	CPQ
	55258	THNSL2
	79845	RNF122
	23600	AMACR
	1806	DPYD
	1295	COL8A1
	7538	ZFP36
	9942	XYLB
	4907	NT5E
	374920	C12orf50
	27329	ANGPTL3
	134	ADORA1
	79734	KCTD17
	9636	ISG15
	3084	NRG1
	1300	COL10A1
	11081	KERA
	2645	GCK
GO:1901564
organonitrogencompoundmetabolicprocess
	111	ADCY5
	633	BGN
	8994	LIMD1
	9791	PTDSS1
	4705	NDUFA10
	5976	UPF1
	8659	ALDH4A1
	6207	RPS13
	153	ADRB1
	5140	PDE3B
	51629	SLC25A39
	165	AEBP1
	5476	CTSA
	2235	FECH
	3700	ITIH4
	6948	TCN2
	54541	DDIT4
	7466	WFS1
	5224	PGAM2
	26227	PHGDH
	1363	CPE
	10295	BCKDK
	57407	NMRAL1
	26229	B3GAT3
	4669	NAGLU
	57176	VARS2
	80025	PANK2
	2629	GBA
	10404	CPQ
	55258	THNSL2
	1806	DPYD
	7538	ZFP36
	65003	MRPL11
	4907	NT5E
	8514	KCNAB2
	9348	NDST3
	5145	PDE6A
	51654	CDK5RAP1
	347527	C12orf50
	9148	NEURL1
	26289	AK5
	11081	KERA
	1644	DDC
	2099	ESR1
	27306	HPGDS
	54898	ELOVL2
	6352	CCL5
	2861	GPR37
	79625	NDNF
	2645	GCK
GO:0044281
smallmoleculemetabolicprocess
	111	ADCY5
	4705	NDUFA10
	8659	ALDH4A1
	153	ADRB1
	54704	PDP1
	79602	ADIPOR2
	5140	PDE3B
	3949	LDLR
	6948	TCN2
	54541	DDIT4
	7466	WFS1
	5224	PGAM2
	26227	PHGDH
	4047	LSS
	219743	C12orf50
	5333	PLCD1
	10295	BCKDK
	30	ACAA1
	4597	MVD
	3992	FADS1
	57407	NMRAL1
	57176	VARS2
	80025	PANK2
	2629	GBA
	3486	IGFBP3
	55258	THNSL2
	23600	AMACR
	1806	DPYD
	4598	MVK
	1798	DPAGT1
	9619	ABCG1
	25996	REXO2
	9942	XYLB
	686	BTD
	4907	NT5E
	127281	PRXL2B
	8514	KCNAB2
	27329	ANGPTL3
	5145	PDE6A
	5468	PPARG
	26289	AK5
	1644	DDC
	27306	HPGDS
	54898	ELOVL2
	3269	HRH1
	2645	GCK
GO:0019752
carboxylicacidmetabolicprocess
	8659	ALDH4A1
	54704	PDP1
	79602	ADIPOR2
	54541	DDIT4
	5224	PGAM2
	26227	PHGDH
	219743	C12orf50
	10295	BCKDK
	30	ACAA1
	3992	FADS1
	57176	VARS2
	80025	PANK2
	55258	THNSL2
	23600	AMACR
	9942	XYLB
	686	BTD
	127281	PRXL2B
	27329	ANGPTL3
	5468	PPARG
	1644	DDC
	27306	HPGDS
	54898	ELOVL2
	2645	GCK
GO:0043436
oxoacidmetabolicprocess
	8659	ALDH4A1
	54704	PDP1
	79602	ADIPOR2
	54541	DDIT4
	5224	PGAM2
	26227	PHGDH
	219743	C12orf50
	10295	BCKDK
	30	ACAA1
	3992	FADS1
	57176	VARS2
	80025	PANK2
	55258	THNSL2
	23600	AMACR
	9942	XYLB
	686	BTD
	127281	PRXL2B
	27329	ANGPTL3
	5468	PPARG
	1644	DDC
	27306	HPGDS
	54898	ELOVL2
	2645	GCK
GO:0006082
organicacidmetabolicprocess
	8659	ALDH4A1
	54704	PDP1
	79602	ADIPOR2
	54541	DDIT4
	5224	PGAM2
	26227	PHGDH
	219743	C12orf50
	10295	BCKDK
	30	ACAA1
	3992	FADS1
	57176	VARS2
	80025	PANK2
	55258	THNSL2
	23600	AMACR
	1806	DPYD
	9942	XYLB
	686	BTD
	127281	PRXL2B
	27329	ANGPTL3
	5468	PPARG
	1644	DDC
	27306	HPGDS
	54898	ELOVL2
	2645	GCK
GO:0009062
fattyacidcatabolicprocess
	219743	C12orf50
	30	ACAA1
	23600	AMACR
GO:0008152
metabolicprocess
	10628	TXNIP
	4782	NFIC
	111	ADCY5
	23654	PLXNB2
	178	AGL
	116138	KLHDC3
	633	BGN
	8994	LIMD1
	9791	PTDSS1
	59	ACTA2
	823	CAPN1
	4705	NDUFA10
	6749	SSRP1
	27347	STK39
	5976	UPF1
	51676	ASB2
	3728	JUP
	8518	ELP1
	8659	ALDH4A1
	6207	RPS13
	1843	DUSP1
	23328	SASH1
	64943	NT5DC2
	7048	TGFBR2
	10298	PAK4
	10370	CITED2
	6185	RPN2
	7410	VAV2
	54878	DPP8
	153	ADRB1
	6586	SLIT3
	54704	PDP1
	5052	PRDX1
	79602	ADIPOR2
	10659	CELF2
	5140	PDE3B
	2997	GYS1
	54870	QRICH1
	51629	SLC25A39
	55884	WSB2
	5422	POLA1
	5905	RANGAP1
	165	AEBP1
	4668	NAGA
	57467	HHATL
	23097	CDK19
	3949	LDLR
	124997	WDR81
	827	CAPN6
	5476	CTSA
	51070	NOSIP
	2235	FECH
	51295	ECSIT
	3700	ITIH4
	6948	TCN2
	23225	NUP210
	23768	FLRT2
	9586	CREB5
	54541	DDIT4
	9960	USP3
	6878	TAF6
	60468	BACH2
	7920	ABHD16A
	7466	WFS1
	9421	HAND1
	10507	SEMA4D
	57418	WDR18
	5224	PGAM2
	10818	FRS2
	26227	PHGDH
	25793	FBXO7
	1363	CPE
	10961	ERP29
	4047	LSS
	7936	NELFE
	2353	FOS
	91947	ARRDC4
	219743	C12orf50
	5333	PLCD1
	55858	TMEM165
	644815	C12orf50
	5599	MAPK8
	10295	BCKDK
	30	ACAA1
	64793	CEP85
	55215	FANCI
	29777	ABT1
	4597	MVD
	3992	FADS1
	9666	DZIP3
	10038	PARP2
	5324	PLAG1
	60528	ELAC2
	57407	NMRAL1
	4126	MANBA
	1647	GADD45A
	26229	B3GAT3
	10607	TBL3
	10297	APC2
	27440	HDHD5
	81844	TRIM56
	4669	NAGLU
	161247	C12orf50
	26151	NAT9
	8731	RNMT
	3489	IGFBP6
	26580	BSCL2
	57176	VARS2
	80025	PANK2
	2629	GBA
	10404	CPQ
	3486	IGFBP3
	285203	C12orf50
	84335	AKT1S1
	55258	THNSL2
	117143	TADA1
	79845	RNF122
	93	ACVR2B
	56983	POGLUT1
	710	SERPING1
	23600	AMACR
	1806	DPYD
	4598	MVK
	1295	COL8A1
	7538	ZFP36
	65003	MRPL11
	167465	C12orf50
	84439	HHIPL1
	79730	NSUN7
	51096	UTP18
	2537	IFI6
	9961	MVP
	58189	WFDC1
	1798	DPAGT1
	27343	POLL
	4948	OCA2
	1240	CMKLR1
	9619	ABCG1
	25847	ANAPC13
	419	ART3
	163732	C12orf50
	9896	FIG4
	116028	RMI2
	9368	SLC9A3R1
	6649	SOD3
	23586	DDX58
	5268	SERPINB5
	54757	FAM20A
	641	BLM
	4857	NOVA1
	25996	REXO2
	124961	ZFP3
	57143	ADCK1
	3623	INHA
	55759	WDR12
	147372	CCBE1
	9942	XYLB
	11221	DUSP10
	686	BTD
	10865	ARID5A
	4907	NT5E
	728464	C12orf50
	2354	FOSB
	199857	C12orf50
	27065	NSG1
	127281	PRXL2B
	23604	DAPK2
	221476	C12orf50
	113000	RPUSD1
	374920	C12orf50
	80237	ELL3
	8514	KCNAB2
	64101	LRRC4
	6041	RNASEL
	55435	AP1AR
	121643	FOXN4
	9348	NDST3
	112858	TP53RK
	84057	MND1
	27329	ANGPTL3
	134	ADORA1
	56895	AGPAT4
	57604	TRMT9B
	79734	KCTD17
	63898	SH2D4A
	5145	PDE6A
	155185	AMZ1
	5806	PTX3
	355	FAS
	8900	CCNA1
	5314	PKHD1
	51654	CDK5RAP1
	5753	PTK6
	9636	ISG15
	257240	C12orf50
	347527	C12orf50
	3976	LIF
	5468	PPARG
	9148	NEURL1
	26289	AK5
	64919	BCL11B
	145814	PGPEP1L
	26471	NUPR1
	57835	SLC4A5
	3547	IGSF1
	3084	NRG1
	916	CD3E
	8749	ADAM18
	2070	EYA4
	1300	COL10A1
	342184	C12orf50
	11081	KERA
	1644	DDC
	462	SERPINC1
	2099	ESR1
	3702	ITK
	27306	HPGDS
	65975	STK33
	2898	GRIK2
	5080	PAX6
	374403	C12orf50
	196446	C12orf50
	915	CD3D
	283417	C12orf50
	54898	ELOVL2
	9333	TGM5
	56832	IFNK
	79977	GRHL2
	84000	TMPRSS13
	6352	CCL5
	2861	GPR37
	79625	NDNF
	3269	HRH1
	2645	GCK
GO:0044033
multi-organismmetabolicprocess
	6207	RPS13
	23225	NUP210
	7936	NELFE
	7538	ZFP36
	6352	CCL5
GO:0034440
lipidoxidation
	79602	ADIPOR2
	219743	C12orf50
	30	ACAA1
	23600	AMACR
	5468	PPARG
GO:0044242
cellularlipidcatabolicprocess
	4668	NAGA
	7920	ABHD16A
	219743	C12orf50
	30	ACAA1
	2629	GBA
	23600	AMACR
	27329	ANGPTL3
GO:0019395
fattyacidoxidation
	79602	ADIPOR2
	219743	C12orf50
	30	ACAA1
	23600	AMACR
	5468	PPARG
GO:0006635
fattyacidbeta-oxidation
	219743	C12orf50
	30	ACAA1
	23600	AMACR
GO:0046395
carboxylicacidcatabolicprocess
	8659	ALDH4A1
	219743	C12orf50
	10295	BCKDK
	30	ACAA1
	23600	AMACR
	9942	XYLB
GO:0030574
collagencatabolicprocess
	1295	COL8A1
	1300	COL10A1
GO:0052742
phosphatidylinositolkinaseactivity
	10818	FRS2
GO:0004675
transmembranereceptorproteinserine/threoninekinaseactivity
	7048	TGFBR2
	93	ACVR2B
GO:0035004
phosphatidylinositol3-kinaseactivity
	10818	FRS2
	3084	NRG1
Cell cycle activity
GO:0044770
cellcyclephasetransition
	1843	DUSP1
	5422	POLA1
	25793	FBXO7
	252983	C12orf50
	55215	FANCI
	1647	GADD45A
	641	BLM
	8900	CCNA1
GO:1901987
regulationofcellcyclephasetransition
	1843	DUSP1
	25793	FBXO7
	252983	C12orf50
	55215	FANCI
	1647	GADD45A
	641	BLM
Response to stress
GO:0033554
cellularresponsetostress
	116138	KLHDC3
	4000	LMNA
	6749	SSRP1
	27347	STK39
	5976	UPF1
	23328	SASH1
	10370	CITED2
	5052	PRDX1
	5422	POLA1
	23225	NUP210
	54541	DDIT4
	79109	MAPKAP1
	9960	USP3
	9114	ATP6V0D1
	7466	WFS1
	25793	FBXO7
	10961	ERP29
	2353	FOS
	252983	C12orf50
	5599	MAPK8
	55215	FANCI
	3992	FADS1
	10038	PARP2
	1647	GADD45A
	2629	GBA
	84335	AKT1S1
	7538	ZFP36
	27343	POLL
	116028	RMI2
	6649	SOD3
	641	BLM
	11221	DUSP10
	80237	ELL3
	84057	MND1
	5179	PENK
	355	FAS
	9636	ISG15
	5468	PPARG
	26471	NUPR1
	2070	EYA4
	2898	GRIK2
	2861	GPR37
	2792	GNGT1
	79625	NDNF
GO:0006979
responsetooxidativestress
	10628	TXNIP
	1843	DUSP1
	5052	PRDX1
	25793	FBXO7
	2353	FOS
	6649	SOD3
	5179	PENK
	2861	GPR37
Histone modification and DNA methylation
GO:0035066
positiveregulationofhistoneacetylation
	3976	LIF
GO:0045741
positiveregulationofepidermalgrowthfactor-activatedreceptoractivity
	134	ADORA1
	9148	NEURL1
GO:0042769
DNAdamageresponse
detectionofDNAdamage
	NA
GO:1901983
regulationofproteinacetylation
	3976	LIF
Calcium signaling
GO:0005262
calciumchannelactivity
	6263	RYR3

## Sheet: Male
	Gene ID	HGNC Symbol
Immune response
GO:0006954
inflammatoryresponse
	2149	F2R
	7040	TGFB1
	558	AXL
	3700	ITIH4
	11343	MGLL
	1436	CSF1R
	2157	F8
	4067	LYN
	5771	PTPN2
	27242	TNFRSF21
	1536	CYBB
	7133	TNFRSF1B
	1435	CSF1
	3570	IL6R
	6614	SIGLEC1
	10062	NR1H3
	3162	HMOX1
	3988	LIPA
	6358	CCL14
	3689	ITGB2
	57118	CAMK1D
	929	CD14
	9051	PSTPIP1
	2350	FOLR2
	958	CD40
	240	ALOX5
	4615	MYD88
	29760	BLNK
	118788	PIK3AP1
	1524	CX3CR1
	3683	ITGAL
	7099	TLR4
	1116	CHI3L1
	84807	NFKBID
	1234	CCR5
	5724	PTAFR
	8993	PGLYRP1
	1268	CNR1
	6335	SCN9A
	9034	CCRL2
	5588	PRKCQ
	7349	UCN
GO:0006952
defenseresponse
	1981	EIF4G1
	1508	CTSB
	664	BNIP3
	2149	F2R
	7040	TGFB1
	558	AXL
	3700	ITIH4
	11343	MGLL
	1436	CSF1R
	54541	DDIT4
	972	CD74
	306	ANXA3
	10892	MALT1
	2157	F8
	4067	LYN
	5771	PTPN2
	714	C1QC
	27242	TNFRSF21
	5610	EIF2AK2
	715	C1R
	1536	CYBB
	7133	TNFRSF1B
	23406	COTL1
	1520	CTSS
	1435	CSF1
	3570	IL6R
	4360	MRC1
	6614	SIGLEC1
	10062	NR1H3
	81622	UNC93B1
	23705	CADM1
	3162	HMOX1
	3988	LIPA
	6358	CCL14
	7187	TRAF3
	11151	CORO1A
	3689	ITGB2
	712	C1QA
	1794	DOCK2
	5788	PTPRC
	57118	CAMK1D
	5696	PSMB8
	929	CD14
	2268	FGR
	2244	FGB
	2185	PTK2B
	9051	PSTPIP1
	2350	FOLR2
	958	CD40
	240	ALOX5
	4615	MYD88
	29760	BLNK
	5777	PTPN6
	26191	PTPN22
	118788	PIK3AP1
	1524	CX3CR1
	7409	VAV1
	7305	TYROBP
	3683	ITGAL
	10107	TRIM10
	5698	PSMB9
	7099	TLR4
	1116	CHI3L1
	84807	NFKBID
	10964	IFI44L
	1234	CCR5
	4057	LTF
	5724	PTAFR
	8993	PGLYRP1
	1268	CNR1
	51316	PLAC8
	6335	SCN9A
	9034	CCRL2
	5588	PRKCQ
	57823	SLAMF7
	7349	UCN
	342510	C12orf50
	3934	LCN2
GO:0045087
innateimmuneresponse
	1508	CTSB
	7040	TGFB1
	558	AXL
	1436	CSF1R
	10892	MALT1
	4067	LYN
	5771	PTPN2
	714	C1QC
	5610	EIF2AK2
	715	C1R
	1536	CYBB
	1520	CTSS
	1435	CSF1
	4360	MRC1
	10062	NR1H3
	81622	UNC93B1
	23705	CADM1
	6358	CCL14
	7187	TRAF3
	11151	CORO1A
	3689	ITGB2
	712	C1QA
	5696	PSMB8
	929	CD14
	2268	FGR
	2244	FGB
	2185	PTK2B
	9051	PSTPIP1
	4615	MYD88
	5777	PTPN6
	26191	PTPN22
	118788	PIK3AP1
	7409	VAV1
	7305	TYROBP
	10107	TRIM10
	5698	PSMB9
	7099	TLR4
	4057	LTF
	5724	PTAFR
	8993	PGLYRP1
	57823	SLAMF7
	342510	C12orf50
	3934	LCN2
GO:0006955
immuneresponse
	1508	CTSB
	7040	TGFB1
	558	AXL
	220972	C12orf50
	1436	CSF1R
	972	CD74
	10095	ARPC1B
	8417	STX7
	306	ANXA3
	10892	MALT1
	4067	LYN
	5771	PTPN2
	714	C1QC
	27242	TNFRSF21
	5610	EIF2AK2
	4345	CD200
	5795	PTPRJ
	715	C1R
	1536	CYBB
	3635	INPP5D
	8575	PRKRA
	7133	TNFRSF1B
	1520	CTSS
	1435	CSF1
	3570	IL6R
	4360	MRC1
	10062	NR1H3
	81622	UNC93B1
	23705	CADM1
	3162	HMOX1
	6358	CCL14
	7187	TRAF3
	11151	CORO1A
	3689	ITGB2
	712	C1QA
	1794	DOCK2
	5788	PTPRC
	5696	PSMB8
	3071	NCKAP1L
	929	CD14
	2268	FGR
	2244	FGB
	2185	PTK2B
	9051	PSTPIP1
	10261	IGSF6
	7462	LAT2
	958	CD40
	4615	MYD88
	29760	BLNK
	5777	PTPN6
	26191	PTPN22
	10148	EBI3
	118788	PIK3AP1
	1524	CX3CR1
	7409	VAV1
	7305	TYROBP
	3683	ITGAL
	10107	TRIM10
	5698	PSMB9
	7099	TLR4
	2214	FCGR3A
	1234	CCR5
	4057	LTF
	5724	PTAFR
	8993	PGLYRP1
	1268	CNR1
	284021	C12orf50
	64218	SEMA4A
	3557	IL1RN
	5588	PRKCQ
	57823	SLAMF7
	342510	C12orf50
	3934	LCN2
hsa04610
Complementandcoagulationcascades
	2149	F2R
	2157	F8
	714	C1QC
	715	C1R
	2162	F13A1
	712	C1QA
	2244	FGB
	5329	PLAUR
GO:0002250
adaptiveimmuneresponse
	7040	TGFB1
	220972	C12orf50
	972	CD74
	8417	STX7
	10892	MALT1
	4067	LYN
	714	C1QC
	27242	TNFRSF21
	715	C1R
	3635	INPP5D
	1520	CTSS
	81622	UNC93B1
	712	C1QA
	5788	PTPRC
	2244	FGB
	2185	PTK2B
	7462	LAT2
	958	CD40
	5777	PTPN6
	10148	EBI3
	7099	TLR4
	64218	SEMA4A
	5588	PRKCQ
	57823	SLAMF7
GO:0002684
positiveregulationofimmunesystemprocess
	7422
	1508	CTSB
	23028	KDM1A
	7040	TGFB1
	558	AXL
	972	CD74
	10095	ARPC1B
	8417	STX7
	10892	MALT1
	4067	LYN
	5771	PTPN2
	714	C1QC
	27242	TNFRSF21
	5795	PTPRJ
	715	C1R
	3635	INPP5D
	1520	CTSS
	1435	CSF1
	3570	IL6R
	10062	NR1H3
	81622	UNC93B1
	23705	CADM1
	3162	HMOX1
	7187	TRAF3
	11151	CORO1A
	3689	ITGB2
	712	C1QA
	5788	PTPRC
	57118	CAMK1D
	5696	PSMB8
	3071	NCKAP1L
	929	CD14
	2268	FGR
	2185	PTK2B
	7462	LAT2
	958	CD40
	4615	MYD88
	5777	PTPN6
	861	RUNX1
	26191	PTPN22
	10148	EBI3
	118788	PIK3AP1
	7409	VAV1
	85477	SCIN
	5698	PSMB9
	7099	TLR4
	64926	RASAL3
	2214	FCGR3A
	4057	LTF
	5724	PTAFR
	8993	PGLYRP1
	1268	CNR1
	5588	PRKCQ
GO:0050776
regulationofimmuneresponse
	1508	CTSB
	7040	TGFB1
	972	CD74
	10095	ARPC1B
	8417	STX7
	10892	MALT1
	4067	LYN
	5771	PTPN2
	714	C1QC
	27242	TNFRSF21
	4345	CD200
	5795	PTPRJ
	715	C1R
	3635	INPP5D
	1520	CTSS
	10062	NR1H3
	81622	UNC93B1
	23705	CADM1
	3162	HMOX1
	7187	TRAF3
	3689	ITGB2
	712	C1QA
	5788	PTPRC
	5696	PSMB8
	3071	NCKAP1L
	929	CD14
	2268	FGR
	7462	LAT2
	958	CD40
	4615	MYD88
	5777	PTPN6
	26191	PTPN22
	118788	PIK3AP1
	7409	VAV1
	7305	TYROBP
	3683	ITGAL
	5698	PSMB9
	7099	TLR4
	2214	FCGR3A
	4057	LTF
	5724	PTAFR
	8993	PGLYRP1
	1268	CNR1
	5588	PRKCQ
	57823	SLAMF7
	342510	C12orf50
GO:0002682
regulationofimmunesystemprocess
	7422	VEGFA
	1508	CTSB
	23028	KDM1A
	7040	TGFB1
	558	AXL
	6793	STK10
	972	CD74
	10095	ARPC1B
	8417	STX7
	10892	MALT1
	4067	LYN
	5771	PTPN2
	714	C1QC
	27242	TNFRSF21
	5610	EIF2AK2
	4345	CD200
	5795	PTPRJ
	715	C1R
	3635	INPP5D
	1520	CTSS
	1435	CSF1
	3570	IL6R
	10062	NR1H3
	81622	UNC93B1
	23705	CADM1
	3162	HMOX1
	6688	SPI1
	7187	TRAF3
	11151	CORO1A
	3689	ITGB2
	712	C1QA
	1794	DOCK2
	5788	PTPRC
	57118	CAMK1D
	5696	PSMB8
	3071	NCKAP1L
	929	CD14
	2268	FGR
	2185	PTK2B
	7462	LAT2
	958	CD40
	4615	MYD88
	5777	PTPN6
	861	RUNX1
	26191	PTPN22
	10148	EBI3
	118788	PIK3AP1
	7409	VAV1
	85477	SCIN
	7305	TYROBP
	3683	ITGAL
	5698	PSMB9
	7099	TLR4
	84807	NFKBID
	64926	RASAL3
	2214	FCGR3A
	4057	LTF
	5724	PTAFR
	8993	PGLYRP1
	1268	CNR1
	284021	C12orf50
	5588	PRKCQ
	57823	SLAMF7
	342510	C12orf50
GO:0002449
lymphocytemediatedimmunity
	7040	TGFB1
	972	CD74
	8417	STX7
	10892	MALT1
	714	C1QC
	715	C1R
	3635	INPP5D
	23705	CADM1
	11151	CORO1A
	712	C1QA
	5788	PTPRC
	958	CD40
	5777	PTPN6
	7409	VAV1
	57823	SLAMF7
GO:0002253
activationofimmuneresponse
	1508	CTSB
	10095	ARPC1B
	10892	MALT1
	4067	LYN
	5771	PTPN2
	714	C1QC
	27242	TNFRSF21
	5795	PTPRJ
	715	C1R
	3635	INPP5D
	1520	CTSS
	10062	NR1H3
	81622	UNC93B1
	7187	TRAF3
	3689	ITGB2
	712	C1QA
	5788	PTPRC
	5696	PSMB8
	3071	NCKAP1L
	929	CD14
	2268	FGR
	7462	LAT2
	4615	MYD88
	5777	PTPN6
	26191	PTPN22
	118788	PIK3AP1
	7409	VAV1
	5698	PSMB9
	7099	TLR4
	2214	FCGR3A
	4057	LTF
	8993	PGLYRP1
	5588	PRKCQ
GO:0050900
leukocytemigration
	7422	VEGFA
	57580	PREX1
	90952	ESAM
	7040	TGFB1
	6793	STK10
	972	CD74
	4067	LYN
	3635	INPP5D
	1435	CSF1
	3570	IL6R
	3162	HMOX1
	6358	CCL14
	11151	CORO1A
	3689	ITGB2
	57118	CAMK1D
	3071	NCKAP1L
	2185	PTK2B
	5777	PTPN6
	1524	CX3CR1
	7409	VAV1
	3683	ITGAL
	1234	CCR5
	5724	PTAFR
	900831	C12orf50
ClassicalComplementPathway
	714	C1QC
	715	C1R
	712	C1QA
GO:0002460
adaptiveimmuneresponsebasedonsomaticrecombinationofimmunereceptorsbuiltfromimmunoglobulinsuperfamilydomains
	7040	TGFB1
	972	CD74
	8417	STX7
	10892	MALT1
	714	C1QC
	715	C1R
	3635	INPP5D
	712	C1QA
	5788	PTPRC
	958	CD40
	5777	PTPN6
	10148	EBI3
	7099	TLR4
	64218	SEMA4A
	5588	PRKCQ
GO:0045321
leukocyteactivation
	57580	PREX1
	7040	TGFB1
	558	AXL
	972	CD74
	306	ANXA3
	10892	MALT1
	4067	LYN
	5771	PTPN2
	27242	TNFRSF21
	4345	CD200
	3635	INPP5D
	1435	CSF1
	10062	NR1H3
	3162	HMOX1
	4066	LYL1
	6688	SPI1
	11151	CORO1A
	3689	ITGB2
	1794	DOCK2
	5788	PTPRC
	3071	NCKAP1L
	2268	FGR
	197358	C12orf50
	2185	PTK2B
	7462	LAT2
	958	CD40
	29760	BLNK
	5777	PTPN6
	26191	PTPN22
	10148	EBI3
	1524	CX3CR1
	7409	VAV1
	7305	TYROBP
	3683	ITGAL
	7099	TLR4
	84807	NFKBID
	64926	RASAL3
	5724	PTAFR
	8993	PGLYRP1
	1268	CNR1
	284021	C12orf50
	64218	SEMA4A
	5588	PRKCQ
	57823	SLAMF7
GO:0002224
toll-likereceptorsignalingpathway
	1508	CTSB
	4067	LYN
	1520	CTSS
	10062	NR1H3
	81622	UNC93B1
	7187	TRAF3
	3689	ITGB2
	929	CD14
	4615	MYD88
	26191	PTPN22
	118788	PIK3AP1
	7099	TLR4
	4057	LTF
GO:0032675
regulationofinterleukin-6production
	2149	F2R
	3635	INPP5D
	3570	IL6R
	3071	NCKAP1L
	197358	C12orf50
	4615	MYD88
	26191	PTPN22
	7099	TLR4
	5724	PTAFR
	7349	UCN
GO:0001816
cytokineproduction
	19	ABCA1
	2149	F2R
	7040	TGFB1
	558	AXL
	1436	CSF1R
	972	CD74
	10892	MALT1
	4067	LYN
	27242	TNFRSF21
	5610	EIF2AK2
	1536	CYBB
	3635	INPP5D
	3570	IL6R
	23705	CADM1
	3162	HMOX1
	3988	LIPA
	7187	TRAF3
	147372	CCBE1
	3071	NCKAP1L
	929	CD14
	2268	FGR
	197358	C12orf50
	5552	SRGN
	958	CD40
	4615	MYD88
	861	RUNX1
	26191	PTPN22
	10148	EBI3
	7099	TLR4
	1116	CHI3L1
	4057	LTF
	5724	PTAFR
	8993	PGLYRP1
	5588	PRKCQ
	7349	UCN
Calcium Signaling
GO:0090279
regulationofcalciumionimport
	845	CASQ2
	2149	F2R
	7040	TGFB1
	4067	LYN
	11151	CORO1A
	2185	PTK2B
	5777	PTPN6
	7349	UCN
GO:0010522
regulationofcalciumiontransportintocytosol
	845	CASQ2
	2149	F2R
	7040	TGFB1
	4067	LYN
	11151	CORO1A
	117	ADCYAP1R1
	2185	PTK2B
	5777	PTPN6
GO:0051279
regulationofreleaseofsequesteredcalciumionintocytosol
	845	CASQ2
	2149	F2R
	7040	TGFB1
	4067	LYN
	11151	CORO1A
	2185	PTK2B
	5777	PTPN6
GO:0070509
calciumionimport
	845	CASQ2
	2149	F2R
	7040	TGFB1
	4067	LYN
	11151	CORO1A
	5788	PTPRC
	2185	PTK2B
	5777	PTPN6
	7226	TRPM2
	1234	CCR5
	7349	UCN
GO:0097553
calciumiontransmembraneimportintocytosol
	845	CASQ2
	2149	F2R
	7040	TGFB1
	4067	LYN
	11151	CORO1A
	5788	PTPRC
	2185	PTK2B
	5777	PTPN6
	7226	TRPM2
	1234	CCR5
GO:1902656
calciumionimportintocytosol
	845	CASQ2
	2149	F2R
	7040	TGFB1
	4067	LYN
	11151	CORO1A
	5788	PTPRC
	2185	PTK2B
	5777	PTPN6
	7226	TRPM2
	1234	CCR5
GO:0006816
calciumiontransport
	845	CASQ2
	7178	TPT1
	23258	DENND5A
	2149	F2R
	7040	TGFB1
	148	ADRA1A
	64072	CDH23
	4067	LYN
	30845	EHD3
	11151	CORO1A
	5788	PTPRC
	117	ADCYAP1R1
	2185	PTK2B
	5777	PTPN6
	79054	TRPM8
	7226	TRPM2
	1234	CCR5
	7439	BEST1
	27039	PKD2L2
	7349	UCN
GO:0051924
regulationofcalciumiontransport
	845	CASQ2
	2149	F2R
	7040	TGFB1
	4067	LYN
	30845	EHD3
	11151	CORO1A
	117	ADCYAP1R1
	2185	PTK2B
	5777	PTPN6
	7439	BEST1
	7349	UCN
GO:0006874
cellularcalciumionhomeostasis
	845	CASQ2
	7178	TPT1
	2149	F2R
	7040	TGFB1
	148	ADRA1A
	57130	ATP13A1
	64072	CDH23
	4067	LYN
	5745	PTH1R
	6358	CCL14
	11151	CORO1A
	5788	PTPRC
	117	ADCYAP1R1
	147	ADRA1B
	2185	PTK2B
	958	CD40
	5777	PTPN6
	79054	TRPM8
	7226	TRPM2
	1234	CCR5
	2769	GNA15
GO:1903169
regulationofcalciumiontransmembranetransport
	845	CASQ2
	2149	F2R
	7040	TGFB1
	4067	LYN
	30845	EHD3
	11151	CORO1A
	2185	PTK2B
	5777	PTPN6
GO:0055074
calciumionhomeostasis
	845	CASQ2
	7178	TPT1
	2149	F2R
	7040	TGFB1
	148	ADRA1A
	57130	ATP13A1
	64072	CDH23
	4067	LYN
	5745	PTH1R
	6358	CCL14
	11151	CORO1A
	5788	PTPRC
	117	ADCYAP1R1
	147	ADRA1B
	2185	PTK2B
	958	CD40
	5777	PTPN6
	79054	TRPM8
	7226	TRPM2
	1234	CCR5
	2769	GNA15
GO:0048791
calciumion-regulatedexocytosisofneurotransmitter
	51760	SYT17
	91683	SYT12
	94120	SYTL3
	94122	SYTL5
GO:0007204
positiveregulationofcytosoliccalciumionconcentration
	845	CASQ2
	2149	F2R
	7040	TGFB1
	148	ADRA1A
	4067	LYN
	5745	PTH1R
	11151	CORO1A
	5788	PTPRC
	117	ADCYAP1R1
	147	ADRA1B
	2185	PTK2B
	5777	PTPN6
	7226	TRPM2
	1234	CCR5
	2769	GNA15
Metabolic process
GO:0090304
nucleicacidmetabolicprocess
	150572	SMYD1
	1981	EIF4G1
	6721	SREBF2
	4774	NFIA
	7422	VEGFA
	92999	ZBTB47
	9209	LRRFIP2
	23378	RRP8
	51594	NBAS
	80314	EPC1
	2149	F2R
	23028	KDM1A
	7040	TGFB1
	79809	TTC21B
	92105	INTS4
	4664	NAB1
	23093	TTLL5
	636	BICD1
	9421	HAND1
	306	ANXA3
	10892	MALT1
	29777	ABT1
	83732	RIOK1
	135112	NCOA7
	9557	CHD1L
	27153	ZNF777
	26156	RSL1D1
	705	BYSL
	84875	PARP10
	3638	INSIG1
	83852	SETDB2
	5610	EIF2AK2
	1017	CDK2
	54806	AHI1
	197407	C12orf50
	57103	TIGAR
	9277	WDR46
	9704	DHX34
	8575	PRKRA
	10656	KHDRBS3
	55571	CNOT11
	10062	NR1H3
	55090	MED9
	5205	ATP8B1
	79776	ZFHX4
	3162	HMOX1
	81552	VOPP1
	64375	IKZF4
	83940	TATDN1
	4017	LOXL2
	9603	NFE2L3
	7270	TTF1
	4066	LYL1
	23462	HEY1
	6688	SPI1
	7187	TRAF3
	79682	CENPU
	285989	C12orf50
	3689	ITGB2
	286826	C12orf50
	54974	THG1L
	57118	CAMK1D
	197358	C12orf50
	2185	PTK2B
	958	CD40
	4615	MYD88
	861	RUNX1
	10799	RPP40
	7409	VAV1
	2202	EFEMP1
	7099	TLR4
	84807	NFKBID
	4057	LTF
	5724	PTAFR
	7136	TNNI2
	51316	PLAC8
	10468	FST
	112885	PHF21B
	5588	PRKCQ
	29974	A1CF
	7349	UCN
	8200	GDF5
GO:0034641
cellularnitrogencompoundmetabolicprocess
	150572	SMYD1
	3098	HK1
	1981	EIF4G1
	6721	SREBF2
	4774	NFIA
	7422	VEGFA
	5230	PGK1
	3939	LDHA
	92999	ZBTB47
	9209	LRRFIP2
	8672	EIF4G3
	5211	PFKL
	3163	HMOX2
	23378	RRP8
	51594	NBAS
	80314	EPC1
	19	ABCA1
	2149	F2R
	23028	KDM1A
	7040	TGFB1
	79809	TTC21B
	347734	C12orf50
	5208	PFKFB2
	92105	INTS4
	4664	NAB1
	54541	DDIT4
	23093	TTLL5
	636	BICD1
	9421	HAND1
	4833	NME4
	306	ANXA3
	10892	MALT1
	29777	ABT1
	83732	RIOK1
	135112	NCOA7
	9557	CHD1L
	27153	ZNF777
	26156	RSL1D1
	705	BYSL
	2760	GM2A
	84875	PARP10
	3638	INSIG1
	83852	SETDB2
	5610	EIF2AK2
	1017	CDK2
	54806	AHI1
	197407	C12orf50
	57103	TIGAR
	9277	WDR46
	9704	DHX34
	8575	PRKRA
	10656	KHDRBS3
	326625	C12orf50
	212	ALAS2
	33	ACADL
	55571	CNOT11
	10062	NR1H3
	55090	MED9
	5205	ATP8B1
	5209	PFKFB3
	79776	ZFHX4
	1723	DHODH
	3162	HMOX1
	81552	VOPP1
	64375	IKZF4
	83940	TATDN1
	4017	LOXL2
	9603	NFE2L3
	7270	TTF1
	4066	LYL1
	23462	HEY1
	6688	SPI1
	7351	UCP2
	7187	TRAF3
	79682	CENPU
	285989	C12orf50
	3689	ITGB2
	286826	C12orf50
	54974	THG1L
	57118	CAMK1D
	5696	PSMB8
	117	ADCYAP1R1
	197358	C12orf50
	2185	PTK2B
	958	CD40
	4615	MYD88
	861	RUNX1
	10799	RPP40
	7409	VAV1
	2202	EFEMP1
	5698	PSMB9
	7099	TLR4
	84807	NFKBID
	4057	LTF
	5724	PTAFR
	7136	TNNI2
	7378	UPP1
	51316	PLAC8
	162417	C12orf50
	10468	FST
	112885	PHF21B
	5588	PRKCQ
	29974	A1CF
	7349	UCN
	8200	GDF5
GO:0060191
regulationoflipaseactivity
	148	ADRA1A
	636	BICD1
	10062	NR1H3
	51129	ANGPTL4
	117	ADCYAP1R1
	5724	PTAFR
	2769	GNA15
GO:0043410
positiveregulationofMAPKcascade
	3791	KDR
	7422	VEGFA
	2149	F2R
	7040	TGFB1
	148	ADRA1A
	1436	CSF1R
	972	CD74
	5610	EIF2AK2
	7133	TNFRSF1B
	6358	CCL14
	2244	FGB
	147	ADRA1B
	2185	PTK2B
	958	CD40
	26191	PTPN22
	7099	TLR4
	1116	CHI3L1
	23533	PIK3R5
	11184	MAP4K1
GO:0006007
glucosecatabolicprocess
	3098	HK1
	5230	PGK1
	5211	PFKL
	5208	PFKFB2
	57103	TIGAR
	5209	PFKFB3
GO:0043551
regulationofphosphatidylinositol3-kinaseactivity
	7040	TGFB1
	4067	LYN
	2268	FGR
	2185	PTK2B
	23533	PIK3R5
GO:0043550
regulationoflipidkinaseactivity
	7040	TGFB1
	55697	VAC14
	4067	LYN
	2268	FGR
	2185	PTK2B
	23533	PIK3R5
GO:1903725
regulationofphospholipidmetabolicprocess
	7040	TGFB1
	4067	LYN
	2268	FGR
	2185	PTK2B
	23533	PIK3R5
GO:0061718
glucosecatabolicprocesstopyruvate
	3098	HK1
	5230	PGK1
	5211	PFKL
	5208	PFKFB2
	5209	PFKFB3
GO:0050796
regulationofinsulinsecretion
	5211	PFKL
	5208	PFKFB2
	51092	SIDT2
	11069	RAPGEF4
	6513	SLC2A1
	7351	UCP2
	55638	SYBU
	7226	TRPM2
	3747	KCNC2
	1268	CNR1
GO:0033539
fattyacidbeta-oxidationusingacyl-CoAdehydrogenase
	28976	ACAD9
	33	ACADL
GO:0006096
glycolyticprocess
	3098	HK1
	5230	PGK1
	3939	LDHA
	5211	PFKL
	5208	PFKFB2
	54541	DDIT4
	57103	TIGAR
	5209	PFKFB3
GO:0010714
positiveregulationofcollagenmetabolicprocess
	2149	F2R
	7040	TGFB1
	56729	RETN
	7349	UCN
GO:0010675
regulationofcellularcarbohydratemetabolicprocess
	5208	PFKFB2
	54541	DDIT4
	5771	PTPN2
	5745	PTH1R
	57103	TIGAR
	117	ADCYAP1R1
	2185	PTK2B
	5724	PTAFR
GO:0070528
proteinkinaseCsignaling
	7422	VEGFA
	148	ADRA1A
	958	CD40
	23544	SEZ6L
GO:0043552
positiveregulationofphosphatidylinositol3-kinaseactivity
	7040	TGFB1
	4067	LYN
	2268	FGR
	2185	PTK2B
GO:0006109
regulationofcarbohydratemetabolicprocess
	7040	TGFB1
	5208	PFKFB2
	54541	DDIT4
	5771	PTPN2
	5745	PTH1R
	57103	TIGAR
	117	ADCYAP1R1
	2185	PTK2B
	5724	PTAFR
Cell cycle , migration and motility
GO:0048870
cellmotility
	3908	LAMA2
	3791	KDR
	7422	VEGFA
	8525	DGKZ
	57580	PREX1
	90952	ESAM
	2149	F2R
	753	LDLRAD4
	7040	TGFB1
	558	AXL
	23080	AVL9
	6793	STK10
	1436	CSF1R
	54541	DDIT4
	23093	TTLL5
	972	CD74
	306	ANXA3
	4067	LYN
	23767	FLRT3
	5795	PTPRJ
	3635	INPP5D
	1435	CSF1
	3570	IL6R
	3162	HMOX1
	4017	LOXL2
	6358	CCL14
	11151	CORO1A
	10154	PLXNC1
	147372	CCBE1
	3689	ITGB2
	5788	PTPRC
	57118	CAMK1D
	3071	NCKAP1L
	752	FMNL1
	2268	FGR
	83706	FERMT3
	55036	CCDC40
	2185	PTK2B
	9051	PSTPIP1
	5777	PTPN6
	1524	CX3CR1
	7409	VAV1
	3683	ITGAL
	257062	C12orf50
	1234	CCR5
	5724	PTAFR
	64218	SEMA4A
	56729	RETN
	5588	PRKCQ
GO:0016477
cellmigration
	3908	LAMA2
	3791	KDR
	7422	VEGFA
	8525	DGKZ
	57580	PREX1
	90952	ESAM
	2149	F2R
	753	LDLRAD4
	7040	TGFB1
	558	AXL
	23080	AVL9
	6793	STK10
	1436	CSF1R
	54541	DDIT4
	972	CD74
	306	ANXA3
	4067	LYN
	23767	FLRT3
	5795	PTPRJ
	3635	INPP5D
	1435	CSF1
	3570	IL6R
	3162	HMOX1
	4017	LOXL2
	6358	CCL14
	11151	CORO1A
	10154	PLXNC1
	147372	CCBE1
	3689	ITGB2
	5788	PTPRC
	57118	CAMK1D
	3071	NCKAP1L
	752	FMNL1
	2268	FGR
	83706	FERMT3
	2185	PTK2B
	9051	PSTPIP1
	5777	PTPN6
	1524	CX3CR1
	7409	VAV1
	3683	ITGAL
	1234	CCR5
	5724	PTAFR
	64218	SEMA4A
	56729	RETN
	5588	PRKCQ
GO:0070372
regulationofERK1andERK2cascade
	3791	KDR
	2149	F2R
	148	ADRA1A
	1436	CSF1R
	972	CD74
	4067	LYN
	5771	PTPN2
	6358	CCL14
	2244	FGB
	2185	PTK2B
	5777	PTPN6
	26191	PTPN22
	7099	TLR4
	1116	CHI3L1
GO:0070374
positiveregulationofERK1andERK2cascade
	3791	KDR
	2149	F2R
	148	ADRA1A
	1436	CSF1R
	972	CD74
	6358	CCL14
	2244	FGB
	2185	PTK2B
	26191	PTPN22
	7099	TLR4
	1116	CHI3L1
GO:0030154
celldifferentiation
	11155	LDB3
	53405	CLIC5
	3908	LAMA2
	845	CASQ2
	150572	SMYD1
	7178	TPT1
	2201	FBN2
	3791	KDR
	1981	EIF4G1
	7422	VEGFA
	5230	PGK1
	376132	C12orf50
	1508	CTSB
	57580	PREX1
	664	BNIP3
	55905	RNF114
	2869	GRK5
	80314	EPC1
	19	ABCA1
	753	LDLRAD4
	23028	KDM1A
	7040	TGFB1
	558	AXL
	1436	CSF1R
	4664	NAB1
	64072	CDH23
	54541	DDIT4
	23093	TTLL5
	972	CD74
	9421	HAND1
	10892	MALT1
	4067	LYN
	29777	ABT1
	51092	SIDT2
	5771	PTPN2
	51760	SYT17
	714	C1QC
	5745	PTH1R
	26156	RSL1D1
	27242	TNFRSF21
	705	BYSL
	23108	RAP1GAP2
	3638	INSIG1
	5610	EIF2AK2
	54806	AHI1
	23767	FLRT3
	57103	TIGAR
	441549	C12orf50
	3635	INPP5D
	212	ALAS2
	1435	CSF1
	3570	IL6R
	10062	NR1H3
	5205	ATP8B1
	23705	CADM1
	4017	LOXL2
	7270	TTF1
	4066	LYL1
	23462	HEY1
	6688	SPI1
	51129	ANGPTL4
	29993	PACSIN1
	10154	PLXNC1
	3689	ITGB2
	1794	DOCK2
	5788	PTPRC
	57118	CAMK1D
	5696	PSMB8
	3071	NCKAP1L
	5864	RAB3A
	2268	FGR
	117	ADCYAP1R1
	2244	FGB
	83706	FERMT3
	2185	PTK2B
	29760	BLNK
	5777	PTPN6
	861	RUNX1
	26191	PTPN22
	1524	CX3CR1
	84628	NTNG2
	7409	VAV1
	2202	EFEMP1
	85477	SCIN
	7305	TYROBP
	10107	TRIM10
	7099	TLR4
	4481	MSR1
	84807	NFKBID
	25861	WHRN
	51062	ATL1
	257062	C12orf50
	2560	GABRB1
	4057	LTF
	8993	PGLYRP1
	1268	CNR1
	51316	PLAC8
	64218	SEMA4A
	10468	FST
	56729	RETN
	57828	CATSPERG
	51327	AHSP
	81626	SHCBP1L
	5588	PRKCQ
	2125	EVPL
	6005	RHAG
	3856	KRT8
	7349	UCN
	1608	DGKG
	8200	GDF5
	64221	ROBO3
GO:0051301
celldivision
	7422	VEGFA
	7040	TGFB1
	83852	SETDB2
	1017	CDK2
GO:0003676
nucleicacidbinding
	150572	SMYD1
	7178	TPT1
	1981	EIF4G1
	6721	SREBF2
	4774	NFIA
	92999	ZBTB47
	8672	EIF4G3
	6645	SNTB2
	23378	RRP8
	9238	TBRG4
	23028	KDM1A
	55068	ENOX1
	140576	S100A16
	9421	HAND1
	23223	RRP12
	29777	ABT1
	51092	SIDT2
	9557	CHD1L
	27153	ZNF777
	26156	RSL1D1
	705	BYSL
	83852	SETDB2
	5610	EIF2AK2
	197407	C12orf50
	79730	NSUN7
	9277	WDR46
	9704	DHX34
	8575	PRKRA
	10656	KHDRBS3
	10062	NR1H3
	79776	ZFHX4
	30845	EHD3
	64375	IKZF4
	9603	NFE2L3
	7270	TTF1
	4066	LYL1
	23462	HEY1
	6688	SPI1
	161424	C12orf50
	79675	FASTKD1
	140886	PABPC5
	285989	C12orf50
	11151	CORO1A
	54974	THG1L
	861	RUNX1
	9760	TOX
	4057	LTF
	112885	PHF21B
	154197	PNLDC1
	29974	A1CF
GO:0006259
DNAmetabolicprocess
	4774	NFIA
	23028	KDM1A
	7040	TGFB1
	306	ANXA3
	9557	CHD1L
	1017	CDK2
	57103	TIGAR
	83940	TATDN1
	7270	TTF1
	6688	SPI1
	286826	C12orf50
	2185	PTK2B
	958	CD40
	5588	PRKCQ
	7349	UCN
GO:0000280
nucleardivision
	7040	TGFB1
	83852	SETDB2
	1017	CDK2
GO:0006974
cellularresponsetoDNAdamagestimulus
	7178	TPT1
	23028	KDM1A
	54541	DDIT4
	972	CD74
	4067	LYN
	9557	CHD1L
	1017	CDK2
	57103	TIGAR
	7133	TNFRSF1B
	55571	CNOT11
	3162	HMOX1
GO:0001906
cellkilling
	8417	STX7
	23705	CADM1
	11151	CORO1A
	5788	PTPRC
	5777	PTPN6
	7409	VAV1
	57823	SLAMF7
GO:0006281
DNArepair
	23028	KDM1A
	9557	CHD1L
	1017	CDK2
	57103	TIGAR
Angiogenesis and vascular function.
GO:0045766
positiveregulationofangiogenesis
	3791	KDR
	7422	VEGFA
	306	ANXA3
	1536	CYBB
	3162	HMOX1
	51129	ANGPTL4
	147372	CCBE1
	3689	ITGB2
	2185	PTK2B
	861	RUNX1
	1524	CX3CR1
	1116	CHI3L1
	900795	C12orf50
AcuteMyocardialInfarction
	1287	COL4A5
	2149	F2R
	1288	COL4A6
	2244	FGB
	51327	AHSP
GO:0003044
regulationofsystemicarterialbloodpressuremediatedbyachemicalsignal
	2149	F2R
	148	ADRA1A
	147	ADRA1B
	3291	HSD11B2
GO:0055098
responsetolow-densitylipoproteinparticle
	6721	SREBF2
	19	ABCA1
	3689	ITGB2
GO:0019229
regulationofvasoconstriction
	2149	F2R
	148	ADRA1A
	2244	FGB
	147	ADRA1B
	5724	PTAFR
GO:1904018
positiveregulationofvasculaturedevelopment
	3791	KDR
	7422	VEGFA
	306	ANXA3
	1536	CYBB
	3162	HMOX1
	51129	ANGPTL4
	147372	CCBE1
	3689	ITGB2
	2185	PTK2B
	861	RUNX1
	1524	CX3CR1
	1116	CHI3L1
	900864	C12orf50
FibrinolysisPathway
	2149	F2R
	2162	F13A1
	2244	FGB

## Sheet: Common
			SUPPLEMENTAL TABLE S7
	Gene ID	HGNC Symbol		Gene ID	HGNC Symbol
Female			Male
Metabolic Process
GO:0032787			GO:0032787
monocarboxylicacidmetabolicprocess			monocarboxylicacidmetabolicprocess
	54704	PDP1		3098	HK1
	79602	ADIPOR2		5230	PGK1
	54541	DDIT4		3939	LDHA
	5224	PGAM2		5211	PFKL
	219743	C12orf50		54704	PDP1
	30	ACAA1		5208	PFKFB2
	3992	FADS1		11343	MGLL
	80025	PANK2		4363	ABCC1
	55258	THNSL2		54541	DDIT4
	23600	AMACR		972	CD74
	9942	XYLB		28976	ACAD9
	686	BTD		1632	ECI1
	127281	PRXL2B		3638	INSIG1
	27329	ANGPTL3		57103	TIGAR
	5468	PPARG		9200	HACD1
	27306	HPGDS		33	ACADL
	54898	ELOVL2		10062	NR1H3
	2645	GCK		5205	ATP8B1
				5209	PFKFB3
				240	ALOX5
				1268	CNR1
				10826	FAXDC2
				8528	DDO
GO:0043603			GO:0043603
cellularamidemetabolicprocess			cellularamidemetabolicprocess
	8994	LIMD1		1981	EIF4G1
	5976	UPF1		8672	EIF4G3
	6207	RPS13		7040	TGFB1
	51629	SLC25A39		2760	GM2A
	165	AEBP1		5610	EIF2AK2
	5224	PGAM2		57103	TIGAR
	1363	CPE		55571	CNOT11
	57407	NMRAL1		7351	UCP2
	57176	VARS2		2185	PTK2B
	2629	GBA		5724	PTAFR
	10404	CPQ		162417	C12orf50
	7538	ZFP36		7349	UCN
	65003	MRPL11
	51654	CDK5RAP1
	9148	NEURL1
	2099	ESR1
	6352	CCL5
GO:0044237			GO:0044237
cellularmetabolicprocess			cellularmetabolicprocess
	10628	TXNIP		150572	SMYD1
	4782	NFIC		3098	HK1
	111	ADCY5		3791	KDR
	23654	PLXNB2		1981	EIF4G1
	178	AGL		6721	SREBF2
	116138	KLHDC3		4774	NFIA
	633	BGN		7422	VEGFA
	8994	LIMD1		5230	PGK1
	9791	PTDSS1		23321	TRIM2
	823	CAPN1		8525	DGKZ
	4705	NDUFA10		57520	HECW2
	6749	SSRP1		3939	LDHA
	27347	STK39		5523	PPP2R3A
	5976	UPF1		92999	ZBTB47
	51676	ASB2		1508	CTSB
	3728	JUP		9209	LRRFIP2
	8518	ELP1		152926	PPM1K
	8659	ALDH4A1		8672	EIF4G3
	6207	RPS13		5211	PFKL
	1843	DUSP1		51363	CHST15
	23328	SASH1		3163	HMOX2
	64943	NT5DC2		57580	PREX1
	7048	TGFBR2		664	BNIP3
	10298	PAK4		54704	PDP1
	10370	CITED2		55905	RNF114
	6185	RPN2		23378	RRP8
	7410	VAV2		137886	UBXN2B
	153	ADRB1		2869	GRK5
	54704	PDP1		51594	NBAS
	5052	PRDX1		80314	EPC1
	79602	ADIPOR2		19	ABCA1
	10659	CELF2		2149	F2R
	5140	PDE3B		9238	TBRG4
	2997	GYS1		753	LDLRAD4
	54870	QRICH1		91445	RNF185
	51629	SLC25A39		23028	KDM1A
	55884	WSB2		157	GRK3
	5422	POLA1		7040	TGFB1
	5905	RANGAP1		558	AXL
	165	AEBP1		220972	C12orf50
	4668	NAGA		3700	ITIH4
	57467	HHATL		148	ADRA1A
	23097	CDK19		156	GRK2
	3949	LDLR		79809	TTC21B
	124997	WDR81		10000	AKT3
	5476	CTSA		347734	C12orf50
	51070	NOSIP		5208	PFKFB2
	2235	FECH		11343	MGLL
	3700	ITIH4		6793	STK10
	6948	TCN2		154141	MBOAT1
	23225	NUP210		4363	ABCC1
	23768	FLRT2		1436	CSF1R
	9586	CREB5		92105	INTS4
	54541	DDIT4		4664	NAB1
	9960	USP3		54541	DDIT4
	6878	TAF6		56894	AGPAT3
	60468	BACH2		23093	TTLL5
	7920	ABHD16A		972	CD74
	7466	WFS1		28976	ACAD9
	9421	HAND1		636	BICD1
	10507	SEMA4D		9421	HAND1
	57418	WDR18		55697	VAC14
	5224	PGAM2		4833	NME4
	10818	FRS2		306	ANXA3
	26227	PHGDH		11275	KLHL2
	25793	FBXO7		10892	MALT1
	1363	CPE		5333	PLCD1
	10961	ERP29		4067	LYN
	7936	NELFE		29777	ABT1
	2353	FOS		83732	RIOK1
	91947	ARRDC4		5771	PTPN2
	219743	C12orf50		135112	NCOA7
	5333	PLCD1		9557	CHD1L
	55858	TMEM165		5745	PTH1R
	644815	C12orf50		27153	ZNF777
	5599	MAPK8		79142	PHF23
	10295	BCKDK		55788	LMBRD1
	30	ACAA1		26156	RSL1D1
	64793	CEP85		64714	PDIA2
	55215	FANCI		1632	ECI1
	29777	ABT1		705	BYSL
	4597	MVD		2760	GM2A
	3992	FADS1		84875	PARP10
	9666	DZIP3		3638	INSIG1
	10038	PARP2		2878	GPX3
	5324	PLAG1		6713	SQLE
	60528	ELAC2		83852	SETDB2
	57407	NMRAL1		5610	EIF2AK2
	4126	MANBA		1017	CDK2
	1647	GADD45A		54806	AHI1
	26229	B3GAT3		23767	FLRT3
	10607	TBL3		197407	C12orf50
	27440	HDHD5		57103	TIGAR
	81844	TRIM56		9200	HACD1
	161247	C12orf50		6513	SLC2A1
	26151	NAT9		5795	PTPRJ
	8731	RNMT		57107	PDSS2
	3489	IGFBP6		1536	CYBB
	57176	VARS2		3635	INPP5D
	80025	PANK2		9277	WDR46
	2629	GBA		9704	DHX34
	10404	CPQ		8575	PRKRA
	3486	IGFBP3		10656	KHDRBS3
	285203	C12orf50		7133	TNFRSF1B
	84335	AKT1S1		326625	C12orf50
	55258	THNSL2		1520	CTSS
	117143	TADA1		212	ALAS2
	79845	RNF122		33	ACADL
	93	ACVR2B		1435	CSF1
	56983	POGLUT1		22822	PHLDA1
	710	SERPING1		3570	IL6R
	23600	AMACR		55571	CNOT11
	1806	DPYD		10062	NR1H3
	4598	MVK		1439	CSF2RB
	7538	ZFP36		55090	MED9
	65003	MRPL11		5205	ATP8B1
	167465	C12orf50		7444	VRK2
	51096	UTP18		5209	PFKFB3
	2537	IFI6		79776	ZFHX4
	9961	MVP		30845	EHD3
	58189	WFDC1		1723	DHODH
	1798	DPAGT1		3162	HMOX1
	27343	POLL		81552	VOPP1
	4948	OCA2		64375	IKZF4
	1240	CMKLR1		83940	TATDN1
	9619	ABCG1		4017	LOXL2
	25847	ANAPC13		9603	NFE2L3
	419	ART3		79644	SRD5A3
	163732	C12orf50		7270	TTF1
	9896	FIG4		8412	BCAR3
	116028	RMI2		4066	LYL1
	9368	SLC9A3R1		23462	HEY1
	6649	SOD3		2162	F13A1
	23586	DDX58		159195	USP54
	5268	SERPINB5		6688	SPI1
	54757	FAM20A		6358	CCL14
	641	BLM		79675	FASTKD1
	4857	NOVA1		7351	UCP2
	25996	REXO2		7187	TRAF3
	124961	ZFP3		79682	CENPU
	57143	ADCK1		285989	C12orf50
	3623	INHA		147372	CCBE1
	55759	WDR12		3689	ITGB2
	147372	CCBE1		5788	PTPRC
	9942	XYLB		286826	C12orf50
	11221	DUSP10		54974	THG1L
	686	BTD		57118	CAMK1D
	10865	ARID5A		5696	PSMB8
	4907	NT5E		3071	NCKAP1L
	2354	FOSB		2268	FGR
	199857	C12orf50		117	ADCYAP1R1
	27065	NSG1		2244	FGB
	127281	PRXL2B		197358	C12orf50
	23604	DAPK2		8814	CDKL1
	221476	C12orf50		147	ADRA1B
	113000	RPUSD1		2185	PTK2B
	374920	C12orf50		958	CD40
	80237	ELL3		240	ALOX5
	8514	KCNAB2		4615	MYD88
	64101	LRRC4		5777	PTPN6
	6041	RNASEL		861	RUNX1
	55435	AP1AR		10799	RPP40
	121643	FOXN4		5791	PTPRE
	9348	NDST3		26191	PTPN22
	112858	TP53RK		10148	EBI3
	84057	MND1		122618	PLD4
	27329	ANGPTL3		7409	VAV1
	134	ADORA1		2202	EFEMP1
	56895	AGPAT4		5778	PTPN7
	57604	TRMT9B		5698	PSMB9
	79734	KCTD17		7099	TLR4
	63898	SH2D4A		1116	CHI3L1
	5145	PDE6A		23533	PIK3R5
	5806	PTX3		84807	NFKBID
	355	FAS		64926	RASAL3
	8900	CCNA1		1234	CCR5
	5314	PKHD1		4057	LTF
	51654	CDK5RAP1		5724	PTAFR
	5753	PTK6		7136	TNNI2
	9636	ISG15		1268	CNR1
	257240	C12orf50		7378	UPP1
	347527	C12orf50		10826	FAXDC2
	3976	LIF		9535	GMFG
	5468	PPARG		51316	PLAC8
	9148	NEURL1		11184	MAP4K1
	26289	AK5		162417	C12orf50
	64919	BCL11B		5329	PLAUR
	26471	NUPR1		10468	FST
	3547	IGSF1		112885	PHF21B
	3084	NRG1		375298	C12orf50
	916	CD3E		51327	AHSP
	2070	EYA4		5588	PRKCQ
	11081	KERA		340267	C12orf50
	1644	DDC		29974	A1CF
	462	SERPINC1		2125	EVPL
	2099	ESR1		7349	UCN
	3702	ITK		611	OPN1SW
	27306	HPGDS		1608	DGKG
	65975	STK33		8200	GDF5
	2898	GRIK2		8528	DDO
	5080	PAX6
	374403	C12orf50
	196446	C12orf50
	915	CD3D
	283417	C12orf50
	54898	ELOVL2
	9333	TGM5
	56832	IFNK
	79977	GRHL2
	6352	CCL5
	2861	GPR37
	79625	NDNF
	3269	HRH1
	2645	GCK
GO:0044710			GO:0044710
single-organismmetabolicprocess			single-organismmetabolicprocess
	111	ADCY5		53405	CLIC5
	178	AGL		3098	HK1
	9791	PTDSS1		3791	KDR
	4705	NDUFA10		6721	SREBF2
	27347	STK39		7422	VEGFA
	5976	UPF1		5230	PGK1
	8659	ALDH4A1		8525	DGKZ
	1843	DUSP1		3939	LDHA
	23328	SASH1		1508	CTSB
	7048	TGFBR2		152926	PPM1K
	10298	PAK4		5211	PFKL
	6185	RPN2		51363	CHST15
	7410	VAV2		3163	HMOX2
	153	ADRB1		664	BNIP3
	54704	PDP1		54704	PDP1
	5052	PRDX1		1287	COL4A5
	79602	ADIPOR2		19	ABCA1
	5140	PDE3B		2149	F2R
	2997	GYS1		9238	TBRG4
	51629	SLC25A39		91445	RNF185
	4668	NAGA		23028	KDM1A
	3949	LDLR		157	GRK3
	5476	CTSA		7040	TGFB1
	2235	FECH		148	ADRA1A
	51295	ECSIT		156	GRK2
	6948	TCN2		347734	C12orf50
	54541	DDIT4		5208	PFKFB2
	7920	ABHD16A		11343	MGLL
	7466	WFS1		6793	STK10
	5224	PGAM2		55068	ENOX1
	10818	FRS2		154141	MBOAT1
	26227	PHGDH		4363	ABCC1
	10961	ERP29		1436	CSF1R
	4047	LSS		54541	DDIT4
	7936	NELFE		56894	AGPAT3
	219743	C12orf50		972	CD74
	5333	PLCD1		28976	ACAD9
	55858	TMEM165		55697	VAC14
	5599	MAPK8		4833	NME4
	10295	BCKDK		4047	LSS
	30	ACAA1		2157	F8
	4597	MVD		5333	PLCD1
	3992	FADS1		4067	LYN
	10038	PARP2		5771	PTPN2
	57407	NMRAL1		5745	PTH1R
	4126	MANBA		55788	LMBRD1
	1647	GADD45A		64714	PDIA2
	26229	B3GAT3		1632	ECI1
	27440	HDHD5		2760	GM2A
	161247	C12orf50		84875	PARP10
	26580	BSCL2		3638	INSIG1
	57176	VARS2		2878	GPX3
	80025	PANK2		6713	SQLE
	2629	GBA		1288	COL4A6
	3486	IGFBP3		5610	EIF2AK2
	285203	C12orf50		54806	AHI1
	55258	THNSL2		57103	TIGAR
	93	ACVR2B		9200	HACD1
	56983	POGLUT1		6513	SLC2A1
	23600	AMACR		5795	PTPRJ
	1806	DPYD		57107	PDSS2
	4598	MVK		1536	CYBB
	1295	COL8A1		3635	INPP5D
	7538	ZFP36		7133	TNFRSF1B
	84439	HHIPL1		326625	C12orf50
	1798	DPAGT1		1520	CTSS
	4948	OCA2		212	ALAS2
	9619	ABCG1		33	ACADL
	419	ART3		10062	NR1H3
	9896	FIG4		1439	CSF2RB
	9368	SLC9A3R1		5205	ATP8B1
	6649	SOD3		7444	VRK2
	25996	REXO2		5209	PFKFB3
	3623	INHA		1723	DHODH
	9942	XYLB		3162	HMOX1
	11221	DUSP10		3988	LIPA
	686	BTD		4017	LOXL2
	4907	NT5E		79644	SRD5A3
	199857	C12orf50		6358	CCL14
	127281	PRXL2B		79675	FASTKD1
	8514	KCNAB2		261729	C12orf50
	27329	ANGPTL3		3689	ITGB2
	134	ADORA1		57118	CAMK1D
	56895	AGPAT4		5696	PSMB8
	57604	TRMT9B		2268	FGR
	5145	PDE6A		117	ADCYAP1R1
	355	FAS		2244	FGB
	5314	PKHD1		391059	C12orf50
	347527	C12orf50		147	ADRA1B
	3976	LIF		2185	PTK2B
	5468	PPARG		958	CD40
	26289	AK5		240	ALOX5
	64919	BCL11B		5777	PTPN6
	3084	NRG1		26191	PTPN22
	1300	COL10A1		122618	PLD4
	1644	DDC		7409	VAV1
	27306	HPGDS		5698	PSMB9
	2898	GRIK2		7099	TLR4
	374403	C12orf50		1116	CHI3L1
	283417	C12orf50		23533	PIK3R5
	54898	ELOVL2		64926	RASAL3
	6352	CCL5		1234	CCR5
	2861	GPR37		5724	PTAFR
	3269	HRH1		1268	CNR1
	2645	GCK		7378	UPP1
				10826	FAXDC2
				11184	MAP4K1
				162417	C12orf50
				5329	PLAUR
				3557	IL1RN
				56729	RETN
				7349	UCN
				611	OPN1SW
				1608	DGKG
				8200	GDF5
				8528	DDO
				3291	HSD11B2
Response to Stress
GO:0006950			GO:0006950
responsetostress			responsetostress
	10628	TXNIP		7178	TPT1
	116138	KLHDC3		1981	EIF4G1
	8994	LIMD1		6721	SREBF2
	4000	LMNA		7422	VEGFA
	6749	SSRP1		8525	DGKZ
	27347	STK39		3939	LDHA
	5976	UPF1		1508	CTSB
	1843	DUSP1		3163	HMOX2
	23328	SASH1		664	BNIP3
	7048	TGFBR2		23378	RRP8
	10370	CITED2		131566	DCBLD2
	7410	VAV2		19	ABCA1
	153	ADRB1		2149	F2R
	5052	PRDX1		91445	RNF185
	79602	ADIPOR2		23028	KDM1A
	5422	POLA1		26509	MYOF
	5905	RANGAP1		7040	TGFB1
	23097	CDK19		558	AXL
	3949	LDLR		3700	ITIH4
	51295	ECSIT		11343	MGLL
	3700	ITIH4		1436	CSF1R
	23225	NUP210		54541	DDIT4
	54541	DDIT4		972	CD74
	79109	MAPKAP1		306	ANXA3
	9960	USP3		10892	MALT1
	9114	ATP6V0D1		2157	F8
	7466	WFS1		4067	LYN
	25793	FBXO7		5771	PTPN2
	10961	ERP29		9557	CHD1L
	2353	FOS		714	C1QC
	252983	C12orf50		26156	RSL1D1
	5599	MAPK8		64714	PDIA2
	55215	FANCI		27242	TNFRSF21
	3992	FADS1		3638	INSIG1
	10038	PARP2		2878	GPX3
	1647	GADD45A		5610	EIF2AK2
	81844	TRIM56		1017	CDK2
	2629	GBA		23767	FLRT3
	10404	CPQ		57103	TIGAR
	84335	AKT1S1		6513	SLC2A1
	4815	NINJ2		715	C1R
	710	SERPING1		1536	CYBB
	4598	MVK		8575	PRKRA
	7538	ZFP36		7133	TNFRSF1B
	4599	MX1		23406	COTL1
	2537	IFI6		1520	CTSS
	58189	WFDC1		212	ALAS2
	27343	POLL		1435	CSF1
	116028	RMI2		3570	IL6R
	6649	SOD3		55571	CNOT11
	23586	DDX58		4360	MRC1
	641	BLM		6614	SIGLEC1
	11221	DUSP10		10062	NR1H3
	130340	AP1S3		81622	UNC93B1
	4907	NT5E		7444	VRK2
	80237	ELL3		30845	EHD3
	6041	RNASEL		23705	CADM1
	84057	MND1		1723	DHODH
	134	ADORA1		3162	HMOX1
	5179	PENK		3988	LIPA
	10758	TRAF3IP2		4017	LOXL2
	5806	PTX3		2162	F13A1
	355	FAS		6358	CCL14
	5753	PTK6		7351	UCP2
	10964	IFI44L		51129	ANGPTL4
	9636	ISG15		7187	TRAF3
	5468	PPARG		11151	CORO1A
	91543	RSAD2		3689	ITGB2
	26471	NUPR1		712	C1QA
	1690	COCH		1794	DOCK2
	3084	NRG1		5788	PTPRC
	2070	EYA4		57118	CAMK1D
	925	CD8A		5696	PSMB8
	462	SERPINC1		929	CD14
	2099	ESR1		2268	FGR
	3702	ITK		117	ADCYAP1R1
	2898	GRIK2		2244	FGB
	5080	PAX6		57085	AGTRAP
	56832	IFNK		83706	FERMT3
	671	BPI		2185	PTK2B
	6352	CCL5		9051	PSTPIP1
	2861	GPR37		2350	FOLR2
	114836	SLAMF6		958	CD40
	2792	GNGT1		240	ALOX5
	79625	NDNF		4615	MYD88
	3269	HRH1		29760	BLNK
				5777	PTPN6
				26191	PTPN22
				118788	PIK3AP1
				1524	CX3CR1
				79054	TRPM8
				7409	VAV1
				7226	TRPM2
				3747	KCNC2
				7305	TYROBP
				3683	ITGAL
				10107	TRIM10
				5698	PSMB9
				7099	TLR4
				1116	CHI3L1
				23533	PIK3R5
				10894	LYVE1
				84807	NFKBID
				10964	IFI44L
				1234	CCR5
				4057	LTF
				5724	PTAFR
				2769	GNA15
				8993	PGLYRP1
				1268	CNR1
				7378	UPP1
				51316	PLAC8
				11184	MAP4K1
				6335	SCN9A
				5329	PLAUR
				9034	CCRL2
				3310	HSPA6
				5588	PRKCQ
				57823	SLAMF7
				3856	KRT8
				7349	UCN
				1608	DGKG
				342510	C12orf50
				3291	HSD11B2
				3934	LCN2
Cell Cycle Activity
GO:0000278			GO:0000278
mitoticcellcycle			mitoticcellcycle
	4000	LMNA		7040	TGFB1
	1843	DUSP1		83852	SETDB2
	5422	POLA1		1017	CDK2
	124997	WDR81		22822	PHLDA1
	23225	NUP210		55571	CNOT11
	9960	USP3		5696	PSMB8
	25793	FBXO7		5777	PTPN6
	64793	CEP85		5698	PSMB9
	55215	FANCI
	1647	GADD45A
	25847	ANAPC13
	9368	SLC9A3R1
	641	BLM
	8900	CCNA1
	5080	PAX6
GO:0022402			GO:0022402
cellcycleprocess			cellcycleprocess
	116138	KLHDC3		23378	RRP8
	4000	LMNA		9238	TBRG4
	5976	UPF1		7040	TGFB1
	1843	DUSP1		83852	SETDB2
	5422	POLA1		1017	CDK2
	5905	RANGAP1		22822	PHLDA1
	124997	WDR81		55571	CNOT11
	23225	NUP210		79682	CENPU
	26227	PHGDH		5788	PTPRC
	25793	FBXO7		5696	PSMB8
	252983	C12orf50		5777	PTPN6
	64793	CEP85		5698	PSMB9
	55215	FANCI
	1647	GADD45A
	11186	RASSF1
	25847	ANAPC13
	641	BLM
	3623	INHA
	84057	MND1
	8900	CCNA1
	5314	PKHD1
	3976	LIF
	5080	PAX6
GO:1903047			GO:1903047
mitoticcellcycleprocess			mitoticcellcycleprocess
	4000	LMNA		7040	TGFB1
	1843	DUSP1		83852	SETDB2
	5422	POLA1		1017	CDK2
	124997	WDR81		22822	PHLDA1
	23225	NUP210		55571	CNOT11
	25793	FBXO7		5696	PSMB8
	64793	CEP85		5777	PTPN6
	55215	FANCI		5698	PSMB9
	1647	GADD45A
	25847	ANAPC13
	641	BLM
	8900	CCNA1
	5080	PAX6
