# Supplementary material for: Developmental programming: adverse sexually dimorphic transcriptional programming of gestational testosterone excess in cardiac left ventricle of fetal sheep
Source: Sci Rep. 2023 Feb 15;13:2682. doi: 10.1038/s41598-023-29212-9 (PMC9932081; doi:10.1038/s41598-023-29212-9)
Supplement: Supplementary file 15 — Supplementary Table S8. [file 41598_2023_29212_MOESM15_ESM.xlsx]

## Sheet: lnc
	baseMean	log2FoldChange	lfcSE	stat	pvalue	padj
LOC114112870	502.866	1.36057	0.428078	3.17831	0.00148136	0.999003
LOC114111489	8.15766	1.97483	0.679706	2.90541	0.00366769	0.999003
LOC105606855	10.2571	1.64155	0.579153	2.8344	0.00459113	0.999003
LOC101112291	178.21	-1.72496	0.616298	-2.79891	0.00512751	0.999003
LOC114115312	79.8241	1.19962	0.428752	2.79794	0.00514301	0.999003
LOC101110918	98.491	0.861438	0.315144	2.73348	0.00626693	0.999003
LOC114110099	5.83537	1.83404	0.680951	2.69335	0.00707378	0.999003
LOC114117254	7.21203	-1.80873	0.680888	-2.65643	0.00789729	0.999003
LOC105616153	12.5151	1.54755	0.582839	2.65519	0.00792633	0.999003
LOC114109082	353.77	0.839123	0.322108	2.6051	0.00918476	0.999003
LOC105611302	215.351	1.5411	0.608759	2.53154	0.0113563	0.999003
LOC114111328	8.77543	1.40826	0.556657	2.52986	0.0114109	0.999003
LOC114110277	21.0209	1.21592	0.486523	2.49921	0.0124471	0.999003
LOC106990346	5.77664	-1.41928	0.572197	-2.4804	0.0131234	0.999003
LOC114109443	15.769	1.86445	0.753187	2.47542	0.0133081	0.999003
LOC114116367	28.7836	1.59066	0.649914	2.44749	0.0143856	0.999003
LOC114112959	1.42444	-2.6996	1.10501	-2.44305	0.0145637	0.999003
LOC105603399	1.13506	-2.95951	1.2128	-2.44023	0.0146778	0.999003
LOC114114611	1.76546	-2.69226	1.11363	-2.41755	0.0156253	0.999003
LOC105603415	16.469	-1.00125	0.415753	-2.40827	0.0160284	0.999003
LOC114113995	2.14567	4.79696	2.00075	2.39758	0.0165039	0.999003
LOC114112974	8763.08	1.81727	0.761596	2.38613	0.0170267	0.999003
LOC101116687	353.313	0.783871	0.335142	2.33892	0.0193397	0.999003
LOC114111172	3.19652	-1.76186	0.764209	-2.30547	0.0211404	0.999003
LOC105616444	144.076	0.838672	0.371604	2.25689	0.0240147	0.999003
LOC105603181	7.28264	-1.38905	0.616119	-2.25451	0.0241639	0.999003
LOC114114982	3.84631	2.28318	1.01305	2.25378	0.0242102	0.999003
LOC114117292	3.32945	2.23952	1.01324	2.21027	0.0270866	0.999003
LOC114114089	9.12333	1.74128	0.795216	2.18969	0.0285464	0.999003
GTL2	29.5277	-1.11624	0.515459	-2.16552	0.030348	0.999003
LOC105602696	6.67447	1.90104	0.881753	2.15598	0.0310852	0.999003
LOC114115564	6.93311	-1.2114	0.564379	-2.14642	0.0318395	0.999003
LOC114116900	1.24136	-2.48037	1.15882	-2.14043	0.0323201	0.999003
LOC114118094	1.92936	-2.20295	1.05713	-2.0839	0.0371696	0.999003
LOC114110615	5.15053	-1.96724	0.949054	-2.07285	0.0381865	0.999003
LOC114114565	3.3601	-1.552	0.749083	-2.07187	0.0382779	0.999003
LOC114115595	2.10772	-2.18482	1.05559	-2.06977	0.0384736	0.999003
LOC114117590	12.2084	1.38277	0.67022	2.06316	0.0390972	0.999003
LOC114111456	2.09352	-1.98962	0.966305	-2.059	0.0394943	0.999003
LOC105603395	1.96555	-2.08005	1.01952	-2.04022	0.0413287	0.999003
LOC114116865	1.49553	-2.37237	1.16424	-2.03769	0.0415812	0.999003
LOC105613171	8.21625	-1.09612	0.539141	-2.03308	0.0420446	0.999003
LOC114116071	33.6254	-1.3473	0.668045	-2.01678	0.0437182	0.999003
LOC114109000	1.70075	-2.1401	1.06417	-2.01105	0.0443205	0.999003
LOC105605439	6.56186	1.6482	0.822122	2.00482	0.0449828	0.999003
LOC105608241	20.8579	-1.25816	0.627634	-2.0046	0.0450056	0.999003
LOC106991313	12.9008	-1.13058	0.573605	-1.971	0.0487234	0.999003
LOC114117229	0.934399	-2.44863	1.24375	-1.96874	0.0489832	0.999003
LOC105614788	2.19598	-1.76398	0.902682	-1.95415	0.0506836	0.999003
LOC114114510	5.52911	-1.32745	0.685668	-1.93599	0.052869	0.999003
LOC105606444	2.10095	1.99549	1.03137	1.9348	0.0530149	0.999003
LOC105613564	4.62999	1.1805	0.610617	1.93328	0.0532011	0.999003
LOC114109710	2.71126	-1.6104	0.837311	-1.9233	0.0544418	0.999003
LOC114114003	1.86818	-1.81382	0.954742	-1.8998	0.0574595	0.999003
LOC105604543	4.16531	-1.24362	0.660208	-1.88368	0.059608	0.999003
LOC114117256	1.27868	-2.08598	1.11064	-1.87818	0.060356	0.999003
LOC114113859	5.70676	-1.33916	0.715752	-1.87098	0.0613476	0.999003
LOC114110614	121.07	0.622895	0.333775	1.86621	0.0620117	0.999003
LOC105607217	3.12414	-1.6231	0.870069	-1.86549	0.0621129	0.999003
LOC105616575	10.5876	-1.04226	0.559175	-1.86393	0.0623321	0.999003
LOC105607667	6.65523	1.18193	0.634287	1.86339	0.062407	0.999003
LOC105603695	7.62819	1.03361	0.560089	1.84543	0.0649744	0.999003
LOC114108643	3.58831	-1.45633	0.79253	-1.83757	0.0661259	0.999003
LOC114113896	4.1942	-1.1947	0.66073	-1.80816	0.0705823	0.999003
LOC114118092	2.30272	-1.64071	0.914791	-1.79353	0.072888	0.999003
LOC114111513	16.9335	-1.01136	0.56492	-1.79027	0.0734109	0.999003
LOC114116336	1.02023	-2.26804	1.26696	-1.79015	0.0734306	0.999003
LOC114110571	2.27711	-1.74038	0.976097	-1.783	0.0745871	0.999003
LOC114110101	1.00476	2.29918	1.29222	1.77925	0.0751986	0.999003
LOC114110424	28.1651	-1.0911	0.614028	-1.77696	0.0755749	0.999003
LOC114115224	3.44071	-1.25369	0.709553	-1.76688	0.0772491	0.999003
LOC105603531	3.03556	1.57076	0.903737	1.73808	0.0821973	0.999003
LOC105605818	5.98021	-1.01903	0.58737	-1.73491	0.0827565	0.999003
LOC114118506	1.9102	-1.58987	0.918665	-1.73063	0.0835182	0.999003
LOC114116373	0.78166	-2.25932	1.30589	-1.73011	0.0836113	0.999003
LOC105604609	11.0962	0.903449	0.522414	1.72937	0.0837425	0.999003
LOC114114490	3.97654	-1.19441	0.691938	-1.72618	0.0843146	0.999003
LOC105602359	132.898	0.811003	0.47081	1.72257	0.084966	0.999003
LOC105616344	128.617	0.495941	0.294808	1.68225	0.0925199	0.999003
LOC106990841	5.59149	-1.0344	0.616064	-1.67905	0.0931427	0.999003
LOC114116375	7.86228	0.858462	0.51365	1.6713	0.0946632	0.999003
LOC105605528	1.06036	-2.24734	1.34642	-1.66912	0.0950945	0.999003
LOC114113616	84.7497	0.693836	0.416079	1.66756	0.0954039	0.999003
LOC114116092	0.770568	-2.42094	1.4535	-1.66559	0.0957949	0.999003
LOC114116624	20.5822	-0.947713	0.569172	-1.66507	0.0958982	0.999003
LOC114110403	2.35662	1.30781	0.787042	1.66168	0.0965777	0.999003
LOC105602262	1.4389	-2.08963	1.26463	-1.65236	0.0984606	0.999003
LOC114110041	62.9253	-0.924829	0.562213	-1.64498	0.0999739	0.999003
LOC105616526	11.776	-0.945753	0.576003	-1.64192	0.100606	0.999003
LOC105614683	1.81923	-1.70914	1.04224	-1.63987	0.101032	0.999003
LOC114116823	1.89525	-1.93241	1.17867	-1.63948	0.101113	0.999003
LOC114117988	1.77437	-1.82065	1.11056	-1.63941	0.101128	0.999003
LOC105604160	0.561867	-2.47626	1.51193	-1.63781	0.101461	0.999003
LOC105608340	1.65787	-1.85394	1.13817	-1.62887	0.10334	0.999003
LOC114109349	1.04553	-2.08789	1.28215	-1.62842	0.103435	0.999003
LOC105610832	1.27968	-1.82512	1.12101	-1.62809	0.103505	0.999003
LOC114116061	2.71661	-1.58544	0.979804	-1.61812	0.105637	0.999003
LOC114116185	2.71661	-1.58544	0.979804	-1.61812	0.105637	0.999003
LOC114113796	1.87332	-1.5331	0.948741	-1.61594	0.106108	0.999003
LOC114117857	1.91205	-1.62754	1.0091	-1.61286	0.106776	0.999003
LOC105605187	0.728769	-2.19534	1.36227	-1.61153	0.107064	0.999003
LOC101102543	238.058	0.736724	0.457971	1.60867	0.107688	0.999003
LOC114117854	1.61633	-1.62998	1.01439	-1.60687	0.108084	0.999003
LOC114115274	0.599069	-2.6666	1.66041	-1.60599	0.108276	0.999003
LOC105616899	1.01375	2.21933	1.38329	1.60439	0.108628	0.999003
LOC105609898	5.36727	-1.15033	0.717303	-1.60368	0.108784	0.999003
LOC114118005	1.04625	-2.02315	1.26223	-1.60284	0.10897	0.999003
LOC105610620	1.21952	-2.04447	1.28111	-1.59585	0.110521	0.999003
LOC114113196	4.60993	-1.04317	0.655852	-1.59056	0.111708	0.999003
LOC105603919	15.2198	0.744933	0.468514	1.58999	0.111836	0.999003
LOC105612662	6.95139	-1.15393	0.726445	-1.58846	0.112182	0.999003
LOC114114830	23.2262	0.72545	0.456726	1.58837	0.112203	0.999003
LOC106990172	0.517204	-2.31488	1.46411	-1.58108	0.113859	0.999003
LOC105603376	0.517204	-2.31488	1.46411	-1.58108	0.113859	0.999003
LOC101103174	9.46623	-0.753513	0.476922	-1.57995	0.114118	0.999003
LOC105607546	83.6632	-0.619163	0.391922	-1.57981	0.11415	0.999003
LOC105607806	54.6861	0.708078	0.449292	1.57599	0.115029	0.999003
LOC105615677	16.0491	-0.840702	0.533949	-1.5745	0.115372	0.999003
LOC105603471	16.4353	-0.595956	0.379021	-1.57236	0.115868	0.999003
LOC114117333	10.3622	0.762683	0.485427	1.57116	0.116146	0.999003
LOC114114095	1.91037	1.413	0.904588	1.56204	0.118279	0.999003
LOC105607696	0.71814	-2.32848	1.4954	-1.5571	0.119447	0.999003
LOC105604676	150.5	0.626466	0.403135	1.55398	0.120188	0.999003
LOC105611576	0.998729	-2.08895	1.34953	-1.54791	0.121644	0.999003
LOC105611592	5.13623	-0.956126	0.618571	-1.5457	0.122177	0.999003
LOC114116360	17.974	-0.87305	0.564955	-1.54534	0.122263	0.999003
LOC114116877	0.824101	-2.43962	1.57901	-1.54503	0.122338	0.999003
LOC105609544	5860.92	0.623004	0.405379	1.53684	0.124332	0.999003
LOC114117549	2.90735	1.20385	0.785216	1.53314	0.125241	0.999003
LOC105606443	1.11383	-1.85259	1.20967	-1.53148	0.12565	0.999003
LOC114116841	1.37718	-1.81027	1.18313	-1.53007	0.126	0.999003
LOC114118435	1.2846	-1.82282	1.20015	-1.51882	0.128807	0.999003
LOC114110428	2.40783	-1.30672	0.864132	-1.51217	0.13049	0.999003
LOC105615470	0.586273	-2.48144	1.64397	-1.50942	0.131191	0.999003
LOC105608014	2.37038	-1.31603	0.872831	-1.50777	0.131614	0.999003
LOC114118455	1.08323	-1.83448	1.22028	-1.50332	0.132755	0.999003
LOC105608949	23.0821	0.568608	0.378767	1.50121	0.133302	0.999003
LOC114115326	6.5194	-0.789308	0.528106	-1.4946	0.135018	0.999003
LOC106990852	1.14115	1.73725	1.16426	1.49216	0.135658	0.999003
LOC114113182	15.3414	-0.879097	0.592305	-1.4842	0.137757	0.999003
LOC114113237	0.493915	2.57309	1.73374	1.48412	0.137776	0.999003
LOC114112817	1.15126	-1.86734	1.25925	-1.48291	0.138099	0.999003
LOC114116866	1.40297	-1.56274	1.0561	-1.47972	0.138948	0.999003
LOC105612334	0.639888	2.07089	1.39996	1.47924	0.139075	0.999003
LOC114116476	3.36372	-1.6616	1.12458	-1.47752	0.139536	0.999003
LOC105606974	3.43982	-1.2538	0.850436	-1.4743	0.140401	0.999003
LOC106991772	7.9656	-0.791857	0.539023	-1.46906	0.141817	0.999003
LOC114111530	1.00042	1.88332	1.28715	1.46317	0.14342	0.999003
LOC105606356	0.634429	-2.06799	1.41541	-1.46105	0.144002	0.999003
LOC114112674	0.587354	2.22811	1.52519	1.46087	0.144051	0.999003
LOC105609379	1.08031	1.72415	1.18038	1.46068	0.144104	0.999003
LOC105603828	52.4592	-0.547082	0.376093	-1.45464	0.145768	0.999003
LOC114116169	2.14349	-1.39864	0.961808	-1.45417	0.145898	0.999003
LOC114110628	12.1016	1.01546	0.698983	1.45277	0.146289	0.999003
LOC105611101	2.51512	-1.27829	0.879993	-1.45261	0.146331	0.999003
LOC114110606	2.09199	-1.28608	0.89014	-1.44481	0.148512	0.999003
LOC114111295	6.46131	2.79124	1.93344	1.44367	0.148832	0.999003
LOC101102683	67.6708	-0.825523	0.575463	-1.43454	0.151419	0.999003
LOC105608783	0.61728	-2.02674	1.41692	-1.43038	0.152608	0.999003
LOC105604230	0.851771	-1.84069	1.28714	-1.43007	0.152697	0.999003
LOC105615222	2.71628	-1.06576	0.745764	-1.42909	0.152979	0.999003
LOC105603426	13.9712	-0.576945	0.404997	-1.42456	0.154283	0.999003
LOC114114854	2.17716	-1.19671	0.840827	-1.42325	0.154662	0.999003
LOC114113685	0.52289	-2.37711	1.67062	-1.42289	0.154767	0.999003
LOC105608584	11.091	-0.794416	0.562181	-1.4131	0.157628	0.999003
LOC114116842	2.00673	1.26797	0.898362	1.41143	0.158119	0.999003
LOC105609232	1.69355	-1.30688	0.930249	-1.40487	0.160061	0.999003
LOC114109439	12.048	-0.745321	0.532439	-1.39982	0.161566	0.999003
LOC106990747	0.618802	-1.99046	1.42305	-1.39873	0.161894	0.999003
LOC114117981	6.80391	-0.94538	0.677513	-1.39537	0.162905	0.999003
LOC114113050	0.87663	-1.86749	1.33941	-1.39426	0.16324	0.999003
LOC114109433	2.272	-1.22037	0.875685	-1.39362	0.163433	0.999003
LOC105612199	13.506	0.631028	0.453525	1.39139	0.164108	0.999003
LOC114116445	0.48859	-2.33878	1.68144	-1.39094	0.164244	0.999003
LOC101120180	110.915	-0.381588	0.275165	-1.38676	0.165516	0.999003
LOC105607964	18.7088	-0.791875	0.571176	-1.38639	0.165627	0.999003
LOC114113590	0.750319	-2.02296	1.46224	-1.38347	0.166522	0.999003
LOC105605507	14.5909	-0.953483	0.693527	-1.37483	0.169184	0.999003
LOC101114216	1015.52	0.402002	0.292563	1.37407	0.16942	0.999003
LOC114117239	5.91318	0.888719	0.648673	1.37006	0.170669	0.999003
LOC114118755	3.44434	-1.2373	0.904177	-1.36843	0.171178	0.999003
LOC114116825	0.705581	-2.02357	1.47961	-1.36764	0.171426	0.999003
LOC114110116	0.860098	1.76053	1.29566	1.35879	0.174212	0.999003
LOC105612914	18.1902	0.649372	0.480443	1.35161	0.1765	0.999003
LOC114118000	1.58592	-1.45187	1.08096	-1.34313	0.17923	0.999003
LOC105603109	1.40162	1.35283	1.01266	1.33592	0.181575	0.999003
LOC114117558	0.963298	-1.54593	1.15927	-1.33354	0.182354	0.999003
LOC114113040	1.41033	-1.67902	1.26046	-1.33207	0.182838	0.999003
LOC105605573	30.7118	-0.604976	0.454671	-1.33058	0.183327	0.999003
LOC106990546	2.18759	-1.0746	0.808503	-1.32912	0.183808	0.999003
LOC105608122	4.06663	1.04322	0.787367	1.32495	0.185189	0.999003
LOC114113223	0.462631	-2.25233	1.70099	-1.32412	0.185462	0.999003
LOC114115702	0.836271	-1.76618	1.33466	-1.32332	0.185729	0.999003
LOC105603666	7.10959	-0.896892	0.678338	-1.32219	0.186105	0.999003
LOC114118756	37.548	0.538655	0.407705	1.32119	0.186438	0.999003
LOC114112786	2.83264	1.05057	0.795825	1.3201	0.1868	0.999003
LOC114114598	0.585528	2.18609	1.6582	1.31835	0.187385	0.999003
LOC105607019	0.969675	1.60584	1.22029	1.31594	0.188193	0.999003
LOC105603679	2.26313	-1.21667	0.924848	-1.31554	0.18833	0.999003
LOC105605423	1.22356	1.63975	1.24672	1.31525	0.188427	0.999003
LOC105605611	3.29772	-1.03634	0.788089	-1.31501	0.188507	0.999003
LOC114113688	2.05837	1.26404	0.96638	1.30801	0.190868	0.999003
LOC114113924	1.29413	-1.52155	1.16665	-1.3042	0.192165	0.999003
LOC114114998	1.13444	-1.61353	1.23784	-1.30351	0.192402	0.999003
LOC114111196	1.64515	1.24999	0.959207	1.30315	0.192522	0.999003
LOC114110456	2.97352	-0.984254	0.755927	-1.30205	0.1929	0.999003
LOC105602473	2.08955	1.12242	0.862454	1.30142	0.193113	0.999003
LOC105604300	7.50735	-1.10574	0.84987	-1.30107	0.193236	0.999003
LOC114109536	0.940058	-1.66086	1.27826	-1.29931	0.193837	0.999003
LOC114110046	3.8348	-0.982577	0.757229	-1.2976	0.194426	0.999003
LOC114117845	1.20105	-1.53316	1.18171	-1.29741	0.19449	0.999003
LOC105605499	3.75765	-1.19059	0.923463	-1.28926	0.197306	0.999003
LOC114113048	1.20137	-1.61748	1.25674	-1.28705	0.198078	0.999003
LOC114115627	1.10273	-1.70265	1.3232	-1.28676	0.198177	0.999003
LOC105611978	1.41532	-1.39996	1.08839	-1.28627	0.19835	0.999003
LOC114118039	3.60581	-0.955539	0.745029	-1.28255	0.199649	0.999003
LOC114118468	143.966	-0.495429	0.386756	-1.28099	0.200199	0.999003
LOC114113972	1.53313	1.26316	0.987736	1.27884	0.200953	0.999003
LOC105604103	4.53552	-0.788002	0.618356	-1.27435	0.20254	0.999003
LOC106990963	18.0864	-0.784684	0.615983	-1.27387	0.202709	0.999003
LOC105612097	8.08699	-1.20694	0.948172	-1.27291	0.20305	0.999003
LOC105616528	1.67639	1.44738	1.14584	1.26316	0.206532	0.999003
LOC114112899	1.15739	-1.43585	1.14076	-1.25867	0.208148	0.999003
LOC105606932	1.00852	1.67594	1.33435	1.256	0.209117	0.999003
LOC114115647	0.575443	-1.82663	1.45518	-1.25527	0.209382	0.999003
LOC105609854	2.61276	-0.996121	0.795913	-1.25155	0.210736	0.999003
LOC114116603	0.747076	-1.70666	1.36804	-1.24752	0.212208	0.999003
LOC105609191	1.04248	1.70135	1.36431	1.24704	0.212383	0.999003
LOC105604113	2.97485	0.882417	0.708191	1.24602	0.212759	0.999003
LOC106990384	1.38498	-1.64835	1.32309	-1.24583	0.212827	0.999003
LOC105608205	21.2646	0.7395	0.593661	1.24566	0.212889	0.999003
LOC114114068	3.38078	-0.933358	0.751056	-1.24273	0.213968	0.999003
LOC114112907	2.78004	0.974672	0.785122	1.24143	0.214448	0.999003
LOC114117565	0.761142	-1.85571	1.49868	-1.23823	0.215629	0.999003
LOC105608413	3.6689	1.15064	0.930864	1.2361	0.216421	0.999003
LOC114114138	22.6775	0.56542	0.458162	1.23411	0.217163	0.999003
LOC114109440	0.453287	2.0284	1.64601	1.23232	0.21783	0.999003
LOC106991047	7.47405	0.652461	0.530493	1.22992	0.218729	0.999003
LOC114111048	1.46657	-1.6015	1.30655	-1.22575	0.220294	0.999003
LOC101112520	70.4869	0.427114	0.3487	1.22487	0.220623	0.999003
LOC114109664	1.2817	-1.45559	1.19049	-1.22268	0.221449	0.999003
LOC114113958	1.99611	-1.06483	0.871265	-1.22217	0.221644	0.999003
LOC114116894	0.841615	1.97809	1.62256	1.21912	0.222799	0.999003
LOC105610932	0.619841	-1.91986	1.57604	-1.21815	0.223165	0.999003
LOC114116957	920.105	0.434579	0.356869	1.21776	0.223316	0.999003
LOC114116966	0.494272	2.12134	1.74653	1.2146	0.224518	0.999003
LOC114108991	174.909	0.444209	0.366	1.21369	0.224867	0.999003
LOC114111298	0.516203	-2.28877	1.88653	-1.21322	0.225046	0.999003
LOC114118036	5.21156	-0.839515	0.692748	-1.21186	0.225565	0.999003
LOC105606871	0.932201	-1.49504	1.23755	-1.20807	0.227019	0.999003
LOC105603743	1518.13	0.444164	0.36785	1.20746	0.227254	0.999003
LOC114111160	2.27967	-1.21841	1.00954	-1.2069	0.227472	0.999003
LOC105604916	1.32881	-1.35324	1.12441	-1.20351	0.228777	0.999003
LOC106991659	22.6032	-0.459543	0.382272	-1.20214	0.22931	0.999003
LOC114112439	1.67898	-1.39442	1.16335	-1.19863	0.230671	0.999003
LOC114111075	1.2608	1.26476	1.05705	1.1965	0.2315	0.999003
LOC105609509	4419.96	1.17342	0.982325	1.19454	0.232268	0.999003
LOC105602189	0.780242	-1.65445	1.38689	-1.19292	0.2329	0.999003
LOC114116879	2.58513	-0.962945	0.808593	-1.19089	0.233697	0.999003
LOC105611784	3.66631	-0.846509	0.711604	-1.18958	0.234212	0.999003
LOC105613298	1.02961	-1.60023	1.3488	-1.18641	0.23546	0.999003
LOC114110815	2.81133	-0.9287	0.783392	-1.18549	0.235825	0.999003
LOC114117640	0.806107	1.87307	1.58059	1.18505	0.235998	0.999003
LOC105605744	0.702662	-1.65337	1.39588	-1.18446	0.236229	0.999003
LOC114112987	6.52013	-1.0409	0.879092	-1.18406	0.236388	0.999003
LOC105606267	0.414513	-2.0699	1.74908	-1.18342	0.236641	0.999003
LOC105608331	1.929	-1.09503	0.92613	-1.18237	0.237058	0.999003
LOC105604994	2.56562	0.888373	0.75154	1.18207	0.237178	0.999003
LOC114116349	2.63577	-0.925204	0.784401	-1.1795	0.238198	0.999003
LOC105601982	0.747225	-1.64661	1.39687	-1.17879	0.238483	0.999003
LOC105604743	0.544974	-1.82816	1.55533	-1.17541	0.239829	0.999003
LOC105604950	19.1118	0.521275	0.445187	1.17091	0.241633	0.999003
LOC114113974	3.62345	0.801066	0.686392	1.16707	0.243183	0.999003
LOC106991580	3.92844	-0.736072	0.632474	-1.1638	0.244506	0.999003
LOC114117766	0.73117	-1.73875	1.49477	-1.16322	0.24474	0.999003
LOC105606461	3.59543	0.775345	0.667853	1.16095	0.245662	0.999003
LOC105609312	2.99715	-0.913498	0.78819	-1.15898	0.246464	0.999003
LOC114116436	0.482323	-2.1922	1.89978	-1.15392	0.248532	0.999003
LOC105615501	3.28179	-0.789966	0.68652	-1.15068	0.249863	0.999003
LOC105614875	1.24096	-1.27156	1.10516	-1.15056	0.249913	0.999003
LOC106990360	0.542237	-1.78096	1.55109	-1.1482	0.250886	0.999003
LOC114113967	15.4682	0.500463	0.436217	1.14728	0.251266	0.999003
LOC114113853	0.537562	1.86755	1.63413	1.14284	0.253105	0.999003
LOC105605336	7.53229	-0.836358	0.732141	-1.14235	0.25331	0.999003
LOC105612127	1.44284	-1.26252	1.10601	-1.14151	0.253658	0.999003
LOC114117264	1.28964	-1.4355	1.26443	-1.13529	0.256252	0.999003
LOC114114529	0.694476	-1.58611	1.39993	-1.13299	0.257218	0.999003
LOC114110438	3.97781	-0.884136	0.781785	-1.13092	0.258089	0.999003
LOC105607690	1.04575	1.44887	1.28142	1.13068	0.258189	0.999003
LOC114113252	0.389519	-2.02287	1.79359	-1.12783	0.259391	0.999003
LOC105611303	1.12013	-1.23718	1.09921	-1.12552	0.26037	0.999003
LOC105605487	3.28067	-1.00839	0.89888	-1.12183	0.261936	0.999003
LOC114110618	0.570942	-1.7744	1.58207	-1.12157	0.262045	0.999003
LOC114112643	0.470498	1.82636	1.62972	1.12065	0.262435	0.999003
LOC114116108	19.2	-0.409872	0.366062	-1.11968	0.262851	0.999003
LOC105603050	2.55105	0.989162	0.884903	1.11782	0.263644	0.999003
LOC114114563	1.41051	1.11	0.995733	1.11476	0.264953	0.999003
LOC114117828	0.603276	-1.66351	1.49555	-1.11231	0.266005	0.999003
LOC105605940	1.94205	-1.06492	0.957536	-1.11215	0.266074	0.999003
LOC105614707	78.9589	0.423928	0.381287	1.11184	0.266209	0.999003
LOC105605095	0.394543	-1.97603	1.77802	-1.11137	0.266411	0.999003
LOC105615606	0.724686	1.70007	1.52972	1.11136	0.266414	0.999003
LOC105603282	0.570961	1.92931	1.73886	1.10953	0.267203	0.999003
LOC105608433	0.60003	1.64553	1.48854	1.10546	0.268959	0.999003
LOC105610279	5.72489	0.602735	0.546194	1.10352	0.269802	0.999003
LOC105610097	0.612969	-1.64311	1.48899	-1.10351	0.269807	0.999003
LOC114111487	0.793346	1.5394	1.39505	1.10348	0.26982	0.999003
LOC106991350	1.01138	-1.30899	1.18773	-1.10209	0.270422	0.999003
LOC105616164	6.05815	0.629302	0.572183	1.09983	0.271408	0.999003
LOC114114052	3.08247	-0.785255	0.715278	-1.09783	0.272278	0.999003
LOC105608691	1.56907	-1.03902	0.954015	-1.0891	0.276111	0.999003
LOC114117962	1.32149	-1.28129	1.17999	-1.08585	0.277546	0.999003
LOC114117999	1.28346	-1.28823	1.18658	-1.08567	0.277626	0.999003
LOC114118742	3.4757	-0.723741	0.669628	-1.08081	0.279782	0.999003
LOC114109065	0.576592	-1.77048	1.63928	-1.08004	0.280126	0.999003
LOC105602850	2.41695	-1.01981	0.946985	-1.07691	0.281522	0.999003
LOC105610624	0.870325	-1.45494	1.35289	-1.07543	0.282182	0.999003
LOC105608879	0.867438	-1.35955	1.26426	-1.07537	0.282207	0.999003
LOC105604773	0.429485	1.81507	1.68845	1.07499	0.282381	0.999003
LOC114110984	16.2111	0.399769	0.372698	1.07264	0.283435	0.999003
LOC114110142	0.390788	-1.95507	1.82823	-1.06938	0.284899	0.999003
LOC105603132	6.97291	0.701871	0.657991	1.06669	0.286113	0.999003
LOC114113122	1.33234	-1.24348	1.16671	-1.0658	0.286515	0.999003
LOC114112165	1.28927	1.24191	1.16989	1.06156	0.288435	0.999003
LOC101120681	2.51822	-0.901359	0.849904	-1.06054	0.288898	0.999003
LOC105602949	16.4118	0.454237	0.429409	1.05782	0.290138	0.999003
LOC105609820	0.556117	1.82891	1.72951	1.05747	0.290295	0.999003
LOC105605233	0.557808	-1.55917	1.47506	-1.05702	0.290504	0.999003
LOC101104051	7.31987	-0.48894	0.463796	-1.05421	0.291786	0.999003
LOC114110480	10.5579	-0.696977	0.661931	-1.05294	0.292366	0.999003
LOC114115339	0.654695	-1.50709	1.43329	-1.05149	0.293035	0.999003
LOC105603761	0.987258	-1.27773	1.21634	-1.05047	0.293501	0.999003
LOC114110835	1.35701	1.23557	1.17773	1.04911	0.294126	0.999003
LOC105606473	0.508035	1.71214	1.63701	1.04589	0.29561	0.999003
LOC114113608	0.850286	-1.44006	1.37734	-1.04554	0.295774	0.999003
LOC114109434	0.376289	-1.90093	1.81951	-1.04475	0.29614	0.999003
LOC114115317	0.487919	-1.68179	1.60984	-1.0447	0.296163	0.999003
SEC61G	1.93241	-1.14242	1.09388	-1.04437	0.296314	0.999003
LOC114110467	10.4703	-0.715961	0.685993	-1.04368	0.296631	0.999003
LOC114117296	1.15892	1.18369	1.13543	1.04251	0.297177	0.999003
LOC105605319	0.488955	-1.67416	1.6082	-1.04102	0.297867	0.999003
LOC114114048	16.4787	-0.466008	0.44769	-1.04092	0.297914	0.999003
LOC114116449	1.23732	1.34691	1.29892	1.03694	0.299762	0.999003
LOC114114502	0.70072	-1.46487	1.41297	-1.03673	0.299861	0.999003
LOC114114967	0.395507	-2.0209	1.96088	-1.03061	0.302723	0.999003
LOC114113624	1.32571	1.10583	1.07732	1.02646	0.304676	0.999003
LOC105611091	1.08076	-1.19633	1.16556	-1.02639	0.304705	0.999003
LOC105602948	12.9206	-0.656612	0.640751	-1.02475	0.305479	0.999003
LOC105605503	0.73804	1.44856	1.41379	1.02459	0.305556	0.999003
LOC114115355	0.904411	-1.50203	1.47027	-1.0216	0.306969	0.999003
LOC114117604	0.963153	-1.25718	1.23084	-1.0214	0.307066	0.999003
LOC105602669	0.855727	-1.29036	1.26406	-1.0208	0.307348	0.999003
LOC114114096	0.500384	-1.56221	1.53238	-1.01947	0.30798	0.999003
LOC114116443	0.55991	-1.70166	1.67199	-1.01775	0.308797	0.999003
LOC105603377	0.540225	-1.59884	1.57472	-1.01532	0.309954	0.999003
LOC105611251	0.362896	-1.85905	1.83102	-1.01531	0.309959	0.999003
LOC114109617	1.2818	1.13058	1.11869	1.01063	0.312192	0.999003
LOC105610529	3.10771	-0.738442	0.73149	-1.0095	0.312733	0.999003
LOC105609538	0.941551	1.2626	1.25093	1.00933	0.312817	0.999003
LOC114114564	1.30436	1.1759	1.16522	1.00917	0.312895	0.999003
LOC114116119	0.708541	-1.42794	1.41568	-1.00866	0.313137	0.999003
LOC114109713	1.96576	-1.18845	1.1783	-1.00862	0.313159	0.999003
LOC114114820	0.65819	-1.5386	1.52763	-1.00718	0.31385	0.999003
LOC114109096	1.05306	-1.24914	1.24041	-1.00704	0.313916	0.999003
LOC106991991	0.423709	-2.00379	1.99137	-1.00624	0.314301	0.999003
LOC114115657	19.0446	-0.508343	0.505251	-1.00612	0.314358	0.999003
LOC105616533	1.46361	-1.05821	1.05314	-1.00481	0.314989	0.999003
LOC114117973	0.388552	-2.00792	1.99944	-1.00424	0.315262	0.999003
LOC105611737	1.29777	1.08084	1.07958	1.00117	0.316743	0.999003
LOC114113049	0.421036	-2.1712	2.17319	-0.999088	0.317752	0.999003
LOC105612463	3.04972	-0.727415	0.728553	-0.998438	0.318067	0.999003
LOC105608835	1.25713	1.12786	1.13065	0.997533	0.318506	0.999003
LOC114116955	1.40197	1.11078	1.11372	0.997356	0.318592	0.999003
LOC114115296	0.444793	-2.13792	2.15205	-0.993435	0.320498	0.999003
LOC105611675	0.64503	1.49742	1.50767	0.993201	0.320612	0.999003
LOC105616364	3.83121	-0.687273	0.692884	-0.991901	0.321246	0.999003
LOC105602422	0.31894	2.07743	2.09677	0.990778	0.321794	0.999003
LOC114112459	2.34575	-0.758447	0.766069	-0.99005	0.32215	0.999003
LOC105602706	2.5763	-0.754413	0.76337	-0.988266	0.323022	0.999003
LOC114116059	5.92675	-0.716807	0.725453	-0.988082	0.323112	0.999003
LOC105602686	1.07611	-1.13314	1.15096	-0.984511	0.324865	0.999003
LOC105602261	4.11188	-0.701447	0.714787	-0.981338	0.326426	0.999003
LOC114113180	0.667895	-1.46979	1.5017	-0.978747	0.327705	0.999003
LOC114114900	2.74511	0.724432	0.742063	0.97624	0.328945	0.999003
LOC114113979	0.440377	1.928	1.98232	0.972598	0.330753	0.999003
LOC105603462	1.03759	1.32774	1.37028	0.968953	0.332569	0.999003
LOC114108669	0.77782	-1.28508	1.32672	-0.96862	0.332735	0.999003
LOC114110434	0.549762	1.55746	1.60893	0.968006	0.333041	0.999003
LOC114110253	2.00328	1.00703	1.04061	0.967733	0.333178	0.999003
LOC105611883	0.848131	1.31823	1.36276	0.967324	0.333382	0.999003
LOC114110423	5.28283	1.00821	1.04234	0.967249	0.33342	0.999003
LOC105612442	0.559553	-1.61255	1.66812	-0.966685	0.333702	0.999003
LOC105608537	0.56052	-1.60369	1.65995	-0.966109	0.33399	0.999003
LOC114112944	12.4419	0.586231	0.606876	0.965981	0.334054	0.999003
LOC106991288	0.81313	1.21739	1.26215	0.964539	0.334776	0.999003
LOC114112985	1.22609	-1.21235	1.25828	-0.9635	0.335297	0.999003
LOC114108801	0.612787	1.55112	1.60995	0.963456	0.335319	0.999003
LOC114112017	3.42904	-0.682423	0.708729	-0.962883	0.335606	0.999003
LOC114116168	0.542742	1.55144	1.61184	0.962528	0.335784	0.999003
LOC105606593	0.631808	1.54442	1.60646	0.961377	0.336363	0.999003
LOC105610886	0.682567	1.47239	1.53242	0.960829	0.336638	0.999003
LOC101108158	67.9797	0.265482	0.27643	0.960395	0.336856	0.999003
LOC114109622	0.726942	-1.44838	1.50916	-0.95973	0.337191	0.999003
LOC114116935	0.613548	1.43374	1.49593	0.958426	0.337848	0.999003
LOC105601998	0.921206	1.20756	1.26024	0.958203	0.33796	0.999003
LOC114114551	1.2702	-1.13625	1.1873	-0.957004	0.338565	0.999003
LOC114111002	0.476656	-1.53765	1.60885	-0.955746	0.339201	0.999003
LOC114115315	1.23376	1.04379	1.09248	0.955433	0.339359	0.999003
LOC105605322	3.10141	-0.857743	0.899251	-0.953842	0.340164	0.999003
LOC114108794	12.5622	1.22003	1.28655	0.948294	0.34298	0.999003
LOC114110027	1.24191	1.12223	1.18495	0.947068	0.343604	0.999003
LOC114112581	0.749052	-1.26505	1.3367	-0.9464	0.343945	0.999003
LOC114117582	0.485558	-1.64278	1.73964	-0.944322	0.345005	0.999003
LOC105605459	3.78631	-0.734606	0.778698	-0.943377	0.345488	0.999003
LOC114111344	0.363859	-1.90656	2.02142	-0.943179	0.345589	0.999003
LOC105610957	2.24982	0.863157	0.919485	0.93874	0.347864	0.999003
LOC105608648	0.654424	-1.40804	1.50209	-0.937386	0.34856	0.999003
LOC114116627	0.763321	-1.27266	1.35827	-0.936969	0.348774	0.999003
LOC106991594	0.362593	-1.90163	2.03214	-0.935775	0.349389	0.999003
LOC105609478	3.23134	-0.731053	0.782589	-0.934147	0.350228	0.999003
LOC105609847	6.23871	0.556745	0.597011	0.932553	0.351051	0.999003
LOC105609787	0.464741	-1.65477	1.77751	-0.93095	0.351879	0.999003
LOC101116315	10.9928	0.478858	0.515741	0.928486	0.353155	0.999003
LOC105611280	2.15406	-0.824314	0.887898	-0.928388	0.353206	0.999003
LOC105608150	1.79362	-0.890297	0.959301	-0.928068	0.353372	0.999003
LOC105607030	0.612729	-1.27579	1.37538	-0.92759	0.35362	0.999003
LOC105609438	0.494294	-1.48341	1.60187	-0.926051	0.354419	0.999003
LOC105608026	2.81366	-0.787883	0.85176	-0.925006	0.354963	0.999003
LOC114109649	0.501027	-1.60799	1.74101	-0.923592	0.355699	0.999003
LOC114111267	26.2362	1.0255	1.11538	0.919417	0.357878	0.999003
LOC114116831	0.351846	-1.874	2.03954	-0.918834	0.358182	0.999003
LOC105609153	0.684648	-1.37453	1.4968	-0.918312	0.358455	0.999003
LOC105606390	1.60682	0.937257	1.02211	0.916978	0.359154	0.999003
LOC105604510	0.475364	-1.59364	1.73977	-0.916009	0.359662	0.999003
LOC106991096	2.02047	-1.04452	1.14205	-0.914608	0.360397	0.999003
LOC114109646	0.37811	-1.87711	2.05587	-0.913051	0.361216	0.999003
LOC114111991	2.61534	0.690219	0.756992	0.911792	0.361878	0.999003
LOC105606885	0.356477	1.88496	2.06752	0.911701	0.361926	0.999003
LOC114112092	1.82159	-0.91321	1.00166	-0.911698	0.361927	0.999003
LOC114118091	0.898029	-1.15124	1.26727	-0.908447	0.363642	0.999003
LOC114113946	1.64283	-0.869676	0.959316	-0.906558	0.364641	0.999003
LOC105602796	2.47502	-0.792143	0.874638	-0.905681	0.365105	0.999003
LOC105613532	0.32619	-1.70426	1.88291	-0.905122	0.365401	0.999003
LOC105604156	0.373861	1.67768	1.85431	0.904744	0.365601	0.999003
LOC105604226	0.439801	-1.48165	1.64299	-0.9018	0.367163	0.999003
LOC105604901	0.947134	-1.06634	1.18411	-0.900548	0.367829	0.999003
LOC114108793	3.04104	-0.638993	0.70963	-0.900459	0.367876	0.999003
LOC105610233	0.336073	1.88664	2.09632	0.899977	0.368133	0.999003
LOC105602453	0.517482	-1.51159	1.69401	-0.892318	0.372223	0.999003
LOC114117779	0.517457	1.37786	1.54462	0.892034	0.372375	0.999003
LOC105616150	0.899354	1.29679	1.45409	0.891826	0.372486	0.999003
LOC114116979	0.849891	1.29747	1.46173	0.887626	0.374742	0.999003
LOC105602046	0.833419	-1.31128	1.47767	-0.887396	0.374866	0.999003
LOC105608136	0.773801	1.3687	1.54443	0.886213	0.375503	0.999003
LOC114112790	0.468416	-1.39926	1.57936	-0.88597	0.375634	0.999003
LOC105609376	5.66729	-0.484288	0.546901	-0.885513	0.37588	0.999003
LOC106991099	7.91709	-0.478751	0.541523	-0.884081	0.376652	0.999003
LOC114109386	1.54686	1.01647	1.15329	0.881369	0.378118	0.999003
LOC105603510	0.505292	1.42774	1.62087	0.880848	0.3784	0.999003
LOC114116063	0.449997	-1.44815	1.64593	-0.879836	0.378948	0.999003
LOC114112460	3.01621	-0.732486	0.835254	-0.876962	0.380507	0.999003
LOC114110634	0.871981	1.11211	1.26926	0.876193	0.380925	0.999003
LOC114116688	1.22273	-1.08852	1.24855	-0.871827	0.383303	0.999003
LOC105608311	0.663249	-1.30695	1.50053	-0.870994	0.383758	0.999003
LOC105613245	3.67519	-0.593412	0.681424	-0.870841	0.383841	0.999003
LOC114117762	3.2617	-0.724403	0.832225	-0.870441	0.384059	0.999003
LOC114116883	1.12365	1.03465	1.18904	0.870156	0.384215	0.999003
LOC114110134	0.627411	1.68609	1.93991	0.86916	0.38476	0.999003
LOC105613573	0.834078	-1.12112	1.29152	-0.868067	0.385357	0.999003
LOC114117493	0.340326	1.64308	1.89556	0.866805	0.386049	0.999003
LOC105605067	0.971546	-1.17079	1.35184	-0.866068	0.386453	0.999003
LOC114113749	0.526968	1.33076	1.53679	0.865938	0.386524	0.999003
LOC114109069	0.705552	-1.34703	1.5581	-0.864535	0.387294	0.999003
LOC105608520	0.963744	-1.07709	1.24596	-0.864473	0.387328	0.999003
LOC105608656	2.79193	0.675406	0.782952	0.86264	0.388335	0.999003
LOC114118743	1.34555	-0.934159	1.08311	-0.862477	0.388425	0.999003
LOC105605453	1.77475	1.02074	1.18585	0.860769	0.389365	0.999003
LOC105603846	7.03016	0.451133	0.525816	0.857967	0.390911	0.999003
LOC114111217	1.18044	-0.896002	1.04588	-0.856701	0.39161	0.999003
LOC114114849	0.439085	-1.50906	1.7648	-0.855088	0.392502	0.999003
LOC105603075	1.09823	-1.15613	1.35649	-0.852298	0.394049	0.999003
APLN	6.09594	-0.452929	0.531886	-0.851553	0.394462	0.999003
LOC114110805	0.446206	-1.50173	1.76827	-0.849266	0.395733	0.999003
LOC114116371	1.78431	-0.782922	0.923792	-0.847509	0.396712	0.999003
LOC105607593	1.57836	-0.805216	0.956931	-0.841457	0.400092	0.999003
LOC106990997	0.673948	1.18157	1.40476	0.841121	0.40028	0.999003
LOC114117603	9.92795	-0.383889	0.457064	-0.839901	0.400964	0.999003
LOC114114000	0.491829	1.4007	1.66847	0.839513	0.401181	0.999003
LOC105606524	0.491829	1.4007	1.66847	0.839513	0.401181	0.999003
LOC105610547	1.61672	0.769791	0.917198	0.839286	0.401309	0.999003
LOC114113892	0.60723	-1.22848	1.4657	-0.838149	0.401947	0.999003
LOC105606808	1.28565	-1.02005	1.21708	-0.838113	0.401967	0.999003
LOC105602586	0.899379	1.08437	1.29389	0.838073	0.40199	0.999003
LOC106990385	202.307	0.271441	0.324191	0.837286	0.402432	0.999003
LOC114114903	1.70437	0.81071	0.968374	0.837187	0.402488	0.999003
LOC105602913	8.4553	-0.472961	0.566262	-0.835234	0.403586	0.999003
LOC105615773	0.793534	-1.21584	1.45721	-0.834358	0.404079	0.999003
LOC105608589	3.37307	-0.608376	0.731499	-0.831683	0.405588	0.999003
LOC114114069	0.349569	1.74652	2.10202	0.830879	0.406042	0.999003
LOC114108824	0.346959	-1.89378	2.28174	-0.829971	0.406555	0.999003
LOC114113849	0.790902	-1.1122	1.34048	-0.829701	0.406708	0.999003
LOC105605002	0.638053	-1.30637	1.57652	-0.828643	0.407307	0.999003
LOC105602959	2.60487	0.779418	0.941419	0.827918	0.407717	0.999003
LOC114114839	0.270803	1.82284	2.20751	0.825747	0.408948	0.999003
LOC114110570	0.33043	1.75521	2.13078	0.82374	0.410087	0.999003
LOC114116899	0.635822	1.20544	1.46355	0.823645	0.410141	0.999003
LOC105604251	3.66596	0.552384	0.671613	0.822474	0.410807	0.999003
LOC114110482	10.6014	-0.499377	0.609134	-0.819814	0.412322	0.999003
LOC114114853	0.725019	1.26352	1.54403	0.818324	0.413172	0.999003
LOC114115261	3.07596	-0.663499	0.813159	-0.815953	0.414527	0.999003
LOC105603128	0.534024	-1.31925	1.62247	-0.813112	0.416154	0.999003
LOC105605321	1.11266	-1.1941	1.46935	-0.812673	0.416406	0.999003
LOC114114817	1.05492	-0.996351	1.22701	-0.812014	0.416784	0.999003
LOC114112783	0.807868	-1.02395	1.26102	-0.812001	0.416791	0.999003
LOC105605165	0.477005	1.35733	1.67375	0.810949	0.417395	0.999003
LOC105609280	8.87824	-0.391523	0.483125	-0.810397	0.417712	0.999003
LOC105615393	2.26511	-0.659967	0.814879	-0.809896	0.418	0.999003
LOC114118460	2.00088	0.751476	0.928513	0.809333	0.418324	0.999003
LOC101105119	283.24	-0.430255	0.531844	-0.808988	0.418522	0.999003
LOC105608590	0.610967	-1.25761	1.55501	-0.80875	0.418659	0.999003
LOC114117343	1.16972	-0.889764	1.10111	-0.808063	0.419054	0.999003
LOC105602806	0.959159	1.04827	1.298	0.807604	0.419319	0.999003
LOC114110476	19.1098	-0.456674	0.56642	-0.806245	0.420101	0.999003
LOC114114883	24.2906	0.343261	0.42597	0.805834	0.420338	0.999003
LOC114114541	0.309038	-1.69851	2.11114	-0.804546	0.421082	0.999003
LOC114110567	10.2116	0.45281	0.563138	0.804084	0.421349	0.999003
LOC114114617	0.261738	1.7808	2.22394	0.800742	0.423281	0.999003
LOC114110131	1.31103	-0.87668	1.10047	-0.796639	0.425661	0.999003
LOC114110677	2.19378	-0.62541	0.786465	-0.795216	0.426488	0.999003
LOC105610334	0.431064	-1.3252	1.66724	-0.794844	0.426704	0.999003
LOC105603394	5.56048	0.52834	0.665485	0.793918	0.427243	0.999003
LOC114113855	0.314475	-1.67361	2.10986	-0.79323	0.427644	0.999003
LOC114116471	0.314475	-1.67361	2.10986	-0.79323	0.427644	0.999003
LOC105610956	1.59364	0.700656	0.885311	0.791424	0.428697	0.999003
LOC114117998	1.67935	-0.729428	0.92208	-0.791067	0.428905	0.999003
LOC114118386	1.013	1.29048	1.63458	0.789484	0.429829	0.999003
LOC114109624	0.860819	-1.06428	1.34908	-0.788891	0.430176	0.999003
LOC114110132	0.790234	1.11223	1.40994	0.788851	0.430199	0.999003
LOC105603235	61.6917	0.285508	0.362195	0.788272	0.430538	0.999003
LOC114115600	2.5224	0.688308	0.873269	0.788197	0.430581	0.999003
LOC114116625	1.1392	-0.882692	1.12292	-0.786068	0.431828	0.999003
LOC114113598	0.25598	1.75471	2.23495	0.785123	0.432381	0.999003
LOC105609861	0.620088	1.23024	1.56955	0.783818	0.433147	0.999003
LOC105615388	2.90468	0.583797	0.748123	0.780349	0.435186	0.999003
LOC114118834	0.683216	-1.10057	1.41172	-0.779592	0.435631	0.999003
LOC114115629	6.24361	0.390905	0.50225	0.778307	0.436388	0.999003
LOC114109402	1.11057	-0.928833	1.19623	-0.776467	0.437473	0.999003
LOC105611487	0.502625	-1.34676	1.73506	-0.776204	0.437629	0.999003
LOC114114855	0.455023	1.40971	1.81802	0.775407	0.438099	0.999003
LOC105615338	1.72267	-0.804366	1.03815	-0.774804	0.438456	0.999003
LOC105616860	1.04689	0.928089	1.20271	0.771666	0.440313	0.999003
LOC105604110	1.5605	0.738849	0.95793	0.771297	0.440531	0.999003
LOC114109676	0.413241	1.41728	1.84163	0.769581	0.441548	0.999003
LOC114116945	0.658791	-1.04333	1.35576	-0.769556	0.441563	0.999003
LOC114115622	2.43158	-0.651881	0.850489	-0.766477	0.443392	0.999003
LOC105607312	1.34097	0.857512	1.121	0.76495	0.444301	0.999003
LOC114112936	1.51766	-0.889903	1.16341	-0.764912	0.444324	0.999003
LOC105607146	1.32272	-0.823002	1.07742	-0.763867	0.444947	0.999003
LOC114110573	0.349837	1.58706	2.07843	0.763586	0.445114	0.999003
LOC114116388	1.29113	-0.986003	1.29304	-0.762547	0.445734	0.999003
LOC114116878	1.09299	0.875887	1.15081	0.761105	0.446595	0.999003
LOC105604385	0.964258	-0.946199	1.2435	-0.760917	0.446706	0.999003
LOC105614110	0.59755	-1.17381	1.54768	-0.758435	0.448191	0.999003
LOC105604312	0.436016	-1.35382	1.79434	-0.754493	0.450553	0.999003
LOC114114527	0.602698	1.20412	1.59816	0.753445	0.451183	0.999003
LOC114114578	0.424445	-1.48587	1.97733	-0.751455	0.452379	0.999003
LOC114117644	0.404176	1.38668	1.84672	0.750888	0.45272	0.999003
LOC105607203	0.368503	1.42028	1.89385	0.749945	0.453288	0.999003
LOC105605462	1.423	-0.795348	1.06189	-0.748995	0.45386	0.999003
LOC105603748	0.661432	-1.10746	1.47905	-0.748767	0.453998	0.999003
LOC114115322	5.2382	-0.461849	0.617246	-0.748242	0.454314	0.999003
LOC105612432	1.84334	0.796799	1.0653	0.747958	0.454485	0.999003
LOC114118101	0.550141	1.22703	1.64115	0.74766	0.454665	0.999003
LOC114117250	1.26007	0.754127	1.00869	0.74763	0.454683	0.999003
LOC114110280	1.19016	0.904642	1.21064	0.747242	0.454918	0.999003
LOC105603166	0.570774	1.20278	1.61307	0.745647	0.45588	0.999003
LOC114114810	1.97445	0.647508	0.869494	0.744696	0.456456	0.999003
LOC106991187	2.14082	-0.662561	0.891769	-0.742974	0.457498	0.999003
LOC114116617	1.4825	-0.765609	1.03094	-0.74263	0.457706	0.999003
LOC106991584	0.591602	-1.09435	1.47443	-0.742218	0.457955	0.999003
LOC114115553	1.84698	-0.701333	0.94742	-0.740256	0.459145	0.999003
LOC106990495	2.92441	-0.539399	0.729529	-0.739381	0.459676	0.999003
LOC114110988	0.425268	-1.32802	1.80185	-0.737031	0.461104	0.999003
LOC114114917	0.329945	-1.71171	2.32568	-0.736004	0.461728	0.999003
LOC105608234	0.841463	0.964529	1.31255	0.734852	0.46243	0.999003
LOC114110097	0.631285	1.07683	1.46567	0.734699	0.462523	0.999003
LOC105602963	1.43147	-0.807468	1.0993	-0.734527	0.462627	0.999003
LOC114110463	0.604231	1.08178	1.47736	0.732239	0.464023	0.999003
LOC114116089	0.40992	-1.45413	1.987	-0.731822	0.464277	0.999003
LOC114114532	234.207	0.308358	0.421485	0.731598	0.464414	0.999003
LOC114116647	0.570151	1.11095	1.52319	0.729361	0.465781	0.999003
LOC105609925	0.552715	-1.26098	1.73072	-0.728586	0.466255	0.999003
LOC114116887	0.455116	-1.26688	1.74504	-0.725992	0.467844	0.999003
LOC114115685	8.1603	0.398948	0.549675	0.725788	0.467969	0.999003
LOC114110446	0.649721	-1.05006	1.44708	-0.72564	0.468059	0.999003
LOC106990308	0.573965	1.21836	1.68041	0.725037	0.468429	0.999003
LOC105609072	1.12163	-0.989821	1.3657	-0.724771	0.468593	0.999003
LOC105609411	3.44382	0.540748	0.747203	0.723696	0.469252	0.999003
LOC114110103	0.693826	1.11274	1.53806	0.723471	0.469391	0.999003
LOC114115404	0.410259	1.33215	1.84211	0.723168	0.469577	0.999003
LOC114116813	0.854152	0.927032	1.28363	0.722198	0.470173	0.999003
LOC105605640	0.938882	0.877456	1.21649	0.721301	0.470724	0.999003
LOC105614839	2.2264	-0.644837	0.898174	-0.717943	0.472793	0.999003
LOC114116648	0.565037	1.0799	1.50456	0.717753	0.47291	0.999003
LOC114117601	0.426553	-1.41513	1.97292	-0.717276	0.473204	0.999003
LOC105616365	0.990866	-0.826871	1.15342	-0.716886	0.473444	0.999003
LOC114118397	0.289783	-1.54571	2.1569	-0.716633	0.473601	0.999003
LOC114115568	8.8468	0.322355	0.450304	0.715861	0.474077	0.999003
LOC105611567	0.308201	-1.54537	2.16043	-0.715308	0.474419	0.999003
LOC114111013	1.40014	0.831682	1.16272	0.715287	0.474432	0.999003
LOC114114749	0.538935	-1.15791	1.61901	-0.715195	0.474488	0.999003
LOC114115290	0.759783	-1.01238	1.41678	-0.714566	0.474877	0.999003
LOC105604254	0.983992	-0.933094	1.30896	-0.712854	0.475936	0.999003
LOC105604314	0.282794	-1.42154	1.99598	-0.712202	0.47634	0.999003
LOC105616091	0.282794	-1.42154	1.99598	-0.712202	0.47634	0.999003
LOC105609026	0.282794	-1.42154	1.99598	-0.712202	0.47634	0.999003
LOC114117638	0.282794	-1.42154	1.99598	-0.712202	0.47634	0.999003
LOC114110455	0.545321	-1.13884	1.59954	-0.711979	0.476478	0.999003
LOC114117495	1.1838	0.841821	1.18445	0.71073	0.477251	0.999003
RPS28	10.7556	-0.576383	0.812183	-0.709671	0.477908	0.999003
LOC105607466	0.957969	0.879303	1.23966	0.709311	0.478131	0.999003
LOC114113188	0.383594	1.31758	1.86086	0.708048	0.478915	0.999003
LOC114113925	0.347921	1.35154	1.91166	0.706997	0.479568	0.999003
LOC114113184	2.69825	0.701316	0.992185	0.70684	0.479666	0.999003
LOC106991936	1.68144	-0.713494	1.01018	-0.706307	0.479997	0.999003
LOC105603904	0.972563	0.875	1.24225	0.704369	0.481203	0.999003
LOC105604203	0.938463	-0.925411	1.31442	-0.704045	0.481405	0.999003
LOC114115633	1.563	-0.702303	0.997701	-0.703921	0.481482	0.999003
LOC105609920	1.75409	-0.646712	0.918766	-0.703892	0.4815	0.999003
LOC105614781	0.284762	-1.52014	2.16234	-0.703005	0.482052	0.999003
LOC105602957	0.664228	-1.00441	1.42967	-0.702547	0.482338	0.999003
LOC105604981	0.276806	-1.40701	2.00395	-0.702117	0.482606	0.999003
LOC114110830	0.408302	-1.27082	1.81272	-0.701053	0.48327	0.999003
LOC114117234	0.650604	-0.950897	1.35932	-0.69954	0.484215	0.999003
LOC105610497	0.52833	-1.18785	1.70034	-0.698596	0.484804	0.999003
LOC105607801	6.00291	0.394763	0.565221	0.698423	0.484913	0.999003
LOC114108998	0.443195	1.30307	1.86799	0.697577	0.485442	0.999003
LOC105610560	1.37981	-0.717719	1.02942	-0.697205	0.485674	0.999003
LOC105610458	3.53057	-0.485435	0.698157	-0.695309	0.486862	0.999003
LOC105603604	0.310765	1.35511	1.94912	0.695242	0.486903	0.999003
LOC114114503	2.4257	-0.599823	0.86352	-0.694625	0.487291	0.999003
LOC114109634	0.900676	-0.940278	1.35424	-0.694322	0.487481	0.999003
LOC114110108	0.510193	-1.35553	1.95389	-0.693758	0.487834	0.999003
LOC114117355	0.439101	-1.54551	2.23552	-0.691345	0.489349	0.999003
LOC114109018	2.12619	-0.598533	0.865761	-0.691337	0.489354	0.999003
LOC114109437	2.76254	0.525753	0.760547	0.691282	0.489388	0.999003
LOC105608034	0.628702	1.01632	1.47122	0.690799	0.489692	0.999003
LOC105610729	0.515761	-1.10251	1.59711	-0.690314	0.489997	0.999003
LOC114118759	1.35879	-0.764795	1.10873	-0.689791	0.490326	0.999003
LOC114116631	0.467083	-1.22109	1.77816	-0.686713	0.492264	0.999003
LOC105612398	1.22573	-0.749995	1.0955	-0.684613	0.493588	0.999003
LOC114110461	0.316027	1.46795	2.14613	0.683997	0.493977	0.999003
LOC105615111	2.51064	-0.733041	1.0725	-0.683491	0.494297	0.999003
LOC114116067	1.21479	-0.696796	1.02196	-0.681825	0.495349	0.999003
LOC114114534	1.14768	0.816316	1.19733	0.68178	0.495378	0.999003
LOC105605964	0.651237	-1.03412	1.51761	-0.68141	0.495612	0.999003
LOC114114630	0.185575	1.6823	2.46954	0.681219	0.495733	0.999003
LOC106991482	0.185575	1.6823	2.46954	0.681219	0.495733	0.999003
LOC114118718	0.305006	1.33126	1.95533	0.680835	0.495976	0.999003
LOC114117885	6.47131	-0.371341	0.546804	-0.679112	0.497067	0.999003
LOC105606668	0.603277	-1.0763	1.58772	-0.67789	0.497842	0.999003
LOC114109707	0.372965	-1.24041	1.832	-0.677079	0.498356	0.999003
LOC114110466	0.714108	0.954256	1.40943	0.677051	0.498374	0.999003
LOC114109672	0.515349	-1.17096	1.72994	-0.676879	0.498483	0.999003
LOC114116411	0.387323	-1.38618	2.04925	-0.676433	0.498765	0.999003
LOC106990143	1.20421	-0.836109	1.2367	-0.676082	0.498989	0.999003
LOC106991591	3.34142	-0.580905	0.859444	-0.675908	0.499099	0.999003
LOC114113143	0.277356	-1.46618	2.1704	-0.675534	0.499337	0.999003
LOC114114479	1.17434	-0.820369	1.21582	-0.674746	0.499837	0.999003
LOC105604936	0.371998	-1.24968	1.85697	-0.672967	0.500969	0.999003
LOC114114497	0.807187	-0.868247	1.29543	-0.670238	0.502706	0.999003
LOC114110425	0.342894	1.27806	1.90805	0.669824	0.50297	0.999003
LOC105607291	0.453847	-1.31152	1.96102	-0.668792	0.503628	0.999003
LOC105612294	0.635289	-1.01442	1.522	-0.666506	0.505088	0.999003
LOC114113000	0.284594	-1.62942	2.445	-0.666431	0.505136	0.999003
LOC114113115	10.1953	-0.519096	0.779302	-0.666103	0.505345	0.999003
LOC105612366	0.575776	-1.05922	1.59139	-0.665594	0.505671	0.999003
LOC114115645	1.07328	-0.774817	1.16422	-0.665524	0.505715	0.999003
LOC114117303	0.503578	1.18837	1.78962	0.664036	0.506667	0.999003
LOC114108783	0.466754	1.4875	2.24271	0.663258	0.507165	0.999003
LOC114114481	1.98898	-0.59804	0.902613	-0.662565	0.507609	0.999003
LOC105604057	0.56691	-0.984557	1.4862	-0.662465	0.507674	0.999003
LOC105606646	7916.58	0.247861	0.374592	0.661683	0.508174	0.999003
LOC105610274	0.841159	0.863022	1.30508	0.661278	0.508434	0.999003
LOC114112617	9498.72	0.239491	0.362431	0.660791	0.508746	0.999003
LOC105607199	0.677381	0.955679	1.44643	0.660718	0.508793	0.999003
LOC114115651	0.770813	0.918436	1.39415	0.658776	0.510039	0.999003
LOC105612743	6.52222	-0.447567	0.679483	-0.658687	0.510097	0.999003
LOC114110464	0.360258	1.23997	1.88284	0.658562	0.510177	0.999003
LOC114113914	10.6744	0.273361	0.41527	0.658274	0.510362	0.999003
LOC105610030	0.301253	1.42564	2.16686	0.657928	0.510584	0.999003
LOC105607956	1.82895	-0.662443	1.00871	-0.656719	0.511361	0.999003
LOC114116816	4.058	-0.434224	0.661218	-0.656703	0.511372	0.999003
LOC105612385	0.226511	1.70677	2.60131	0.656118	0.511748	0.999003
LOC105612888	17.8771	0.271686	0.414722	0.655104	0.512401	0.999003
LOC105606506	2.24098	-0.60092	0.917573	-0.654902	0.512531	0.999003
LOC114110031	0.514925	-1.05166	1.60853	-0.653798	0.513242	0.999003
LOC114113905	0.54523	-1.14358	1.7502	-0.6534	0.513498	0.999003
LOC105611811	3.20946	-0.757783	1.16099	-0.652705	0.513946	0.999003
LOC106990971	1.01639	0.830802	1.27447	0.651881	0.514478	0.999003
LOC105611006	0.260621	-1.44291	2.21367	-0.651819	0.514518	0.999003
LOC114109073	2.30534	-0.571929	0.877486	-0.651781	0.514542	0.999003
LOC114117859	0.831711	-0.958538	1.47104	-0.651605	0.514656	0.999003
LOC105613798	2.47148	0.512525	0.78711	0.651148	0.514951	0.999003
LOC114112972	0.359985	-1.21778	1.87073	-0.650967	0.515068	0.999003
LOC114114881	41.6659	-0.244653	0.375894	-0.650855	0.51514	0.999003
LOC114118394	0.667959	-1.00799	1.55086	-0.649955	0.515721	0.999003
LOC105603374	1.33954	-0.712847	1.0972	-0.649696	0.515889	0.999003
LOC114116820	1.12496	0.686564	1.05883	0.648416	0.516716	0.999003
LOC106991197	0.853881	0.785762	1.21243	0.648088	0.516928	0.999003
LOC106990526	0.808834	-0.893658	1.3792	-0.647953	0.517016	0.999003
LOC114118294	15.1175	0.307498	0.474741	0.647718	0.517167	0.999003
LOC114112973	30.9488	0.308136	0.476106	0.647201	0.517502	0.999003
LOC114109729	0.259654	-1.43334	2.21512	-0.647073	0.517585	0.999003
LOC105605638	0.540582	1.25912	1.95848	0.642908	0.520284	0.999003
LOC114118008	1.84023	-0.57581	0.895767	-0.642812	0.520346	0.999003
LOC105607270	3.45472	0.423993	0.660257	0.642164	0.520767	0.999003
LOC114113201	0.253628	-1.43222	2.23225	-0.641601	0.521132	0.999003
LOC114110607	1.23976	-0.805774	1.25655	-0.641258	0.521355	0.999003
LOC114117875	0.392255	-1.28837	2.01084	-0.640714	0.521708	0.999003
LOC114112736	0.77856	0.989959	1.55245	0.637675	0.523685	0.999003
LOC105608443	0.74127	-0.820777	1.28775	-0.637374	0.523881	0.999003
LOC105602307	1.72464	-0.599211	0.941554	-0.636406	0.524512	0.999003
LOC105609117	1.8374	0.611049	0.960585	0.636122	0.524697	0.999003
LOC114114072	1.74817	-0.699214	1.1	-0.635648	0.525006	0.999003
LOC101122718	13.3421	-0.280378	0.442867	-0.633098	0.52667	0.999003
LOC114117865	1.56851	-0.641643	1.01372	-0.632962	0.526759	0.999003
LOC105604541	1.61706	0.577369	0.913037	0.632361	0.527151	0.999003
LOC114113118	2.92165	-0.540451	0.855583	-0.631675	0.527599	0.999003
LOC114116923	0.394358	-1.16361	1.84431	-0.630922	0.528092	0.999003
LOC114109079	319.464	0.258635	0.409989	0.630833	0.52815	0.999003
LOC105606212	0.819232	-0.801965	1.27204	-0.630455	0.528397	0.999003
LOC114115429	0.394523	1.18964	1.88743	0.630295	0.528501	0.999003
LOC105610396	2.08641	-0.579999	0.920561	-0.630049	0.528662	0.999003
LOC114109368	3.8443	-0.40817	0.648093	-0.629802	0.528824	0.999003
LOC105602999	16.6862	0.247054	0.392444	0.629527	0.529004	0.999003
LOC105606285	0.265091	-1.39135	2.21016	-0.629526	0.529005	0.999003
LOC114112981	6.46634	0.348214	0.553868	0.628695	0.529549	0.999003
LOC114110849	3.20167	-0.46555	0.740589	-0.628621	0.529597	0.999003
LOC105608910	0.356357	-1.1775	1.88065	-0.626114	0.53124	0.999003
LOC105611136	1.48117	0.601553	0.961567	0.625597	0.531579	0.999003
LOC114117248	0.49343	-1.01033	1.61859	-0.624202	0.532495	0.999003
LOC105603244	0.499235	1.03916	1.66745	0.623201	0.533152	0.999003
LOC114118247	0.365495	-1.07854	1.73122	-0.622996	0.533287	0.999003
LOC105608940	0.377454	-1.27957	2.0571	-0.622027	0.533924	0.999003
LOC105604382	1.50769	0.605017	0.973378	0.621564	0.534228	0.999003
LOC114110656	0.447913	-1.10734	1.78219	-0.621336	0.534378	0.999003
LOC114114877	1.23451	-0.663826	1.07045	-0.620139	0.535166	0.999003
LOC114115351	0.921454	-0.789564	1.27326	-0.620113	0.535184	0.999003
LOC105607767	0.342664	1.29871	2.09435	0.620104	0.535189	0.999003
LOC114114015	0.503331	-1.08811	1.75667	-0.619414	0.535643	0.999003
LOC114113926	0.50166	0.947664	1.53042	0.619218	0.535773	0.999003
LOC105609418	0.479226	1.06053	1.71667	0.617784	0.536718	0.999003
LOC105611082	0.350671	-1.07832	1.74718	-0.617178	0.537117	0.999003
LOC114111349	0.454496	1.04262	1.6899	0.616974	0.537252	0.999003
LOC105603051	0.428868	1.14964	1.86492	0.616454	0.537595	0.999003
LOC106991947	1.1901	-0.78644	1.27588	-0.616389	0.537638	0.999003
LOC114115610	3.95915	-0.430305	0.698269	-0.616245	0.537733	0.999003
LOC114110821	1.58966	-0.605632	0.982922	-0.616155	0.537792	0.999003
LOC105616661	0.276087	-1.51671	2.46309	-0.615775	0.538043	0.999003
LOC101103215	3.38992	-0.534053	0.868967	-0.614584	0.538829	0.999003
LOC105609231	0.822931	-0.844967	1.37562	-0.614246	0.539053	0.999003
LOC105609818	0.359469	-1.06461	1.73668	-0.613012	0.539868	0.999003
LOC105604459	76400.1	0.268366	0.439723	0.610306	0.541659	0.999003
LOC105612556	2.22292	0.568383	0.93136	0.610272	0.541682	0.999003
LOC105615329	3.12031	-0.497547	0.815512	-0.610104	0.541793	0.999003
LOC114113915	1.04269	0.666674	1.09343	0.609709	0.542055	0.999003
LOC114114012	1.20011	0.667575	1.0982	0.60788	0.543267	0.999003
LOC105616296	2.11363	-0.495247	0.818791	-0.604851	0.545278	0.999003
LOC114116337	0.296305	-1.67118	2.76315	-0.60481	0.545305	0.999003
LOC105608741	0.354262	-1.12276	1.86405	-0.602322	0.54696	0.999003
LOC105610486	4.92387	-0.363408	0.603629	-0.602038	0.547149	0.999003
LOC101120174	0.696127	-0.931506	1.54749	-0.601945	0.547211	0.999003
LOC114116703	1.64915	-0.648033	1.07786	-0.601221	0.547693	0.999003
LOC105609427	0.447253	-1.06969	1.78009	-0.600917	0.547895	0.999003
LOC114117544	1.3366	-0.639561	1.06711	-0.599338	0.548948	0.999003
LOC105616822	53.324	0.237066	0.395713	0.599086	0.549116	0.999003
LOC114116873	0.439261	1.20786	2.01757	0.59867	0.549393	0.999003
LOC114114099	0.789237	-0.821541	1.37302	-0.598345	0.54961	0.999003
LOC114115277	0.284211	-1.4821	2.47943	-0.597757	0.550002	0.999003
LOC114116343	1.9799	-0.490371	0.820464	-0.597675	0.550057	0.999003
LOC105610077	0.527887	1.02377	1.71453	0.597111	0.550433	0.999003
LOC105609918	24.9219	-0.38646	0.64768	-0.596683	0.550719	0.999003
LOC114117509	1.57052	-0.665081	1.11526	-0.596347	0.550943	0.999003
LOC114117560	1.02939	-0.825657	1.38479	-0.596233	0.551019	0.999003
LOC106990149	0.478088	-0.981905	1.64881	-0.595522	0.551495	0.999003
LOC105609823	0.591903	0.831148	1.40116	0.593184	0.553058	0.999003
LOC105612674	1.19944	-0.790309	1.3333	-0.592745	0.553352	0.999003
LOC105608946	9.21271	-0.294668	0.498898	-0.590639	0.554763	0.999003
LOC105609560	1.64509	-0.569582	0.966977	-0.589033	0.555839	0.999003
LOC114112552	0.568889	-1.01557	1.72659	-0.588195	0.556401	0.999003
LOC114116606	0.338241	-1.11744	1.90076	-0.58789	0.556606	0.999003
LOC114109658	1.79052	-0.494434	0.841294	-0.587706	0.55673	0.999003
LOC114113877	0.390591	1.21387	2.06686	0.587305	0.556999	0.999003
LOC114110285	0.419357	1.21722	2.07347	0.587047	0.557172	0.999003
LOC114110841	0.393017	1.1144	1.89908	0.586809	0.557332	0.999003
LOC105610651	0.938337	-0.788336	1.34354	-0.586759	0.557365	0.999003
LOC105616014	19.0287	0.221465	0.377963	0.585944	0.557913	0.999003
LOC114117577	0.210267	1.2666	2.16198	0.585849	0.557977	0.999003
LOC105610572	2.96709	-0.447222	0.763575	-0.585695	0.55808	0.999003
LOC114113666	0.252664	-1.3214	2.257	-0.585469	0.558232	0.999003
LOC114114042	0.347039	-1.10448	1.88982	-0.584436	0.558927	0.999003
LOC105605025	0.347039	-1.10448	1.88982	-0.584436	0.558927	0.999003
LOC106991938	0.469325	-0.952329	1.6301	-0.584214	0.559076	0.999003
LOC106991918	0.402515	-1.06586	1.82548	-0.58388	0.559301	0.999003
LOC114111256	25.9499	0.324069	0.555079	0.583824	0.559339	0.999003
LOC105614840	1.58327	-0.621541	1.06481	-0.58371	0.559416	0.999003
LOC105611507	0.731637	0.835041	1.43355	0.582499	0.56023	0.999003
LOC106991852	0.868719	-0.702695	1.20674	-0.582309	0.560359	0.999003
LOC114117633	0.271607	1.2897	2.21562	0.582091	0.560505	0.999003
LOC105607520	0.969141	-0.841253	1.44579	-0.581865	0.560658	0.999003
LOC114114006	0.307006	1.24857	2.14722	0.581484	0.560914	0.999003
LOC114111038	0.341281	-1.10337	1.89781	-0.581392	0.560976	0.999003
LOC105603715	0.585402	0.883819	1.52241	0.580538	0.561552	0.999003
LOC114112963	1.03986	-0.747778	1.28867	-0.580272	0.561731	0.999003
LOC114117986	0.467675	0.974793	1.68202	0.579536	0.562227	0.999003
LOC114114519	0.706055	0.780715	1.34947	0.578534	0.562904	0.999003
LOC114114852	1.36143	-0.719328	1.24566	-0.577466	0.563625	0.999003
LOC114108800	0.364776	-1.1956	2.07383	-0.57652	0.564264	0.999003
LOC105602163	0.761948	-0.743567	1.29111	-0.575915	0.564673	0.999003
LOC114114014	27.145	0.247783	0.432132	0.573396	0.566377	0.999003
LOC114116442	0.358502	-1.07739	1.88055	-0.572912	0.566704	0.999003
LOC114116621	0.235928	-1.32109	2.30633	-0.572811	0.566773	0.999003
LOC114115026	2.56006	-0.490517	0.857309	-0.572159	0.567214	0.999003
LOC105609336	0.562462	-0.90588	1.58441	-0.571747	0.567494	0.999003
LOC105609910	0.591788	-0.977781	1.71067	-0.571577	0.567608	0.999003
LOC101112542	1786.07	0.260376	0.455563	0.571548	0.567628	0.999003
LOC105603384	3.27348	0.425695	0.748179	0.568975	0.569373	0.999003
LOC114109598	1.10353	0.717222	1.26083	0.56885	0.569458	0.999003
LOC114109661	1.10353	0.717222	1.26083	0.56885	0.569458	0.999003
LOC114113606	1.63747	-0.514627	0.904915	-0.568702	0.569558	0.999003
LOC106990843	2.0926	0.534983	0.940817	0.568637	0.569603	0.999003
LOC114110457	0.349953	-1.1923	2.09733	-0.568482	0.569707	0.999003
LOC105609992	0.732238	0.732899	1.2894	0.568402	0.569762	0.999003
LOC114113183	0.248191	-1.43505	2.52476	-0.568392	0.569769	0.999003
LOC114109371	0.487238	-1.13702	2.00111	-0.568196	0.569902	0.999003
LOC105611140	1.13657	-0.680873	1.19996	-0.567412	0.570434	0.999003
LOC114118340	0.367563	-1.16355	2.05915	-0.565065	0.57203	0.999003
LOC114111277	0.532263	-1.08549	1.92432	-0.56409	0.572693	0.999003
LOC114117864	1.47659	0.561389	0.997212	0.562959	0.573463	0.999003
LOC105607483	1.04229	-0.630918	1.12114	-0.562746	0.573608	0.999003
LOC114117881	0.352992	-1.17638	2.09209	-0.562298	0.573913	0.999003
LOC105606726	0.377567	-1.07034	1.90455	-0.561993	0.574121	0.999003
LOC105609193	0.289535	-1.39522	2.48326	-0.561849	0.574219	0.999003
LOC105616290	1.13068	0.712199	1.26767	0.561815	0.574242	0.999003
LOC114114549	1.31834	-0.6583	1.17212	-0.561631	0.574367	0.999003
LOC114116708	0.228936	-1.29155	2.30004	-0.561532	0.574435	0.999003
LOC114117616	0.228936	-1.29155	2.30004	-0.561532	0.574435	0.999003
LOC114118734	8.66402	0.274631	0.490204	0.560239	0.575317	0.999003
LOC106991640	0.726089	-0.754198	1.34908	-0.559048	0.576129	0.999003
LOC114115341	0.257843	1.40984	2.52273	0.558855	0.57626	0.999003
LOC114109132	0.257843	1.40984	2.52273	0.558855	0.57626	0.999003
LOC114111432	0.572533	-0.893152	1.60058	-0.558019	0.576832	0.999003
LOC114114008	0.443134	0.926895	1.66126	0.557948	0.57688	0.999003
LOC105611049	2.09641	-0.51136	0.917611	-0.557273	0.577341	0.999003
LOC114115115	4.99904	-0.324435	0.582297	-0.557165	0.577415	0.999003
LOC105611403	0.707848	0.797286	1.43309	0.556343	0.577977	0.999003
LOC114118839	0.222948	-1.29076	2.32016	-0.556326	0.577988	0.999003
LOC105616576	1.03846	0.793812	1.42812	0.555842	0.578319	0.999003
LOC114117491	0.402081	1.15965	2.08823	0.555324	0.578673	0.999003
LOC114116180	0.82327	-0.717553	1.29269	-0.555085	0.578837	0.999003
LOC114109648	1.07654	0.627064	1.13212	0.553886	0.579657	0.999003
LOC114113601	1.21034	0.6122	1.10619	0.553431	0.579968	0.999003
LOC105602567	0.728353	0.732688	1.32534	0.552832	0.580378	0.999003
LOC114108710	0.710288	-0.760372	1.37848	-0.551602	0.581221	0.999003
LOC114114816	0.623839	0.868578	1.57477	0.551558	0.581251	0.999003
LOC105611623	0.427383	0.927878	1.68382	0.551057	0.581595	0.999003
LOC105605242	0.34072	1.17	2.12854	0.549675	0.582542	0.999003
LOC114112419	0.376957	-1.04324	1.89807	-0.549633	0.582571	0.999003
LOC114116875	1.14857	0.631648	1.14984	0.549337	0.582774	0.999003
LOC114117305	0.423072	0.932285	1.69826	0.548966	0.583029	0.999003
LOC114110797	0.544507	-0.879987	1.60689	-0.547633	0.583944	0.999003
LOC114116986	0.424079	-0.982745	1.79564	-0.547295	0.584176	0.999003
LOC105612939	2.97007	-0.429406	0.785784	-0.546468	0.584744	0.999003
LOC105605360	1.44909	-0.63078	1.15554	-0.545874	0.585153	0.999003
LOC105609591	0.603027	0.805909	1.4767	0.545751	0.585237	0.999003
LOC106990575	0.603671	0.858186	1.57333	0.54546	0.585437	0.999003
LOC114116818	0.507235	-0.84938	1.56218	-0.543716	0.586637	0.999003
LOC114113887	1.28659	-0.602428	1.1107	-0.542384	0.587554	0.999003
LOC114114890	4.11178	-0.373187	0.689496	-0.541247	0.588337	0.999003
LOC114108747	3.05574	0.453748	0.838344	0.541243	0.58834	0.999003
LOC114114828	0.680217	0.758975	1.40322	0.540883	0.588589	0.999003
LOC105609224	0.247089	-1.37051	2.5354	-0.540552	0.588816	0.999003
LOC105607367	0.216026	1.28675	2.38139	0.540336	0.588965	0.999003
LOC114110119	0.648636	-0.76715	1.4208	-0.539942	0.589237	0.999003
LOC105610935	0.635133	-0.828134	1.53522	-0.539425	0.589594	0.999003
LOC101122482	0.241366	-1.24928	2.31952	-0.538596	0.590165	0.999003
LOC105609394	4.47342	0.353515	0.656421	0.538549	0.590198	0.999003
LOC114110418	0.454757	-0.89894	1.66965	-0.538401	0.590301	0.999003
LOC114114555	0.407539	-0.925614	1.72322	-0.537144	0.591168	0.999003
LOC105612393	26.6018	0.237293	0.442455	0.536309	0.591745	0.999003
LOC114111491	0.240399	-1.20979	2.2739	-0.532032	0.594704	0.999003
LOC105609969	0.239133	-1.20978	2.27738	-0.531218	0.595268	0.999003
LOC114117258	3.20394	-0.378641	0.713584	-0.530618	0.595683	0.999003
LOC105612162	0.980993	-0.73901	1.39513	-0.529707	0.596315	0.999003
LOC114113176	0.788921	-0.867966	1.63983	-0.529304	0.596595	0.999003
LOC114110322	23.3657	-0.222968	0.4217	-0.528736	0.596989	0.999003
LOC105610367	3.37267	0.418622	0.791821	0.528682	0.597026	0.999003
LOC114116934	0.317463	1.03803	1.96527	0.528188	0.597369	0.999003
LOC114114074	0.234411	-1.20976	2.29059	-0.528147	0.597398	0.999003
LOC114114546	42.9919	-0.180358	0.341647	-0.527907	0.597564	0.999003
LOC105606290	16.8668	0.262651	0.498245	0.527152	0.598088	0.999003
LOC114113894	0.487999	-0.812647	1.54258	-0.526811	0.598325	0.999003
LOC114118845	2.78447	0.431521	0.820199	0.526117	0.598807	0.999003
LOC114109086	0.965606	0.603703	1.14849	0.525649	0.599132	0.999003
LOC114113975	0.325946	1.12869	2.14874	0.525281	0.599388	0.999003
LOC114110838	0.354842	-1.0094	1.92283	-0.524958	0.599613	0.999003
LOC105615197	55.3726	-0.279864	0.533201	-0.524874	0.599671	0.999003
LOC105607655	0.228385	-1.20974	2.30806	-0.524137	0.600183	0.999003
LOC105602554	0.228385	-1.20974	2.30806	-0.524137	0.600183	0.999003
LOC114117236	1.68077	0.545558	1.04104	0.524051	0.600243	0.999003
LOC114114851	1.3214	0.554753	1.05971	0.523496	0.600629	0.999003
LOC114117863	2.06463	0.45437	0.869065	0.522826	0.601095	0.999003
LOC105611292	0.593133	-0.76692	1.46717	-0.522719	0.60117	0.999003
LOC105604599	0.987443	-0.674693	1.29176	-0.522304	0.601459	0.999003
LOC105608012	1.086	-0.657631	1.26205	-0.521083	0.602309	0.999003
LOC114110055	0.528253	0.87705	1.69095	0.518672	0.603989	0.999003
LOC114113999	1.2775	-0.557609	1.07578	-0.518328	0.604229	0.999003
LOC105605117	1.09495	0.57454	1.11028	0.517471	0.604827	0.999003
LOC114110249	0.305542	1.13083	2.18685	0.517106	0.605082	0.999003
LOC114116870	3.30439	-0.366186	0.70901	-0.516475	0.605523	0.999003
LOC106991094	0.705024	-0.671476	1.30159	-0.515889	0.605932	0.999003
LOC114118045	2.01444	-0.428614	0.831952	-0.515191	0.60642	0.999003
LOC105603777	0.400638	0.987336	1.92241	0.513593	0.607537	0.999003
LOC105613955	0.608594	-0.862325	1.68096	-0.512995	0.607954	0.999003
LOC114109444	0.328373	-0.980094	1.9127	-0.512414	0.608361	0.999003
LOC114115031	0.373344	0.960755	1.88267	0.510316	0.60983	0.999003
LOC114117858	0.391513	0.875721	1.7201	0.509111	0.610675	0.999003
LOC105603092	0.445693	-0.919901	1.80773	-0.50887	0.610843	0.999003
LOC114114506	2.37759	-0.433374	0.852825	-0.508162	0.61134	0.999003
LOC105612353	0.187439	1.40644	2.76816	0.508076	0.6114	0.999003
LOC105610170	1.23128	0.583348	1.14862	0.50787	0.611545	0.999003
LOC105605231	0.323581	-0.975056	1.92012	-0.507811	0.611586	0.999003
LOC114116892	2.59417	-0.400263	0.78849	-0.507632	0.611711	0.999003
LOC114114043	0.322347	-0.975941	1.92343	-0.507397	0.611876	0.999003
LOC114116596	0.230849	1.345	2.65312	0.506951	0.612189	0.999003
LOC114114581	0.223499	-1.32405	2.61416	-0.50649	0.612513	0.999003
LOC105613214	0.592866	-0.741449	1.46519	-0.506042	0.612827	0.999003
LOC114116213	0.334325	-1.06987	2.11771	-0.505203	0.613416	0.999003
LOC114112545	0.316589	-0.975051	1.93235	-0.504595	0.613844	0.999003
LOC105603892	1.79749	-0.465258	0.924079	-0.503483	0.614625	0.999003
LOC114116178	0.843455	0.675963	1.34451	0.502758	0.615134	0.999003
LOC105611015	0.328392	0.897987	1.78995	0.501683	0.61589	0.999003
LOC105607560	0.80884	-0.621971	1.24107	-0.501156	0.616262	0.999003
LOC105604827	0.463371	0.899402	1.79758	0.50034	0.616835	0.999003
LOC114116893	11.7156	0.256041	0.512455	0.499637	0.617331	0.999003
LOC114118010	1.33275	0.524949	1.05132	0.499322	0.617553	0.999003
LOC114114838	0.314429	1.07959	2.16361	0.498978	0.617795	0.999003
LOC114114631	0.217354	1.3129	2.63373	0.498493	0.618136	0.999003
LOC105608454	0.704987	-0.672351	1.35153	-0.497473	0.618856	0.999003
LOC114116081	0.313798	-1.07413	2.16022	-0.497228	0.619028	0.999003
LOC105603863	0.788158	-0.740669	1.49003	-0.497082	0.619131	0.999003
LOC105609598	0.316359	-0.959695	1.93519	-0.495918	0.619952	0.999003
LOC114111751	1.22703	0.542116	1.09742	0.49399	0.621313	0.999003
LOC114115603	2.91428	0.38178	0.774009	0.49325	0.621836	0.999003
LOC114109385	0.18168	1.37004	2.79753	0.489732	0.624324	0.999003
LOC114112074	0.18168	1.37004	2.79753	0.489732	0.624324	0.999003
LOC114112236	0.902287	-0.620199	1.26698	-0.489508	0.624482	0.999003
LOC105607837	0.800587	-0.675173	1.38117	-0.488842	0.624954	0.999003
LOC105606441	0.3405	-1.01822	2.08876	-0.487476	0.625921	0.999003
LOC114112869	0.214991	-1.14232	2.34338	-0.487466	0.625928	0.999003
LOC114115016	0.214991	-1.14232	2.34338	-0.487466	0.625928	0.999003
LOC105611240	0.616559	0.712879	1.46329	0.487175	0.626134	0.999003
LOC114117763	2.72496	-0.407411	0.837103	-0.486692	0.626477	0.999003
LOC105604888	0.881412	0.59516	1.22317	0.48657	0.626563	0.999003
LOC105610244	0.347437	-0.937588	1.92712	-0.486523	0.626596	0.999003
LOC114118765	0.210269	-1.14202	2.3602	-0.483867	0.62848	0.999003
LOC105603285	0.210269	-1.14202	2.3602	-0.483867	0.62848	0.999003
LOC105604969	10.4082	0.294202	0.609119	0.482996	0.629098	0.999003
LOC105608414	0.23744	1.41743	2.9351	0.482924	0.62915	0.999003
LOC114110845	0.23744	1.41743	2.9351	0.482924	0.62915	0.999003
LOC114118246	0.255868	-1.20957	2.50665	-0.482543	0.62942	0.999003
LOC105605292	0.419869	-0.813257	1.6924	-0.480535	0.630847	0.999003
LOC105602434	2.76702	-0.387115	0.806311	-0.480106	0.631152	0.999003
LOC114115664	0.210518	-1.28977	2.68755	-0.479905	0.631295	0.999003
LOC114117356	0.210518	-1.28977	2.68755	-0.479905	0.631295	0.999003
LOC114110676	0.210518	-1.28977	2.68755	-0.479905	0.631295	0.999003
LOC114116832	1.34735	-0.537877	1.12105	-0.479795	0.631373	0.999003
LOC114116646	0.324132	-1.01325	2.11192	-0.479777	0.631386	0.999003
LOC114117559	0.204244	-1.14164	2.38253	-0.479171	0.631817	0.999003
LOC114112735	0.530563	-0.7734	1.6163	-0.478502	0.632293	0.999003
LOC114111358	0.313247	-1.03277	2.16055	-0.478012	0.632642	0.999003
LOC114108828	2.79727	0.417887	0.875185	0.477484	0.633017	0.999003
LOC105612552	0.226703	-1.24405	2.60679	-0.477235	0.633195	0.999003
LOC114116167	0.410131	-0.950595	1.99928	-0.475468	0.634454	0.999003
LOC105602450	0.679698	0.729518	1.53673	0.474722	0.634985	0.999003
LOC105609012	0.198256	-1.14125	2.40598	-0.47434	0.635258	0.999003
LOC114116861	0.198256	-1.14125	2.40598	-0.47434	0.635258	0.999003
LOC114117351	0.198256	-1.14125	2.40598	-0.47434	0.635258	0.999003
LOC105603772	0.410227	0.874706	1.84487	0.474129	0.635408	0.999003
LOC114114081	61.4091	0.278848	0.588335	0.47396	0.635528	0.999003
LOC114114494	8.36595	0.261897	0.552752	0.473805	0.635639	0.999003
LOC105607140	0.447673	-0.779454	1.64561	-0.473656	0.635745	0.999003
LOC105609220	2.83281	-0.343273	0.725209	-0.473344	0.635968	0.999003
LOC105611671	3.56102	-0.344017	0.726939	-0.47324	0.636042	0.999003
LOC105604550	0.78298	-0.623788	1.32084	-0.472267	0.636736	0.999003
LOC105611873	7.21236	-0.239412	0.50775	-0.471516	0.637272	0.999003
LOC106991041	0.434957	0.881644	1.87255	0.470825	0.637765	0.999003
LOC106990657	0.984329	0.566727	1.20435	0.470566	0.637951	0.999003
LOC114114538	0.408644	0.887285	1.88738	0.470115	0.638273	0.999003
LOC105611533	12.1683	-0.225061	0.478977	-0.469879	0.638441	0.999003
LOC114111480	1.07756	-0.561976	1.19775	-0.469193	0.638932	0.999003
LOC114113910	0.440966	-0.860242	1.83396	-0.469063	0.639025	0.999003
LOC114114809	0.215955	-1.24196	2.65118	-0.468454	0.63946	0.999003
LOC105604109	0.215955	-1.24196	2.65118	-0.468454	0.63946	0.999003
LOC105612031	1.34558	-0.511133	1.09176	-0.468175	0.63966	0.999003
LOC114116895	1.48306	-0.455603	0.975331	-0.467126	0.640409	0.999003
LOC114113257	0.436054	-0.786668	1.68483	-0.466913	0.640562	0.999003
LOC114118751	2.74339	0.436112	0.93496	0.46645	0.640894	0.999003
LOC114117514	0.574991	0.714315	1.53371	0.465745	0.641398	0.999003
LOC114114862	3.07878	-0.327949	0.704305	-0.465635	0.641477	0.999003
LOC114112919	0.523285	-0.708298	1.52125	-0.465602	0.641501	0.999003
LOC114115017	0.306973	-0.907964	1.95326	-0.464845	0.642043	0.999003
LOC106991783	2.46375	-0.396808	0.855365	-0.463906	0.642715	0.999003
LOC105609211	0.209967	-1.24078	2.67741	-0.463424	0.64306	0.999003
LOC105615523	0.471778	-0.899195	1.94038	-0.463413	0.643069	0.999003
LOC106991044	0.771912	-0.657982	1.41999	-0.463371	0.643099	0.999003
LOC114117543	1.66839	0.463581	1.00273	0.462321	0.643851	0.999003
LOC105608446	2.42282	-0.377176	0.816209	-0.462107	0.644004	0.999003
LOC114112619	0.222397	-1.20952	2.62045	-0.46157	0.644389	0.999003
LOC114113873	0.172616	1.31182	2.84246	0.461508	0.644434	0.999003
LOC114112807	0.211787	-1.24525	2.70177	-0.460901	0.644869	0.999003
LOC114110991	0.211787	-1.24525	2.70177	-0.460901	0.644869	0.999003
LOC114113664	0.398419	-0.839699	1.82267	-0.460697	0.645016	0.999003
LOC114114040	0.557424	0.692179	1.50394	0.460244	0.645341	0.999003
LOC114109085	1.315	-0.492744	1.07157	-0.459835	0.645635	0.999003
LOC106991743	2.39194	-0.396503	0.864167	-0.458827	0.646358	0.999003
LOC114116066	15.3458	-0.190274	0.416228	-0.457138	0.647572	0.999003
LOC114118843	0.234959	0.96955	2.12323	0.456639	0.647931	0.999003
LOC105608013	7541.74	-0.182178	0.400566	-0.4548	0.649253	0.999003
LOC114110806	0.646594	0.648024	1.42638	0.454313	0.649604	0.999003
LOC105604063	1.47505	-0.462273	1.01764	-0.454259	0.649642	0.999003
LOC105613077	2.05599	-0.401599	0.884951	-0.453809	0.649966	0.999003
LOC114110853	1.67171	0.423898	0.934843	0.453443	0.65023	0.999003
LOC105616363	0.901351	0.601347	1.32855	0.452636	0.650811	0.999003
LOC105610265	0.447959	0.760426	1.68	0.452634	0.650813	0.999003
LOC114115126	0.724981	0.632572	1.40196	0.451205	0.651842	0.999003
LOC105605357	0.308787	0.818167	1.81506	0.450766	0.652158	0.999003
LOC105607532	2.50583	-0.366757	0.81376	-0.450694	0.65221	0.999003
LOC114114812	0.425343	-0.762199	1.69195	-0.450485	0.65236	0.999003
LOC105605337	1.18007	-0.499591	1.11262	-0.449023	0.653415	0.999003
LOC114116179	0.842096	-0.534549	1.19218	-0.448381	0.653878	0.999003
LOC114116897	0.362071	-0.83568	1.86831	-0.447293	0.654663	0.999003
LOC105606460	0.428704	-0.752378	1.68229	-0.447235	0.654706	0.999003
LOC114114011	0.919333	-0.648535	1.45255	-0.44648	0.65525	0.999003
LOC106990969	1.53461	-0.420944	0.943083	-0.446349	0.655345	0.999003
LOC105608370	0.767772	0.63417	1.42121	0.446218	0.65544	0.999003
LOC114113604	0.875569	-0.576661	1.29274	-0.446076	0.655543	0.999003
LOC114117848	1.08046	-0.55404	1.24214	-0.446036	0.655571	0.999003
LOC105616368	1.90569	-0.411573	0.923875	-0.445485	0.655969	0.999003
LOC114115713	0.198806	-1.21144	2.71964	-0.445442	0.656	0.999003
LOC105602313	0.198806	-1.21144	2.71964	-0.445442	0.656	0.999003
LOC114113051	16.6261	0.239492	0.539323	0.444061	0.656999	0.999003
LOC105608579	3.95937	-0.291095	0.657962	-0.44242	0.658186	0.999003
LOC114118510	16.6626	-0.197491	0.446827	-0.441985	0.6585	0.999003
LOC114110105	0.975543	-0.499766	1.13195	-0.441507	0.658846	0.999003
LOC105607267	0.222229	-1.33896	3.03354	-0.441386	0.658934	0.999003
LOC114111357	1.59395	-0.398558	0.903205	-0.441271	0.659017	0.999003
LOC114113667	0.13168	1.37076	3.11015	0.440736	0.659404	0.999003
LOC114114846	0.743757	0.623574	1.41614	0.440335	0.659695	0.999003
LOC114113842	0.356979	0.83506	1.89697	0.440207	0.659787	0.999003
LOC105607066	0.272632	0.816398	1.87104	0.436334	0.662594	0.999003
LOC114114556	0.444884	0.794258	1.82257	0.435791	0.662989	0.999003
LOC114116191	3.34109	-0.346885	0.798103	-0.434638	0.663826	0.999003
LOC114117261	0.567871	-0.692717	1.59559	-0.434145	0.664183	0.999003
LOC114114545	109.087	-0.134101	0.309273	-0.433601	0.664579	0.999003
LOC114117551	0.244024	1.00905	2.32941	0.433178	0.664886	0.999003
LOC114111076	0.125921	1.34661	3.11071	0.432895	0.665091	0.999003
LOC114110578	0.419674	0.745257	1.72196	0.432797	0.665162	0.999003
LOC105613853	2.4821	-0.395866	0.915404	-0.432449	0.665415	0.999003
LOC114114128	0.289106	-0.955506	2.21057	-0.432244	0.665564	0.999003
LOC114115267	0.289106	-0.955506	2.21057	-0.432244	0.665564	0.999003
LOC101104162	62.0076	0.153805	0.356512	0.431416	0.666166	0.999003
LOC114117225	1.19699	0.475309	1.10241	0.431155	0.666355	0.999003
LOC105604471	0.324476	0.861888	1.99979	0.43099	0.666476	0.999003
LOC105614722	0.598165	0.745732	1.73101	0.430809	0.666608	0.999003
LOC105603045	0.305291	-0.929546	2.16445	-0.429461	0.667588	0.999003
LOC106990520	20.2615	-0.273787	0.638499	-0.428798	0.66807	0.999003
LOC105616404	0.873255	0.554795	1.29405	0.428726	0.668123	0.999003
LOC105605484	1.11951	-0.530286	1.23916	-0.42794	0.668694	0.999003
LOC114117971	0.30656	-0.842436	1.97057	-0.427509	0.669009	0.999003
LOC105603888	2.69905	0.365755	0.855966	0.427301	0.66916	0.999003
LOC114117522	1.23649	0.45677	1.06974	0.426993	0.669384	0.999003
LOC114115021	0.300568	-0.928353	2.17527	-0.426776	0.669543	0.999003
LOC105611134	0.240718	0.994852	2.3333	0.426372	0.669837	0.999003
LOC114116384	18.3789	-0.211584	0.497503	-0.425292	0.670624	0.999003
LOC114117568	0.478252	0.78025	1.83476	0.42526	0.670647	0.999003
LOC114114024	0.729291	-0.597214	1.40518	-0.425009	0.67083	0.999003
LOC114112941	0.84035	-0.600361	1.4126	-0.425003	0.670834	0.999003
LOC105604257	0.82434	0.574891	1.35576	0.424037	0.671539	0.999003
LOC114109667	0.220429	-0.995004	2.34978	-0.423446	0.67197	0.999003
LOC114109523	0.672303	-0.654693	1.54865	-0.422751	0.672477	0.999003
LOC105611242	0.297922	-0.828624	1.96015	-0.422734	0.672489	0.999003
LOC114109532	1.97456	-0.41999	0.994131	-0.422469	0.672682	0.999003
LOC106991120	0.342218	-0.878353	2.0799	-0.422306	0.672801	0.999003
LOC105602321	0.342218	-0.878353	2.0799	-0.422306	0.672801	0.999003
LOC101110771	2.04042	-0.389025	0.922035	-0.42192	0.673084	0.999003
LOC114118448	11.1799	0.26144	0.619667	0.421904	0.673095	0.999003
LOC114113231	0.122615	1.31073	3.11154	0.421248	0.673574	0.999003
LOC114110837	0.21444	-0.995348	2.36806	-0.420322	0.67425	0.999003
LOC106991090	0.487194	0.684374	1.62867	0.420203	0.674337	0.999003
LOC114114045	0.185826	-1.1745	2.79716	-0.419892	0.674564	0.999003
LOC114118725	0.29762	-0.917034	2.18541	-0.419616	0.674766	0.999003
LOC105611518	0.298724	0.941706	2.24779	0.418947	0.675255	0.999003
LOC114112889	0.209718	-0.995628	2.38325	-0.41776	0.676122	0.999003
LOC114113793	0.116856	1.29961	3.1118	0.417638	0.676212	0.999003
LOC114114026	0.116856	1.29961	3.1118	0.417638	0.676212	0.999003
LOC114116452	0.116856	1.29961	3.1118	0.417638	0.676212	0.999003
LOC114117526	0.116856	1.29961	3.1118	0.417638	0.676212	0.999003
LOC105604073	0.116856	1.29961	3.1118	0.417638	0.676212	0.999003
LOC114109647	0.285908	-0.826992	1.98391	-0.416849	0.676789	0.999003
LOC114110303	0.285908	-0.826992	1.98391	-0.416849	0.676789	0.999003
LOC105606487	0.251111	0.947439	2.27377	0.416682	0.676911	0.999003
LOC105607855	0.395076	0.8517	2.04733	0.416006	0.677406	0.999003
LOC105606111	0.282832	-0.826708	1.98815	-0.415818	0.677543	0.999003
LOC105608279	0.437644	-0.709057	1.70995	-0.414665	0.678387	0.999003
LOC105603538	1.08638	-0.467717	1.12841	-0.414493	0.678513	0.999003
LOC105612017	0.203693	-0.995987	2.40318	-0.414445	0.678548	0.999003
LOC114116702	0.384227	-0.86205	2.08317	-0.413816	0.679009	0.999003
LOC105608522	0.432349	0.70992	1.71613	0.413675	0.679112	0.999003
LOC114115023	1.68409	-0.413273	1.00091	-0.412897	0.679682	0.999003
LOC114116412	0.276843	-0.825878	2.00076	-0.412783	0.679766	0.999003
LOC114109530	0.886195	0.52007	1.26154	0.41225	0.680156	0.999003
LOC114113971	0.212131	0.982321	2.38318	0.41219	0.6802	0.999003
LOC114114087	0.212131	0.982321	2.38318	0.41219	0.6802	0.999003
LOC114115574	0.975914	-0.504841	1.2258	-0.411847	0.680452	0.999003
LOC114117548	0.581884	0.676889	1.64437	0.411641	0.680602	0.999003
LOC114113889	0.706921	-0.610698	1.48913	-0.410106	0.681729	0.999003
LOC105608561	45.316	0.176971	0.431818	0.409827	0.681932	0.999003
LOC105610869	9.71222	-0.187347	0.457435	-0.409561	0.682128	0.999003
LOC114116946	0.445118	-0.738737	1.80451	-0.409383	0.682259	0.999003
LOC114109025	0.70887	-0.579863	1.4169	-0.409247	0.682358	0.999003
LOC105611269	12940.1	-0.182733	0.447299	-0.408527	0.682887	0.999003
LOC105603182	1.0123	0.463052	1.13347	0.408526	0.682887	0.999003
LOC105606717	1.44383	0.391603	0.958937	0.408372	0.683001	0.999003
LOC114110320	1.13679	0.49837	1.22083	0.408224	0.683109	0.999003
LOC114116888	0.406725	0.828316	2.03121	0.407795	0.683424	0.999003
LOC105603042	3.23526	-0.31832	0.781628	-0.407253	0.683822	0.999003
LOC106991765	0.302939	0.988958	2.43357	0.406381	0.684463	0.999003
LOC114115359	0.93346	-0.549237	1.35197	-0.406249	0.68456	0.999003
LOC114117300	0.354391	0.792865	1.95187	0.406208	0.68459	0.999003
LOC106991766	0.94793	0.468142	1.15283	0.40608	0.684684	0.999003
LOC105604727	0.202011	-1.09449	2.69782	-0.405693	0.684968	0.999003
LOC105610540	0.226776	0.948459	2.33815	0.405645	0.685003	0.999003
LOC105603417	0.226776	0.948459	2.33815	0.405645	0.685003	0.999003
LOC114115624	3.21577	-0.362508	0.896191	-0.404498	0.685846	0.999003
LOC114113886	1.23546	-0.396552	0.982626	-0.403564	0.686534	0.999003
LOC105612174	0.798967	0.55712	1.38157	0.403252	0.686763	0.999003
LOC105604782	0.490849	-0.663994	1.64682	-0.403197	0.686804	0.999003
LOC114114540	0.107791	1.25196	3.11282	0.402193	0.687542	0.999003
LOC114110643	0.107791	1.25196	3.11282	0.402193	0.687542	0.999003
LOC114116057	0.197289	-1.09367	2.72012	-0.402068	0.687634	0.999003
LOC114117512	0.197289	-1.09367	2.72012	-0.402068	0.687634	0.999003
LOC105612006	0.969951	-0.543315	1.3521	-0.40183	0.687809	0.999003
LOC105604249	0.330697	0.849658	2.11498	0.401732	0.687881	0.999003
LOC114116358	0.559755	-0.598769	1.49174	-0.40139	0.688133	0.999003
LOC105607931	3.50794	-0.395921	0.989275	-0.400213	0.688999	0.999003
LOC105603013	15.8738	0.182756	0.456826	0.400055	0.689116	0.999003
LOC114118741	1.40425	-0.415573	1.0406	-0.399358	0.689629	0.999003
LOC105612761	1.67543	-0.373028	0.938277	-0.397567	0.690949	0.999003
LOC114116454	0.191263	-1.09263	2.74979	-0.397351	0.691109	0.999003
LOC114118055	1.63362	0.466321	1.17589	0.396568	0.691686	0.999003
LOC105602628	0.309652	0.798128	2.0151	0.396074	0.692051	0.999003
LOC114109339	0.309652	0.798128	2.0151	0.396074	0.692051	0.999003
LOC105606525	0.42156	-0.733721	1.85624	-0.395272	0.692642	0.999003
LOC114117611	0.190299	-0.96839	2.45064	-0.395157	0.692727	0.999003
LOC114110063	0.190299	-0.96839	2.45064	-0.395157	0.692727	0.999003
LOC106991526	1.23709	0.480296	1.21796	0.394346	0.693326	0.999003
LOC114110574	0.96252	-0.483406	1.22606	-0.394275	0.693378	0.999003
LOC105616720	0.306362	0.84934	2.15429	0.394255	0.693393	0.999003
LOC105613208	0.895547	0.504305	1.28001	0.393986	0.693591	0.999003
LOC114116963	0.710808	0.587242	1.49376	0.393131	0.694223	0.999003
LOC105603319	0.185275	-1.09158	2.78079	-0.392542	0.694657	0.999003
LOC114108992	0.262132	0.991885	2.52706	0.392505	0.694685	0.999003
LOC105603461	0.365826	-0.804408	2.0509	-0.392222	0.694894	0.999003
LOC114116225	0.185577	-0.968515	2.46999	-0.392113	0.694974	0.999003
LOC114116808	0.185577	-0.968515	2.46999	-0.392113	0.694974	0.999003
LOC106990158	0.818887	-0.636803	1.62536	-0.391792	0.695212	0.999003
LOC114115363	0.293697	0.778287	1.99229	0.39065	0.696056	0.999003
LOC101107129	0.748963	-0.64221	1.64531	-0.390328	0.696294	0.999003
LOC114113589	0.492557	0.701473	1.7992	0.38988	0.696625	0.999003
LOC105610487	0.487524	-0.641005	1.64428	-0.38984	0.696655	0.999003
LOC105604908	0.738451	0.542096	1.39096	0.389727	0.696738	0.999003
LOC114110323	0.597435	-0.635006	1.63187	-0.389128	0.697182	0.999003
LOC105605027	1.88223	-0.363194	0.935521	-0.388227	0.697848	0.999003
LOC114114602	0.179552	-0.968673	2.49525	-0.388207	0.697863	0.999003
LOC114116072	0.179552	-0.968673	2.49525	-0.388207	0.697863	0.999003
LOC106990432	1.46611	0.387526	1.00072	0.387246	0.698574	0.999003
LOC114118037	0.457671	0.711865	1.84436	0.385969	0.69952	0.999003
LOC105607491	0.536163	-0.629703	1.6325	-0.385729	0.699697	0.999003
LOC114118717	2.98485	0.346864	0.900935	0.385005	0.700234	0.999003
LOC114118758	3.3567	0.284877	0.740132	0.384901	0.700311	0.999003
LOC105609771	1.7486	-0.35241	0.917191	-0.384228	0.700809	0.999003
LOC105612347	0.173563	-0.968832	2.52165	-0.384205	0.700826	0.999003
LOC105607754	2.88933	-0.288549	0.753429	-0.382981	0.701734	0.999003
LOC105606472	0.174114	-1.08806	2.84414	-0.382564	0.702043	0.999003
LOC105610214	0.780653	0.538998	1.41118	0.381949	0.702499	0.999003
LOC114111235	0.519286	0.552247	1.44896	0.381134	0.703104	0.999003
LOC105603956	89.0917	-0.121427	0.319212	-0.380396	0.703652	0.999003
LOC106991877	0.679322	-0.533485	1.40289	-0.380275	0.703742	0.999003
LOC114109389	0.334675	-0.799019	2.10118	-0.380271	0.703744	0.999003
LOC114115262	1.00189	-0.588264	1.54737	-0.38017	0.703819	0.999003
LOC114115361	0.88245	-0.529458	1.39339	-0.379978	0.703962	0.999003
LOC114110474	0.435688	0.694851	1.83012	0.379675	0.704187	0.999003
LOC105603649	0.217711	0.895021	2.35964	0.379304	0.704462	0.999003
LOC105604412	0.217711	0.895021	2.35964	0.379304	0.704462	0.999003
LOC114110617	0.439166	-0.600262	1.58338	-0.379102	0.704612	0.999003
LOC114117554	0.439166	-0.600262	1.58338	-0.379102	0.704612	0.999003
LOC114117989	0.221732	-0.999613	2.63887	-0.378803	0.704834	0.999003
LOC114111259	0.221732	-0.999613	2.63887	-0.378803	0.704834	0.999003
LOC114112998	0.389739	-0.700704	1.85612	-0.37751	0.705795	0.999003
LOC114115628	1.28643	0.434769	1.15174	0.377487	0.705811	0.999003
LOC106991804	0.448071	-0.699355	1.85523	-0.376964	0.7062	0.999003
LOC105616624	0.28195	0.756331	2.01702	0.374975	0.707679	0.999003
LOC114116886	0.548322	0.642999	1.7166	0.374578	0.707975	0.999003
LOC106991883	4.06747	-0.283737	0.761151	-0.372773	0.709317	0.999003
LOC105610499	1.12061	0.414353	1.11186	0.372665	0.709398	0.999003
LOC105610195	0.209681	-1.00021	2.68523	-0.372487	0.70953	0.999003
LOC114111303	0.2802	0.817934	2.20306	0.371271	0.710435	0.999003
LOC114111278	0.2802	0.817934	2.20306	0.371271	0.710435	0.999003
LOC114110856	0.362264	-0.760853	2.05044	-0.371069	0.710586	0.999003
LOC114112962	0.264413	-0.839445	2.26488	-0.370635	0.710909	0.999003
LOC114116389	3.02526	-0.259712	0.703305	-0.369274	0.711923	0.999003
LOC105604767	0.952486	0.46777	1.26688	0.36923	0.711957	0.999003
LOC105603633	0.197308	0.895158	2.43289	0.36794	0.712918	0.999003
LOC114109062	0.197308	0.895158	2.43289	0.36794	0.712918	0.999003
LOC106991039	0.822029	-0.444823	1.216	-0.365807	0.714509	0.999003
LOC114114505	0.792586	0.504458	1.38146	0.365163	0.71499	0.999003
LOC105613125	0.156372	0.951984	2.61587	0.363927	0.715913	0.999003
LOC114115307	0.506114	0.572198	1.57464	0.363384	0.716318	0.999003
LOC105603067	0.172845	-1.12484	3.10012	-0.362837	0.716726	0.999003
LOC114112989	0.172845	-1.12484	3.10012	-0.362837	0.716726	0.999003
LOC114115354	0.172845	-1.12484	3.10012	-0.362837	0.716726	0.999003
LOC114115565	1.1688	0.450443	1.24411	0.362059	0.717308	0.999003
LOC114117572	0.450385	-0.605527	1.67314	-0.36191	0.717419	0.999003
LOC114116062	0.66155	-0.525306	1.45234	-0.361696	0.717579	0.999003
LOC114113893	0.2907	-0.790808	2.18717	-0.361567	0.717676	0.999003
LOC114110111	643.271	0.167394	0.463079	0.36148	0.71774	0.999003
LOC114116922	1.39477	0.356158	0.985831	0.361277	0.717892	0.999003
LOC114114613	1.38876	-0.353494	0.981168	-0.360278	0.718639	0.999003
LOC114114614	0.558266	0.539411	1.49888	0.359875	0.71894	0.999003
LOC105612323	1.78271	0.32149	0.895039	0.359191	0.719452	0.999003
LOC114110432	1.91817	-0.312359	0.870807	-0.3587	0.719819	0.999003
LOC114117598	4.57897	0.220446	0.614735	0.358603	0.719892	0.999003
LOC114111030	1.42044	-0.389647	1.0883	-0.358032	0.720319	0.999003
LOC114116597	15.7478	-0.154535	0.431633	-0.358024	0.720325	0.999003
LOC105606955	0.30386	0.76854	2.14731	0.357909	0.720412	0.999003
LOC114108815	0.161134	-1.04751	2.92785	-0.357775	0.720512	0.999003
LOC105606575	0.161134	-1.04751	2.92785	-0.357775	0.720512	0.999003
LOC114115722	0.161134	-1.04751	2.92785	-0.357775	0.720512	0.999003
LOC114116186	0.161134	-1.04751	2.92785	-0.357775	0.720512	0.999003
LOC105611803	0.161134	-1.04751	2.92785	-0.357775	0.720512	0.999003
LOC114109360	0.161134	-1.04751	2.92785	-0.357775	0.720512	0.999003
LOC105604284	0.161134	-1.04751	2.92785	-0.357775	0.720512	0.999003
LOC114117231	1.15594	-0.404826	1.13244	-0.35748	0.720732	0.999003
LOC105610254	2.6354	0.338462	0.947134	0.357354	0.720827	0.999003
LOC114117542	0.280598	-0.78898	2.20809	-0.357314	0.720857	0.999003
LOC105602343	0.502147	-0.60083	1.68518	-0.356537	0.721438	0.999003
LOC114113240	1.14103	-0.395604	1.11081	-0.356141	0.721735	0.999003
LOC105606221	609.944	0.157014	0.441195	0.355884	0.721927	0.999003
LOC114114829	1.99599	-0.289417	0.813903	-0.355591	0.722147	0.999003
LOC114109372	0.555256	0.564571	1.59139	0.354765	0.722766	0.999003
LOC114110459	0.818143	0.489904	1.38157	0.354598	0.722891	0.999003
LOC105609125	0.881089	0.429444	1.21606	0.353143	0.723981	0.999003
LOC114113949	0.272927	-0.7871	2.23035	-0.352904	0.72416	0.999003
LOC114117609	1.51986	0.334591	0.949249	0.352479	0.724479	0.999003
LOC105606489	0.234922	0.815784	2.31737	0.352031	0.724815	0.999003
LOC114114127	0.376794	0.660907	1.88095	0.351368	0.725312	0.999003
LOC114117815	0.729784	-1.06174	3.02287	-0.351236	0.725411	0.999003
LOC114113984	0.618459	0.497348	1.41798	0.350743	0.725781	0.999003
LOC114113253	0.259652	0.739246	2.11297	0.349861	0.726443	0.999003
LOC105604472	2.63682	-0.301635	0.863041	-0.349502	0.726712	0.999003
LOC105603609	0.391586	-0.650501	1.86215	-0.349328	0.726843	0.999003
LOC105615257	0.279525	0.76673	2.19501	0.349306	0.72686	0.999003
LOC114113204	0.263863	-0.785328	2.25209	-0.348711	0.727306	0.999003
LOC105616288	0.677259	-0.541388	1.55434	-0.348307	0.72761	0.999003
LOC105604962	0.479722	0.586342	1.68372	0.348241	0.727659	0.999003
LOC114110636	0.316975	-0.671755	1.93231	-0.347644	0.728108	0.999003
LOC105602517	33.8108	-0.103394	0.298286	-0.346628	0.728871	0.999003
LOC105602268	1.99936	-0.312872	0.904465	-0.345919	0.729404	0.999003
LOC114115637	0.531698	-0.518532	1.49942	-0.345823	0.729476	0.999003
LOC106991309	1.14043	0.403675	1.1679	0.345641	0.729612	0.999003
LOC105603436	0.951959	0.397042	1.14879	0.345616	0.729631	0.999003
LOC114112966	8.71446	0.172313	0.501844	0.34336	0.731327	0.999003
LOC114110635	0.893229	-0.427819	1.24844	-0.342683	0.731837	0.999003
LOC105606270	0.823668	-0.443482	1.29528	-0.342384	0.732062	0.999003
LOC114113940	0.47861	0.628511	1.83707	0.342128	0.732255	0.999003
LOC114114030	0.255384	0.764847	2.24836	0.340179	0.733721	0.999003
LOC105613357	1.36617	-0.387271	1.13893	-0.34003	0.733834	0.999003
LOC114115665	0.385561	-0.635472	1.87031	-0.339769	0.734031	0.999003
LOC114115276	0.304545	-0.733032	2.17285	-0.33736	0.735845	0.999003
LOC114115635	0.304545	-0.733032	2.17285	-0.33736	0.735845	0.999003
LOC114113172	0.16213	0.987509	2.92917	0.337129	0.73602	0.999003
LOC114110659	0.16213	0.987509	2.92917	0.337129	0.73602	0.999003
LOC114114985	0.16213	0.987509	2.92917	0.337129	0.73602	0.999003
LOC114115572	0.16213	0.987509	2.92917	0.337129	0.73602	0.999003
LOC114118003	0.834879	0.442895	1.31461	0.336903	0.73619	0.999003
LOC106990836	6.01733	0.184076	0.547873	0.335983	0.736884	0.999003
LOC105606989	0.147307	0.89551	2.6679	0.335661	0.737126	0.999003
LOC114113988	0.147307	0.89551	2.6679	0.335661	0.737126	0.999003
LOC106990490	0.147307	0.89551	2.6679	0.335661	0.737126	0.999003
LOC114111054	0.147307	0.89551	2.6679	0.335661	0.737126	0.999003
LOC114118727	0.984438	-0.457801	1.36921	-0.334354	0.738112	0.999003
LOC105609277	2.69649	-0.253879	0.760532	-0.333818	0.738517	0.999003
LOC114116635	0.27323	-0.669332	2.00614	-0.333642	0.73865	0.999003
LOC114109428	0.268887	-0.669093	2.01397	-0.332226	0.739719	0.999003
LOC105609052	1.83857	-0.316345	0.954079	-0.331571	0.740213	0.999003
LOC114109032	0.267204	-0.668944	2.01891	-0.331339	0.740388	0.999003
LOC114116987	0.264165	-0.66879	2.0241	-0.330413	0.741088	0.999003
LOC114114129	0.391582	-0.622243	1.88525	-0.330059	0.741356	0.999003
LOC114117570	0.391582	-0.622243	1.88525	-0.330059	0.741356	0.999003
LOC114108821	0.276292	-0.728997	2.21187	-0.329584	0.741714	0.999003
LOC105603320	6.95254	0.170366	0.517271	0.329356	0.741887	0.999003
LOC105610613	3.30756	0.258053	0.785829	0.328383	0.742622	0.999003
LOC105605072	0.177318	-0.920273	2.81019	-0.327477	0.743307	0.999003
LOC114110276	0.450023	0.617736	1.88668	0.32742	0.743351	0.999003
LOC105609731	0.748911	-0.469922	1.43537	-0.327387	0.743375	0.999003
LOC114116111	0.141548	0.884712	2.70256	0.327361	0.743395	0.999003
LOC114116950	0.141548	0.884712	2.70256	0.327361	0.743395	0.999003
LOC114117960	0.141548	0.884712	2.70256	0.327361	0.743395	0.999003
LOC114108791	0.141548	0.884712	2.70256	0.327361	0.743395	0.999003
LOC114115575	0.430816	-0.566041	1.72931	-0.327322	0.743424	0.999003
LOC105612144	1.89607	0.297666	0.911256	0.326654	0.743929	0.999003
LOC105611989	0.95162	-0.405962	1.24286	-0.326636	0.743943	0.999003
LOC114112904	0.225857	0.761733	2.34634	0.324648	0.745448	0.999003
LOC114109064	0.172596	-0.919574	2.83766	-0.324061	0.745892	0.999003
LOC105606758	0.172596	-0.919574	2.83766	-0.324061	0.745892	0.999003
LOC114113668	0.172596	-0.919574	2.83766	-0.324061	0.745892	0.999003
LOC114114553	0.172596	-0.919574	2.83766	-0.324061	0.745892	0.999003
LOC114113119	1.97862	-0.323809	1.00033	-0.323703	0.746163	0.999003
LOC114110454	1.63291	-0.312471	0.965826	-0.323527	0.746296	0.999003
LOC105603994	0.433787	-0.58568	1.81131	-0.323346	0.746433	0.999003
LOC114118684	0.148153	-1.00057	3.10217	-0.32254	0.747043	0.999003
LOC114117966	0.148153	-1.00057	3.10217	-0.32254	0.747043	0.999003
LOC106990745	0.582346	0.473752	1.46925	0.322445	0.747116	0.999003
LOC105602763	1.08089	-0.365411	1.13542	-0.32183	0.747582	0.999003
LOC106990874	1.91589	0.287871	0.896693	0.321037	0.748183	0.999003
LOC114113927	1.61366	0.299695	0.936239	0.320106	0.748888	0.999003
LOC114118291	0.166571	-0.918673	2.87437	-0.319608	0.749265	0.999003
LOC105606280	0.166571	-0.918673	2.87437	-0.319608	0.749265	0.999003
LOC114116907	0.166571	-0.918673	2.87437	-0.319608	0.749265	0.999003
LOC114117765	0.166571	-0.918673	2.87437	-0.319608	0.749265	0.999003
LOC114113830	0.750299	-0.422583	1.32632	-0.318613	0.75002	0.999003
LOC105603195	2.96693	0.236166	0.743152	0.31779	0.750644	0.999003
LOC114110811	0.671581	-0.478663	1.50673	-0.317684	0.750725	0.999003
LOC114111250	0.534128	-0.512413	1.61339	-0.3176	0.750788	0.999003
LOC114112977	0.713599	-0.436136	1.37551	-0.317072	0.751189	0.999003
LOC105607239	0.149422	-0.95118	3.00368	-0.316672	0.751493	0.999003
LOC114117575	0.149422	-0.95118	3.00368	-0.316672	0.751493	0.999003
LOC105606248	0.149422	-0.95118	3.00368	-0.316672	0.751493	0.999003
LOC114109659	0.149422	-0.95118	3.00368	-0.316672	0.751493	0.999003
LOC114110944	0.149422	-0.95118	3.00368	-0.316672	0.751493	0.999003
LOC105601953	0.254545	-0.722997	2.28585	-0.316292	0.751781	0.999003
LOC114113185	4.40601	0.223379	0.70814	0.315445	0.752424	0.999003
LOC114113171	0.382268	-0.544208	1.72739	-0.315047	0.752726	0.999003
LOC105613737	1.40792	0.344944	1.09651	0.314584	0.753078	0.999003
LOC114118689	2.33623	0.229465	0.730385	0.31417	0.753392	0.999003
LOC114117970	0.601127	-0.490512	1.56395	-0.313638	0.753796	0.999003
LOC105605199	1.92218	-0.26606	0.849279	-0.313278	0.75407	0.999003
LOC114113938	0.824722	-0.469642	1.49953	-0.313192	0.754135	0.999003
LOC106991816	0.444264	0.590523	1.88907	0.3126	0.754584	0.999003
LOC105610561	0.312148	0.617649	1.97617	0.312548	0.754624	0.999003
LOC114115424	0.397019	-0.585435	1.87485	-0.312257	0.754845	0.999003
LOC105606430	1.05631	-0.378754	1.21432	-0.311905	0.755113	0.999003
LOC105613097	0.534096	-0.501306	1.60745	-0.311864	0.755144	0.999003
LOC114112794	2757.18	0.14178	0.454872	0.311693	0.755274	0.999003
LOC105608303	0.321466	0.559689	1.79746	0.311377	0.755514	0.999003
LOC105602903	1.01302	-0.373286	1.19891	-0.311355	0.755531	0.999003
LOC114113912	13.3562	-0.144228	0.463362	-0.311263	0.7556	0.999003
LOC105603786	1.00588	-0.35648	1.14623	-0.311001	0.7558	0.999003
LOC114115313	0.150613	0.931447	3.00519	0.309946	0.756602	0.999003
LOC114115735	0.150613	0.931447	3.00519	0.309946	0.756602	0.999003
LOC114117255	0.481635	0.518669	1.67525	0.309607	0.756859	0.999003
LOC114116376	0.921595	0.4003	1.29508	0.309093	0.757251	0.999003
LOC114117632	0.199803	0.842302	2.72969	0.308571	0.757648	0.999003
LOC114110624	0.629404	0.463307	1.50667	0.307505	0.758459	0.999003
LOC105616327	0.59539	-0.529593	1.72806	-0.306467	0.759249	0.999003
LOC114110986	0.370831	0.587127	1.9187	0.306002	0.759603	0.999003
LOC114116826	0.324398	-0.646481	2.11455	-0.30573	0.75981	0.999003
LOC114117243	1.75411	-0.294777	0.964674	-0.305571	0.759931	0.999003
LOC105608011	1.20611	-0.436332	1.43682	-0.303679	0.761372	0.999003
LOC105603654	1.02098	-0.393634	1.29991	-0.302815	0.762031	0.999003
LOC114115654	0.251433	-0.784079	2.59847	-0.301746	0.762846	0.999003
LOC114113094	0.309983	-0.644485	2.1385	-0.301373	0.76313	0.999003
LOC105602194	0.501054	0.501634	1.6653	0.301227	0.763242	0.999003
LOC105609758	0.345424	0.583896	1.94578	0.300083	0.764114	0.999003
LOC114114032	3.80868	0.18932	0.633606	0.298798	0.765094	0.999003
LOC114117872	0.236823	0.688756	2.3341	0.295085	0.767929	0.999003
LOC114114509	24.0435	0.19433	0.65868	0.295029	0.767972	0.999003
LOC114108786	1.89089	-0.295489	1.00214	-0.294859	0.768101	0.999003
LOC114116588	3.58944	-0.228127	0.774323	-0.294614	0.768289	0.999003
LOC105604114	0.449724	-0.493225	1.67534	-0.294403	0.76845	0.999003
LOC114118700	1.22234	0.397527	1.35529	0.293315	0.769281	0.999003
LOC114113883	2.27889	-0.234885	0.800805	-0.293311	0.769285	0.999003
LOC114113162	0.136441	-0.905559	3.09284	-0.292792	0.769681	0.999003
LOC114112921	0.136441	-0.905559	3.09284	-0.292792	0.769681	0.999003
LOC105610401	0.136441	-0.905559	3.09284	-0.292792	0.769681	0.999003
LOC114115365	0.136441	-0.905559	3.09284	-0.292792	0.769681	0.999003
LOC105604469	1.21583	0.303749	1.04083	0.291834	0.770414	0.999003
LOC114116871	0.275803	0.652301	2.24061	0.291126	0.770955	0.999003
LOC114113603	73.3734	0.143213	0.494058	0.28987	0.771916	0.999003
LOC106991294	0.480368	-0.514956	1.78105	-0.28913	0.772482	0.999003
LOC106990184	0.927332	-0.369496	1.28204	-0.288208	0.773187	0.999003
LOC105609715	1.95842	-0.247788	0.860317	-0.288019	0.773332	0.999003
LOC114113941	0.915918	-0.343074	1.19286	-0.287605	0.773649	0.999003
LOC105610181	0.561937	-0.500281	1.73997	-0.287523	0.773712	0.999003
LOC114111441	1.43773	-0.281192	0.979592	-0.28705	0.774074	0.999003
LOC114111438	1.43773	-0.281192	0.979592	-0.28705	0.774074	0.999003
LOC105604613	0.361767	0.551407	1.93036	0.28565	0.775146	0.999003
LOC105610031	0.251468	0.654563	2.29585	0.285107	0.775563	0.999003
LOC105609244	1.36304	-0.397245	1.39781	-0.28419	0.776265	0.999003
LOC114118716	0.363777	-0.605409	2.13569	-0.283472	0.776815	0.999003
LOC114111231	1.21876	-0.329184	1.16159	-0.283391	0.776877	0.999003
LOC114115336	10.8158	-0.174354	0.616897	-0.282631	0.77746	0.999003
LOC114113900	0.656503	0.491979	1.741	0.282583	0.777496	0.999003
LOC114116618	0.45811	-0.470406	1.66676	-0.282227	0.777769	0.999003
LOC105616708	0.843968	-0.386776	1.37232	-0.28184	0.778066	0.999003
LOC114110462	0.414796	0.583536	2.07941	0.280626	0.778997	0.999003
LOC105613405	0.850977	0.353393	1.26253	0.279909	0.779547	0.999003
LOC114109670	0.497676	-0.492181	1.75861	-0.27987	0.779577	0.999003
LOC114110110	1.25175	0.319384	1.14161	0.279766	0.779657	0.999003
LOC114117874	0.231065	0.656653	2.3512	0.279285	0.780026	0.999003
LOC114117581	0.403278	-0.512539	1.83583	-0.279187	0.780101	0.999003
LOC105602212	33162.6	-0.120385	0.431407	-0.279052	0.780205	0.999003
LOC114117862	4.60606	0.16037	0.575533	0.278647	0.780516	0.999003
LOC114110669	0.44974	0.432988	1.56107	0.277367	0.781499	0.999003
LOC105608475	0.123461	-0.860386	3.10452	-0.27714	0.781672	0.999003
LOC105607235	0.123461	-0.860386	3.10452	-0.27714	0.781672	0.999003
LOC114114859	0.123461	-0.860386	3.10452	-0.27714	0.781672	0.999003
LOC114118404	0.123461	-0.860386	3.10452	-0.27714	0.781672	0.999003
LOC114118263	0.123461	-0.860386	3.10452	-0.27714	0.781672	0.999003
LOC105604280	0.123461	-0.860386	3.10452	-0.27714	0.781672	0.999003
LOC105607354	0.977321	0.361876	1.3071	0.276854	0.781892	0.999003
LOC101105359	1.2977	0.269304	0.974799	0.276266	0.782344	0.999003
LOC114111520	0.435301	0.441321	1.59931	0.275944	0.782591	0.999003
LOC114114079	1.13165	-0.337368	1.22385	-0.275661	0.782809	0.999003
LOC105609318	0.97744	-0.349187	1.26807	-0.275367	0.783034	0.999003
LOC106990837	0.0629606	0.856289	3.11543	0.274854	0.783428	0.999003
LOC114114836	0.0538957	0.856289	3.11543	0.274854	0.783428	0.999003
LOC106990844	0.0629606	0.856289	3.11543	0.274854	0.783428	0.999003
LOC114113038	0.139123	0.856289	3.11543	0.274854	0.783428	0.999003
LOC114113138	0.139123	0.856289	3.11543	0.274854	0.783428	0.999003
LOC105608947	0.0629606	0.856289	3.11543	0.274854	0.783428	0.999003
LOC114118002	0.068719	0.856289	3.11543	0.274854	0.783428	0.999003
LOC114118017	0.0629606	0.856289	3.11543	0.274854	0.783428	0.999003
LOC105607356	0.068719	0.856289	3.11543	0.274854	0.783428	0.999003
LOC114118264	0.163458	0.856289	3.11543	0.274854	0.783428	0.999003
LOC105602694	0.0538957	0.856289	3.11543	0.274854	0.783428	0.999003
LOC105604183	0.068719	0.856289	3.11543	0.274854	0.783428	0.999003
LOC105604319	0.068719	0.856289	3.11543	0.274854	0.783428	0.999003
LOC105607122	0.068719	0.856289	3.11543	0.274854	0.783428	0.999003
LOC114112951	0.0538957	0.856289	3.11543	0.274854	0.783428	0.999003
LOC114112795	0.11872	0.856289	3.11543	0.274854	0.783428	0.999003
LOC114112877	0.11872	0.856289	3.11543	0.274854	0.783428	0.999003
LOC114112891	0.0629606	0.856289	3.11543	0.274854	0.783428	0.999003
LOC105612389	0.11872	0.856289	3.11543	0.274854	0.783428	0.999003
LOC106990757	0.0538957	0.856289	3.11543	0.274854	0.783428	0.999003
LOC114113612	0.139123	0.856289	3.11543	0.274854	0.783428	0.999003
LOC114113998	0.0538957	0.856289	3.11543	0.274854	0.783428	0.999003
LOC105611558	0.0538957	0.856289	3.11543	0.274854	0.783428	0.999003
LOC114114055	0.0538957	0.856289	3.11543	0.274854	0.783428	0.999003
LOC114113671	0.0629606	0.856289	3.11543	0.274854	0.783428	0.999003
LOC114114573	0.163458	0.856289	3.11543	0.274854	0.783428	0.999003
LOC105611875	0.068719	0.856289	3.11543	0.274854	0.783428	0.999003
LOC114115028	0.163458	0.856289	3.11543	0.274854	0.783428	0.999003
LOC114115407	0.068719	0.856289	3.11543	0.274854	0.783428	0.999003
LOC105608876	0.068719	0.856289	3.11543	0.274854	0.783428	0.999003
LOC105615546	0.163458	0.856289	3.11543	0.274854	0.783428	0.999003
LOC114115428	0.0629606	0.856289	3.11543	0.274854	0.783428	0.999003
LOC105615691	0.11872	0.856289	3.11543	0.274854	0.783428	0.999003
LOC114116051	0.068719	0.856289	3.11543	0.274854	0.783428	0.999003
LOC105611298	0.139123	0.856289	3.11543	0.274854	0.783428	0.999003
LOC114116456	0.068719	0.856289	3.11543	0.274854	0.783428	0.999003
LOC114116383	0.139123	0.856289	3.11543	0.274854	0.783428	0.999003
LOC114116472	0.139123	0.856289	3.11543	0.274854	0.783428	0.999003
LOC114116701	0.0629606	0.856289	3.11543	0.274854	0.783428	0.999003
LOC114116639	0.139123	0.856289	3.11543	0.274854	0.783428	0.999003
LOC105616228	0.068719	0.856289	3.11543	0.274854	0.783428	0.999003
LOC114116821	0.0538957	0.856289	3.11543	0.274854	0.783428	0.999003
LOC105606289	0.11872	0.856289	3.11543	0.274854	0.783428	0.999003
LOC114116876	0.068719	0.856289	3.11543	0.274854	0.783428	0.999003
LOC105607816	0.068719	0.856289	3.11543	0.274854	0.783428	0.999003
LOC106990525	0.0538957	0.856289	3.11543	0.274854	0.783428	0.999003
LOC114117291	0.0538957	0.856289	3.11543	0.274854	0.783428	0.999003
LOC105609137	0.139123	0.856289	3.11543	0.274854	0.783428	0.999003
LOC114117489	0.0629606	0.856289	3.11543	0.274854	0.783428	0.999003
LOC114117501	0.0629606	0.856289	3.11543	0.274854	0.783428	0.999003
LOC106991530	0.068719	0.856289	3.11543	0.274854	0.783428	0.999003
LOC114117846	0.0538957	0.856289	3.11543	0.274854	0.783428	0.999003
LOC105616874	0.0538957	0.856289	3.11543	0.274854	0.783428	0.999003
LOC114117817	0.068719	0.856289	3.11543	0.274854	0.783428	0.999003
LOC114118379	0.0538957	0.856289	3.11543	0.274854	0.783428	0.999003
LOC114118400	0.0538957	0.856289	3.11543	0.274854	0.783428	0.999003
LOC114118409	0.0629606	0.856289	3.11543	0.274854	0.783428	0.999003
LOC114118463	0.0629606	0.856289	3.11543	0.274854	0.783428	0.999003
LOC114118721	0.068719	0.856289	3.11543	0.274854	0.783428	0.999003
LOC114118899	0.0538957	0.856289	3.11543	0.274854	0.783428	0.999003
LOC114109335	0.0538957	0.856289	3.11543	0.274854	0.783428	0.999003
LOC105603809	0.068719	0.856289	3.11543	0.274854	0.783428	0.999003
LOC114109535	0.139123	0.856289	3.11543	0.274854	0.783428	0.999003
LOC114110028	0.068719	0.856289	3.11543	0.274854	0.783428	0.999003
LOC114110038	0.068719	0.856289	3.11543	0.274854	0.783428	0.999003
LOC114110049	0.068719	0.856289	3.11543	0.274854	0.783428	0.999003
LOC105604655	0.0629606	0.856289	3.11543	0.274854	0.783428	0.999003
LOC105604867	0.0629606	0.856289	3.11543	0.274854	0.783428	0.999003
LOC114111049	0.0538957	0.856289	3.11543	0.274854	0.783428	0.999003
LOC114111767	0.068719	0.856289	3.11543	0.274854	0.783428	0.999003
LOC114111493	0.068719	0.856289	3.11543	0.274854	0.783428	0.999003
LOC114111464	0.0629606	0.856289	3.11543	0.274854	0.783428	0.999003
LOC114112724	0.0629606	0.856289	3.11543	0.274854	0.783428	0.999003
LOC114114050	0.959496	-0.348122	1.26702	-0.274757	0.783503	0.999003
LOC114113583	0.299167	0.617952	2.2536	0.274206	0.783926	0.999003
LOC114115731	0.591465	0.43805	1.5981	0.274106	0.784003	0.999003
LOC114114568	0.201762	-0.747473	2.73085	-0.273714	0.784304	0.999003
LOC105604155	0.201762	-0.747473	2.73085	-0.273714	0.784304	0.999003
LOC114116394	0.693424	0.383326	1.40454	0.272919	0.784915	0.999003
LOC105615521	0.613913	-0.391789	1.43684	-0.272675	0.785103	0.999003
LOC105612547	547.792	0.122389	0.449075	0.272535	0.78521	0.999003
LOC114113907	0.324415	0.528268	1.93888	0.27246	0.785268	0.999003
LOC114116605	0.431718	-0.45923	1.6886	-0.27196	0.785653	0.999003
LOC114110133	0.731025	0.425269	1.56626	0.271518	0.785992	0.999003
LOC114116860	0.195737	-0.748137	2.75601	-0.271457	0.78604	0.999003
LOC105615227	0.445557	0.454621	1.67522	0.271379	0.786099	0.999003
LOC105609229	0.336786	0.579764	2.13737	0.271251	0.786198	0.999003
LOC114113923	8.19775	-0.15435	0.569356	-0.271096	0.786318	0.999003
LOC114115268	0.509685	-0.483061	1.78429	-0.270731	0.786598	0.999003
LOC114114848	0.919419	0.382387	1.41747	0.269766	0.78734	0.999003
LOC114116397	0.738725	-0.410668	1.52243	-0.269744	0.787357	0.999003
LOC105610178	0.132484	0.837161	3.10826	0.269334	0.787673	0.999003
LOC105608853	0.132484	0.837161	3.10826	0.269334	0.787673	0.999003
LOC114115006	0.242833	-0.617331	2.29819	-0.268617	0.788225	0.999003
LOC105613348	0.377898	-0.500902	1.8709	-0.267733	0.788905	0.999003
LOC114110998	0.185026	-0.749353	2.80416	-0.267229	0.789293	0.999003
LOC114111046	0.343375	0.511853	1.92149	0.266383	0.789944	0.999003
LOC114112438	9.3918	-0.146586	0.55055	-0.266254	0.790043	0.999003
LOC114117639	0.840715	0.384481	1.44828	0.265475	0.790644	0.999003
LOC114110265	2.38838	0.232079	0.874581	0.26536	0.790732	0.999003
LOC105612882	2.26057	0.247571	0.933322	0.265258	0.790811	0.999003
LOC105606327	2.73285	0.250933	0.946889	0.265008	0.791003	0.999003
LOC114112990	0.284344	0.548633	2.07295	0.264662	0.79127	0.999003
LOC114111009	0.529537	-0.399337	1.50986	-0.264486	0.791406	0.999003
LOC105602440	0.363262	-0.503693	1.91256	-0.26336	0.792273	0.999003
LOC114108849	1.24703	-0.307824	1.17385	-0.262233	0.793142	0.999003
LOC114113899	0.181064	0.662297	2.5262	0.262171	0.793189	0.999003
LOC105612984	0.181064	0.662297	2.5262	0.262171	0.793189	0.999003
LOC114117855	0.623163	-0.439054	1.67546	-0.262049	0.793283	0.999003
LOC114116910	1.74418	0.249257	0.9538	0.26133	0.793838	0.999003
LOC105606185	0.745773	-0.385808	1.47769	-0.261089	0.794024	0.999003
LOC114115983	0.242403	0.602004	2.31345	0.260219	0.794695	0.999003
LOC114116965	0.242403	0.602004	2.31345	0.260219	0.794695	0.999003
LOC105603723	0.242403	0.602004	2.31345	0.260219	0.794695	0.999003
LOC114110144	0.298637	0.513818	1.97857	0.259692	0.795102	0.999003
LOC114114990	0.312631	0.507662	1.96189	0.258762	0.795819	0.999003
LOC105615308	0.746359	-0.331743	1.28215	-0.258739	0.795836	0.999003
LOC105607350	0.963882	0.308856	1.19372	0.258734	0.795841	0.999003
LOC105610397	0.452085	-0.464133	1.794	-0.258714	0.795856	0.999003
LOC114113261	0.478889	-0.408656	1.58798	-0.257343	0.796914	0.999003
LOC105613342	0.543939	-0.409682	1.59296	-0.257183	0.797038	0.999003
LOC105603529	0.206311	0.696056	2.71496	0.256378	0.797659	0.999003
LOC114110284	0.859921	-0.384688	1.50213	-0.256095	0.797877	0.999003
LOC114117631	0.811167	0.337315	1.32421	0.254729	0.798932	0.999003
LOC105607070	0.222	0.603484	2.37559	0.254035	0.799469	0.999003
LOC105616237	0.222	0.603484	2.37559	0.254035	0.799469	0.999003
LOC114112930	0.785925	0.379319	1.49434	0.253837	0.799621	0.999003
LOC105607091	0.15486	-0.753074	2.97088	-0.253485	0.799893	0.999003
LOC114115022	3.69132	0.172442	0.680339	0.253464	0.799909	0.999003
LOC114112881	4.33296	-0.186237	0.736496	-0.252869	0.80037	0.999003
LOC114116393	0.289148	-0.50549	2.00053	-0.252679	0.800517	0.999003
LOC114117338	49.4676	0.130569	0.518328	0.251904	0.801116	0.999003
LOC114111407	0.229852	-0.590389	2.34724	-0.251524	0.801409	0.999003
LOC114111205	0.590268	0.480942	1.91473	0.25118	0.801675	0.999003
LOC114117629	0.580079	0.400666	1.5969	0.250903	0.801889	0.999003
LOC114116623	0.28035	-0.506031	2.01779	-0.250785	0.80198	0.999003
LOC105606735	1.69356	0.223221	0.890302	0.250725	0.802027	0.999003
LOC114116409	0.70507	-0.36137	1.44215	-0.250578	0.80214	0.999003
LOC114117807	0.148871	-0.753849	3.00987	-0.250459	0.802233	0.999003
LOC114118841	0.148871	-0.753849	3.00987	-0.250459	0.802233	0.999003
LOC105611708	1.64513	-0.236939	0.950017	-0.249405	0.803048	0.999003
LOC114114980	0.319271	0.48558	1.94731	0.249359	0.803083	0.999003
LOC105609238	0.224094	-0.589352	2.36489	-0.249209	0.803199	0.999003
LOC105607413	0.224094	-0.589352	2.36489	-0.249209	0.803199	0.999003
LOC106991139	0.224094	-0.589352	2.36489	-0.249209	0.803199	0.999003
LOC114118245	0.186822	0.70179	2.82113	0.248762	0.803545	0.999003
LOC106991295	1.39513	-0.27125	1.09078	-0.248676	0.803611	0.999003
LOC114114629	0.266653	-0.50668	2.03915	-0.248476	0.803766	0.999003
LOC105606167	0.266653	-0.50668	2.03915	-0.248476	0.803766	0.999003
LOC114117997	0.397092	-0.457428	1.8436	-0.248116	0.804044	0.999003
LOC105609510	0.152626	-0.729784	2.95245	-0.247179	0.80477	0.999003
LOC105610169	0.152626	-0.729784	2.95245	-0.247179	0.80477	0.999003
LOC105616351	0.152626	-0.729784	2.95245	-0.247179	0.80477	0.999003
LOC114117641	0.152626	-0.729784	2.95245	-0.247179	0.80477	0.999003
LOC114111478	0.523901	-0.390319	1.57987	-0.247058	0.804863	0.999003
LOC105611079	0.257589	-0.507226	2.05771	-0.2465	0.805295	0.999003
LOC114118900	0.467292	0.448378	1.82547	0.245623	0.805974	0.999003
LOC114114488	4.53318	-0.21932	0.893644	-0.245422	0.80613	0.999003
LOC114118893	0.863501	-0.310316	1.26563	-0.245188	0.806311	0.999003
LOC106990587	6.29729	0.169737	0.693445	0.244774	0.806631	0.999003
LOC105606707	2.22323	0.200019	0.818574	0.244351	0.806959	0.999003
LOC106991117	0.147904	-0.729412	2.98596	-0.24428	0.807014	0.999003
LOC105610043	0.147904	-0.729412	2.98596	-0.24428	0.807014	0.999003
LOC114117637	0.147904	-0.729412	2.98596	-0.24428	0.807014	0.999003
LOC114112793	1.79325	0.235076	0.962715	0.24418	0.807091	0.999003
LOC114109005	0.943471	-0.281671	1.15472	-0.24393	0.807285	0.999003
LOC114117260	1.7811	0.27151	1.11427	0.243667	0.807489	0.999003
LOC114117587	0.19704	-0.75561	3.10516	-0.24334	0.807742	0.999003
LOC114112094	0.19704	-0.75561	3.10516	-0.24334	0.807742	0.999003
LOC114111531	0.184989	-0.75561	3.10516	-0.24334	0.807742	0.999003
LOC106991994	0.173012	-0.75561	3.10516	-0.24334	0.807742	0.999003
LOC114109099	1.77364	0.220439	0.9062	0.243256	0.807807	0.999003
LOC105606508	0.289141	0.486404	1.99981	0.243225	0.807831	0.999003
LOC114117230	0.289141	0.486404	1.99981	0.243225	0.807831	0.999003
LOC114116115	0.292283	-0.482855	1.9876	-0.242934	0.808057	0.999003
LOC114110260	0.618423	0.387206	1.59938	0.242098	0.808704	0.999003
LOC114114916	0.372327	-0.459209	1.89928	-0.24178	0.808951	0.999003
LOC105610542	0.817651	-0.345502	1.4357	-0.24065	0.809826	0.999003
LOC106990868	0.141879	-0.728931	3.03112	-0.240482	0.809956	0.999003
LOC114109066	0.141879	-0.728931	3.03112	-0.240482	0.809956	0.999003
LOC114118740	0.141879	-0.728931	3.03112	-0.240482	0.809956	0.999003
LOC106991696	0.141879	-0.728931	3.03112	-0.240482	0.809956	0.999003
LOC114108852	0.141879	-0.728931	3.03112	-0.240482	0.809956	0.999003
LOC114109401	0.141879	-0.728931	3.03112	-0.240482	0.809956	0.999003
LOC114110812	0.141879	-0.728931	3.03112	-0.240482	0.809956	0.999003
LOC105603494	1.25425	-0.275592	1.14735	-0.240199	0.810176	0.999003
LOC114116915	0.170156	0.692266	2.88404	0.240033	0.810304	0.999003
LOC114113192	0.363945	-0.45307	1.89422	-0.239185	0.810962	0.999003
LOC114115734	0.259614	0.487097	2.04765	0.237881	0.811973	0.999003
LOC105613248	0.427871	-0.438963	1.85071	-0.237186	0.812512	0.999003
LOC114114999	0.13589	-0.728447	3.07891	-0.236592	0.812973	0.999003
LOC105607004	0.13589	-0.728447	3.07891	-0.236592	0.812973	0.999003
LOC105611791	0.13589	-0.728447	3.07891	-0.236592	0.812973	0.999003
LOC105610591	0.13589	-0.728447	3.07891	-0.236592	0.812973	0.999003
LOC114118467	0.13589	-0.728447	3.07891	-0.236592	0.812973	0.999003
LOC105607860	0.13589	-0.728447	3.07891	-0.236592	0.812973	0.999003
LOC105608638	1.80741	-0.230501	0.974314	-0.236578	0.812984	0.999003
LOC114112961	0.171999	0.607318	2.56807	0.236488	0.813054	0.999003
LOC105606001	1.12539	0.29283	1.24146	0.235876	0.813529	0.999003
LOC114113897	0.248866	0.487416	2.0709	0.235364	0.813926	0.999003
LOC105616637	0.248866	0.487416	2.0709	0.235364	0.813926	0.999003
LOC114118722	1.25221	0.316289	1.34429	0.235283	0.813989	0.999003
LOC114113044	0.111749	-0.72819	3.10534	-0.234496	0.8146	0.999003
LOC105609042	0.111749	-0.72819	3.10534	-0.234496	0.8146	0.999003
LOC114114078	0.111749	-0.72819	3.10534	-0.234496	0.8146	0.999003
LOC114115618	0.111749	-0.72819	3.10534	-0.234496	0.8146	0.999003
LOC114116450	0.111749	-0.72819	3.10534	-0.234496	0.8146	0.999003
LOC105610161	0.111749	-0.72819	3.10534	-0.234496	0.8146	0.999003
LOC114117241	0.111749	-0.72819	3.10534	-0.234496	0.8146	0.999003
LOC114108813	0.111749	-0.72819	3.10534	-0.234496	0.8146	0.999003
LOC114110587	0.111749	-0.72819	3.10534	-0.234496	0.8146	0.999003
LOC106990423	0.111749	-0.72819	3.10534	-0.234496	0.8146	0.999003
LOC105609938	0.242878	0.487599	2.08465	0.233899	0.815063	0.999003
LOC114109735	0.242878	0.487599	2.08465	0.233899	0.815063	0.999003
LOC105603203	1.16329	-0.273788	1.17066	-0.233875	0.815082	0.999003
LOC114110445	0.661969	-0.333637	1.43379	-0.232696	0.815997	0.999003
LOC106991596	1.63109	0.241921	1.0414	0.232303	0.816302	0.999003
LOC114116060	0.242282	-0.484216	2.08756	-0.231953	0.816574	0.999003
LOC105608416	1.35853	0.263459	1.13621	0.231876	0.816635	0.999003
LOC114109026	1.42516	-0.331984	1.43231	-0.231782	0.816707	0.999003
LOC114115309	0.52025	0.35614	1.53707	0.231701	0.81677	0.999003
LOC105605137	0.236524	-0.484379	2.10103	-0.230544	0.817669	0.999003
LOC114114056	0.2784	-0.511543	2.22623	-0.22978	0.818263	0.999003
LOC114113630	0.233447	-0.484471	2.10875	-0.229743	0.818291	0.999003
LOC105604146	0.524166	0.34719	1.51315	0.229448	0.81852	0.999003
LOC114109326	1.23219	-0.247682	1.07958	-0.229425	0.818539	0.999003
LOC105607935	0.695441	-0.312759	1.3636	-0.229364	0.818586	0.999003
LOC101120482	0.0987685	-0.712088	3.10544	-0.229303	0.818633	0.999003
LOC105610545	0.0987685	-0.712088	3.10544	-0.229303	0.818633	0.999003
LOC105603432	44.7098	0.0949396	0.414469	0.229063	0.81882	0.999003
LOC105613328	0.33454	0.438987	1.92226	0.22837	0.819359	0.999003
LOC114115650	0.552144	0.368737	1.61505	0.228312	0.819403	0.999003
LOC105607442	2.80409	0.200873	0.880157	0.228224	0.819472	0.999003
LOC114110644	0.699253	0.317087	1.39001	0.228118	0.819555	0.999003
LOC114116190	0.266424	-0.512023	2.24779	-0.227789	0.81981	0.999003
LOC105611754	2.35515	-0.210169	0.922991	-0.227704	0.819877	0.999003
LOC114114066	0.218737	0.488383	2.14701	0.227471	0.820057	0.999003
LOC114118692	0.218737	0.488383	2.14701	0.227471	0.820057	0.999003
LOC114113890	0.404091	0.394598	1.73549	0.22737	0.820136	0.999003
LOC105604270	0.385024	-0.423158	1.86643	-0.226721	0.820641	0.999003
LOC105607489	0.759223	0.680395	3.00864	0.226147	0.821087	0.999003
LOC114114628	0.987819	0.264992	1.17226	0.226052	0.821161	0.999003
LOC105613434	0.643973	-0.387072	1.71487	-0.225715	0.821423	0.999003
LOC114113114	10.856	-0.187242	0.831059	-0.225306	0.821742	0.999003
LOC105602330	0.627705	-0.309634	1.37768	-0.22475	0.822174	0.999003
LOC114116222	0.35654	-0.39388	1.75436	-0.224515	0.822357	0.999003
LOC105616380	5.3139	0.122324	0.544925	0.22448	0.822384	0.999003
LOC105613604	0.475928	-0.40382	1.80528	-0.223688	0.823	0.999003
LOC114110248	2.79676	0.198125	0.887085	0.223344	0.823268	0.999003
LOC105604711	0.468078	-0.363401	1.64194	-0.221324	0.82484	0.999003
LOC114109084	0.224495	0.520987	2.36136	0.22063	0.82538	0.999003
LOC114118450	0.289802	0.438541	1.99065	0.2203	0.825637	0.999003
LOC114116462	1.07999	0.260309	1.18299	0.220044	0.825837	0.999003
LOC114116949	0.351551	-0.384285	1.76151	-0.218157	0.827307	0.999003
LOC114116177	0.405179	-0.401942	1.84561	-0.217783	0.827598	0.999003
LOC105615229	6.45432	-0.121064	0.557556	-0.217133	0.828105	0.999003
LOC105605293	0.296038	-0.466026	2.15476	-0.216278	0.828771	0.999003
LOC114109650	0.557372	0.308607	1.4301	0.215795	0.829148	0.999003
LOC105603222	0.987895	0.255431	1.18457	0.215633	0.829274	0.999003
LOC105604914	0.366568	-0.449279	2.08528	-0.215453	0.829414	0.999003
LOC105610122	0.266873	-0.548568	2.55006	-0.21512	0.829674	0.999003
LOC114111004	0.266873	-0.548568	2.55006	-0.21512	0.829674	0.999003
LOC114116609	5.30313	0.123251	0.576438	0.213815	0.830691	0.999003
LOC114115334	0.259673	0.438183	2.05118	0.213625	0.830839	0.999003
LOC114112162	0.466102	-0.355082	1.66329	-0.213482	0.830951	0.999003
LOC114112461	0.466102	-0.355082	1.66329	-0.213482	0.830951	0.999003
LOC114112479	0.466102	-0.355082	1.66329	-0.213482	0.830951	0.999003
LOC114109027	0.333132	-0.418568	1.96251	-0.213282	0.831107	0.999003
LOC105606379	5.99323	0.128247	0.602285	0.212935	0.831378	0.999003
LOC114112501	1.09154	0.25192	1.18314	0.212924	0.831386	0.999003
LOC114114073	3.47349	-0.166583	0.783273	-0.212675	0.83158	0.999003
LOC114108851	0.59253	0.329143	1.56013	0.210971	0.83291	0.999003
LOC105602828	0.411763	0.36401	1.72679	0.210802	0.833042	0.999003
LOC105602884	1.57868	-0.190442	0.908525	-0.209617	0.833967	0.999003
LOC105606908	12.3891	0.119375	0.569589	0.209581	0.833995	0.999003
LOC105609047	0.356254	0.453343	2.16499	0.209397	0.834138	0.999003
LOC114110824	0.239801	0.437952	2.09323	0.209222	0.834275	0.999003
LOC105608151	2.47153	-0.158046	0.756102	-0.209027	0.834427	0.999003
LOC105603392	0.623789	-0.305482	1.46513	-0.208502	0.834837	0.999003
LOC106991919	1.52943	0.226751	1.09114	0.207812	0.835376	0.999003
LOC114110310	16.7439	0.111637	0.544035	0.205203	0.837414	0.999003
LOC105603554	4.13674	0.168932	0.823627	0.205108	0.837488	0.999003
LOC114118452	0.492696	-0.374223	1.82615	-0.204925	0.837631	0.999003
LOC105615960	0.240068	0.428009	2.09279	0.204516	0.83795	0.999003
LOC105613037	1.12463	0.219614	1.07685	0.20394	0.8384	0.999003
LOC105610629	0.362953	0.386398	1.89784	0.203599	0.838667	0.999003
LOC105607736	0.88095	0.266911	1.3213	0.202005	0.839913	0.999003
LOC105606509	0.246037	-0.459177	2.27424	-0.201904	0.839992	0.999003
LOC105616076	0.228055	0.427787	2.12229	0.201568	0.840254	0.999003
LOC114113954	0.480931	0.359555	1.7853	0.201397	0.840388	0.999003
LOC114116882	59.2781	-0.0847873	0.422572	-0.200646	0.840975	0.999003
LOC105612250	0.399108	0.367626	1.83868	0.19994	0.841528	0.999003
LOC114115279	0.94119	0.282376	1.42111	0.198701	0.842497	0.999003
LOC105608127	0.23529	-0.457445	2.30824	-0.198179	0.842905	0.999003
LOC105613123	0.23529	-0.457445	2.30824	-0.198179	0.842905	0.999003
LOC105606662	0.216872	-0.537681	2.7184	-0.197793	0.843207	0.999003
LOC114113212	0.434361	0.336698	1.70546	0.197423	0.843496	0.999003
LOC114112540	4.14781	0.153736	0.778915	0.197372	0.843537	0.999003
LOC105602721	0.761446	0.275289	1.39655	0.19712	0.843733	0.999003
LOC114112554	0.38328	0.343725	1.75042	0.196367	0.844323	0.999003
LOC114116612	1.91083	0.199309	1.01754	0.195874	0.844709	0.999003
LOC105610091	0.212978	0.469605	2.40055	0.195624	0.844904	0.999003
LOC105611004	0.212978	0.469605	2.40055	0.195624	0.844904	0.999003
LOC114117571	0.568576	-0.305297	1.56638	-0.194906	0.845466	0.999003
LOC105616335	0.370375	0.412659	2.11835	0.194802	0.845548	0.999003
LOC105605783	2.85492	-0.159468	0.819102	-0.194686	0.845639	0.999003
LOC106991954	0.358172	0.341718	1.75685	0.194507	0.845779	0.999003
LOC114115350	0.379622	-0.340755	1.75246	-0.194444	0.845828	0.999003
LOC105603519	0.352146	0.342436	1.76551	0.193959	0.846208	0.999003
LOC114117642	0.202048	-0.534247	2.77973	-0.192193	0.847591	0.999003
LOC105609559	0.214478	-0.454256	2.37569	-0.19121	0.848361	0.999003
LOC114117764	7.56693	0.136021	0.714296	0.190427	0.848974	0.999003
LOC105604357	1.75624	0.218158	1.14651	0.190279	0.84909	0.999003
LOC114109081	4.31655	-0.10731	0.565035	-0.189917	0.849374	0.999003
LOC105608442	0.515983	0.293166	1.54636	0.189584	0.849635	0.999003
LOC114109009	0.430654	-0.349682	1.85254	-0.188758	0.850282	0.999003
LOC114113235	0.27616	0.427837	2.28266	0.187429	0.851324	0.999003
LOC114113930	0.486537	0.309951	1.65476	0.187309	0.851419	0.999003
LOC105610709	0.49043	-0.335494	1.79757	-0.186637	0.851945	0.999003
LOC105609897	0.344595	-0.359773	1.92779	-0.186625	0.851955	0.999003
LOC114110976	0.645153	0.290835	1.55884	0.186572	0.851997	0.999003
LOC114113594	0.157176	0.554718	2.99143	0.185436	0.852887	0.999003
LOC105605645	0.879626	-0.266885	1.4395	-0.185401	0.852914	0.999003
LOC114109344	0.255757	0.430675	2.33018	0.184825	0.853366	0.999003
LOC114113117	11.0759	-0.121303	0.659504	-0.183931	0.854068	0.999003
LOC114108781	0.465257	-0.304423	1.66466	-0.182874	0.854897	0.999003
LOC105612555	0.951117	-0.251914	1.38041	-0.182492	0.855197	0.999003
LOC105610475	0.20516	-0.441244	2.41937	-0.182379	0.855285	0.999003
LOC105603901	0.20516	-0.441244	2.41937	-0.182379	0.855285	0.999003
LOC114110969	0.3986	0.346381	1.89983	0.182322	0.85533	0.999003
LOC114116379	57.2884	-0.082562	0.452991	-0.18226	0.855379	0.999003
LOC106990460	0.199402	-0.440474	2.44032	-0.180498	0.856761	0.999003
LOC105608080	0.199402	-0.440474	2.44032	-0.180498	0.856761	0.999003
LOC114113022	0.741759	-0.250508	1.39563	-0.179494	0.85755	0.999003
LOC106991057	0.986024	-0.218222	1.21613	-0.179439	0.857593	0.999003
LOC114110630	1.24498	-0.178291	0.993858	-0.179392	0.85763	0.999003
LOC106991055	0.698911	-0.251895	1.4057	-0.179196	0.857784	0.999003
LOC105603102	525.931	0.072983	0.409197	0.178356	0.858443	0.999003
LOC114118407	0.698612	-0.301775	1.69381	-0.178163	0.858595	0.999003
LOC106990353	2.54516	0.142276	0.799574	0.17794	0.85877	0.999003
LOC114117354	0.190337	-0.439246	2.47515	-0.177462	0.859145	0.999003
LOC114109041	0.44329	0.332569	1.87718	0.177164	0.85938	0.999003
LOC114114616	0.205756	0.438306	2.47688	0.176959	0.85954	0.999003
LOC114114898	2.81027	-0.127881	0.726389	-0.17605	0.860255	0.999003
LOC114109387	0.408383	-0.325464	1.85087	-0.175844	0.860416	0.999003
LOC105604048	0.211514	0.481498	2.75568	0.174729	0.861293	0.999003
LOC105605988	4.5078	-0.108919	0.624734	-0.174345	0.861594	0.999003
LOC114110981	0.479356	-0.314911	1.81025	-0.17396	0.861897	0.999003
LOC105608368	8.57256	0.0811614	0.467222	0.17371	0.862093	0.999003
LOC114118389	0.852432	0.216364	1.247	0.173508	0.862252	0.999003
LOC105606686	1.00935	0.221059	1.27557	0.173302	0.862414	0.999003
LOC114117969	0.312342	0.431901	2.49666	0.172991	0.862658	0.999003
LOC105611362	0.0740764	-0.536696	3.10666	-0.172757	0.862843	0.999003
LOC114113110	0.0740764	-0.536696	3.10666	-0.172757	0.862843	0.999003
LOC106991031	0.0740764	-0.536696	3.10666	-0.172757	0.862843	0.999003
LOC114113636	0.0740764	-0.536696	3.10666	-0.172757	0.862843	0.999003
LOC114114018	0.0740764	-0.536696	3.10666	-0.172757	0.862843	0.999003
LOC114114044	0.0740764	-0.536696	3.10666	-0.172757	0.862843	0.999003
LOC114114891	0.0740764	-0.536696	3.10666	-0.172757	0.862843	0.999003
LOC114115418	0.0740764	-0.536696	3.10666	-0.172757	0.862843	0.999003
LOC114108674	0.0740764	-0.536696	3.10666	-0.172757	0.862843	0.999003
LOC114116105	0.0740764	-0.536696	3.10666	-0.172757	0.862843	0.999003
LOC114116219	0.0740764	-0.536696	3.10666	-0.172757	0.862843	0.999003
LOC114117242	0.0740764	-0.536696	3.10666	-0.172757	0.862843	0.999003
LOC114117634	0.0740764	-0.536696	3.10666	-0.172757	0.862843	0.999003
LOC114117784	0.0740764	-0.536696	3.10666	-0.172757	0.862843	0.999003
LOC105602529	0.0740764	-0.536696	3.10666	-0.172757	0.862843	0.999003
LOC105602881	0.0740764	-0.536696	3.10666	-0.172757	0.862843	0.999003
LOC114109653	0.0740764	-0.536696	3.10666	-0.172757	0.862843	0.999003
LOC105604131	0.0740764	-0.536696	3.10666	-0.172757	0.862843	0.999003
LOC114110299	0.0740764	-0.536696	3.10666	-0.172757	0.862843	0.999003
LOC114110465	0.0740764	-0.536696	3.10666	-0.172757	0.862843	0.999003
LOC105604784	0.0740764	-0.536696	3.10666	-0.172757	0.862843	0.999003
LOC114110842	0.0740764	-0.536696	3.10666	-0.172757	0.862843	0.999003
LOC114113916	0.350304	0.30821	1.78549	0.172619	0.862951	0.999003
LOC114118336	0.403212	-0.328986	1.90712	-0.172504	0.863041	0.999003
LOC105604214	0.653885	-0.243793	1.4231	-0.171312	0.863978	0.999003
LOC105612077	13.115	-0.138936	0.812115	-0.171079	0.864162	0.999003
LOC105607925	0.617485	0.252002	1.4732	0.171058	0.864178	0.999003
LOC114113250	2.80901	-0.123268	0.721402	-0.170873	0.864324	0.999003
LOC105606870	352.288	0.0793612	0.469389	0.169073	0.865739	0.999003
LOC105607625	3.14493	0.130623	0.781602	0.167123	0.867273	0.999003
LOC105603310	4.32307	0.119709	0.71711	0.166932	0.867423	0.999003
LOC105615359	0.343081	0.319014	1.92004	0.16615	0.868039	0.999003
LOC105608636	0.337093	0.319541	1.93073	0.165502	0.868548	0.999003
LOC106990866	0.35366	-0.314985	1.91379	-0.164586	0.86927	0.999003
LOC101115194	0.286919	-0.408273	2.4948	-0.16365	0.870007	0.999003
LOC106990244	0.488339	-0.24077	1.47285	-0.163472	0.870147	0.999003
LOC114116620	0.235726	0.382611	2.34185	0.16338	0.870219	0.999003
LOC105610411	8.82389	-0.103478	0.634372	-0.16312	0.870424	0.999003
LOC114118690	0.465027	-0.270732	1.66068	-0.163025	0.870499	0.999003
LOC114118413	0.800641	0.19729	1.21853	0.161908	0.871378	0.999003
LOC105611011	5.87253	0.0886333	0.547615	0.161853	0.871421	0.999003
LOC105602951	1.17777	0.177598	1.1005	0.16138	0.871794	0.999003
LOC106990453	0.127934	-0.500439	3.10692	-0.161072	0.872037	0.999003
LOC105614720	0.127934	-0.500439	3.10692	-0.161072	0.872037	0.999003
LOC114117523	0.127934	-0.500439	3.10692	-0.161072	0.872037	0.999003
LOC114109656	0.127934	-0.500439	3.10692	-0.161072	0.872037	0.999003
LOC114113221	0.123212	-0.500439	3.10692	-0.161072	0.872037	0.999003
LOC105605004	0.123212	-0.500439	3.10692	-0.161072	0.872037	0.999003
LOC114114569	0.123212	-0.500439	3.10692	-0.161072	0.872037	0.999003
LOC105610490	0.123212	-0.500439	3.10692	-0.161072	0.872037	0.999003
LOC114115689	0.123212	-0.500439	3.10692	-0.161072	0.872037	0.999003
LOC114116990	0.123212	-0.500439	3.10692	-0.161072	0.872037	0.999003
LOC114117344	0.123212	-0.500439	3.10692	-0.161072	0.872037	0.999003
LOC114117866	0.123212	-0.500439	3.10692	-0.161072	0.872037	0.999003
LOC114117990	0.123212	-0.500439	3.10692	-0.161072	0.872037	0.999003
LOC114111042	0.123212	-0.500439	3.10692	-0.161072	0.872037	0.999003
LOC106990869	0.117187	-0.500439	3.10692	-0.161072	0.872037	0.999003
LOC105603357	0.117187	-0.500439	3.10692	-0.161072	0.872037	0.999003
LOC114110553	0.117187	-0.500439	3.10692	-0.161072	0.872037	0.999003
LOC114114058	0.117187	-0.500439	3.10692	-0.161072	0.872037	0.999003
LOC114115717	0.117187	-0.500439	3.10692	-0.161072	0.872037	0.999003
LOC114116914	0.117187	-0.500439	3.10692	-0.161072	0.872037	0.999003
LOC105616705	0.117187	-0.500439	3.10692	-0.161072	0.872037	0.999003
LOC105602518	0.117187	-0.500439	3.10692	-0.161072	0.872037	0.999003
LOC114111043	0.117187	-0.500439	3.10692	-0.161072	0.872037	0.999003
LOC114111010	0.117187	-0.500439	3.10692	-0.161072	0.872037	0.999003
LOC105610007	0.111198	-0.500439	3.10692	-0.161072	0.872037	0.999003
LOC114114493	0.111198	-0.500439	3.10692	-0.161072	0.872037	0.999003
LOC105615721	0.111198	-0.500439	3.10692	-0.161072	0.872037	0.999003
LOC114116947	0.111198	-0.500439	3.10692	-0.161072	0.872037	0.999003
LOC105616287	0.111198	-0.500439	3.10692	-0.161072	0.872037	0.999003
LOC114118408	0.111198	-0.500439	3.10692	-0.161072	0.872037	0.999003
LOC114108819	0.111198	-0.500439	3.10692	-0.161072	0.872037	0.999003
LOC114109660	0.111198	-0.500439	3.10692	-0.161072	0.872037	0.999003
LOC105605768	0.111198	-0.500439	3.10692	-0.161072	0.872037	0.999003
LOC105602228	0.0870572	-0.500439	3.10692	-0.161072	0.872037	0.999003
LOC106991067	0.0870572	-0.500439	3.10692	-0.161072	0.872037	0.999003
LOC114114033	0.0870572	-0.500439	3.10692	-0.161072	0.872037	0.999003
LOC114114981	0.0870572	-0.500439	3.10692	-0.161072	0.872037	0.999003
LOC114115552	0.0870572	-0.500439	3.10692	-0.161072	0.872037	0.999003
LOC114115667	0.0870572	-0.500439	3.10692	-0.161072	0.872037	0.999003
LOC114116475	0.0870572	-0.500439	3.10692	-0.161072	0.872037	0.999003
LOC105611951	0.0870572	-0.500439	3.10692	-0.161072	0.872037	0.999003
LOC114109134	0.0870572	-0.500439	3.10692	-0.161072	0.872037	0.999003
LOC105603421	0.0870572	-0.500439	3.10692	-0.161072	0.872037	0.999003
LOC114110301	0.0870572	-0.500439	3.10692	-0.161072	0.872037	0.999003
LOC114110426	0.0870572	-0.500439	3.10692	-0.161072	0.872037	0.999003
LOC105614059	0.21899	0.382112	2.38048	0.160519	0.872472	0.999003
LOC105615265	2.45901	-0.141327	0.882266	-0.160186	0.872735	0.999003
LOC114115406	0.18815	0.440353	2.76174	0.159448	0.873316	0.999003
LOC101111041	0.18815	0.440353	2.76174	0.159448	0.873316	0.999003
LOC105604496	0.18815	0.440353	2.76174	0.159448	0.873316	0.999003
LOC106991502	0.512169	0.251743	1.58287	0.159042	0.873636	0.999003
LOC114116350	0.765846	-0.215672	1.35828	-0.158783	0.87384	0.999003
LOC114114902	1.06868	-0.212146	1.33748	-0.158616	0.873971	0.999003
LOC114113901	0.353046	0.305026	1.92794	0.158213	0.874289	0.999003
LOC114116378	2.24916	-0.142137	0.901792	-0.157616	0.874759	0.999003
LOC105604921	0.434225	0.294172	1.88152	0.156348	0.875758	0.999003
LOC105604106	0.789382	-0.238854	1.5281	-0.156308	0.87579	0.999003
LOC114113052	0.33631	0.304045	1.94668	0.156186	0.875886	0.999003
LOC105612788	1.60121	0.171732	1.10133	0.155932	0.876086	0.999003
LOC114113263	1.59044	-0.178869	1.14933	-0.155628	0.876326	0.999003
LOC114109543	0.522653	0.303662	1.96706	0.154374	0.877315	0.999003
LOC105613831	1.44333	0.166712	1.08118	0.154194	0.877457	0.999003
LOC114114017	0.342165	-0.323023	2.1105	-0.153055	0.878355	0.999003
LOC114112991	0.196691	0.384267	2.51154	0.153001	0.878398	0.999003
LOC114117767	0.196691	0.384267	2.51154	0.153001	0.878398	0.999003
LOC114110646	0.196691	0.384267	2.51154	0.153001	0.878398	0.999003
LOC105605602	0.199997	0.427663	2.80656	0.15238	0.878887	0.999003
LOC114113031	0.163815	0.440839	2.89449	0.152303	0.878948	0.999003
LOC114113595	0.163815	0.440839	2.89449	0.152303	0.878948	0.999003
LOC114116988	0.163815	0.440839	2.89449	0.152303	0.878948	0.999003
LOC114117850	0.163815	0.440839	2.89449	0.152303	0.878948	0.999003
LOC114117801	0.163815	0.440839	2.89449	0.152303	0.878948	0.999003
LOC105602800	0.163815	0.440839	2.89449	0.152303	0.878948	0.999003
LOC114113587	0.962192	0.193407	1.27056	0.152222	0.879012	0.999003
LOC114114137	0.507371	0.232634	1.52833	0.152215	0.879018	0.999003
LOC114118040	0.470567	-0.237335	1.55939	-0.152197	0.879031	0.999003
LOC114116173	0.767344	0.210668	1.39311	0.151222	0.879801	0.999003
LOC114116933	0.451727	-0.270475	1.79839	-0.150398	0.880451	0.999003
LOC105602454	0.694358	0.208285	1.38761	0.150104	0.880683	0.999003
LOC105606601	1.4668	0.154207	1.02845	0.149941	0.880811	0.999003
LOC114114835	0.370006	-0.266504	1.79328	-0.148613	0.881859	0.999003
LOC114108997	2.96372	-0.113974	0.767093	-0.14858	0.881885	0.999003
LOC114118733	0.496586	-0.260018	1.76535	-0.14729	0.882903	0.999003
LOC114114528	0.143412	0.441268	3.03063	0.145603	0.884235	0.999003
LOC114115559	0.143412	0.441268	3.03063	0.145603	0.884235	0.999003
LOC114116691	0.143412	0.441268	3.03063	0.145603	0.884235	0.999003
LOC105603708	0.143412	0.441268	3.03063	0.145603	0.884235	0.999003
LOC105604027	0.143412	0.441268	3.03063	0.145603	0.884235	0.999003
LOC105614866	0.703763	0.194412	1.33593	0.145525	0.884296	0.999003
LOC114116663	0.516294	-0.234694	1.61767	-0.145082	0.884646	0.999003
LOC105612279	0.708678	-0.213151	1.47229	-0.144776	0.884888	0.999003
LOC114118293	0.631532	-0.203279	1.41356	-0.143806	0.885654	0.999003
LOC114110577	1.55206	-0.146353	1.0209	-0.143356	0.886009	0.999003
LOC114115619	0.0876527	0.441494	3.11087	0.14192	0.887143	0.999003
LOC105607966	0.0785879	0.441494	3.11087	0.14192	0.887143	0.999003
LOC114113258	0.0785879	0.441494	3.11087	0.14192	0.887143	0.999003
LOC114113700	0.0876527	0.441494	3.11087	0.14192	0.887143	0.999003
LOC114110419	0.0785879	0.441494	3.11087	0.14192	0.887143	0.999003
LOC114112798	0.0934111	0.441494	3.11087	0.14192	0.887143	0.999003
LOC114112901	0.0785879	0.441494	3.11087	0.14192	0.887143	0.999003
LOC114113868	0.0785879	0.441494	3.11087	0.14192	0.887143	0.999003
LOC114114038	0.0876527	0.441494	3.11087	0.14192	0.887143	0.999003
LOC114114603	0.0785879	0.441494	3.11087	0.14192	0.887143	0.999003
LOC114114516	0.0785879	0.441494	3.11087	0.14192	0.887143	0.999003
LOC105606740	0.0785879	0.441494	3.11087	0.14192	0.887143	0.999003
LOC105611980	0.0876527	0.441494	3.11087	0.14192	0.887143	0.999003
LOC114115412	0.0876527	0.441494	3.11087	0.14192	0.887143	0.999003
LOC114115614	0.0934111	0.441494	3.11087	0.14192	0.887143	0.999003
LOC105608371	0.0785879	0.441494	3.11087	0.14192	0.887143	0.999003
LOC114116629	0.0934111	0.441494	3.11087	0.14192	0.887143	0.999003
LOC105607410	0.0876527	0.441494	3.11087	0.14192	0.887143	0.999003
LOC114116706	0.0785879	0.441494	3.11087	0.14192	0.887143	0.999003
LOC114117293	0.0934111	0.441494	3.11087	0.14192	0.887143	0.999003
LOC114117246	0.0876527	0.441494	3.11087	0.14192	0.887143	0.999003
LOC105616586	0.0785879	0.441494	3.11087	0.14192	0.887143	0.999003
LOC105607883	0.0934111	0.441494	3.11087	0.14192	0.887143	0.999003
LOC105607573	0.0934111	0.441494	3.11087	0.14192	0.887143	0.999003
LOC114118406	0.0934111	0.441494	3.11087	0.14192	0.887143	0.999003
LOC114118297	0.0934111	0.441494	3.11087	0.14192	0.887143	0.999003
LOC114118682	0.0934111	0.441494	3.11087	0.14192	0.887143	0.999003
LOC114118720	0.0934111	0.441494	3.11087	0.14192	0.887143	0.999003
LOC114109133	0.0876527	0.441494	3.11087	0.14192	0.887143	0.999003
LOC105603386	0.0934111	0.441494	3.11087	0.14192	0.887143	0.999003
LOC114109343	0.0876527	0.441494	3.11087	0.14192	0.887143	0.999003
LOC114109703	0.0785879	0.441494	3.11087	0.14192	0.887143	0.999003
LOC114110318	0.0785879	0.441494	3.11087	0.14192	0.887143	0.999003
LOC114110270	0.0785879	0.441494	3.11087	0.14192	0.887143	0.999003
LOC114110563	0.0785879	0.441494	3.11087	0.14192	0.887143	0.999003
LOC114111778	0.0934111	0.441494	3.11087	0.14192	0.887143	0.999003
LOC114111243	0.0876527	0.441494	3.11087	0.14192	0.887143	0.999003
LOC114112043	0.0934111	0.441494	3.11087	0.14192	0.887143	0.999003
LOC105609675	0.0876527	0.441494	3.11087	0.14192	0.887143	0.999003
LOC114112462	0.0934111	0.441494	3.11087	0.14192	0.887143	0.999003
LOC105608245	1.95873	-0.121475	0.85926	-0.141372	0.887576	0.999003
LOC105610712	0.93551	-0.16714	1.18396	-0.14117	0.887736	0.999003
LOC105604355	1.27646	-0.137178	0.982505	-0.139621	0.888959	0.999003
LOC114109342	0.478554	0.247368	1.78229	0.138792	0.889614	0.999003
LOC106990291	0.459342	0.230625	1.66923	0.138163	0.890112	0.999003
LOC105609212	0.19218	-0.38963	2.82445	-0.137949	0.890281	0.999003
LOC105602901	0.19218	-0.38963	2.82445	-0.137949	0.890281	0.999003
LOC105613784	0.19218	-0.38963	2.82445	-0.137949	0.890281	0.999003
LOC114110174	0.19218	-0.38963	2.82445	-0.137949	0.890281	0.999003
LOC105606921	19.419	0.0528453	0.384108	0.137579	0.890573	0.999003
LOC105607786	1.83952	-0.126467	0.922982	-0.13702	0.891015	0.999003
LOC106991500	0.823237	-0.167076	1.21967	-0.136985	0.891043	0.999003
LOC105616901	3.3705	-0.0874364	0.638486	-0.136943	0.891076	0.999003
LOC114115018	0.430983	-0.250574	1.83029	-0.136903	0.891107	0.999003
LOC114110620	1.02554	-0.158669	1.16425	-0.136285	0.891596	0.999003
LOC114114101	0.186421	-0.388479	2.85211	-0.136208	0.891657	0.999003
LOC114114548	0.186421	-0.388479	2.85211	-0.136208	0.891657	0.999003
LOC114113116	1.88417	0.146003	1.07781	0.135462	0.892246	0.999003
LOC114115405	0.343926	0.259241	1.92805	0.134457	0.893041	0.999003
LOC114111342	0.830487	-0.175739	1.31352	-0.133792	0.893567	0.999003
LOC114113659	0.319592	0.261679	1.95837	0.133621	0.893702	0.999003
LOC114115258	0.177356	-0.386637	2.8983	-0.133401	0.893876	0.999003
LOC114111468	0.177356	-0.386637	2.8983	-0.133401	0.893876	0.999003
LOC114118507	0.280551	0.271299	2.03404	0.133379	0.893894	0.999003
LOC106991831	0.299188	0.263741	1.98529	0.132848	0.894314	0.999003
LOC114117597	0.686419	0.192611	1.45198	0.132654	0.894467	0.999003
LOC114113895	1.16543	-0.156498	1.17977	-0.132652	0.894469	0.999003
LOC114114480	0.935727	-0.186375	1.40975	-0.132205	0.894822	0.999003
LOC114114530	1.13266	-0.155763	1.18462	-0.131488	0.895389	0.999003
LOC105608222	1.04766	-0.158808	1.20906	-0.131348	0.8955	0.999003
LOC106991980	6.90798	0.0678315	0.518784	0.130751	0.895972	0.999003
LOC105615181	0.423432	-0.26951	2.06177	-0.130718	0.895999	0.999003
LOC105607692	2.75488	-0.0995124	0.763779	-0.13029	0.896337	0.999003
LOC114109014	1.24869	0.148811	1.15239	0.129133	0.897252	0.999003
LOC105609681	0.418003	-0.240239	1.86714	-0.128667	0.897621	0.999003
[truncated: 974 more rows]

## Sheet: miRNA
	baseMean	log2FoldChange	lfcSE	stat	pvalue	padj
MIR30C	16036.1	0.360854	0.144971	2.48915	0.0128051	0.300908
MIR3955	148.109	0.980185	0.374057	2.62042	0.00878226	0.300908
MIR380	686	0.712336	0.280169	2.54253	0.0110054	0.300908
MIR495	544.887	0.480098	0.196046	2.44891	0.0143289	0.300908
MIR323C	435.117	0.67294	0.271739	2.47642	0.0132708	0.300908
MIR431	54.6396	0.492368	0.219588	2.24224	0.024946	0.436554
MIR99A	51121	-0.372901	0.215768	-1.72825	0.0839435	0.832277
MIR30B	656.064	0.545917	0.318285	1.71518	0.086312	0.832277
MIR22	1631.05	-0.361238	0.197877	-1.82557	0.0679156	0.832277
MIR218A	556.462	-0.355736	0.205254	-1.73315	0.0830683	0.832277
MIR154A	19.7534	0.682941	0.399286	1.71041	0.0871909	0.832277
MIR23B	5037.92	-0.344099	0.219809	-1.56544	0.11748	0.883972
MIR23A	1754.93	-0.405302	0.252128	-1.60752	0.107939	0.883972
MIR152	4028.59	-0.226536	0.147975	-1.53091	0.125792	0.883972
MIR539	2.74703	1.04556	0.698986	1.49582	0.1347	0.883972
MIR362	62.2433	0.436905	0.286007	1.5276	0.126611	0.883972
MIR200C	2.94421	-0.909729	0.709102	-1.28293	0.199517	0.906029
MIR19B	17.5341	0.622496	0.475198	1.30997	0.190205	0.906029
MIR199A	24981.9	-0.235443	0.163615	-1.43901	0.150148	0.906029
MIR200B	6.6492	-0.95475	0.703942	-1.35629	0.175007	0.906029
MIR433	884.949	0.292562	0.234466	1.24778	0.212113	0.906029
MIR432	2484.96	0.286114	0.231112	1.23799	0.215721	0.906029
MIR376D	1.88047	1.49642	1.18407	1.26379	0.206306	0.906029
MIR376A	7.33884	0.624397	0.476186	1.31125	0.189775	0.906029
MIR381	73.8375	0.356209	0.264733	1.34554	0.178451	0.906029
MIR181A-1	8983.86	-0.272514	0.22572	-1.20731	0.227314	0.917997
MIR181A-2	10136.5	-0.247763	0.217536	-1.13895	0.254723	0.956154
MIR376B	4.54389	-0.587763	0.53101	-1.10688	0.268346	0.956154
MIR485	466.515	0.266694	0.239758	1.11235	0.265988	0.956154
MIR25	12496.5	-0.200906	0.18335	-1.09575	0.273187	0.956154
MIRLET7C	26030.5	0.104912	0.232383	0.451459	0.651659	0.957329
MIR16B	4271.22	-0.0371227	0.274188	-0.135391	0.892302	0.957329
MIRLET7D	11794.2	-0.0172446	0.227509	-0.0757973	0.93958	0.957329
MIRLET7A	77737.9	0.0878804	0.2397	0.366627	0.713897	0.957329
MIR10B	674.957	-0.120842	0.365592	-0.330539	0.740993	0.957329
MIR26B	4425.01	-0.0757078	0.235089	-0.322038	0.747424	0.957329
MIRLET7I	52286.2	-0.129082	0.238725	-0.540717	0.588703	0.957329
MIR26A	52573.6	-0.147592	0.16097	-0.91689	0.359201	0.957329
MIRLET7B	15246.9	0.0626295	0.243617	0.257082	0.797116	0.957329
MIR148A	37295.1	0.0890579	0.288129	0.30909	0.757253	0.957329
MIR29A	22.3332	-0.18723	0.355348	-0.526892	0.598268	0.957329
MIR27A	2612.72	-0.163059	0.188527	-0.864908	0.387089	0.957329
MIR143	119091	0.0260819	0.210911	0.123663	0.901582	0.957329
MIR30A	13801.5	-0.0309559	0.198779	-0.15573	0.876246	0.957329
MIR30D	30245.8	0.096174	0.147392	0.652505	0.514075	0.957329
MIR17	360.013	0.0509323	0.270987	0.187951	0.850915	0.957329
MIR10A	304.956	0.306346	0.482595	0.634789	0.525566	0.957329
MIR21	4439.07	-0.114651	0.277775	-0.412749	0.67979	0.957329
MIR200A	1.20409	-0.121298	1.1409	-0.106317	0.915331	0.957329
MIR29B-1	1.45059	-0.762761	1.07699	-0.708234	0.4788	0.957329
MIR29B-2	1.45059	-0.762761	1.07699	-0.708234	0.4788	0.957329
MIR133	28968.6	0.241966	0.311787	0.776062	0.437712	0.957329
MIR150	64.0864	0.305075	0.387789	0.786703	0.431456	0.957329
MIR125B	15008.1	-0.0897444	0.315282	-0.284648	0.775914	0.957329
MIR103	3166.09	-0.115366	0.147964	-0.779692	0.435572	0.957329
MIR493	9352.67	-0.107365	0.158281	-0.678317	0.497571	0.957329
MIR665	41.0667	0.248892	0.344347	0.722794	0.469806	0.957329
MIR127	31208.5	0.115095	0.155815	0.738665	0.46011	0.957329
MIR136	119.811	0.108409	0.317458	0.34149	0.732734	0.957329
MIR370	3766.67	0.145662	0.24875	0.585574	0.558162	0.957329
MIR379	8056.55	-0.133971	0.164024	-0.816774	0.414058	0.957329
MIR411A	1452.99	-0.02518	0.255503	-0.0985507	0.921495	0.957329
MIR299	133.194	0.0268981	0.169079	0.159086	0.873601	0.957329
MIR411B	86.6399	0.115127	0.203673	0.565252	0.571902	0.957329
MIR1197	21.0838	-0.16283	0.314282	-0.518103	0.604387	0.957329
MIR323A	306.024	0.160325	0.237212	0.675871	0.499122	0.957329
MIR758	86.8602	-0.0930376	0.241275	-0.385608	0.699787	0.957329
MIR329B	403.414	-0.0691547	0.18758	-0.368667	0.712376	0.957329
MIR329A	51.7107	-0.127594	0.269486	-0.473473	0.635875	0.957329
MIR494	623.092	-0.126763	0.160106	-0.791744	0.42851	0.957329
MIR1193	0.945135	1.41905	1.53683	0.923363	0.355818	0.957329
MIR543	839.181	-0.0438356	0.463351	-0.0946056	0.924628	0.957329
MIR3958	2308.64	-0.0108359	0.166826	-0.0649534	0.948211	0.957329
MIR376E	6.69922	-0.351997	0.503604	-0.698957	0.484579	0.957329
MIR376C	5.69241	-0.0415414	0.631936	-0.0657367	0.947587	0.957329
MIR654	0.238648	0.633693	2.44315	0.259375	0.795346	0.957329
MIR1185	5.07766	0.248933	0.585078	0.425469	0.670495	0.957329
MIR3956	36.2119	-0.253345	0.410746	-0.616792	0.537372	0.957329
MIR487B	289.15	0.081945	0.163053	0.502567	0.615269	0.957329
MIR544	0.490998	1.0228	1.88174	0.543539	0.586759	0.957329
MIR655	69.1131	0.10113	0.218203	0.463467	0.64303	0.957329
MIR3959	411.235	-0.159276	0.262649	-0.606422	0.544235	0.957329
MIR487A	9.59206	0.052499	0.417583	0.125721	0.899953	0.957329
MIR382	1981.69	-0.0494796	0.152448	-0.324568	0.745508	0.957329
MIR134	144.714	-0.0452625	0.210395	-0.215132	0.829665	0.957329
MIR668	12.3969	0.354058	0.344915	1.02651	0.304653	0.957329
MIR154B	163.544	0.204253	0.257684	0.792649	0.427983	0.957329
MIR496	3.60156	0.522874	0.671442	0.778733	0.436137	0.957329
MIR377	6.75627	0.078435	0.513307	0.152803	0.878553	0.957329
MIR541	56.243	-0.106963	0.82293	-0.129978	0.896584	0.957329
MIR409	6408.57	0.0476236	0.182234	0.261333	0.793836	0.957329
MIR412	662.915	0.0776301	0.180062	0.43113	0.666374	0.957329
MIR369	163.477	-0.283118	0.322191	-0.878728	0.379549	0.957329
MIR410	129.698	0.243673	0.308005	0.791133	0.428867	0.957329
MIRLET7G	74586.9	-0.125704	0.203988	-0.616231	0.537742	0.957329
MIR191	5742.48	0.028258	0.169553	0.166662	0.867636	0.957329
MIR194	107.968	-0.157271	0.198212	-0.793449	0.427516	0.957329
MIR107	1103.98	-0.0881458	0.14366	-0.613571	0.539499	0.957329
MIR106B	3591.64	0.14155	0.235227	0.601757	0.547336	0.957329
MIR221	1363.17	-0.0620233	0.208528	-0.297434	0.766135	0.957329
MIRLET7F	90144.8	-0.0789541	0.212515	-0.371522	0.710249	0.957329
MIR374A	159.546	-0.197749	0.305647	-0.646986	0.517641	0.957329
MIR374B	1408.39	0.0569956	0.285045	0.199953	0.841517	0.957329
MIR106A	30.228	0.061012	0.334416	0.182443	0.855235	0.957329
MIR3957	41.4632	0.0180387	0.365899	0.0492998	0.96068	0.96068

## Sheet: snRNA
	baseMean	log2FoldChange	lfcSE	stat	pvalue	padj
LOC114114660	2.95345	-1.91557	0.773089	-2.47781	0.0132192	0.738808
LOC114117112	334.456	1.21689	0.474663	2.56369	0.0103566	0.738808
LOC114117113	334.456	1.21689	0.474663	2.56369	0.0103566	0.738808
LOC114117114	334.364	1.21819	0.47489	2.5652	0.0103116	0.738808
LOC114117115	339.692	1.19145	0.470329	2.53322	0.011302	0.738808
LOC114117116	334.928	1.21489	0.472587	2.57072	0.0101489	0.738808
LOC114117117	340.058	1.18543	0.472388	2.50944	0.0120922	0.738808
LOC114117120	341.523	1.1639	0.467196	2.49124	0.0127299	0.738808
LOC114110196	472.357	1.13969	0.381682	2.98598	0.00282673	0.738808
LOC114115131	4.94822	1.79181	0.738708	2.4256	0.0152833	0.768748
LOC114111011	0.229546	0.183303	2.82389	0.0649113	0.948245	0.997491
LOC114110953	0.600275	-1.4201	1.43437	-0.990051	0.322149	0.997491
LOC114110972	198.204	1.26513	0.685025	1.84684	0.0647707	0.997491
LOC114110973	195.78	1.25209	0.685452	1.82666	0.0677507	0.997491
LOC114110971	211.274	1.16216	0.635062	1.82999	0.0672514	0.997491
LOC114111081	0.0533338	0.351964	3.08331	0.114151	0.909118	0.997491
LOC114111041	0.388559	0.939639	2.17838	0.431347	0.666216	0.997491
LOC114111149	0.0991912	-0.217655	3.08187	-0.0706243	0.943697	0.997491
LOC114111055	0.0144125	-0.266958	3.10016	-0.0861112	0.931378	0.997491
LOC114111035	0.0144125	-0.266958	3.10016	-0.0861112	0.931378	0.997491
LOC114111431	0.0322433	0.499649	3.08674	0.161869	0.871409	0.997491
LOC114111006	1.05333	0.0272474	1.3133	0.0207473	0.983447	0.997491
LOC114111012	0.463779	-0.00552432	1.75684	-0.00314447	0.997491	0.997491
LOC114111089	0.214636	-0.11909	2.88424	-0.0412898	0.967065	0.997491
LOC114111027	0.0671628	0.883407	3.07726	0.287076	0.774054	0.997491
LOC114111077	0.48126	1.89069	2.34226	0.807208	0.419547	0.997491
LOC114111434	0.13437	-1.08103	3.09199	-0.349622	0.726622	0.997491
LOC114111066	0.463779	-0.00552432	1.75684	-0.00314447	0.997491	0.997491
LOC114111133	1.30774	-0.473601	1.04825	-0.451801	0.651412	0.997491
LOC114111078	0.0282415	0.448655	3.08818	0.145281	0.884489	0.997491
LOC114111170	0.0322433	0.499649	3.08674	0.161869	0.871409	0.997491
LOC114111036	0.26533	-0.638533	2.35584	-0.271043	0.786358	0.997491
LOC114111000	0.606218	-0.142803	1.45341	-0.0982533	0.921731	0.997491
LOC114110983	0.11302	0.256917	3.01825	0.0851213	0.932165	0.997491
LOC114111143	0.233732	1.84311	2.37211	0.776991	0.437164	0.997491
LOC114111415	0.424385	0.799718	2.11277	0.378517	0.705047	0.997491
LOC114111406	2.81592	-0.924524	0.829666	-1.11433	0.265137	0.997491
LOC114111420	0.447424	0.148349	1.63578	0.09069	0.927739	0.997491
LOC114111429	0.0322433	0.499649	3.08674	0.161869	0.871409	0.997491
LOC114111424	0.0322433	0.499649	3.08674	0.161869	0.871409	0.997491
LOC114111436	0.13437	-1.08103	3.09199	-0.349622	0.726622	0.997491
LOC114110863	0.0322433	0.499649	3.08674	0.161869	0.871409	0.997491
LOC114111422	0.447424	0.148349	1.63578	0.09069	0.927739	0.997491
LOC114110924	0.105545	-0.795038	3.09606	-0.25679	0.797341	0.997491
LOC114111412	983.695	-0.288033	0.419197	-0.687106	0.492016	0.997491
LOC114111383	1048.3	-0.294972	0.38758	-0.761063	0.44662	0.997491
LOC114111385	1048.68	-0.293004	0.387459	-0.75622	0.449517	0.997491
LOC114111387	1048.68	-0.293004	0.387459	-0.75622	0.449517	0.997491
LOC114111388	1085.22	-0.281098	0.375392	-0.748811	0.453971	0.997491
LOC114111409	1084.5	-0.283425	0.375762	-0.754266	0.450689	0.997491
LOC114111391	1059.79	-0.276288	0.384964	-0.717699	0.472943	0.997491
LOC114111395	978.108	-0.287532	0.419212	-0.685888	0.492784	0.997491
LOC114111405	1059.64	-0.274934	0.384941	-0.714223	0.475089	0.997491
LOC114111401	55.468	-0.096233	0.339152	-0.283746	0.776605	0.997491
LOC114111403	55.754	-0.0867249	0.337109	-0.25726	0.796978	0.997491
LOC114111031	0.24849	0.535367	2.47873	0.215984	0.829	0.997491
LOC114111020	0.24849	0.535367	2.47873	0.215984	0.829	0.997491
LOC114111151	0.0282415	0.448655	3.08818	0.145281	0.884489	0.997491
LOC114111052	0.138113	0.195162	2.47089	0.0789844	0.937045	0.997491
LOC114111145	0.218637	-0.0687385	2.8656	-0.0239875	0.980863	0.997491
LOC114110864	0.0911327	-0.611824	3.09847	-0.19746	0.843467	0.997491
LOC114111008	0.234077	0.685787	2.46158	0.278596	0.780555	0.997491
LOC114111242	0.483712	-0.501576	2.12576	-0.235951	0.81347	0.997491
LOC114111025	0.0525355	-0.611824	3.09847	-0.19746	0.843467	0.997491
LOC114110980	0.0144125	-0.266958	3.10016	-0.0861112	0.931378	0.997491
LOC114111111	0.290023	-0.647956	2.3374	-0.277213	0.781617	0.997491
LOC114111073	0.113604	-0.340134	3.00504	-0.113188	0.909881	0.997491
LOC114110992	0.042654	0.223324	3.08686	0.0723467	0.942326	0.997491
LOC114111061	0.282698	0.0505425	2.0316	0.0248781	0.980152	0.997491
LOC114111440	0.13437	-1.08103	3.09199	-0.349622	0.726622	0.997491
LOC114111050	0.208793	-0.440436	2.21396	-0.198936	0.842313	0.997491
LOC114111185	0.218637	-0.0687385	2.8656	-0.0239875	0.980863	0.997491
LOC114111065	0.0389213	0.577295	3.08464	0.187152	0.851542	0.997491
LOC114111176	0.901832	1.42721	1.46006	0.977506	0.328319	0.997491
LOC114111084	0.0282415	0.448655	3.08818	0.145281	0.884489	0.997491
LOC114111032	0.0714789	-0.0988786	3.08527	-0.0320487	0.974433	0.997491
LOC114110995	0.671925	-1.77892	1.55578	-1.14343	0.252861	0.997491
LOC114110990	0.0144125	-0.266958	3.10016	-0.0861112	0.931378	0.997491
LOC114110996	0.105071	-1.02078	3.09279	-0.330051	0.741362	0.997491
LOC114111067	0.0144125	-0.266958	3.10016	-0.0861112	0.931378	0.997491
LOC114111146	0.0144125	-0.266958	3.10016	-0.0861112	0.931378	0.997491
LOC114110987	0.0821587	0.0297614	3.08172	0.0096574	0.992295	0.997491
LOC114113324	0.0389213	0.577295	3.08464	0.187152	0.851542	0.997491
LOC114113290	0.247462	-0.417959	2.34757	-0.178039	0.858692	0.997491
LOC114113301	0.0144125	-0.266958	3.10016	-0.0861112	0.931378	0.997491
LOC114113449	1.92955	0.415428	1.3713	0.302945	0.761932	0.997491
LOC114113279	0.586106	0.854127	2.00499	0.426	0.670108	0.997491
LOC114113280	0.0389213	0.577295	3.08464	0.187152	0.851542	0.997491
LOC114113445	4.95482	-0.0388942	0.623178	-0.0624127	0.950234	0.997491
LOC114113270	0.305352	0.13167	2.06629	0.0637229	0.949191	0.997491
LOC114113306	0.267229	0.446279	2.08477	0.214067	0.830495	0.997491
LOC114113314	0.404749	-0.211431	1.72288	-0.122719	0.902329	0.997491
LOC114113346	0.0144125	-0.266958	3.10016	-0.0861112	0.931378	0.997491
LOC114113323	0.177011	0.763532	3.07998	0.247902	0.804211	0.997491
LOC114113320	0.351337	1.15261	1.70868	0.674566	0.499952	0.997491
LOC114113454	0.0144125	-0.266958	3.10016	-0.0861112	0.931378	0.997491
LOC114113310	0.0525355	-0.611824	3.09847	-0.19746	0.843467	0.997491
LOC114113268	0.0959877	0.48172	3.07501	0.156656	0.875516	0.997491
LOC114113313	0.531903	-0.650534	2.09199	-0.310964	0.755828	0.997491
LOC114113305	0.0389213	0.577295	3.08464	0.187152	0.851542	0.997491
LOC114113458	0.415264	1.43076	1.85008	0.773349	0.439316	0.997491
LOC114113464	0.0432374	-0.589161	3.09857	-0.19014	0.8492	0.997491
LOC114113304	0.0144125	-0.266958	3.10016	-0.0861112	0.931378	0.997491
LOC114113286	1.02901	-1.45391	1.24786	-1.16513	0.243967	0.997491
LOC114113460	0.259753	-0.233585	2.13243	-0.109539	0.912775	0.997491
LOC114113424	15.6169	-0.250875	0.53019	-0.473179	0.636085	0.997491
LOC114113271	0.0322433	0.499649	3.08674	0.161869	0.871409	0.997491
LOC114113425	0.0813604	-0.880098	3.09478	-0.284382	0.776118	0.997491
LOC114113278	0.0389213	0.577295	3.08464	0.187152	0.851542	0.997491
LOC114113470	0.0144125	-0.266958	3.10016	-0.0861112	0.931378	0.997491
LOC114113426	0.895575	0.323397	1.50916	0.21429	0.830321	0.997491
LOC114113468	0.186394	-0.611824	3.09847	-0.19746	0.843467	0.997491
LOC114113296	0.0389213	0.577295	3.08464	0.187152	0.851542	0.997491
LOC114113408	152.505	0.48967	0.389569	1.25695	0.208771	0.997491
LOC114113274	0.335225	0.758045	2.95346	0.256663	0.797439	0.997491
LOC114113291	0.0957729	-0.986934	3.09326	-0.31906	0.749681	0.997491
LOC114113322	0.159969	-0.611824	3.09847	-0.19746	0.843467	0.997491
LOC114113273	0.586106	0.854127	2.00499	0.426	0.670108	0.997491
LOC114114271	12.0425	-0.0238357	0.509054	-0.0468236	0.962654	0.997491
LOC114114151	0.0389213	0.577295	3.08464	0.187152	0.851542	0.997491
LOC114114149	0.447685	-0.491403	1.90934	-0.257368	0.796895	0.997491
LOC114114146	0.0815753	0.658076	3.07593	0.213944	0.830591	0.997491
LOC114114141	0.606218	-0.142803	1.45341	-0.0982533	0.921731	0.997491
LOC114114275	0.0525355	-0.611824	3.09847	-0.19746	0.843467	0.997491
LOC114114142	0.301025	0.0832651	2.03647	0.040887	0.967386	0.997491
LOC114114156	0.407716	0.24272	1.73422	0.139959	0.888692	0.997491
LOC114114295	0.203206	-1.08228	2.86291	-0.378036	0.705404	0.997491
LOC114114281	0.769611	-0.992666	1.33934	-0.741158	0.458598	0.997491
LOC114114148	0.0282415	0.448655	3.08818	0.145281	0.884489	0.997491
LOC114114273	0.146733	-0.611824	3.09847	-0.19746	0.843467	0.997491
LOC114114293	2.28778	1.19899	1.00918	1.18809	0.234798	0.997491
LOC114114170	1.7728	0.920226	1.06998	0.860036	0.389769	0.997491
LOC114114302	0.48187	1.04899	1.89827	0.552604	0.580535	0.997491
LOC114114274	0.274749	-0.911001	2.01372	-0.452396	0.650984	0.997491
LOC114114154	0.200806	-0.792946	2.90574	-0.27289	0.784938	0.997491
LOC114114181	0.405829	-1.25811	2.08441	-0.603582	0.546122	0.997491
LOC114114214	0.451665	0.188314	1.83523	0.10261	0.918272	0.997491
LOC114114176	0.0525355	-0.611824	3.09847	-0.19746	0.843467	0.997491
LOC114114163	0.273705	0.177561	2.69947	0.0657765	0.947556	0.997491
LOC114114185	0.0144125	-0.266958	3.10016	-0.0861112	0.931378	0.997491
LOC114114196	0.113604	-0.340134	3.00504	-0.113188	0.909881	0.997491
LOC114114207	0.433562	-0.602913	1.70412	-0.353798	0.72349	0.997491
LOC114114175	0.0389213	0.577295	3.08464	0.187152	0.851542	0.997491
LOC114114145	0.0525355	-0.611824	3.09847	-0.19746	0.843467	0.997491
LOC114114198	0.19481	1.67938	2.50839	0.669503	0.503175	0.997491
LOC114114190	0.066948	-0.75893	3.09662	-0.245083	0.806392	0.997491
LOC114114157	0.0144125	-0.266958	3.10016	-0.0861112	0.931378	0.997491
LOC114114296	0.174381	-0.794437	3.03706	-0.261581	0.793645	0.997491
LOC114114182	0.0533338	0.351964	3.08331	0.114151	0.909118	0.997491
LOC114114282	23.7375	-0.886601	0.477321	-1.85745	0.063247	0.997491
LOC114114147	0.406256	0.219034	1.6128	0.13581	0.891971	0.997491
LOC114114152	0.257559	0.356912	2.38706	0.14952	0.881144	0.997491
LOC114114180	0.387865	0.130672	1.6252	0.0804035	0.935916	0.997491
LOC114114162	0.0389213	0.577295	3.08464	0.187152	0.851542	0.997491
LOC114114272	2.55756	-0.233792	1.02378	-0.228362	0.819365	0.997491
LOC114114155	0.179968	-0.256284	2.32153	-0.110395	0.912096	0.997491
LOC114114213	14.6981	0.3695	0.413447	0.893705	0.37148	0.997491
LOC114114172	0.592676	1.03577	1.44753	0.715545	0.474273	0.997491
LOC114114287	37.0949	0.177608	0.362999	0.48928	0.624643	0.997491
LOC114114680	1.13101	-0.568821	1.141	-0.498529	0.618111	0.997491
LOC114114681	1.13101	-0.568821	1.141	-0.498529	0.618111	0.997491
LOC114114677	0.0525355	-0.611824	3.09847	-0.19746	0.843467	0.997491
LOC114114672	0.0288249	-0.443315	3.09925	-0.143039	0.886259	0.997491
LOC114114674	0.30124	1.18527	2.03073	0.583665	0.559445	0.997491
LOC114114673	0.0389213	0.577295	3.08464	0.187152	0.851542	0.997491
LOC114114675	0.186394	-0.611824	3.09847	-0.19746	0.843467	0.997491
LOC114114682	0.080777	-0.121543	3.08517	-0.0393959	0.968575	0.997491
LOC114114671	0.0389213	0.577295	3.08464	0.187152	0.851542	0.997491
LOC114114655	0.0144125	-0.266958	3.10016	-0.0861112	0.931378	0.997491
LOC114115048	0.0144125	-0.266958	3.10016	-0.0861112	0.931378	0.997491
LOC114115113	0.349939	-1.63004	2.15403	-0.756739	0.449206	0.997491
LOC114115135	0.276202	0.386352	2.07953	0.185788	0.852611	0.997491
LOC114115062	0.544018	0.0166473	1.65794	0.0100409	0.991989	0.997491
LOC114115132	2.14131	-0.590803	0.896419	-0.65907	0.509851	0.997491
LOC114115128	0.7973	-0.286571	1.4218	-0.201555	0.840264	0.997491
LOC114115133	0.0714789	-0.0988786	3.08527	-0.0320487	0.974433	0.997491
LOC114115057	0.0144125	-0.266958	3.10016	-0.0861112	0.931378	0.997491
LOC114115035	0.066948	-0.75893	3.09662	-0.245083	0.806392	0.997491
LOC114115137	1.02742	-1.15573	1.25653	-0.919777	0.357689	0.997491
LOC114115046	0.0389213	0.577295	3.08464	0.187152	0.851542	0.997491
LOC114115042	0.214888	0.0369567	2.22588	0.0166032	0.986753	0.997491
LOC114115136	0.234077	0.685787	2.46158	0.278596	0.780555	0.997491
LOC114115036	0.402388	1.43255	2.10159	0.681652	0.495459	0.997491
LOC114115129	0.381788	0.661571	1.69723	0.389796	0.696688	0.997491
LOC114115037	0.736882	0.462321	1.40839	0.328263	0.742713	0.997491
LOC114115034	0.568127	-0.925752	1.49493	-0.619261	0.535745	0.997491
LOC114115044	0.0525355	-0.611824	3.09847	-0.19746	0.843467	0.997491
LOC114115127	0.0389213	0.577295	3.08464	0.187152	0.851542	0.997491
LOC114115049	1.85426	0.404332	0.939579	0.430334	0.666953	0.997491
LOC114115102	1.24914	-2.26972	1.13751	-1.99534	0.0460053	0.997491
LOC114115052	0.0144125	-0.266958	3.10016	-0.0861112	0.931378	0.997491
LOC114115121	0.203206	-1.08228	2.86291	-0.378036	0.705404	0.997491
LOC114115045	0.214888	0.0369567	2.22588	0.0166032	0.986753	0.997491
LOC114115106	0.0282415	0.448655	3.08818	0.145281	0.884489	0.997491
LOC114115481	0.65704	0.63221	1.43838	0.43953	0.660278	0.997491
LOC114115463	4.02672	0.977532	0.68575	1.42549	0.154015	0.997491
LOC114115493	0.919612	1.09139	1.20543	0.905394	0.365257	0.997491
LOC114115474	0.512754	0.869857	1.62237	0.536163	0.591846	0.997491
LOC114115501	0.0525355	-0.611824	3.09847	-0.19746	0.843467	0.997491
LOC114115467	0.767626	0.586689	1.39818	0.41961	0.67477	0.997491
LOC114115482	0.0144125	-0.266958	3.10016	-0.0861112	0.931378	0.997491
LOC114115476	0.0282415	0.448655	3.08818	0.145281	0.884489	0.997491
LOC114115462	1425.1	-0.53552	0.343983	-1.55682	0.119513	0.997491
LOC114115490	0.0144125	-0.266958	3.10016	-0.0861112	0.931378	0.997491
LOC114115480	1.01351	0.478348	1.35822	0.352188	0.724698	0.997491
LOC114115488	0.596961	-1.74847	1.5487	-1.12899	0.258902	0.997491
LOC114115478	1.66193	0.0353914	1.04967	0.0337166	0.973103	0.997491
LOC114115486	1.67634	0.00394578	1.04935	0.00376023	0.997	0.997491
LOC114115487	0.714789	0.235856	1.3299	0.177349	0.859235	0.997491
LOC114115475	0.0525355	-0.611824	3.09847	-0.19746	0.843467	0.997491
LOC114115982	2.00731	-0.727106	0.994405	-0.731197	0.464659	0.997491
LOC114115961	56.1081	0.591521	0.528101	1.12009	0.262675	0.997491
LOC114115947	259.033	-0.354757	0.428973	-0.826992	0.408242	0.997491
LOC114115962	56.1011	0.616846	0.525505	1.17382	0.240469	0.997491
LOC114115906	0.186394	-0.611824	3.09847	-0.19746	0.843467	0.997491
LOC114115964	1.05287	0.507504	1.20704	0.420454	0.674154	0.997491
LOC114115963	54.4882	0.66335	0.549957	1.20618	0.227747	0.997491
LOC114115989	1.66351	0.912182	1.08841	0.838089	0.401981	0.997491
LOC114115954	38.5409	-0.700601	0.432076	-1.62148	0.104915	0.997491
LOC114115976	0.95414	0.146502	1.4701	0.0996544	0.920619	0.997491
LOC114115991	0.340768	0.583419	1.81838	0.320845	0.748328	0.997491
LOC114115955	1.96281	-1.29123	0.868707	-1.48639	0.137177	0.997491
LOC114115986	0.146733	-0.611824	3.09847	-0.19746	0.843467	0.997491
LOC114115978	1.05243	0.570861	1.31718	0.433397	0.664727	0.997491
LOC114115984	0.671925	-1.77892	1.55578	-1.14343	0.252861	0.997491
LOC114115969	0.0389213	0.577295	3.08464	0.187152	0.851542	0.997491
LOC114115904	0.0389213	0.577295	3.08464	0.187152	0.851542	0.997491
LOC114115977	2.69541	0.278905	0.928509	0.30038	0.763887	0.997491
LOC114115903	0.659206	-0.319633	1.4353	-0.222695	0.823773	0.997491
LOC114115990	0.214888	0.0369567	2.22588	0.0166032	0.986753	0.997491
LOC114115981	0.0144125	-0.266958	3.10016	-0.0861112	0.931378	0.997491
LOC114115988	0.203206	-1.08228	2.86291	-0.378036	0.705404	0.997491
LOC114115914	0.214636	-0.11909	2.88424	-0.0412898	0.967065	0.997491
LOC114115980	0.066948	-0.75893	3.09662	-0.245083	0.806392	0.997491
LOC114115979	0.0389213	0.577295	3.08464	0.187152	0.851542	0.997491
LOC114115966	0.177011	0.763532	3.07998	0.247902	0.804211	0.997491
LOC114115956	9.04456	-1.20658	0.573174	-2.10508	0.0352846	0.997491
LOC114115971	0.066948	-0.75893	3.09662	-0.245083	0.806392	0.997491
LOC114115948	1.04868	-0.479398	1.1451	-0.418653	0.67547	0.997491
LOC114116265	0.0533338	0.351964	3.08331	0.114151	0.909118	0.997491
LOC114116254	0.177011	0.763532	3.07998	0.247902	0.804211	0.997491
LOC114116241	0.213681	-1.22771	2.47709	-0.495626	0.620158	0.997491
LOC114116250	0.0778426	0.969744	3.07542	0.315321	0.752518	0.997491
LOC114116264	0.0322433	0.499649	3.08674	0.161869	0.871409	0.997491
LOC114116243	49.8209	-0.455482	0.457539	-0.995505	0.319491	0.997491
LOC114116244	49.8209	-0.455482	0.457539	-0.995505	0.319491	0.997491
LOC114116258	0.59235	0.996368	1.61207	0.618069	0.53653	0.997491
LOC114116260	4.44108	1.01562	0.746662	1.36021	0.173762	0.997491
LOC114116249	0.2907	-0.788005	2.23736	-0.352202	0.724686	0.997491
LOC114116255	0.066948	-0.75893	3.09662	-0.245083	0.806392	0.997491
LOC114116252	0.229546	0.183303	2.82389	0.0649113	0.948245	0.997491
LOC114116275	0.335225	0.758045	2.95346	0.256663	0.797439	0.997491
LOC114116508	0.0282415	0.448655	3.08818	0.145281	0.884489	0.997491
LOC114116502	0.0144125	-0.266958	3.10016	-0.0861112	0.931378	0.997491
LOC114116505	7.44576	0.390278	0.611883	0.637831	0.523584	0.997491
LOC114116500	0.0466557	0.274317	3.08542	0.0889076	0.929155	0.997491
LOC114116499	0.299943	0.137705	2.29676	0.0599564	0.95219	0.997491
LOC114116513	0.0322433	0.499649	3.08674	0.161869	0.871409	0.997491
LOC114116496	1.84941	-0.512662	1.14877	-0.446269	0.655403	0.997491
LOC114116511	0.277527	-1.27575	2.69816	-0.472824	0.636339	0.997491
LOC114116516	0.707669	0.39508	1.76382	0.223991	0.822764	0.997491
LOC114116518	0.463779	-0.00552432	1.75684	-0.00314447	0.997491	0.997491
LOC114116497	0.0144125	-0.266958	3.10016	-0.0861112	0.931378	0.997491
LOC114116504	0.177011	0.763532	3.07998	0.247902	0.804211	0.997491
LOC114116743	0.26533	-0.638533	2.35584	-0.271043	0.786358	0.997491
LOC114116737	0.802374	0.420664	1.66775	0.252234	0.80086	0.997491
LOC114116736	0.0525355	-0.611824	3.09847	-0.19746	0.843467	0.997491
LOC114116739	0.847483	-2.13276	1.34884	-1.58118	0.113836	0.997491
LOC114116732	0.0911327	-0.611824	3.09847	-0.19746	0.843467	0.997491
LOC114116740	0.902429	0.886051	1.39617	0.63463	0.52567	0.997491
LOC114116769	0.305948	0.571879	2.28033	0.250788	0.801978	0.997491
LOC114116731	0.123431	0.0723546	2.9512	0.024517	0.98044	0.997491
LOC114116759	0.838906	0.94366	1.45374	0.649126	0.516257	0.997491
LOC114116734	0.0144125	-0.266958	3.10016	-0.0861112	0.931378	0.997491
LOC114116738	0.0671628	0.883407	3.07726	0.287076	0.774054	0.997491
LOC114117029	0.463779	-0.00552432	1.75684	-0.00314447	0.997491	0.997491
LOC114117082	0.0322433	0.499649	3.08674	0.161869	0.871409	0.997491
LOC114117023	0.123431	0.0723546	2.9512	0.024517	0.98044	0.997491
LOC114117121	4.4195	-0.620556	0.694892	-0.893025	0.371844	0.997491
LOC114117111	6.49889	1.26123	0.593846	2.12382	0.0336849	0.997491
LOC114117119	5.30212	0.603045	0.683792	0.881913	0.377824	0.997491
LOC114117124	0.273582	0.488258	2.43359	0.200633	0.840985	0.997491
LOC114117123	0.273582	0.488258	2.43359	0.200633	0.840985	0.997491
LOC114117118	12.6826	-0.268887	0.448443	-0.599603	0.548771	0.997491
LOC114117108	9.1905	0.538053	0.560513	0.959929	0.337091	0.997491
LOC114117109	9.1905	0.538053	0.560513	0.959929	0.337091	0.997491
LOC114117110	9.1905	0.538053	0.560513	0.959929	0.337091	0.997491
LOC114117122	1.55022	-0.880394	0.9845	-0.894256	0.371185	0.997491
LOC114117039	0.0813604	-0.880098	3.09478	-0.284382	0.776118	0.997491
LOC114117133	0.484793	0.731465	1.90482	0.384008	0.700973	0.997491
LOC114117024	0.427392	-0.65525	1.72345	-0.380198	0.703799	0.997491
LOC114117034	0.0282415	0.448655	3.08818	0.145281	0.884489	0.997491
LOC114117140	0.424969	0.236523	1.71498	0.137916	0.890307	0.997491
LOC114117026	0.378606	-0.708201	2.21631	-0.31954	0.749317	0.997491
LOC114117036	0.218637	-0.0687385	2.8656	-0.0239875	0.980863	0.997491
LOC114117030	0.229546	0.183303	2.82389	0.0649113	0.948245	0.997491
LOC114117027	0.0466557	0.274317	3.08542	0.0889076	0.929155	0.997491
LOC114117134	0.360951	0.58161	1.94154	0.299561	0.764512	0.997491
LOC114117040	0.0389213	0.577295	3.08464	0.187152	0.851542	0.997491
LOC114117093	2793.23	-0.07233	0.216111	-0.33469	0.737859	0.997491
LOC114117060	2872.07	-0.0646141	0.215011	-0.300516	0.763784	0.997491
LOC114117038	139.84	-0.388232	0.243313	-1.59561	0.110577	0.997491
LOC114117049	60.0837	-0.322727	0.422768	-0.763366	0.445245	0.997491
LOC114117103	0.302407	-0.0942627	1.84715	-0.0510314	0.959301	0.997491
LOC114117071	1.58064	-1.6394	0.944973	-1.73487	0.0827644	0.997491
LOC114117097	11.99	-0.0104695	0.509717	-0.0205399	0.983613	0.997491
LOC114117031	0.146733	-0.611824	3.09847	-0.19746	0.843467	0.997491
LOC114117401	1.17291	-0.0356239	1.12091	-0.0317812	0.974647	0.997491
LOC114117398	0.0389213	0.577295	3.08464	0.187152	0.851542	0.997491
LOC114117391	0.0525355	-0.611824	3.09847	-0.19746	0.843467	0.997491
LOC114117405	0.365166	1.41209	1.6852	0.837938	0.402066	0.997491
LOC114117403	0.117022	0.291597	3.07471	0.0948374	0.924444	0.997491
LOC114117400	0.163734	0.496202	2.78831	0.177958	0.858756	0.997491
LOC114117388	163.624	1.16256	0.687083	1.69203	0.090641	0.997491
LOC114117389	163.624	1.16256	0.687083	1.69203	0.090641	0.997491
LOC114117395	0.186394	-0.611824	3.09847	-0.19746	0.843467	0.997491
LOC114117414	1.17871	0.735139	1.1065	0.664384	0.506445	0.997491
LOC114117404	0.969377	0.679019	1.3608	0.498985	0.61779	0.997491
LOC114117394	0.212505	-1.12023	2.89369	-0.387127	0.698662	0.997491
LOC114117410	0.278104	-0.356691	2.02095	-0.176497	0.859904	0.997491
LOC114117392	0.229546	0.183303	2.82389	0.0649113	0.948245	0.997491
LOC114117390	3.30712	-0.278997	0.724264	-0.385215	0.700078	0.997491
LOC114117692	0.0389213	0.577295	3.08464	0.187152	0.851542	0.997491
LOC114117690	0.365166	1.41209	1.6852	0.837938	0.402066	0.997491
LOC114117687	0.0911327	-0.611824	3.09847	-0.19746	0.843467	0.997491
LOC114117697	0.475092	0.214603	1.57131	0.136576	0.891366	0.997491
LOC114117691	0.767872	0.134298	1.47004	0.091357	0.927209	0.997491
LOC114117689	0.25654	-0.606865	2.31348	-0.262317	0.793077	0.997491
LOC114117686	1.01351	0.478348	1.35822	0.352188	0.724698	0.997491
LOC114117696	0.869588	1.3702	1.46565	0.934879	0.349851	0.997491
LOC114117685	0.841347	1.31835	1.49523	0.881705	0.377937	0.997491
LOC114117699	0.363467	1.1074	2.47318	0.447763	0.654324	0.997491
LOC114117698	0.0389213	0.577295	3.08464	0.187152	0.851542	0.997491
LOC114117688	0.586106	0.854127	2.00499	0.426	0.670108	0.997491
LOC114118153	0.0282415	0.448655	3.08818	0.145281	0.884489	0.997491
LOC114118140	0.0389213	0.577295	3.08464	0.187152	0.851542	0.997491
LOC114118144	1.17273	0.251146	1.15604	0.217247	0.828015	0.997491
LOC114118135	0.0144125	-0.266958	3.10016	-0.0861112	0.931378	0.997491
LOC114118137	0.215932	1.22176	2.858	0.427486	0.669025	0.997491
LOC114118152	0.212505	-1.12023	2.89369	-0.387127	0.698662	0.997491
LOC114118164	0.277527	-1.27575	2.69816	-0.472824	0.636339	0.997491
LOC114118163	0.282698	0.0505425	2.0316	0.0248781	0.980152	0.997491
LOC114118150	7.29829	0.427018	0.600869	0.710667	0.477291	0.997491
LOC114118141	0.0610682	0.0979612	3.08451	0.0317591	0.974664	0.997491
LOC114118145	0.0282415	0.448655	3.08818	0.145281	0.884489	0.997491
LOC114118151	0.304681	1.17641	1.77617	0.662332	0.507758	0.997491
LOC114118166	0.186394	-0.611824	3.09847	-0.19746	0.843467	0.997491
LOC114118606	0.388559	0.939639	2.17838	0.431347	0.666216	0.997491
LOC114118601	0.517746	0.276892	1.40999	0.196379	0.844314	0.997491
LOC114118587	1.10122	-0.608625	1.12413	-0.541418	0.58822	0.997491
LOC114118613	0.0847788	-0.0705494	3.08373	-0.022878	0.981748	0.997491
LOC114118614	0.0847788	-0.0705494	3.08373	-0.022878	0.981748	0.997491
LOC114118605	0.138113	0.195162	2.47089	0.0789844	0.937045	0.997491
LOC114118599	1.86057	-0.950551	0.980749	-0.96921	0.332441	0.997491
LOC114118608	13.6561	0.271541	0.448277	0.605744	0.544685	0.997491
LOC114118610	0.0525355	-0.611824	3.09847	-0.19746	0.843467	0.997491
LOC114118609	0.0144125	-0.266958	3.10016	-0.0861112	0.931378	0.997491
LOC114118604	0.358037	-0.0976769	1.94044	-0.0503375	0.959853	0.997491
LOC114118600	0.458365	-0.410502	1.89577	-0.216536	0.82857	0.997491
LOC114118798	1.83606	-1.12852	0.997268	-1.13161	0.257798	0.997491
LOC114118787	1.31027	0.0176034	1.08288	0.0162561	0.98703	0.997491
LOC114118777	0.0144125	-0.266958	3.10016	-0.0861112	0.931378	0.997491
LOC114118785	0.199979	0.712792	2.63612	0.270395	0.786857	0.997491
LOC114118784	0.0282415	0.448655	3.08818	0.145281	0.884489	0.997491
LOC114118791	0.221169	0.763532	3.07998	0.247902	0.804211	0.997491
LOC114118780	83.1853	-0.241049	0.486899	-0.49507	0.620551	0.997491
LOC114118793	0.0991912	-0.217655	3.08187	-0.0706243	0.943697	0.997491
LOC114118808	0.0144125	-0.266958	3.10016	-0.0861112	0.931378	0.997491
LOC114118809	0.0911327	-0.611824	3.09847	-0.19746	0.843467	0.997491
LOC114108916	0.946986	0.107011	1.31278	0.0815151	0.935032	0.997491
LOC114108888	11.99	-0.0104695	0.509717	-0.0205399	0.983613	0.997491
LOC114108918	0.177011	0.763532	3.07998	0.247902	0.804211	0.997491
LOC114108928	0.123376	-0.0705494	3.08373	-0.022878	0.981748	0.997491
LOC114108896	0.131649	1.35172	2.85698	0.473131	0.63612	0.997491
LOC114108914	0.957846	0.351667	1.25439	0.280349	0.77921	0.997491
LOC114108889	11.99	-0.0104695	0.509717	-0.0205399	0.983613	0.997491
LOC114108911	0.586106	0.854127	2.00499	0.426	0.670108	0.997491
LOC114108922	0.1237	0.348313	2.92763	0.118975	0.905296	0.997491
LOC114108936	0.0144125	-0.266958	3.10016	-0.0861112	0.931378	0.997491
LOC114108906	0.0677462	0.175608	3.0824	0.0569711	0.954568	0.997491
LOC114108924	0.767872	0.134298	1.47004	0.091357	0.927209	0.997491
LOC114108915	0.186394	-0.611824	3.09847	-0.19746	0.843467	0.997491
LOC114108901	84.3535	-0.228463	0.486705	-0.469407	0.638779	0.997491
LOC114108902	88.8767	-0.206353	0.440563	-0.468384	0.63951	0.997491
LOC114108930	1.01351	0.478348	1.35822	0.352188	0.724698	0.997491
LOC114109288	0.0144125	-0.266958	3.10016	-0.0861112	0.931378	0.997491
LOC114109285	0.0144125	-0.266958	3.10016	-0.0861112	0.931378	0.997491
LOC114109266	0.0144125	-0.266958	3.10016	-0.0861112	0.931378	0.997491
LOC114109267	0.0288249	-0.443315	3.09925	-0.143039	0.886259	0.997491
LOC114109277	0.0322433	0.499649	3.08674	0.161869	0.871409	0.997491
LOC114109273	0.206756	-0.809847	2.52684	-0.320498	0.748591	0.997491
LOC114109272	0.259292	-1.05082	2.33673	-0.449696	0.65293	0.997491
LOC114109279	0.365166	1.41209	1.6852	0.837938	0.402066	0.997491
LOC114109142	56.0229	-0.134313	0.346479	-0.387651	0.698274	0.997491
LOC114109208	56.0969	-0.141641	0.343362	-0.412511	0.679965	0.997491
LOC114109219	7.04111	-0.949339	0.534567	-1.7759	0.0757491	0.997491
LOC114109230	22.7831	-0.845372	0.438488	-1.92793	0.0538642	0.997491
LOC114109153	51.625	-0.359288	0.481982	-0.745439	0.456006	0.997491
LOC114109251	1.63279	-0.325761	1.11386	-0.29246	0.769935	0.997491
LOC114109175	64.8709	-0.253898	0.460209	-0.551701	0.581153	0.997491
LOC114109186	59.9109	-0.274914	0.450042	-0.610863	0.54129	0.997491
LOC114109257	0.0644865	0.861796	3.07773	0.28001	0.77947	0.997491
LOC114109276	13.7789	0.281923	0.446392	0.631559	0.527675	0.997491
LOC114109278	13.7789	0.281923	0.446392	0.631559	0.527675	0.997491
LOC114109260	3.17768	0.32274	0.825747	0.390846	0.695911	0.997491
LOC114109264	0.258586	1.18385	2.09433	0.565264	0.571894	0.997491
LOC114109463	0.526348	0.477761	1.65752	0.288238	0.773165	0.997491
LOC114109465	0.066948	-0.75893	3.09662	-0.245083	0.806392	0.997491
LOC114109467	0.0282415	0.448655	3.08818	0.145281	0.884489	0.997491
LOC114109458	0.24586	-0.722651	2.34809	-0.307761	0.758264	0.997491
LOC114109464	0.234899	0.876912	2.23749	0.391918	0.695119	0.997491
LOC114109454	0.0389213	0.577295	3.08464	0.187152	0.851542	0.997491
LOC114109457	0.177011	0.763532	3.07998	0.247902	0.804211	0.997491
LOC114109447	1.03427	-0.431753	1.14689	-0.376454	0.706579	0.997491
LOC114109475	0.0144125	-0.266958	3.10016	-0.0861112	0.931378	0.997491
LOC114109456	0.0322433	0.499649	3.08674	0.161869	0.871409	0.997491
LOC114109453	0.265293	0.11328	2.34982	0.0482077	0.961551	0.997491
LOC114109461	0.146733	-0.611824	3.09847	-0.19746	0.843467	0.997491
LOC114109759	3.14747	0.838077	1.02973	0.813884	0.415712	0.997491
LOC114109795	0.237496	1.39925	2.38662	0.586288	0.557682	0.997491
LOC114109757	0.0144125	-0.266958	3.10016	-0.0861112	0.931378	0.997491
LOC114109807	0.119483	-1.11474	3.09156	-0.360577	0.718416	0.997491
LOC114109770	0.244757	0.781535	2.44915	0.319105	0.749647	0.997491
LOC114109784	0.540486	0.317349	1.44966	0.218913	0.826718	0.997491
LOC114109780	0.335233	-0.295679	1.7646	-0.167561	0.866929	0.997491
LOC114109782	0.463779	-0.00552432	1.75684	-0.00314447	0.997491	0.997491
LOC114109745	0.0144125	-0.266958	3.10016	-0.0861112	0.931378	0.997491
LOC114109783	0.607196	0.664548	1.64707	0.403473	0.6866	0.997491
LOC114109785	0.24586	-0.722651	2.34809	-0.307761	0.758264	0.997491
LOC114109793	0.0144125	-0.266958	3.10016	-0.0861112	0.931378	0.997491
LOC114109787	0.586106	0.854127	2.00499	0.426	0.670108	0.997491
LOC114109768	5.4823	-0.60796	0.587709	-1.03446	0.300922	0.997491
LOC114109778	0.0144125	-0.266958	3.10016	-0.0861112	0.931378	0.997491
LOC114109781	0.242128	-0.485137	2.35106	-0.206348	0.836519	0.997491
LOC114110186	0.600518	0.636917	1.78716	0.356384	0.721553	0.997491
LOC114110185	0.146733	-0.611824	3.09847	-0.19746	0.843467	0.997491
LOC114110184	0.49202	0.155524	1.71924	0.0904606	0.927921	0.997491
LOC114110207	0.705473	-0.109863	1.48825	-0.0738203	0.941153	0.997491
LOC114110221	0.668831	-0.0530371	1.40466	-0.0377579	0.969881	0.997491
LOC114110357	0.277283	0.714458	2.41513	0.295826	0.767363	0.997491
LOC114110358	0.277283	0.714458	2.41513	0.295826	0.767363	0.997491
LOC114110346	0.156258	-0.137026	2.39451	-0.057225	0.954366	0.997491
LOC114110371	2.52844	-0.139059	0.899896	-0.154528	0.877193	0.997491
LOC114110355	7.44576	0.390278	0.611883	0.637831	0.523584	0.997491
LOC114110376	0.385959	-0.495026	1.77568	-0.27878	0.780413	0.997491
LOC114110348	0.356213	0.615355	2.01673	0.305125	0.760271	0.997491
LOC114110498	0.0525355	-0.611824	3.09847	-0.19746	0.843467	0.997491
LOC114110504	0.0288249	-0.443315	3.09925	-0.143039	0.886259	0.997491
LOC114110491	0.780957	1.51437	1.31231	1.15397	0.248511	0.997491
LOC114110499	0.0525355	-0.611824	3.09847	-0.19746	0.843467	0.997491
LOC114110505	0.0525355	-0.611824	3.09847	-0.19746	0.843467	0.997491
LOC114110503	0.0813604	-0.880098	3.09478	-0.284382	0.776118	0.997491
LOC114110497	1.49781	0.262455	1.01244	0.259231	0.795457	0.997491
LOC114110507	0.0282415	0.448655	3.08818	0.145281	0.884489	0.997491
LOC114110694	0.821265	0.0261837	1.35065	0.019386	0.984533	0.997491
LOC114110685	0.0604848	0.826361	3.07853	0.268427	0.78837	0.997491
LOC114110683	1.04657	0.544881	1.22963	0.443127	0.657674	0.997491
LOC114110690	0.397409	1.52171	1.65109	0.921643	0.356715	0.997491
LOC114110693	0.0144125	-0.266958	3.10016	-0.0861112	0.931378	0.997491
LOC114110688	0.338406	0.121167	1.80347	0.0671856	0.946434	0.997491
LOC114110892	0.0144125	-0.266958	3.10016	-0.0861112	0.931378	0.997491
LOC114110896	0.17067	-0.241265	2.34473	-0.102897	0.918045	0.997491
LOC114110893	0.0389213	0.577295	3.08464	0.187152	0.851542	0.997491
LOC114110886	1.04233	0.375774	1.35412	0.277504	0.781393	0.997491
LOC114110889	0.0922551	0.744412	3.07409	0.242157	0.808659	0.997491
LOC114111087	16.687	0.179705	0.489825	0.366875	0.713712	0.997491
LOC114111114	0.0144125	-0.266958	3.10016	-0.0861112	0.931378	0.997491
LOC114111092	0.0144125	-0.266958	3.10016	-0.0861112	0.931378	0.997491
LOC114111088	0.411019	-1.1737	1.84955	-0.634589	0.525696	0.997491
LOC114111095	0.179968	-0.256284	2.32153	-0.110395	0.912096	0.997491
LOC114111099	0.0322433	0.499649	3.08674	0.161869	0.871409	0.997491
LOC114111808	0.1237	0.348313	2.92763	0.118975	0.905296	0.997491
LOC114111864	0.586106	0.854127	2.00499	0.426	0.670108	0.997491
LOC114111857	0.424969	0.236523	1.71498	0.137916	0.890307	0.997491
LOC114111858	0.424969	0.236523	1.71498	0.137916	0.890307	0.997491
LOC114111881	0.0144125	-0.266958	3.10016	-0.0861112	0.931378	0.997491
LOC114111798	0.0282415	0.448655	3.08818	0.145281	0.884489	0.997491
LOC114111859	0.0322433	0.499649	3.08674	0.161869	0.871409	0.997491
LOC114111865	0.573273	1.47518	1.61352	0.914259	0.360581	0.997491
LOC114111880	0.0911327	-0.611824	3.09847	-0.19746	0.843467	0.997491
LOC114111871	0.819892	0.276723	1.35442	0.20431	0.838111	0.997491
LOC114111854	0.0322433	0.499649	3.08674	0.161869	0.871409	0.997491
LOC114111863	0.186394	-0.611824	3.09847	-0.19746	0.843467	0.997491
LOC114111886	0.0991912	-0.217655	3.08187	-0.0706243	0.943697	0.997491
LOC114111786	0.0144125	-0.266958	3.10016	-0.0861112	0.931378	0.997491
LOC114111848	0.487954	-0.72167	1.48636	-0.48553	0.627301	0.997491
LOC114111883	0.085577	0.691745	3.0752	0.224943	0.822024	0.997491
LOC114112052	0.13437	-1.08103	3.09199	-0.349622	0.726622	0.997491
LOC114112058	0.0525355	-0.611824	3.09847	-0.19746	0.843467	0.997491
LOC114112090	0.0322433	0.499649	3.08674	0.161869	0.871409	0.997491
LOC114112132	0.0282415	0.448655	3.08818	0.145281	0.884489	0.997491
LOC114112135	197.631	1.24098	0.668675	1.85587	0.0634715	0.997491
LOC114112145	0.0644865	0.861796	3.07773	0.28001	0.77947	0.997491
LOC114112155	0.0322433	0.499649	3.08674	0.161869	0.871409	0.997491
LOC114112159	0.0322433	0.499649	3.08674	0.161869	0.871409	0.997491
LOC114112190	0.0466557	0.274317	3.08542	0.0889076	0.929155	0.997491
LOC114112215	0.119698	0.314413	2.96016	0.106215	0.915412	0.997491
LOC114112216	0.0813604	-0.880098	3.09478	-0.284382	0.776118	0.997491
LOC114112242	0.415181	0.0116418	1.68798	0.00689691	0.994497	0.997491
LOC114112420	0.0322433	0.499649	3.08674	0.161869	0.871409	0.997491
LOC114112509	0.212505	-1.12023	2.89369	-0.387127	0.698662	0.997491
LOC114112543	0.461837	0.0806215	1.6264	0.0495706	0.960465	0.997491
LOC114112565	196.027	1.25514	0.681846	1.84079	0.0656522	0.997491
LOC114111240	0	NA	NA	NA	NA	NA
LOC114111163	0	NA	NA	NA	NA	NA
LOC114111188	0	NA	NA	NA	NA	NA
LOC114111142	0	NA	NA	NA	NA	NA
LOC114111150	0	NA	NA	NA	NA	NA
LOC114111239	0	NA	NA	NA	NA	NA
LOC114111224	0	NA	NA	NA	NA	NA
LOC114111005	0	NA	NA	NA	NA	NA
LOC114111198	0	NA	NA	NA	NA	NA
LOC114111064	0	NA	NA	NA	NA	NA
LOC114111122	0	NA	NA	NA	NA	NA
LOC114110978	0	NA	NA	NA	NA	NA
LOC114111140	0	NA	NA	NA	NA	NA
LOC114111194	0	NA	NA	NA	NA	NA
LOC114111184	0	NA	NA	NA	NA	NA
LOC114111182	0	NA	NA	NA	NA	NA
LOC114111229	0	NA	NA	NA	NA	NA
LOC114111147	0	NA	NA	NA	NA	NA
LOC114110975	0	NA	NA	NA	NA	NA
LOC114111192	0	NA	NA	NA	NA	NA
LOC114110993	0	NA	NA	NA	NA	NA
LOC114111178	0	NA	NA	NA	NA	NA
LOC114111016	0	NA	NA	NA	NA	NA
LOC114111212	0	NA	NA	NA	NA	NA
LOC114110880	0	NA	NA	NA	NA	NA
LOC114110935	0	NA	NA	NA	NA	NA
LOC114110869	0	NA	NA	NA	NA	NA
LOC114110902	0	NA	NA	NA	NA	NA
LOC114111165	0	NA	NA	NA	NA	NA
LOC114111057	0	NA	NA	NA	NA	NA
LOC114111058	0	NA	NA	NA	NA	NA
LOC114111071	0	NA	NA	NA	NA	NA
LOC114111045	0	NA	NA	NA	NA	NA
LOC114111047	0	NA	NA	NA	NA	NA
LOC114111060	0	NA	NA	NA	NA	NA
LOC114111223	0	NA	NA	NA	NA	NA
LOC114111232	0	NA	NA	NA	NA	NA
LOC114111167	0	NA	NA	NA	NA	NA
LOC114111074	0	NA	NA	NA	NA	NA
LOC114111180	0	NA	NA	NA	NA	NA
LOC114111161	0	NA	NA	NA	NA	NA
LOC114111171	0	NA	NA	NA	NA	NA
LOC114111209	0	NA	NA	NA	NA	NA
LOC114111083	0	NA	NA	NA	NA	NA
LOC114111139	0	NA	NA	NA	NA	NA
LOC114111144	0	NA	NA	NA	NA	NA
LOC114111156	0	NA	NA	NA	NA	NA
LOC114111238	0	NA	NA	NA	NA	NA
LOC114111072	0	NA	NA	NA	NA	NA
LOC114111221	0	NA	NA	NA	NA	NA
LOC114111199	0	NA	NA	NA	NA	NA
LOC114111152	0	NA	NA	NA	NA	NA
LOC114111173	0	NA	NA	NA	NA	NA
LOC114111362	0	NA	NA	NA	NA	NA
LOC114110989	0	NA	NA	NA	NA	NA
LOC114110945	0	NA	NA	NA	NA	NA
LOC114111082	0	NA	NA	NA	NA	NA
LOC114111023	0	NA	NA	NA	NA	NA
LOC114111216	0	NA	NA	NA	NA	NA
LOC114111029	0	NA	NA	NA	NA	NA
LOC114111234	0	NA	NA	NA	NA	NA
LOC114111148	0	NA	NA	NA	NA	NA
LOC114111164	0	NA	NA	NA	NA	NA
LOC114111214	0	NA	NA	NA	NA	NA
LOC114110994	0	NA	NA	NA	NA	NA
LOC114111181	0	NA	NA	NA	NA	NA
LOC114111227	0	NA	NA	NA	NA	NA
LOC114111100	0	NA	NA	NA	NA	NA
LOC114113469	0	NA	NA	NA	NA	NA
LOC114113307	0	NA	NA	NA	NA	NA
LOC114113427	0	NA	NA	NA	NA	NA
LOC114113360	0	NA	NA	NA	NA	NA
LOC114113308	0	NA	NA	NA	NA	NA
LOC114113409	0	NA	NA	NA	NA	NA
LOC114113471	0	NA	NA	NA	NA	NA
LOC114113302	0	NA	NA	NA	NA	NA
LOC114113287	0	NA	NA	NA	NA	NA
LOC114113359	0	NA	NA	NA	NA	NA
LOC114113333	0	NA	NA	NA	NA	NA
LOC114113285	0	NA	NA	NA	NA	NA
LOC114113463	0	NA	NA	NA	NA	NA
LOC114113293	0	NA	NA	NA	NA	NA
LOC114113428	0	NA	NA	NA	NA	NA
LOC114113294	0	NA	NA	NA	NA	NA
LOC114113351	0	NA	NA	NA	NA	NA
LOC114113289	0	NA	NA	NA	NA	NA
LOC114113327	0	NA	NA	NA	NA	NA
LOC114113334	0	NA	NA	NA	NA	NA
LOC114113347	0	NA	NA	NA	NA	NA
LOC114113276	0	NA	NA	NA	NA	NA
LOC114113299	0	NA	NA	NA	NA	NA
LOC114113465	0	NA	NA	NA	NA	NA
LOC114113288	0	NA	NA	NA	NA	NA
LOC114113466	0	NA	NA	NA	NA	NA
LOC114113321	0	NA	NA	NA	NA	NA
LOC114113340	0	NA	NA	NA	NA	NA
LOC114113284	0	NA	NA	NA	NA	NA
LOC114113337	0	NA	NA	NA	NA	NA
LOC114113338	0	NA	NA	NA	NA	NA
LOC114113272	0	NA	NA	NA	NA	NA
LOC114113357	0	NA	NA	NA	NA	NA
LOC114113318	0	NA	NA	NA	NA	NA
LOC114113350	0	NA	NA	NA	NA	NA
LOC114113353	0	NA	NA	NA	NA	NA
LOC114113311	0	NA	NA	NA	NA	NA
LOC114113343	0	NA	NA	NA	NA	NA
LOC114113298	0	NA	NA	NA	NA	NA
LOC114113447	0	NA	NA	NA	NA	NA
LOC114113292	0	NA	NA	NA	NA	NA
LOC114113342	0	NA	NA	NA	NA	NA
LOC114113282	0	NA	NA	NA	NA	NA
LOC114113319	0	NA	NA	NA	NA	NA
LOC114113312	0	NA	NA	NA	NA	NA
LOC114113467	0	NA	NA	NA	NA	NA
LOC114113325	0	NA	NA	NA	NA	NA
LOC114113362	0	NA	NA	NA	NA	NA
LOC114113277	0	NA	NA	NA	NA	NA
LOC114113317	0	NA	NA	NA	NA	NA
LOC114113283	0	NA	NA	NA	NA	NA
LOC114113330	0	NA	NA	NA	NA	NA
LOC114113356	0	NA	NA	NA	NA	NA
LOC114113339	0	NA	NA	NA	NA	NA
LOC114113309	0	NA	NA	NA	NA	NA
LOC114113281	0	NA	NA	NA	NA	NA
LOC114113297	0	NA	NA	NA	NA	NA
LOC114113326	0	NA	NA	NA	NA	NA
LOC114113295	0	NA	NA	NA	NA	NA
LOC114113275	0	NA	NA	NA	NA	NA
LOC114113328	0	NA	NA	NA	NA	NA
LOC114113345	0	NA	NA	NA	NA	NA
LOC114114160	0	NA	NA	NA	NA	NA
LOC114114294	0	NA	NA	NA	NA	NA
LOC114114187	0	NA	NA	NA	NA	NA
LOC114114202	0	NA	NA	NA	NA	NA
LOC114114179	0	NA	NA	NA	NA	NA
LOC114114284	0	NA	NA	NA	NA	NA
LOC114114188	0	NA	NA	NA	NA	NA
LOC114114209	0	NA	NA	NA	NA	NA
LOC114114193	0	NA	NA	NA	NA	NA
LOC114114164	0	NA	NA	NA	NA	NA
LOC114114206	0	NA	NA	NA	NA	NA
LOC114114140	0	NA	NA	NA	NA	NA
LOC114114199	0	NA	NA	NA	NA	NA
LOC114114171	0	NA	NA	NA	NA	NA
LOC114114184	0	NA	NA	NA	NA	NA
LOC114114158	0	NA	NA	NA	NA	NA
LOC114114189	0	NA	NA	NA	NA	NA
LOC114114195	0	NA	NA	NA	NA	NA
LOC114114299	0	NA	NA	NA	NA	NA
LOC114114276	0	NA	NA	NA	NA	NA
LOC114114144	0	NA	NA	NA	NA	NA
LOC114114297	0	NA	NA	NA	NA	NA
LOC114114153	0	NA	NA	NA	NA	NA
LOC114114283	0	NA	NA	NA	NA	NA
LOC114114191	0	NA	NA	NA	NA	NA
LOC114114298	0	NA	NA	NA	NA	NA
LOC114114200	0	NA	NA	NA	NA	NA
LOC114114183	0	NA	NA	NA	NA	NA
LOC114114150	0	NA	NA	NA	NA	NA
LOC114114201	0	NA	NA	NA	NA	NA
LOC114114186	0	NA	NA	NA	NA	NA
LOC114114165	0	NA	NA	NA	NA	NA
LOC114114159	0	NA	NA	NA	NA	NA
LOC114114178	0	NA	NA	NA	NA	NA
LOC114114168	0	NA	NA	NA	NA	NA
LOC114114300	0	NA	NA	NA	NA	NA
LOC114114192	0	NA	NA	NA	NA	NA
LOC114114161	0	NA	NA	NA	NA	NA
LOC114114143	0	NA	NA	NA	NA	NA
LOC114114301	0	NA	NA	NA	NA	NA
LOC114114174	0	NA	NA	NA	NA	NA
LOC114114166	0	NA	NA	NA	NA	NA
LOC114114205	0	NA	NA	NA	NA	NA
LOC114114167	0	NA	NA	NA	NA	NA
LOC114114173	0	NA	NA	NA	NA	NA
LOC114114636	0	NA	NA	NA	NA	NA
LOC114114637	0	NA	NA	NA	NA	NA
LOC114114689	0	NA	NA	NA	NA	NA
LOC114114690	0	NA	NA	NA	NA	NA
LOC114114683	0	NA	NA	NA	NA	NA
LOC114114684	0	NA	NA	NA	NA	NA
LOC114114657	0	NA	NA	NA	NA	NA
LOC114114669	0	NA	NA	NA	NA	NA
LOC114114691	0	NA	NA	NA	NA	NA
LOC114114670	0	NA	NA	NA	NA	NA
LOC114114692	0	NA	NA	NA	NA	NA
LOC114114679	0	NA	NA	NA	NA	NA
LOC114114668	0	NA	NA	NA	NA	NA
LOC114114678	0	NA	NA	NA	NA	NA
LOC114114665	0	NA	NA	NA	NA	NA
LOC114114638	0	NA	NA	NA	NA	NA
LOC114114667	0	NA	NA	NA	NA	NA
LOC114114635	0	NA	NA	NA	NA	NA
LOC114114687	0	NA	NA	NA	NA	NA
LOC114114666	0	NA	NA	NA	NA	NA
LOC114114676	0	NA	NA	NA	NA	NA
LOC114114656	0	NA	NA	NA	NA	NA
LOC114114686	0	NA	NA	NA	NA	NA
LOC114114640	0	NA	NA	NA	NA	NA
LOC114114634	0	NA	NA	NA	NA	NA
LOC114114685	0	NA	NA	NA	NA	NA
LOC114115061	0	NA	NA	NA	NA	NA
LOC114115095	0	NA	NA	NA	NA	NA
LOC114115060	0	NA	NA	NA	NA	NA
LOC114115096	0	NA	NA	NA	NA	NA
LOC114115122	0	NA	NA	NA	NA	NA
LOC114115053	0	NA	NA	NA	NA	NA
LOC114115070	0	NA	NA	NA	NA	NA
LOC114115055	0	NA	NA	NA	NA	NA
LOC114115054	0	NA	NA	NA	NA	NA
LOC114115123	0	NA	NA	NA	NA	NA
LOC114115097	0	NA	NA	NA	NA	NA
LOC114115051	0	NA	NA	NA	NA	NA
LOC114115041	0	NA	NA	NA	NA	NA
LOC114115039	0	NA	NA	NA	NA	NA
LOC114115043	0	NA	NA	NA	NA	NA
LOC114115066	0	NA	NA	NA	NA	NA
LOC114115058	0	NA	NA	NA	NA	NA
LOC114115050	0	NA	NA	NA	NA	NA
LOC114115124	0	NA	NA	NA	NA	NA
LOC114115130	0	NA	NA	NA	NA	NA
LOC114115038	0	NA	NA	NA	NA	NA
LOC114115065	0	NA	NA	NA	NA	NA
LOC114115056	0	NA	NA	NA	NA	NA
LOC114115125	0	NA	NA	NA	NA	NA
LOC114115134	0	NA	NA	NA	NA	NA
LOC114115040	0	NA	NA	NA	NA	NA
LOC114115059	0	NA	NA	NA	NA	NA
LOC114115498	0	NA	NA	NA	NA	NA
LOC114115472	0	NA	NA	NA	NA	NA
LOC114115440	0	NA	NA	NA	NA	NA
LOC114115446	0	NA	NA	NA	NA	NA
LOC114115441	0	NA	NA	NA	NA	NA
LOC114115477	0	NA	NA	NA	NA	NA
LOC114115496	0	NA	NA	NA	NA	NA
LOC114115435	0	NA	NA	NA	NA	NA
LOC114115438	0	NA	NA	NA	NA	NA
LOC114115434	0	NA	NA	NA	NA	NA
LOC114115470	0	NA	NA	NA	NA	NA
LOC114115491	0	NA	NA	NA	NA	NA
LOC114115461	0	NA	NA	NA	NA	NA
LOC114115483	0	NA	NA	NA	NA	NA
LOC114115484	0	NA	NA	NA	NA	NA
LOC114115494	0	NA	NA	NA	NA	NA
LOC114115489	0	NA	NA	NA	NA	NA
LOC114115485	0	NA	NA	NA	NA	NA
LOC114115460	0	NA	NA	NA	NA	NA
LOC114115492	0	NA	NA	NA	NA	NA
LOC114115479	0	NA	NA	NA	NA	NA
LOC114115500	0	NA	NA	NA	NA	NA
LOC114115503	0	NA	NA	NA	NA	NA
LOC114115473	0	NA	NA	NA	NA	NA
LOC114115442	0	NA	NA	NA	NA	NA
LOC114115469	0	NA	NA	NA	NA	NA
LOC114115436	0	NA	NA	NA	NA	NA
LOC114115495	0	NA	NA	NA	NA	NA
LOC114115433	0	NA	NA	NA	NA	NA
LOC114115499	0	NA	NA	NA	NA	NA
LOC114115471	0	NA	NA	NA	NA	NA
LOC114115439	0	NA	NA	NA	NA	NA
LOC114115437	0	NA	NA	NA	NA	NA
LOC114115432	0	NA	NA	NA	NA	NA
LOC114115915	0	NA	NA	NA	NA	NA
LOC114115967	0	NA	NA	NA	NA	NA
LOC114115912	0	NA	NA	NA	NA	NA
LOC114115907	0	NA	NA	NA	NA	NA
LOC114115968	0	NA	NA	NA	NA	NA
LOC114115985	0	NA	NA	NA	NA	NA
LOC114115908	0	NA	NA	NA	NA	NA
LOC114115910	0	NA	NA	NA	NA	NA
LOC114115905	0	NA	NA	NA	NA	NA
LOC114115902	0	NA	NA	NA	NA	NA
LOC114115923	0	NA	NA	NA	NA	NA
LOC114115995	0	NA	NA	NA	NA	NA
LOC114115913	0	NA	NA	NA	NA	NA
LOC114115965	0	NA	NA	NA	NA	NA
LOC114115924	0	NA	NA	NA	NA	NA
LOC114115974	0	NA	NA	NA	NA	NA
LOC114115918	0	NA	NA	NA	NA	NA
LOC114115973	0	NA	NA	NA	NA	NA
LOC114115972	0	NA	NA	NA	NA	NA
LOC114115987	0	NA	NA	NA	NA	NA
LOC114115975	0	NA	NA	NA	NA	NA
LOC114115919	0	NA	NA	NA	NA	NA
LOC114115911	0	NA	NA	NA	NA	NA
LOC114115909	0	NA	NA	NA	NA	NA
LOC114115970	0	NA	NA	NA	NA	NA
LOC114115922	0	NA	NA	NA	NA	NA
LOC114116262	0	NA	NA	NA	NA	NA
LOC114116271	0	NA	NA	NA	NA	NA
LOC114116272	0	NA	NA	NA	NA	NA
LOC114116242	0	NA	NA	NA	NA	NA
LOC114116257	0	NA	NA	NA	NA	NA
LOC114116251	0	NA	NA	NA	NA	NA
LOC114116256	0	NA	NA	NA	NA	NA
LOC114116280	0	NA	NA	NA	NA	NA
LOC114116263	0	NA	NA	NA	NA	NA
LOC114116259	0	NA	NA	NA	NA	NA
LOC114116276	0	NA	NA	NA	NA	NA
LOC114116269	0	NA	NA	NA	NA	NA
LOC114116277	0	NA	NA	NA	NA	NA
LOC114116270	0	NA	NA	NA	NA	NA
LOC114116253	0	NA	NA	NA	NA	NA
LOC114116268	0	NA	NA	NA	NA	NA
LOC114116520	0	NA	NA	NA	NA	NA
LOC114116522	0	NA	NA	NA	NA	NA
LOC114116514	0	NA	NA	NA	NA	NA
LOC114116503	0	NA	NA	NA	NA	NA
LOC114116510	0	NA	NA	NA	NA	NA
LOC114116519	0	NA	NA	NA	NA	NA
LOC114116515	0	NA	NA	NA	NA	NA
LOC114116507	0	NA	NA	NA	NA	NA
LOC114116512	0	NA	NA	NA	NA	NA
LOC114116506	0	NA	NA	NA	NA	NA
LOC114116529	0	NA	NA	NA	NA	NA
LOC114116530	0	NA	NA	NA	NA	NA
LOC114116521	0	NA	NA	NA	NA	NA
LOC114116524	0	NA	NA	NA	NA	NA
LOC114116509	0	NA	NA	NA	NA	NA
LOC114116527	0	NA	NA	NA	NA	NA
LOC114116526	0	NA	NA	NA	NA	NA
LOC114116517	0	NA	NA	NA	NA	NA
LOC114116528	0	NA	NA	NA	NA	NA
LOC114116749	0	NA	NA	NA	NA	NA
LOC114116748	0	NA	NA	NA	NA	NA
LOC114116754	0	NA	NA	NA	NA	NA
LOC114116745	0	NA	NA	NA	NA	NA
LOC114116741	0	NA	NA	NA	NA	NA
LOC114116733	0	NA	NA	NA	NA	NA
LOC114116730	0	NA	NA	NA	NA	NA
LOC114116753	0	NA	NA	NA	NA	NA
LOC114116744	0	NA	NA	NA	NA	NA
LOC114116747	0	NA	NA	NA	NA	NA
LOC114116742	0	NA	NA	NA	NA	NA
LOC114116735	0	NA	NA	NA	NA	NA
LOC114117037	0	NA	NA	NA	NA	NA
LOC114117136	0	NA	NA	NA	NA	NA
LOC114117137	0	NA	NA	NA	NA	NA
LOC114117138	0	NA	NA	NA	NA	NA
LOC114117033	0	NA	NA	NA	NA	NA
LOC114117042	0	NA	NA	NA	NA	NA
LOC114117043	0	NA	NA	NA	NA	NA
LOC114117139	0	NA	NA	NA	NA	NA
LOC114117025	0	NA	NA	NA	NA	NA
LOC114117044	0	NA	NA	NA	NA	NA
LOC114117046	0	NA	NA	NA	NA	NA
LOC114117035	0	NA	NA	NA	NA	NA
LOC114117045	0	NA	NA	NA	NA	NA
LOC114117028	0	NA	NA	NA	NA	NA
LOC114117041	0	NA	NA	NA	NA	NA
LOC114117402	0	NA	NA	NA	NA	NA
LOC114117409	0	NA	NA	NA	NA	NA
LOC114117412	0	NA	NA	NA	NA	NA
LOC114117379	0	NA	NA	NA	NA	NA
LOC114117397	0	NA	NA	NA	NA	NA
LOC114117407	0	NA	NA	NA	NA	NA
LOC114117393	0	NA	NA	NA	NA	NA
LOC114117384	0	NA	NA	NA	NA	NA
LOC114117413	0	NA	NA	NA	NA	NA
LOC114117408	0	NA	NA	NA	NA	NA
LOC114117411	0	NA	NA	NA	NA	NA
LOC114117399	0	NA	NA	NA	NA	NA
LOC114117415	0	NA	NA	NA	NA	NA
LOC114117406	0	NA	NA	NA	NA	NA
LOC114117417	0	NA	NA	NA	NA	NA
LOC114117396	0	NA	NA	NA	NA	NA
LOC114117694	0	NA	NA	NA	NA	NA
LOC114117702	0	NA	NA	NA	NA	NA
LOC114117671	0	NA	NA	NA	NA	NA
LOC114117672	0	NA	NA	NA	NA	NA
LOC114117675	0	NA	NA	NA	NA	NA
LOC114117673	0	NA	NA	NA	NA	NA
LOC114117674	0	NA	NA	NA	NA	NA
LOC114117700	0	NA	NA	NA	NA	NA
LOC114117709	0	NA	NA	NA	NA	NA
LOC114117695	0	NA	NA	NA	NA	NA
LOC114117711	0	NA	NA	NA	NA	NA
LOC114117706	0	NA	NA	NA	NA	NA
LOC114117684	0	NA	NA	NA	NA	NA
LOC114117693	0	NA	NA	NA	NA	NA
LOC114117707	0	NA	NA	NA	NA	NA
LOC114117704	0	NA	NA	NA	NA	NA
LOC114117703	0	NA	NA	NA	NA	NA
LOC114117701	0	NA	NA	NA	NA	NA
LOC114118158	0	NA	NA	NA	NA	NA
LOC114118160	0	NA	NA	NA	NA	NA
LOC114118142	0	NA	NA	NA	NA	NA
LOC114118165	0	NA	NA	NA	NA	NA
LOC114118149	0	NA	NA	NA	NA	NA
LOC114118138	0	NA	NA	NA	NA	NA
LOC114118159	0	NA	NA	NA	NA	NA
LOC114118170	0	NA	NA	NA	NA	NA
LOC114118157	0	NA	NA	NA	NA	NA
LOC114118156	0	NA	NA	NA	NA	NA
LOC114118154	0	NA	NA	NA	NA	NA
LOC114118132	0	NA	NA	NA	NA	NA
LOC114118155	0	NA	NA	NA	NA	NA
LOC114118161	0	NA	NA	NA	NA	NA
LOC114118162	0	NA	NA	NA	NA	NA
LOC114118146	0	NA	NA	NA	NA	NA
LOC114118139	0	NA	NA	NA	NA	NA
LOC114118143	0	NA	NA	NA	NA	NA
LOC114118148	0	NA	NA	NA	NA	NA
LOC114118167	0	NA	NA	NA	NA	NA
LOC114118598	0	NA	NA	NA	NA	NA
LOC114118616	0	NA	NA	NA	NA	NA
LOC114118588	0	NA	NA	NA	NA	NA
LOC114118620	0	NA	NA	NA	NA	NA
LOC114118603	0	NA	NA	NA	NA	NA
LOC114118607	0	NA	NA	NA	NA	NA
LOC114118618	0	NA	NA	NA	NA	NA
LOC114118611	0	NA	NA	NA	NA	NA
LOC114118617	0	NA	NA	NA	NA	NA
LOC114118619	0	NA	NA	NA	NA	NA
LOC114118615	0	NA	NA	NA	NA	NA
LOC114118602	0	NA	NA	NA	NA	NA
LOC114118786	0	NA	NA	NA	NA	NA
LOC114118782	0	NA	NA	NA	NA	NA
LOC114118799	0	NA	NA	NA	NA	NA
LOC114118797	0	NA	NA	NA	NA	NA
LOC114118788	0	NA	NA	NA	NA	NA
LOC114118783	0	NA	NA	NA	NA	NA
LOC114118794	0	NA	NA	NA	NA	NA
LOC114118795	0	NA	NA	NA	NA	NA
LOC114118804	0	NA	NA	NA	NA	NA
LOC114118805	0	NA	NA	NA	NA	NA
LOC114118802	0	NA	NA	NA	NA	NA
LOC114118789	0	NA	NA	NA	NA	NA
LOC114118792	0	NA	NA	NA	NA	NA
LOC114118801	0	NA	NA	NA	NA	NA
LOC114118790	0	NA	NA	NA	NA	NA
LOC114118796	0	NA	NA	NA	NA	NA
LOC114118806	0	NA	NA	NA	NA	NA
LOC114108905	0	NA	NA	NA	NA	NA
LOC114108931	0	NA	NA	NA	NA	NA
LOC114108920	0	NA	NA	NA	NA	NA
LOC114108926	0	NA	NA	NA	NA	NA
LOC114108876	0	NA	NA	NA	NA	NA
LOC114108929	0	NA	NA	NA	NA	NA
LOC114108893	0	NA	NA	NA	NA	NA
LOC114108932	0	NA	NA	NA	NA	NA
LOC114108921	0	NA	NA	NA	NA	NA
LOC114108913	0	NA	NA	NA	NA	NA
LOC114108927	0	NA	NA	NA	NA	NA
LOC114108904	0	NA	NA	NA	NA	NA
LOC114108908	0	NA	NA	NA	NA	NA
LOC114108909	0	NA	NA	NA	NA	NA
LOC114108907	0	NA	NA	NA	NA	NA
LOC114108910	0	NA	NA	NA	NA	NA
LOC114108919	0	NA	NA	NA	NA	NA
LOC114108912	0	NA	NA	NA	NA	NA
LOC114108923	0	NA	NA	NA	NA	NA
LOC114108934	0	NA	NA	NA	NA	NA
LOC114108917	0	NA	NA	NA	NA	NA
LOC114108925	0	NA	NA	NA	NA	NA
LOC114109270	0	NA	NA	NA	NA	NA
LOC114109265	0	NA	NA	NA	NA	NA
LOC114109289	0	NA	NA	NA	NA	NA
LOC114109286	0	NA	NA	NA	NA	NA
LOC114109274	0	NA	NA	NA	NA	NA
LOC114109275	0	NA	NA	NA	NA	NA
LOC114109271	0	NA	NA	NA	NA	NA
LOC114109283	0	NA	NA	NA	NA	NA
LOC114109284	0	NA	NA	NA	NA	NA
LOC114109138	0	NA	NA	NA	NA	NA
LOC114109249	0	NA	NA	NA	NA	NA
LOC114109268	0	NA	NA	NA	NA	NA
LOC114109287	0	NA	NA	NA	NA	NA
LOC114109282	0	NA	NA	NA	NA	NA
LOC114109269	0	NA	NA	NA	NA	NA
LOC114109164	519.622	-1.67366	0.683243	-2.44959	NA	NA
LOC114109197	493.704	-1.76973	0.702931	-2.51765	NA	NA
LOC114109241	511.532	-1.73062	0.702767	-2.46258	NA	NA
LOC114109280	0	NA	NA	NA	NA	NA
LOC114109290	0	NA	NA	NA	NA	NA
LOC114109482	0	NA	NA	NA	NA	NA
LOC114109472	0	NA	NA	NA	NA	NA
LOC114109489	0	NA	NA	NA	NA	NA
LOC114109460	0	NA	NA	NA	NA	NA
LOC114109469	0	NA	NA	NA	NA	NA
LOC114109476	0	NA	NA	NA	NA	NA
LOC114109468	0	NA	NA	NA	NA	NA
LOC114109462	0	NA	NA	NA	NA	NA
LOC114109477	0	NA	NA	NA	NA	NA
LOC114109478	0	NA	NA	NA	NA	NA
LOC114109455	0	NA	NA	NA	NA	NA
LOC114109459	0	NA	NA	NA	NA	NA
LOC114109473	0	NA	NA	NA	NA	NA
LOC114109452	0	NA	NA	NA	NA	NA
LOC114109471	0	NA	NA	NA	NA	NA
LOC114109466	0	NA	NA	NA	NA	NA
LOC114109480	0	NA	NA	NA	NA	NA
LOC114109743	0	NA	NA	NA	NA	NA
LOC114109750	0	NA	NA	NA	NA	NA
LOC114109751	0	NA	NA	NA	NA	NA
LOC114109794	0	NA	NA	NA	NA	NA
LOC114109760	0	NA	NA	NA	NA	NA
LOC114109779	0	NA	NA	NA	NA	NA
LOC114109801	0	NA	NA	NA	NA	NA
LOC114109791	0	NA	NA	NA	NA	NA
LOC114109746	0	NA	NA	NA	NA	NA
LOC114109804	0	NA	NA	NA	NA	NA
LOC114109802	0	NA	NA	NA	NA	NA
LOC114109741	0	NA	NA	NA	NA	NA
LOC114109774	0	NA	NA	NA	NA	NA
LOC114109753	0	NA	NA	NA	NA	NA
LOC114109754	0	NA	NA	NA	NA	NA
LOC114109798	0	NA	NA	NA	NA	NA
LOC114109742	0	NA	NA	NA	NA	NA
LOC114109805	0	NA	NA	NA	NA	NA
LOC114109744	0	NA	NA	NA	NA	NA
LOC114109803	0	NA	NA	NA	NA	NA
LOC114109806	0	NA	NA	NA	NA	NA
LOC114109736	0	NA	NA	NA	NA	NA
LOC114109758	0	NA	NA	NA	NA	NA
LOC114109737	0	NA	NA	NA	NA	NA
LOC114109799	0	NA	NA	NA	NA	NA
LOC114109786	0	NA	NA	NA	NA	NA
LOC114109790	0	NA	NA	NA	NA	NA
LOC114109788	0	NA	NA	NA	NA	NA
LOC114109800	0	NA	NA	NA	NA	NA
LOC114109796	0	NA	NA	NA	NA	NA
LOC114109808	0	NA	NA	NA	NA	NA
LOC114109792	0	NA	NA	NA	NA	NA
LOC114109739	0	NA	NA	NA	NA	NA
LOC114109789	0	NA	NA	NA	NA	NA
LOC114109797	0	NA	NA	NA	NA	NA
LOC114109748	0	NA	NA	NA	NA	NA
LOC114109776	0	NA	NA	NA	NA	NA
LOC114109740	0	NA	NA	NA	NA	NA
LOC114109775	0	NA	NA	NA	NA	NA
LOC114109777	0	NA	NA	NA	NA	NA
LOC114109752	0	NA	NA	NA	NA	NA
LOC114110179	0	NA	NA	NA	NA	NA
LOC114110183	0	NA	NA	NA	NA	NA
LOC114110181	0	NA	NA	NA	NA	NA
LOC114110188	0	NA	NA	NA	NA	NA
LOC114110177	0	NA	NA	NA	NA	NA
LOC114110192	0	NA	NA	NA	NA	NA
LOC114110182	0	NA	NA	NA	NA	NA
LOC114110180	0	NA	NA	NA	NA	NA
LOC114110178	0	NA	NA	NA	NA	NA
LOC114110218	0	NA	NA	NA	NA	NA
LOC114110189	0	NA	NA	NA	NA	NA
LOC114110190	0	NA	NA	NA	NA	NA
LOC114110193	0	NA	NA	NA	NA	NA
LOC114110353	0	NA	NA	NA	NA	NA
LOC114110345	0	NA	NA	NA	NA	NA
LOC114110347	0	NA	NA	NA	NA	NA
LOC114110351	0	NA	NA	NA	NA	NA
LOC114110352	0	NA	NA	NA	NA	NA
LOC114110377	0	NA	NA	NA	NA	NA
LOC114110344	0	NA	NA	NA	NA	NA
LOC114110366	0	NA	NA	NA	NA	NA
LOC114110350	0	NA	NA	NA	NA	NA
LOC114110515	0	NA	NA	NA	NA	NA
LOC114110502	0	NA	NA	NA	NA	NA
LOC114110511	0	NA	NA	NA	NA	NA
LOC114110512	0	NA	NA	NA	NA	NA
LOC114110510	0	NA	NA	NA	NA	NA
LOC114110509	0	NA	NA	NA	NA	NA
LOC114110516	0	NA	NA	NA	NA	NA
LOC114110500	0	NA	NA	NA	NA	NA
LOC114110508	0	NA	NA	NA	NA	NA
LOC114110496	0	NA	NA	NA	NA	NA
LOC114110506	0	NA	NA	NA	NA	NA
LOC114110501	0	NA	NA	NA	NA	NA
LOC114110513	0	NA	NA	NA	NA	NA
LOC114110681	0	NA	NA	NA	NA	NA
LOC114110698	0	NA	NA	NA	NA	NA
LOC114110682	0	NA	NA	NA	NA	NA
LOC114110695	0	NA	NA	NA	NA	NA
LOC114110687	0	NA	NA	NA	NA	NA
LOC114110684	0	NA	NA	NA	NA	NA
LOC114110692	0	NA	NA	NA	NA	NA
LOC114110689	0	NA	NA	NA	NA	NA
LOC114110686	0	NA	NA	NA	NA	NA
LOC114110696	0	NA	NA	NA	NA	NA
LOC114110691	0	NA	NA	NA	NA	NA
LOC114110905	0	NA	NA	NA	NA	NA
LOC114110894	0	NA	NA	NA	NA	NA
LOC114110903	0	NA	NA	NA	NA	NA
LOC114110887	0	NA	NA	NA	NA	NA
LOC114110895	0	NA	NA	NA	NA	NA
LOC114110899	0	NA	NA	NA	NA	NA
LOC114110898	0	NA	NA	NA	NA	NA
LOC114110901	0	NA	NA	NA	NA	NA
LOC114110885	0	NA	NA	NA	NA	NA
LOC114110904	0	NA	NA	NA	NA	NA
LOC114110890	0	NA	NA	NA	NA	NA
LOC114110906	0	NA	NA	NA	NA	NA
LOC114110884	0	NA	NA	NA	NA	NA
LOC114111105	0	NA	NA	NA	NA	NA
LOC114111097	0	NA	NA	NA	NA	NA
LOC114111091	0	NA	NA	NA	NA	NA
LOC114111096	0	NA	NA	NA	NA	NA
LOC114111090	0	NA	NA	NA	NA	NA
LOC114111093	0	NA	NA	NA	NA	NA
LOC114111098	0	NA	NA	NA	NA	NA
LOC114111086	0	NA	NA	NA	NA	NA
LOC114111104	0	NA	NA	NA	NA	NA
LOC114111802	0	NA	NA	NA	NA	NA
LOC114111860	0	NA	NA	NA	NA	NA
LOC114111861	0	NA	NA	NA	NA	NA
LOC114111884	0	NA	NA	NA	NA	NA
LOC114111879	0	NA	NA	NA	NA	NA
LOC114111787	0	NA	NA	NA	NA	NA
LOC114111791	0	NA	NA	NA	NA	NA
LOC114111885	0	NA	NA	NA	NA	NA
LOC114111789	0	NA	NA	NA	NA	NA
LOC114111887	0	NA	NA	NA	NA	NA
LOC114111796	0	NA	NA	NA	NA	NA
LOC114111862	0	NA	NA	NA	NA	NA
LOC114111869	0	NA	NA	NA	NA	NA
LOC114111856	0	NA	NA	NA	NA	NA
LOC114111806	0	NA	NA	NA	NA	NA
LOC114111889	0	NA	NA	NA	NA	NA
LOC114111804	0	NA	NA	NA	NA	NA
LOC114111803	0	NA	NA	NA	NA	NA
LOC114111878	0	NA	NA	NA	NA	NA
LOC114111873	0	NA	NA	NA	NA	NA
LOC114111853	0	NA	NA	NA	NA	NA
LOC114111872	0	NA	NA	NA	NA	NA
LOC114111870	0	NA	NA	NA	NA	NA
LOC114111807	0	NA	NA	NA	NA	NA
LOC114111790	0	NA	NA	NA	NA	NA
LOC114111868	0	NA	NA	NA	NA	NA
LOC114111795	0	NA	NA	NA	NA	NA
LOC114111882	0	NA	NA	NA	NA	NA
LOC114111891	0	NA	NA	NA	NA	NA
LOC114111875	0	NA	NA	NA	NA	NA
LOC114111876	0	NA	NA	NA	NA	NA
LOC114111867	0	NA	NA	NA	NA	NA
LOC114111890	0	NA	NA	NA	NA	NA
LOC114111793	0	NA	NA	NA	NA	NA
LOC114111794	0	NA	NA	NA	NA	NA
LOC114112067	0	NA	NA	NA	NA	NA
LOC114112415	0	NA	NA	NA	NA	NA
LOC114112417	0	NA	NA	NA	NA	NA
LOC114112464	0	NA	NA	NA	NA	NA
LOC114112478	0	NA	NA	NA	NA	NA
LOC114112481	0	NA	NA	NA	NA	NA
LOC114112510	0	NA	NA	NA	NA	NA
LOC114112508	0	NA	NA	NA	NA	NA
LOC114112705	0	NA	NA	NA	NA	NA

## Sheet: snoRNA
	baseMean	log2FoldChange	lfcSE	stat	pvalue	padj
LOC114111265	43.1683	1.00718	0.378665	2.65981	0.00781839	0.795832
LOC114113436	97.7745	-0.752371	0.354976	-2.1195	0.0340485	0.795832
LOC114113373	8.23176	1.35389	0.60816	2.22621	0.0260004	0.795832
LOC114113375	8.23176	1.35389	0.60816	2.22621	0.0260004	0.795832
LOC114113435	99.4567	-0.746601	0.359222	-2.07838	0.0376742	0.795832
LOC114114259	77.2211	-0.659326	0.300126	-2.19683	0.0280326	0.795832
LOC114115071	24.3565	-1.01787	0.425752	-2.39077	0.0168133	0.795832
LOC114115949	99.4226	-0.745831	0.35901	-2.07747	0.0377585	0.795832
LOC114116235	26.3325	1.0788	0.516727	2.08777	0.0368189	0.795832
LOC114116237	6.08577	-1.60926	0.757191	-2.1253	0.0335619	0.795832
LOC114117099	99.4212	-0.74799	0.359727	-2.07933	0.0375871	0.795832
LOC114117066	7.12614	1.23684	0.534237	2.31514	0.0206051	0.795832
LOC114117125	89.604	-0.629703	0.28305	-2.22471	0.0261008	0.795832
LOC114117130	297.287	-0.752292	0.333082	-2.25858	0.0239095	0.795832
LOC114117361	50.3359	0.771563	0.359267	2.1476	0.0317454	0.795832
LOC114117716	5.93267	1.61283	0.764297	2.11021	0.0348403	0.795832
LOC114118175	169.127	0.824537	0.340834	2.41917	0.0155559	0.795832
LOC114118121	6.20546	1.74208	0.703118	2.47765	0.0132251	0.795832
LOC114118625	50.2559	0.772177	0.359878	2.14566	0.0319001	0.795832
LOC114118581	30.3173	1.77946	0.587973	3.02643	0.00247458	0.795832
LOC114109259	31.0794	-1.06262	0.444145	-2.39252	0.0167332	0.795832
LOC114110522	38.7407	1.00813	0.40096	2.5143	0.011927	0.795832
LOC114110709	99.4212	-0.74799	0.359727	-2.07933	0.0375871	0.795832
LOC114110710	101.386	-0.749829	0.354074	-2.11772	0.0341986	0.795832
LOC114111811	0.99121	-2.82536	1.24047	-2.27766	0.0227467	0.795832
LOC114111815	50.3359	0.771563	0.359267	2.1476	0.0317454	0.795832
LOC114114278	106.196	-0.698046	0.34915	-1.99928	0.0455786	0.808544
LOC114115451	17.5651	0.863605	0.44094	1.95855	0.0501651	0.808544
LOC114115459	60.1347	0.752402	0.383717	1.96083	0.0498992	0.808544
LOC114118589	106.196	-0.698046	0.34915	-1.99928	0.0455786	0.808544
LOC114109762	33.7883	-0.783726	0.383586	-2.04316	0.041037	0.808544
LOC114110708	106.121	-0.693717	0.348458	-1.99082	0.046501	0.808544
LOC114111115	105.796	-0.692171	0.351005	-1.97197	0.0486129	0.808544
LOC114111817	16.7943	0.901258	0.457556	1.96972	0.0488705	0.808544
LOC114116767	9.87245	0.997837	0.516025	1.9337	0.0531503	0.832181
LOC114111284	52.9978	1.0449	0.546766	1.91105	0.0559976	0.836121
LOC114116757	4.57682	-1.2715	0.666571	-1.90752	0.0564535	0.836121
LOC114110373	3.29613	1.33274	0.705893	1.88802	0.0590228	0.851171
LOC114111312	15.3222	-0.803249	0.433576	-1.85262	0.0639374	0.875943
LOC114110220	10.0912	0.958721	0.515976	1.85807	0.0631588	0.875943
LOC114114236	67.4753	0.959658	0.53011	1.8103	0.0702492	0.925587
LOC114118769	7.64537	1.07777	0.596815	1.80587	0.0709391	0.925587
LOC114117126	81.7561	-0.517755	0.2913	-1.77739	0.0755033	0.953593
LOC114110195	17.9457	-0.911461	0.514668	-1.77097	0.0765659	0.953593
LOC114116540	3.7921	1.13338	0.644679	1.75805	0.0787393	0.958869
LOC114111281	260.581	-0.530451	0.343209	-1.54556	0.12221	0.993389
LOC114113370	2.0162	-1.62089	0.998081	-1.62401	0.104374	0.993389
LOC114113383	2.01884	1.40304	0.893709	1.56991	0.116437	0.993389
LOC114113381	260.281	-0.529999	0.343325	-1.54372	0.122655	0.993389
LOC114113384	2.01884	1.40304	0.893709	1.56991	0.116437	0.993389
LOC114113385	2.01884	1.40304	0.893709	1.56991	0.116437	0.993389
LOC114114248	36.0795	0.532228	0.31347	1.69786	0.0895345	0.993389
LOC114114237	69.5807	0.846826	0.496898	1.70422	0.0883391	0.993389
LOC114114261	22.0824	0.513027	0.318414	1.61119	0.107138	0.993389
LOC114114240	3.11836	1.65977	1.06876	1.55299	0.120425	0.993389
LOC114114235	48.2456	-0.445566	0.291573	-1.52814	0.126477	0.993389
LOC114114654	81.4385	0.533121	0.316832	1.68266	0.0924405	0.993389
LOC114115091	3.67635	1.02055	0.657707	1.55168	0.120738	0.993389
LOC114115081	182.699	0.979989	0.600138	1.63294	0.102482	0.993389
LOC114115450	5.22017	-0.955063	0.628651	-1.51923	0.128705	0.993389
LOC114115944	15.8419	0.623599	0.409612	1.52241	0.127905	0.993389
LOC114116762	48.3293	-0.445991	0.291377	-1.53064	0.125859	0.993389
LOC114117057	7.88186	-0.739851	0.469623	-1.57541	0.115161	0.993389
LOC114117051	26.5233	0.781425	0.500669	1.56076	0.11858	0.993389
LOC114117654	5.8312	1.19209	0.776588	1.53504	0.124775	0.993389
LOC114117713	10.4845	0.879946	0.521269	1.68808	0.0913951	0.993389
LOC114117677	0.630893	2.43728	1.44767	1.68359	0.0922618	0.993389
LOC114118123	7.83075	-0.827791	0.530192	-1.5613	0.118452	0.993389
LOC114118106	31.1498	0.463265	0.282654	1.63898	0.101217	0.993389
LOC114118590	58.5361	-0.445679	0.283722	-1.57083	0.116222	0.993389
LOC114109492	47.3125	-0.64141	0.410867	-1.56111	0.118497	0.993389
LOC114111247	5.6805	0.502954	0.563246	0.892956	0.371881	0.999907
LOC114111345	0.103765	-0.334924	3.10198	-0.107971	0.914019	0.999907
LOC114111320	102.573	0.674299	0.592	1.13902	0.254695	0.999907
LOC114111355	1.41153	1.28047	0.980462	1.30599	0.191556	0.999907
LOC114111283	183.339	0.218321	0.293148	0.744745	0.456426	0.999907
LOC114111282	152.768	-0.505117	0.471599	-1.07107	0.284137	0.999907
LOC114111252	0.385075	0.523922	1.66324	0.315001	0.752761	0.999907
LOC114111306	0.0682668	-0.851494	3.10978	-0.273812	0.784229	0.999907
LOC114111296	1.0171	-0.897045	1.21874	-0.736042	0.461705	0.999907
LOC114111288	73.7728	0.228914	0.291379	0.785623	0.432088	0.999907
LOC114111291	40.1001	0.0875588	0.405917	0.215706	0.829217	0.999907
LOC114111289	18.563	0.364838	0.395643	0.922141	0.356455	0.999907
LOC114111363	1.0733	0.149088	1.22832	0.121376	0.903393	0.999907
LOC114111249	2.60078	0.398346	0.770035	0.517309	0.60494	0.999907
LOC114111244	286.526	0.189914	0.234972	0.808241	0.418952	0.999907
LOC114111264	8.49031	0.19749	0.486401	0.406023	0.684726	0.999907
LOC114111279	0.502462	1.73157	1.57288	1.10089	0.270945	0.999907
LOC114111313	70.4861	-0.277447	0.299211	-0.927262	0.35379	0.999907
LOC114111322	0.117921	-0.520974	2.87708	-0.181078	0.856307	0.999907
LOC114111305	12.9542	-0.187212	0.475911	-0.393376	0.694042	0.999907
LOC114111324	0.0354981	0.414727	3.10875	0.133406	0.893872	0.999907
LOC114111347	0.685705	0.343895	1.3771	0.249724	0.802801	0.999907
LOC114111366	1.41568	1.00019	1.21642	0.822246	0.410937	0.999907
LOC114111368	0.0647208	-0.0838767	3.10624	-0.0270027	0.978458	0.999907
LOC114111297	2.23836	0.983734	1.02756	0.957346	0.338393	0.999907
LOC114111253	79.4439	0.0917313	0.393973	0.232837	0.815888	0.999907
LOC114111371	18.9784	-0.292948	0.60966	-0.480511	0.630864	0.999907
LOC114111381	72.7649	0.0356809	0.440987	0.0809116	0.935512	0.999907
LOC114111293	0.0916832	0.969815	3.0941	0.313441	0.753946	0.999907
LOC114111353	500.723	-0.0751799	0.371852	-0.202177	0.839778	0.999907
LOC114111255	0.148529	1.00984	3.08418	0.327426	0.743345	0.999907
LOC114111375	0.0341334	-0.545333	3.11284	-0.175188	0.860932	0.999907
LOC114111299	2.80753	0.494293	0.711294	0.694922	0.487104	0.999907
LOC114111350	0.0458416	0.501718	3.10695	0.161483	0.871713	0.999907
LOC114111304	8.34544	-0.171107	0.464585	-0.3683	0.712649	0.999907
LOC114111271	0.0682668	-0.851494	3.10978	-0.273812	0.784229	0.999907
LOC114111257	19.3031	-0.203002	0.580017	-0.349993	0.726344	0.999907
LOC114113397	1.64323	-0.522203	0.909855	-0.573941	0.566007	0.999907
LOC114113404	0.111927	1.13525	2.9089	0.390267	0.696339	0.999907
LOC114113442	8.99047	-0.270212	0.520529	-0.51911	0.603684	0.999907
LOC114113443	8.99047	-0.270212	0.520529	-0.51911	0.603684	0.999907
LOC114113431	29.0749	-0.188762	0.412189	-0.457951	0.646987	0.999907
LOC114113432	0.981349	-0.434029	1.32328	-0.327996	0.742915	0.999907
LOC114113414	0.0458416	0.501718	3.10695	0.161483	0.871713	0.999907
LOC114113399	2.15458	-0.14522	0.971632	-0.14946	0.881191	0.999907
LOC114113406	1.14218	-0.205492	1.28171	-0.160326	0.872624	0.999907
LOC114113438	0.689788	-0.548542	1.32354	-0.41445	0.678544	0.999907
LOC114113437	0.689788	-0.548542	1.32354	-0.41445	0.678544	0.999907
LOC114113440	0.689788	-0.548542	1.32354	-0.41445	0.678544	0.999907
LOC114113401	5.98916	-0.451102	0.602526	-0.748684	0.454048	0.999907
LOC114113433	0.783463	0.336781	1.41602	0.237837	0.812008	0.999907
LOC114113416	15.2641	0.0518094	0.395325	0.131055	0.895732	0.999907
LOC114113415	20.6133	-0.0633587	0.320162	-0.197896	0.843127	0.999907
LOC114113434	5.29461	1.01994	0.828883	1.2305	0.218512	0.999907
LOC114113430	3.52163	0.101258	0.686856	0.147423	0.882799	0.999907
LOC114113389	78.925	-0.36281	0.369146	-0.982838	0.325687	0.999907
LOC114113393	100.544	-0.170399	0.450488	-0.378254	0.705242	0.999907
LOC114113422	0.0305873	0.359614	3.10995	0.115633	0.907943	0.999907
LOC114113421	0.0305873	0.359614	3.10995	0.115633	0.907943	0.999907
LOC114113395	6.63251	0.0404439	0.59783	0.0676511	0.946063	0.999907
LOC114113369	6.55398	0.177309	0.488708	0.362812	0.716745	0.999907
LOC114113388	166.006	0.183518	0.277242	0.661943	0.508008	0.999907
LOC114113382	128.418	-0.0645469	0.370115	-0.174397	0.861554	0.999907
LOC114113418	0.0305873	0.359614	3.10995	0.115633	0.907943	0.999907
LOC114113386	4.44679	0.441043	0.664078	0.664144	0.506598	0.999907
LOC114113387	16.9128	0.0936209	0.457331	0.204711	0.837798	0.999907
LOC114113394	36.3857	-0.0350596	0.264793	-0.132404	0.894665	0.999907
LOC114113403	95.4505	-0.00674916	0.472965	-0.0142699	0.988615	0.999907
LOC114113420	63.5912	0.296624	0.320001	0.926947	0.353954	0.999907
LOC114113367	9.50537	-0.0719061	0.643302	-0.111777	0.911	0.999907
LOC114113368	6.58759	0.0292534	0.598806	0.0488529	0.961037	0.999907
LOC114113439	0.504485	0.371094	1.84339	0.201311	0.840456	0.999907
LOC114113417	22.4619	-0.432933	0.426436	-1.01524	0.309993	0.999907
LOC114114211	258.842	0.349714	0.384769	0.908894	0.363406	0.999907
LOC114114212	73.3286	-0.160455	0.239383	-0.670286	0.502676	0.999907
LOC114114216	18.52	-0.0161393	0.390397	-0.0413407	0.967024	0.999907
LOC114114215	186.345	-0.0906519	0.31721	-0.285779	0.775047	0.999907
LOC114114258	55.437	0.327938	0.406601	0.806537	0.419933	0.999907
LOC114114225	1.54003	0.486069	1.0107	0.480925	0.63057	0.999907
LOC114114224	68.1147	0.0937307	0.436103	0.214928	0.829824	0.999907
LOC114114257	0.360782	-1.94457	2.42253	-0.802702	0.422147	0.999907
LOC114114226	11.2915	0.139628	0.443324	0.314958	0.752794	0.999907
LOC114114288	2.74794	-0.861996	0.969164	-0.889423	0.373776	0.999907
LOC114114233	24.9978	0.545266	0.382041	1.42724	0.15351	0.999907
LOC114114262	16.9295	-0.327606	0.390529	-0.838879	0.401537	0.999907
LOC114114242	9.8163	-0.0858579	0.458337	-0.187325	0.851406	0.999907
LOC114114217	0.0341334	-0.545333	3.11284	-0.175188	0.860932	0.999907
LOC114114238	47.6114	0.507428	0.584372	0.86833	0.385214	0.999907
LOC114114239	47.6114	0.507428	0.584372	0.86833	0.385214	0.999907
LOC114114268	36.9131	-0.0153059	0.295055	-0.0518747	0.958629	0.999907
LOC114114249	0.744945	-1.26737	1.69878	-0.746049	0.455638	0.999907
LOC114114221	23.0687	0.0165212	0.356394	0.0463565	0.963026	0.999907
LOC114114251	0.361025	0.0895746	1.71309	0.0522882	0.958299	0.999907
LOC114114244	3.46382	-0.473792	0.703776	-0.673214	0.500811	0.999907
LOC114114245	4.05071	-0.0357815	0.669124	-0.0534751	0.957353	0.999907
LOC114114247	81.9924	0.453961	0.380636	1.19264	0.233012	0.999907
LOC114114219	0.0531999	-0.642208	3.11181	-0.206377	0.836496	0.999907
LOC114114241	0.148529	1.00984	3.08418	0.327426	0.743345	0.999907
LOC114114218	5.03634	0.578205	0.563547	1.02601	0.304887	0.999907
LOC114114232	145.761	-0.0365901	0.207006	-0.176759	0.859698	0.999907
LOC114114231	36.8348	-0.271744	0.394482	-0.688863	0.49091	0.999907
LOC114114220	184.395	-0.0170996	0.40273	-0.0424593	0.966133	0.999907
LOC114114254	24.2255	0.197722	0.435825	0.453673	0.650064	0.999907
LOC114114234	6.86303	0.21695	0.653292	0.332088	0.739823	0.999907
LOC114114279	30.7031	0.114563	0.338379	0.338565	0.734937	0.999907
LOC114114280	42.6257	-0.538089	0.436484	-1.23278	0.217658	0.999907
LOC114114246	0.166537	-1.01564	2.95823	-0.343328	0.731351	0.999907
LOC114114264	207.153	0.150627	0.333094	0.452207	0.65112	0.999907
LOC114114265	1.25651	-0.353006	1.14404	-0.308561	0.757656	0.999907
LOC114114277	0.0873333	-0.981822	3.1073	-0.315973	0.752023	0.999907
LOC114114229	297.423	-0.0273382	0.387568	-0.0705379	0.943766	0.999907
LOC114114255	24.261	0.201741	0.436434	0.462249	0.643903	0.999907
LOC114114253	3.61151	1.05637	0.860317	1.22788	0.219492	0.999907
LOC114114243	8.34544	-0.171107	0.464585	-0.3683	0.712649	0.999907
LOC114114642	0.0354981	0.414727	3.10875	0.133406	0.893872	0.999907
LOC114114644	0.079975	0.0582287	3.10323	0.0187639	0.985029	0.999907
LOC114114651	24.261	0.201741	0.436434	0.462249	0.643903	0.999907
LOC114114645	10.5255	0.240537	0.490439	0.490452	0.623814	0.999907
LOC114114647	11.0565	0.201152	0.400168	0.50267	0.615196	0.999907
LOC114114646	14.2981	-0.16613	0.417007	-0.398387	0.690345	0.999907
LOC114114650	246.167	0.00661384	0.475359	0.0139134	0.988899	0.999907
LOC114114649	0.366275	0.893775	1.87074	0.477765	0.632818	0.999907
LOC114114662	0.215431	-0.514205	2.8138	-0.182744	0.854999	0.999907
LOC114115093	0.0341334	-0.545333	3.11284	-0.175188	0.860932	0.999907
LOC114115078	8.15205	-0.388961	0.494712	-0.786238	0.431728	0.999907
LOC114115090	36.6746	-0.107978	0.330332	-0.326877	0.743761	0.999907
LOC114115075	0.626265	2.08027	1.48259	1.40313	0.160577	0.999907
LOC114115074	0.170667	-1.48063	3.0985	-0.477854	0.632754	0.999907
LOC114115089	64.6818	0.617131	0.510753	1.20828	0.226941	0.999907
LOC114115098	36.031	0.125106	0.367687	0.340252	0.733667	0.999907
LOC114115086	32.5423	0.64909	0.455234	1.42584	0.153914	0.999907
LOC114115072	0.695104	0.301595	1.37453	0.219417	0.826325	0.999907
LOC114115069	30.5008	-0.254991	0.436431	-0.584263	0.559043	0.999907
LOC114115077	248.328	0.000438559	0.350794	0.00125019	0.999002	0.999907
LOC114115083	9.14216	0.57987	0.462561	1.25361	0.209984	0.999907
LOC114115082	10.0322	0.48431	0.772034	0.627317	0.530451	0.999907
LOC114115079	1.72483	0.279937	0.927797	0.301722	0.762864	0.999907
LOC114115085	0.947233	-0.542277	1.36369	-0.397653	0.690886	0.999907
LOC114115092	0.0305873	0.359614	3.10995	0.115633	0.907943	0.999907
LOC114115100	2.87977	0.533961	0.697766	0.765244	0.444127	0.999907
LOC114115117	0.390983	-0.0230871	1.5757	-0.014652	0.98831	0.999907
LOC114115456	13.9414	-0.414529	0.359392	-1.15342	0.24874	0.999907
LOC114115453	7.68068	-0.214597	0.491073	-0.436997	0.662113	0.999907
LOC114115455	0.608695	1.4793	1.55057	0.954037	0.340065	0.999907
LOC114115457	0.0354981	0.414727	3.10875	0.133406	0.893872	0.999907
LOC114115466	33.6433	-0.293133	0.379794	-0.771822	0.44022	0.999907
LOC114115447	106.621	0.288696	0.290436	0.994007	0.32022	0.999907
LOC114115449	0.0531999	-0.642208	3.11181	-0.206377	0.836496	0.999907
LOC114115448	13.4101	0.143091	0.422068	0.339023	0.734592	0.999907
LOC114115937	7.01703	-0.0426758	0.506789	-0.0842081	0.932891	0.999907
LOC114115936	0.616226	0.249604	1.519	0.164321	0.869479	0.999907
LOC114115952	0.588794	0.385841	1.4171	0.272276	0.78541	0.999907
LOC114115945	0.575694	0.440147	1.40362	0.31358	0.75384	0.999907
LOC114115925	0.239387	-1.19542	2.32793	-0.513512	0.607593	0.999907
LOC114115926	19.0182	0.425919	0.387823	1.09823	0.272104	0.999907
LOC114115927	42.0084	0.288911	0.449146	0.643246	0.520065	0.999907
LOC114115930	65.7301	-0.221687	0.32618	-0.679645	0.496729	0.999907
LOC114115928	117.692	0.000967109	0.242068	0.00399519	0.996812	0.999907
LOC114115934	0.299116	-0.678021	1.96111	-0.345734	0.729543	0.999907
LOC114115929	23.31	-4.1e-05	0.350027	-0.00011701	0.999907	0.999907
LOC114115935	0.234758	0.490421	1.89014	0.259463	0.795278	0.999907
LOC114115941	0.577801	1.63134	1.51325	1.07804	0.281017	0.999907
LOC114115938	0.391832	0.792864	2.14549	0.369549	0.711718	0.999907
LOC114115932	0.30856	0.838242	1.94645	0.430652	0.666722	0.999907
LOC114115931	0.23211	-0.953573	2.08113	-0.458199	0.646809	0.999907
LOC114116281	0.279514	-0.0458477	2.5567	-0.0179324	0.985693	0.999907
LOC114116285	138.603	0.698514	0.50139	1.39315	0.163573	0.999907
LOC114116284	103.002	0.868769	0.584884	1.48537	0.137446	0.999907
LOC114116240	76.9346	0.0190014	0.248436	0.076484	0.939034	0.999907
LOC114116239	2.18843	0.205789	1.01363	0.203022	0.839118	0.999907
LOC114116283	0.0341334	-0.545333	3.11284	-0.175188	0.860932	0.999907
LOC114116282	0.114189	-0.642208	3.11181	-0.206377	0.836496	0.999907
LOC114116238	10.5118	0.727217	0.511297	1.4223	0.15494	0.999907
LOC114116498	19.975	0.204084	0.41614	0.49042	0.623836	0.999907
LOC114116491	36.3367	-0.283508	0.436408	-0.64964	0.515925	0.999907
LOC114116494	0.0611747	0.71706	3.10093	0.23124	0.817128	0.999907
LOC114116489	0.0341334	-0.545333	3.11284	-0.175188	0.860932	0.999907
LOC114116535	18.2712	-0.0619485	0.383157	-0.161679	0.871558	0.999907
LOC114116533	9.50537	-0.0719061	0.643302	-0.111777	0.911	0.999907
LOC114116495	0.0341334	-0.545333	3.11284	-0.175188	0.860932	0.999907
LOC114116537	0.997867	1.21237	1.14173	1.06187	0.288297	0.999907
LOC114116536	2.22253	-0.00527139	0.822543	-0.00640865	0.994887	0.999907
LOC114116534	126.986	-0.000950039	0.422734	-0.00224737	0.998207	0.999907
LOC114116763	3.26855	0.259723	0.700686	0.37067	0.710883	0.999907
LOC114116768	1.19131	-0.549004	1.014	-0.541426	0.588214	0.999907
LOC114116756	0.0341334	-0.545333	3.11284	-0.175188	0.860932	0.999907
LOC114116765	0.650207	0.21322	1.40353	0.151917	0.879252	0.999907
LOC114116764	1.35627	0.730215	0.99212	0.736015	0.461722	0.999907
LOC114116761	36.9313	0.3516	0.311603	1.12836	0.259169	0.999907
LOC114116766	3.27139	-0.680215	0.967214	-0.703273	0.481886	0.999907
LOC114117058	45.8571	-0.298743	0.277043	-1.07833	0.280888	0.999907
LOC114117059	3.20734	-0.241197	0.886226	-0.272161	0.785498	0.999907
LOC114117096	0.0341334	-0.545333	3.11284	-0.175188	0.860932	0.999907
LOC114117091	23.9097	-0.446368	0.406778	-1.09733	0.272499	0.999907
LOC114117067	927.998	0.0269687	0.357206	0.0754992	0.939818	0.999907
LOC114117100	2.4599	0.443453	0.92909	0.477299	0.633149	0.999907
LOC114117070	7.04257	-0.346149	0.588974	-0.587714	0.556724	0.999907
LOC114117073	0.275783	-0.645323	2.0262	-0.318488	0.750114	0.999907
LOC114117072	7.04257	-0.346149	0.588974	-0.587714	0.556724	0.999907
LOC114117068	0.0709961	0.806785	3.09838	0.260389	0.794564	0.999907
LOC114117065	45.7114	-0.154491	0.402913	-0.383436	0.701397	0.999907
LOC114117064	61.6058	0.0716092	0.409148	0.17502	0.861064	0.999907
LOC114117087	15.3865	0.273703	0.34632	0.79032	0.429341	0.999907
LOC114117092	0.481136	-1.29347	2.01893	-0.640669	0.521738	0.999907
LOC114117047	214.271	-0.120289	0.39653	-0.303353	0.761621	0.999907
LOC114117063	2.29333	0.207093	0.790257	0.262058	0.793277	0.999907
LOC114117101	179.364	-0.12018	0.222327	-0.540555	0.588814	0.999907
LOC114117085	5.60054	-0.425473	0.823975	-0.516366	0.605599	0.999907
LOC114117084	6.66299	0.252039	0.525693	0.47944	0.631626	0.999907
LOC114117069	3.03461	-0.50089	0.775788	-0.645653	0.518504	0.999907
LOC114117089	20.4016	0.279738	0.328043	0.852748	0.393799	0.999907
LOC114117088	62.6956	0.157691	0.272552	0.578574	0.562877	0.999907
LOC114117081	0.1024	-1.10638	3.10485	-0.356338	0.721588	0.999907
LOC114117079	19.0917	0.177391	0.659449	0.268999	0.787931	0.999907
LOC114117048	0.117921	-0.520974	2.87708	-0.181078	0.856307	0.999907
LOC114117061	5.57878	-0.410149	0.583401	-0.70303	0.482037	0.999907
LOC114117062	26.484	0.40772	0.32506	1.25429	0.209736	0.999907
LOC114117050	130.032	0.195324	0.230594	0.847047	0.396969	0.999907
LOC114117074	0.0458416	0.501718	3.10695	0.161483	0.871713	0.999907
LOC114117052	0.0341334	-0.545333	3.11284	-0.175188	0.860932	0.999907
LOC114117077	32.8214	-0.612301	0.504407	-1.2139	0.224785	0.999907
LOC114117075	0.278801	0.045665	2.60372	0.0175384	0.986007	0.999907
LOC114117095	0.832974	-1.50339	1.44731	-1.03874	0.298925	0.999907
LOC114117131	55.3799	-0.448989	0.330145	-1.35998	0.173838	0.999907
LOC114117127	54.2164	-0.477334	0.333971	-1.42927	0.152928	0.999907
LOC114117129	52.1603	-0.357002	0.328338	-1.0873	0.276904	0.999907
LOC114117128	55.5659	-0.42214	0.328796	-1.2839	0.199179	0.999907
LOC114117078	24.3013	0.180443	0.436584	0.413306	0.679382	0.999907
LOC114117371	6.31403	0.360179	0.570872	0.630927	0.528088	0.999907
LOC114117366	0.625738	0.794464	1.43431	0.5539	0.579647	0.999907
LOC114117380	1.75974	0.135318	1.01856	0.132853	0.89431	0.999907
LOC114117368	38.3064	0.29145	0.352164	0.827598	0.407898	0.999907
LOC114117367	53.6578	0.107592	0.614131	0.175194	0.860927	0.999907
LOC114117370	0.0458416	0.501718	3.10695	0.161483	0.871713	0.999907
LOC114117360	0.0682668	-0.851494	3.10978	-0.273812	0.784229	0.999907
LOC114117382	0.0341334	-0.545333	3.11284	-0.175188	0.860932	0.999907
LOC114117381	0.0341334	-0.545333	3.11284	-0.175188	0.860932	0.999907
LOC114117383	0.0341334	-0.545333	3.11284	-0.175188	0.860932	0.999907
LOC114117421	600.286	0.161154	0.402487	0.400397	0.688864	0.999907
LOC114117362	145.186	0.275286	0.357824	0.769333	0.441695	0.999907
LOC114117365	27.1291	0.0490009	0.29295	0.167267	0.86716	0.999907
LOC114117359	14.9395	0.115884	0.43287	0.267711	0.788922	0.999907
LOC114117376	130.226	-0.385367	0.478617	-0.805169	0.420722	0.999907
LOC114117364	29.815	-0.142061	0.317543	-0.447375	0.654604	0.999907
LOC114117374	1.34449	0.00547653	0.995262	0.0055026	0.99561	0.999907
LOC114117420	53.2578	0.00906569	0.445803	0.0203356	0.983776	0.999907
LOC114117378	5.37441	0.162461	0.614651	0.264315	0.791537	0.999907
LOC114117363	219.036	-0.0377569	0.290719	-0.129874	0.896666	0.999907
LOC114117369	0.0660854	0.762787	3.09961	0.246091	0.805612	0.999907
LOC114117372	0.100219	0.319217	3.02771	0.105432	0.916033	0.999907
LOC114117653	3.0761	-0.62473	0.732837	-0.85248	0.393947	0.999907
LOC114117719	0.103298	-0.642208	3.11181	-0.206377	0.836496	0.999907
LOC114117678	0.253077	1.28602	2.0171	0.637559	0.523761	0.999907
LOC114117660	96.5216	0.505376	0.390758	1.29332	0.1959	0.999907
LOC114117648	180.704	0.581077	0.396343	1.4661	0.142622	0.999907
LOC114117650	46.9179	0.0449934	0.350004	0.128551	0.897713	0.999907
LOC114117664	15.0545	-0.625981	0.496647	-1.26041	0.20752	0.999907
LOC114117656	24.3093	0.194309	0.437029	0.444614	0.656599	0.999907
LOC114117669	63.0736	-0.0209331	0.355311	-0.0589149	0.95302	0.999907
LOC114117649	187.362	0.546075	0.385179	1.41772	0.156273	0.999907
LOC114117651	46.9179	0.0449934	0.350004	0.128551	0.897713	0.999907
LOC114117665	15.0545	-0.625981	0.496647	-1.26041	0.20752	0.999907
LOC114117657	24.3093	0.194309	0.437029	0.444614	0.656599	0.999907
LOC114117668	51.7715	-0.0935606	0.396279	-0.236098	0.813357	0.999907
LOC114117712	0.0988542	-0.390038	3.10317	-0.12569	0.899977	0.999907
LOC114117655	4.09222	0.151105	0.84563	0.178689	0.858182	0.999907
LOC114117714	13.1029	0.278234	0.483138	0.575889	0.56469	0.999907
LOC114117715	13.0333	0.280418	0.480734	0.583311	0.559684	0.999907
LOC114117666	0.0305873	0.359614	3.10995	0.115633	0.907943	0.999907
LOC114117667	0.13063	-0.642208	3.11181	-0.206377	0.836496	0.999907
LOC114117661	2397.84	0.0729822	0.438307	0.166509	0.867756	0.999907
LOC114117663	2003.71	0.429601	0.409475	1.04915	0.294108	0.999907
LOC114117662	1499.19	0.227426	0.376849	0.603494	0.54618	0.999907
LOC114117645	0.1024	-1.10638	3.10485	-0.356338	0.721588	0.999907
LOC114117658	21.6362	0.144654	0.587496	0.246222	0.80551	0.999907
LOC114118128	24.3099	-0.0471568	0.397333	-0.118683	0.905526	0.999907
LOC114118129	67.9297	-0.0454292	0.363816	-0.124868	0.900628	0.999907
LOC114118112	81.2865	0.0969802	0.243352	0.398518	0.690248	0.999907
LOC114118130	0.0354981	0.414727	3.10875	0.133406	0.893872	0.999907
LOC114118120	0.202619	-0.46374	2.51346	-0.184502	0.853619	0.999907
LOC114118119	21.4605	0.183106	0.591006	0.309821	0.756697	0.999907
LOC114118115	4.73307	0.338902	0.538891	0.628889	0.529422	0.999907
LOC114118116	11.7198	0.0231267	0.450864	0.0512942	0.959091	0.999907
LOC114118118	0.700976	-1.18751	1.51309	-0.784825	0.432556	0.999907
LOC114118117	0.197977	-0.695173	2.46376	-0.282159	0.777821	0.999907
LOC114118122	63.1549	0.0679175	0.312393	0.217411	0.827888	0.999907
LOC114118108	0.594313	1.46151	1.41298	1.03434	0.300976	0.999907
LOC114118174	67.8654	0.181992	0.246211	0.739173	0.459802	0.999907
LOC114118110	11.8968	0.468948	0.771802	0.607602	0.543452	0.999907
LOC114118111	1.87721	-0.477795	0.848292	-0.563243	0.573269	0.999907
LOC114118124	5.96498	0.403819	0.553827	0.729143	0.465914	0.999907
LOC114118126	19.7517	0.147633	0.338909	0.435611	0.663119	0.999907
LOC114118125	14.9769	0.292751	0.40148	0.729178	0.465892	0.999907
LOC114118127	7.8651	-0.518241	0.482239	-1.07466	0.282528	0.999907
LOC114118133	1.75011	0.234001	1.05824	0.221123	0.824997	0.999907
LOC114118583	1.54326	0.607847	0.925095	0.657064	0.51114	0.999907
LOC114118626	0.0647208	-0.0838767	3.10624	-0.0270027	0.978458	0.999907
LOC114118597	158.39	-0.337424	0.339277	-0.994537	0.319961	0.999907
LOC114118596	2717.15	0.0161201	0.272818	0.0590873	0.952883	0.999907
LOC114118595	70.5494	-0.340233	0.395395	-0.86049	0.389519	0.999907
LOC114118582	0.138796	-0.125639	3.10401	-0.0404762	0.967713	0.999907
LOC114118632	15.7385	0.802667	0.563257	1.42505	0.154144	0.999907
LOC114118580	25.6293	0.248479	0.426255	0.582935	0.559937	0.999907
LOC114118628	0.260195	0.877049	2.65996	0.329723	0.741609	0.999907
LOC114118624	18.3624	-0.424154	0.402538	-1.0537	0.292021	0.999907
LOC114118623	33.2266	-0.246966	0.414195	-0.596256	0.551004	0.999907
LOC114118629	0.260195	0.877049	2.65996	0.329723	0.741609	0.999907
LOC114118586	17.7639	0.321282	0.340242	0.944275	0.345029	0.999907
LOC114118771	8.41655	0.141564	0.503654	0.281073	0.778654	0.999907
LOC114118772	39.6872	0.16298	0.496603	0.32819	0.742768	0.999907
LOC114108895	0.113031	0.501718	3.10695	0.161483	0.871713	0.999907
LOC114108879	7.88576	-0.810143	0.559166	-1.44884	0.147382	0.999907
LOC114108878	37.1517	-0.164551	0.486977	-0.337902	0.735437	0.999907
LOC114108882	1.44556	0.911444	1.162	0.784378	0.432818	0.999907
LOC114108887	0.761297	-0.13384	1.18076	-0.113351	0.909752	0.999907
LOC114108880	0.23211	-0.953573	2.08113	-0.458199	0.646809	0.999907
LOC114108883	35.6869	0.332374	0.38402	0.865513	0.386758	0.999907
LOC114108881	0.168486	-0.251393	2.6391	-0.0952572	0.924111	0.999907
LOC114108886	0.326078	0.0100664	1.92992	0.00521599	0.995838	0.999907
LOC114108894	21.7584	0.135789	0.499616	0.271786	0.785786	0.999907
LOC114108885	2.21687	0.421575	0.910096	0.46322	0.643207	0.999907
LOC114109250	168.436	0.0234559	0.383895	0.0610997	0.95128	0.999907
LOC114109254	10.6075	0.0990635	0.631139	0.15696	0.875277	0.999907
LOC114109181	0.941105	1.70634	1.23589	1.38066	0.167384	0.999907
LOC114109191	0.746785	0.172402	1.34578	0.128106	0.898065	0.999907
LOC114109256	0.662954	-0.3743	1.23819	-0.302295	0.762427	0.999907
LOC114109182	0.941105	1.70634	1.23589	1.38066	0.167384	0.999907
LOC114109192	0.746785	0.172402	1.34578	0.128106	0.898065	0.999907
LOC114109180	0.0305873	0.359614	3.10995	0.115633	0.907943	0.999907
LOC114109201	0.0305873	0.359614	3.10995	0.115633	0.907943	0.999907
LOC114109194	0.113031	0.501718	3.10695	0.161483	0.871713	0.999907
LOC114109188	0.839521	1.48535	1.27817	1.16209	0.245197	0.999907
LOC114109193	0.746785	0.172402	1.34578	0.128106	0.898065	0.999907
LOC114109183	0.0458416	0.501718	3.10695	0.161483	0.871713	0.999907
LOC114109167	0.0458416	0.501718	3.10695	0.161483	0.871713	0.999907
LOC114109168	0.0458416	0.501718	3.10695	0.161483	0.871713	0.999907
LOC114109169	0.0458416	0.501718	3.10695	0.161483	0.871713	0.999907
LOC114109170	0.0458416	0.501718	3.10695	0.161483	0.871713	0.999907
LOC114109171	0.0458416	0.501718	3.10695	0.161483	0.871713	0.999907
LOC114109190	0.13063	-0.642208	3.11181	-0.206377	0.836496	0.999907
LOC114109179	342.866	-0.00911313	0.316443	-0.0287987	0.977025	0.999907
LOC114109176	342.201	-0.00580802	0.315984	-0.0183807	0.985335	0.999907
LOC114109177	342.201	-0.00580802	0.315984	-0.0183807	0.985335	0.999907
LOC114109255	10.6075	0.0990635	0.631139	0.15696	0.875277	0.999907
LOC114109248	3.88481	-0.563157	0.668642	-0.84224	0.399654	0.999907
LOC114109246	0.13063	-0.642208	3.11181	-0.206377	0.836496	0.999907
LOC114109244	0.380742	1.22244	1.84684	0.661908	0.50803	0.999907
LOC114109253	47.2207	-0.125371	0.396707	-0.31603	0.75198	0.999907
LOC114109235	0.103765	-0.334924	3.10198	-0.107971	0.914019	0.999907
LOC114109228	0.250723	-1.70333	2.61793	-0.65064	0.515279	0.999907
LOC114109236	0.132988	-0.644919	3.09823	-0.208157	0.835106	0.999907
LOC114109223	3.1007	-0.0926056	0.674909	-0.137212	0.890863	0.999907
LOC114109224	0.103298	-0.642208	3.11181	-0.206377	0.836496	0.999907
LOC114109222	13.4356	0.251273	0.424084	0.592508	0.55351	0.999907
LOC114109239	0.0709961	0.806785	3.09838	0.260389	0.794564	0.999907
LOC114109209	131.75	0.195341	0.225067	0.867923	0.385437	0.999907
LOC114109231	3.59769	0.373012	0.78272	0.476559	0.633676	0.999907
LOC114109216	8.17047	0.243243	0.72583	0.335124	0.737531	0.999907
LOC114109206	88.6079	0.350086	0.414624	0.844345	0.398477	0.999907
LOC114109205	68.3404	0.262463	0.288726	0.909038	0.36333	0.999907
LOC114109211	94.5227	0.387167	0.366761	1.05564	0.291134	0.999907
LOC114109242	0.0682668	-0.851494	3.10978	-0.273812	0.784229	0.999907
LOC114109212	50.4623	-0.00176414	0.364844	-0.00483532	0.996142	0.999907
LOC114109215	166.877	0.116877	0.339099	0.344669	0.730343	0.999907
LOC114109210	17.609	0.461944	0.483434	0.955549	0.3393	0.999907
LOC114109218	17.8557	0.422377	0.471779	0.895287	0.370634	0.999907
LOC114109207	0.114189	-0.642208	3.11181	-0.206377	0.836496	0.999907
LOC114109226	59.6287	0.523565	0.499865	1.04741	0.294909	0.999907
LOC114109204	47.0085	-0.378026	0.39768	-0.95058	0.341818	0.999907
LOC114109227	0.655759	0.0271833	1.34593	0.0201967	0.983886	0.999907
LOC114109213	33.5704	-0.136952	0.33046	-0.414427	0.678562	0.999907
LOC114109225	4.26287	0.245189	0.64657	0.379215	0.704528	0.999907
LOC114109234	0.0682668	-0.851494	3.10978	-0.273812	0.784229	0.999907
LOC114109221	21.208	0.323279	0.427413	0.756363	0.449432	0.999907
LOC114109214	17.8557	0.422377	0.471779	0.895287	0.370634	0.999907
LOC114109217	77.7817	0.385254	0.439211	0.87715	0.380405	0.999907
LOC114109232	0.0458416	0.501718	3.10695	0.161483	0.871713	0.999907
LOC114109238	9.43463	-0.454803	0.550288	-0.826482	0.408531	0.999907
LOC114109245	38.5067	0.280964	0.350374	0.801898	0.422612	0.999907
LOC114109484	9.06314	0.746897	0.55789	1.33879	0.180639	0.999907
LOC114109485	6.36314	0.433093	0.568788	0.761431	0.4464	0.999907
LOC114109446	0.935374	-1.71483	1.4339	-1.19592	0.231727	0.999907
LOC114109483	21.3283	-0.00979361	0.351205	-0.0278857	0.977753	0.999907
LOC114109486	0.166231	-0.0400349	2.97234	-0.0134691	0.989254	0.999907
LOC114109487	16.8822	0.0879554	0.457295	0.192338	0.847477	0.999907
LOC114109448	52.7685	0.00838616	0.353993	0.0236902	0.9811	0.999907
LOC114109491	7.14574	0.466957	0.495971	0.9415	0.346449	0.999907
LOC114109490	0.0354981	0.414727	3.10875	0.133406	0.893872	0.999907
LOC114109488	36.6609	0.0624628	0.435561	0.143408	0.885968	0.999907
LOC114109763	0.114375	0.176694	3.09618	0.0570684	0.954491	0.999907
LOC114109764	26.8912	0.058561	0.379481	0.154318	0.877359	0.999907
LOC114109765	166.566	0.175748	0.278915	0.630111	0.528622	0.999907
LOC114109767	6.44411	0.160738	0.633552	0.253709	0.79972	0.999907
LOC114109761	66.817	-0.00792728	0.249654	-0.031753	0.974669	0.999907
LOC114110216	68.3996	-0.639825	0.530962	-1.20503	0.228192	0.999907
LOC114110223	5.04772	0.458426	0.58623	0.78199	0.43422	0.999907
LOC114110210	19.5084	0.119465	0.326074	0.366373	0.714087	0.999907
LOC114110212	5.29517	-0.4076	0.537792	-0.757913	0.448503	0.999907
LOC114110209	449.702	0.0224544	0.493966	0.0454574	0.963743	0.999907
LOC114110215	11.8658	0.0146498	0.49948	0.0293301	0.976601	0.999907
LOC114110211	7.17781	0.710662	0.695325	1.02206	0.306754	0.999907
LOC114110217	22.6315	0.163682	0.538413	0.304008	0.761121	0.999907
LOC114110219	2.5532	-0.00514895	0.724673	-0.00710521	0.994331	0.999907
LOC114110202	0.0354981	0.414727	3.10875	0.133406	0.893872	0.999907
LOC114110206	10.9875	0.176844	0.46282	0.382101	0.702386	0.999907
LOC114110208	7.73527	-0.108005	0.472504	-0.22858	0.819196	0.999907
LOC114110204	23.6199	0.0249403	0.33363	0.0747542	0.94041	0.999907
LOC114110203	63.6361	-0.0271282	0.326622	-0.0830569	0.933806	0.999907
LOC114110201	325.886	-0.083684	0.394079	-0.212354	0.831831	0.999907
LOC114110197	36.4785	-0.00196917	0.354031	-0.00556213	0.995562	0.999907
LOC114110205	24.8837	-0.073014	0.34482	-0.211745	0.832306	0.999907
LOC114110198	11.8171	0.25987	0.434552	0.598017	0.549828	0.999907
LOC114110199	201.491	-0.351773	0.439681	-0.800064	0.423674	0.999907
LOC114110200	143.058	-0.0440648	0.349475	-0.126089	0.899662	0.999907
LOC114110194	234.039	-0.170563	0.334657	-0.509666	0.610285	0.999907
LOC114110214	18.9031	-0.393714	0.358241	-1.09902	0.271758	0.999907
LOC114110369	0.0647208	-0.0838767	3.10624	-0.0270027	0.978458	0.999907
LOC114110363	0.0531999	-0.642208	3.11181	-0.206377	0.836496	0.999907
LOC114110359	79.6727	0.0799825	0.382057	0.209347	0.834177	0.999907
LOC114110368	5.4982	-0.78322	0.596271	-1.31353	0.189004	0.999907
LOC114110370	14.4091	0.314013	0.397557	0.789858	0.429611	0.999907
LOC114110364	1.14512	0.220526	1.14989	0.191781	0.847914	0.999907
LOC114110365	1.92565	-0.271329	0.835548	-0.324732	0.745384	0.999907
LOC114110374	7.72258	0.207812	0.515238	0.403331	0.686705	0.999907
LOC114110375	7.72258	0.207812	0.515238	0.403331	0.686705	0.999907
LOC114110527	20.1078	0.214761	0.612739	0.350493	0.725969	0.999907
LOC114110523	0.498609	-1.85978	1.57775	-1.17876	0.238495	0.999907
LOC114110525	3.46382	-0.473792	0.703776	-0.673214	0.500811	0.999907
LOC114110518	265.597	0.207807	0.383288	0.54217	0.587702	0.999907
LOC114110520	55.2432	-0.122357	0.396166	-0.308853	0.757433	0.999907
LOC114110519	50.2497	-0.335831	0.363297	-0.924399	0.355279	0.999907
LOC114110701	12.1829	0.322785	0.409959	0.787358	0.431072	0.999907
LOC114110700	28.6671	0.209704	0.270193	0.776127	0.437674	0.999907
LOC114110711	7.93547	0.328519	0.578512	0.567869	0.570124	0.999907
LOC114110702	115.063	0.163131	0.313043	0.521115	0.602287	0.999907
LOC114110705	3.19424	-0.325234	0.716569	-0.453877	0.649917	0.999907
LOC114110704	2.07874	-0.140272	0.875393	-0.160239	0.872693	0.999907
LOC114110703	1.52399	1.28084	1.19047	1.07591	0.281967	0.999907
LOC114110706	0.816232	-0.331571	1.29959	-0.255136	0.798618	0.999907
LOC114110918	0.10513	0.363295	3.09466	0.117394	0.906548	0.999907
LOC114110915	6.16835	0.359524	0.612379	0.587093	0.557141	0.999907
LOC114110911	1.12348	0.361265	1.12202	0.321976	0.747471	0.999907
LOC114110868	57.0869	-0.261634	0.454026	-0.576255	0.564443	0.999907
LOC114110916	3.6748	-0.165184	0.82827	-0.199433	0.841924	0.999907
LOC114110914	0.947265	0.0627618	1.145	0.0548141	0.956287	0.999907
LOC114110907	0.695104	0.301595	1.37453	0.219417	0.826325	0.999907
LOC114111107	0.0354981	0.414727	3.10875	0.133406	0.893872	0.999907
LOC114111116	0.0682668	-0.851494	3.10978	-0.273812	0.784229	0.999907
LOC114111113	0.282208	-1.07953	1.99873	-0.540109	0.589122	0.999907
LOC114111112	21.6772	0.118577	0.592386	0.200168	0.841349	0.999907
LOC114111109	0.0458416	0.501718	3.10695	0.161483	0.871713	0.999907
LOC114111110	0.594488	0.858003	1.49035	0.575705	0.564815	0.999907
LOC114111845	0.171737	0.865091	2.58573	0.334564	0.737954	0.999907
LOC114111813	0.324643	0.614423	2.19214	0.280284	0.779259	0.999907
LOC114111837	0.0531999	-0.642208	3.11181	-0.206377	0.836496	0.999907
LOC114111835	13.7366	0.673618	0.48563	1.3871	0.165411	0.999907
LOC114111827	20.7311	0.165182	0.594645	0.277783	0.781179	0.999907
LOC114111836	0.0305873	0.359614	3.10995	0.115633	0.907943	0.999907
LOC114111826	0.710724	1.75696	1.5099	1.16362	0.244577	0.999907
LOC114111821	15.6409	0.288401	0.443278	0.650611	0.515297	0.999907
LOC114111814	17.2068	-0.807825	0.745728	-1.08327	0.278688	0.999907
LOC114111812	73.8201	0.39438	0.507711	0.776781	0.437288	0.999907
LOC114111840	0.24073	-1.56676	2.6613	-0.588719	0.55605	0.999907
LOC114111842	0.24073	-1.56676	2.6613	-0.588719	0.55605	0.999907
LOC114111839	0.24073	-1.56676	2.6613	-0.588719	0.55605	0.999907
LOC114111838	0.24073	-1.56676	2.6613	-0.588719	0.55605	0.999907
LOC114111819	775.606	0.417052	0.43192	0.965578	0.334256	0.999907
LOC114111831	0.601673	1.57785	1.72261	0.915967	0.359684	0.999907
LOC114111850	0.560716	-1.53829	1.59772	-0.962806	0.335645	0.999907
LOC114112095	0.228379	-1.27738	3.10177	-0.411825	0.680468	0.999907
LOC114112099	0.228379	-1.27738	3.10177	-0.411825	0.680468	0.999907
LOC114112102	0.228379	-1.27738	3.10177	-0.411825	0.680468	0.999907
LOC114112100	0.228379	-1.27738	3.10177	-0.411825	0.680468	0.999907
LOC114112101	0.228379	-1.27738	3.10177	-0.411825	0.680468	0.999907
LOC114112098	0.228379	-1.27738	3.10177	-0.411825	0.680468	0.999907
LOC114112106	0.549923	-0.723079	1.34951	-0.535807	0.592092	0.999907
LOC114112592	66.4908	-0.652547	0.548673	-1.18932	0.234314	0.999907
LOC114111360	0	NA	NA	NA	NA	NA
LOC114111356	0	NA	NA	NA	NA	NA
LOC114111275	0	NA	NA	NA	NA	NA
LOC114111302	0	NA	NA	NA	NA	NA
LOC114111286	0	NA	NA	NA	NA	NA
LOC114111276	0	NA	NA	NA	NA	NA
LOC114111308	0	NA	NA	NA	NA	NA
LOC114111310	0	NA	NA	NA	NA	NA
LOC114111270	0	NA	NA	NA	NA	NA
LOC114111325	0	NA	NA	NA	NA	NA
LOC114111340	0	NA	NA	NA	NA	NA
LOC114111261	0	NA	NA	NA	NA	NA
LOC114113376	0	NA	NA	NA	NA	NA
LOC114113444	0	NA	NA	NA	NA	NA
LOC114113400	0	NA	NA	NA	NA	NA
LOC114113372	0	NA	NA	NA	NA	NA
LOC114113407	0	NA	NA	NA	NA	NA
LOC114113371	0	NA	NA	NA	NA	NA
LOC114113423	0	NA	NA	NA	NA	NA
LOC114113402	0	NA	NA	NA	NA	NA
LOC114113441	0	NA	NA	NA	NA	NA
LOC114113392	0	NA	NA	NA	NA	NA
LOC114113398	0	NA	NA	NA	NA	NA
LOC114113412	0	NA	NA	NA	NA	NA
LOC114113413	0	NA	NA	NA	NA	NA
LOC114113411	0	NA	NA	NA	NA	NA
LOC114114223	0	NA	NA	NA	NA	NA
LOC114114222	0	NA	NA	NA	NA	NA
LOC114114267	0	NA	NA	NA	NA	NA
LOC114114230	0	NA	NA	NA	NA	NA
LOC114114263	0	NA	NA	NA	NA	NA
LOC114114266	0	NA	NA	NA	NA	NA
LOC114114227	0	NA	NA	NA	NA	NA
LOC114114252	0	NA	NA	NA	NA	NA
LOC114114250	0	NA	NA	NA	NA	NA
LOC114114256	0	NA	NA	NA	NA	NA
LOC114114643	0	NA	NA	NA	NA	NA
LOC114114641	0	NA	NA	NA	NA	NA
LOC114114658	0	NA	NA	NA	NA	NA
LOC114114652	0	NA	NA	NA	NA	NA
LOC114114661	0	NA	NA	NA	NA	NA
LOC114114648	0	NA	NA	NA	NA	NA
LOC114115084	0	NA	NA	NA	NA	NA
LOC114115099	0	NA	NA	NA	NA	NA
LOC114115073	0	NA	NA	NA	NA	NA
LOC114115080	0	NA	NA	NA	NA	NA
LOC114115452	0	NA	NA	NA	NA	NA
LOC114115933	0	NA	NA	NA	NA	NA
LOC114115940	0	NA	NA	NA	NA	NA
LOC114115950	0	NA	NA	NA	NA	NA
LOC114115946	0	NA	NA	NA	NA	NA
LOC114115939	0	NA	NA	NA	NA	NA
LOC114115951	0	NA	NA	NA	NA	NA
LOC114115953	0	NA	NA	NA	NA	NA
LOC114116236	0	NA	NA	NA	NA	NA
LOC114116539	0	NA	NA	NA	NA	NA
LOC114116488	0	NA	NA	NA	NA	NA
LOC114116492	0	NA	NA	NA	NA	NA
LOC114116493	0	NA	NA	NA	NA	NA
LOC114117083	0	NA	NA	NA	NA	NA
LOC114117086	0	NA	NA	NA	NA	NA
LOC114117090	0	NA	NA	NA	NA	NA
LOC114117056	0	NA	NA	NA	NA	NA
LOC114117132	0	NA	NA	NA	NA	NA
LOC114117377	0	NA	NA	NA	NA	NA
LOC114117375	0	NA	NA	NA	NA	NA
LOC114117720	0	NA	NA	NA	NA	NA
LOC114117718	0	NA	NA	NA	NA	NA
LOC114117652	0	NA	NA	NA	NA	NA
LOC114117717	0	NA	NA	NA	NA	NA
LOC114117647	0	NA	NA	NA	NA	NA
LOC114117659	0	NA	NA	NA	NA	NA
LOC114118113	0	NA	NA	NA	NA	NA
LOC114118107	0	NA	NA	NA	NA	NA
LOC114118114	0	NA	NA	NA	NA	NA
LOC114118630	0	NA	NA	NA	NA	NA
LOC114118631	0	NA	NA	NA	NA	NA
LOC114118585	0	NA	NA	NA	NA	NA
LOC114118594	0	NA	NA	NA	NA	NA
LOC114118584	0	NA	NA	NA	NA	NA
LOC114118770	0	NA	NA	NA	NA	NA
LOC114109146	0	NA	NA	NA	NA	NA
LOC114109147	0	NA	NA	NA	NA	NA
LOC114109148	0	NA	NA	NA	NA	NA
LOC114109149	0	NA	NA	NA	NA	NA
LOC114109150	0	NA	NA	NA	NA	NA
LOC114109173	0	NA	NA	NA	NA	NA
LOC114109151	0	NA	NA	NA	NA	NA
LOC114109152	0	NA	NA	NA	NA	NA
LOC114109154	0	NA	NA	NA	NA	NA
LOC114109155	0	NA	NA	NA	NA	NA
LOC114109156	0	NA	NA	NA	NA	NA
LOC114109157	0	NA	NA	NA	NA	NA
LOC114109187	0	NA	NA	NA	NA	NA
LOC114109158	0	NA	NA	NA	NA	NA
LOC114109159	0	NA	NA	NA	NA	NA
LOC114109160	0	NA	NA	NA	NA	NA
LOC114109161	0	NA	NA	NA	NA	NA
LOC114109162	0	NA	NA	NA	NA	NA
LOC114109189	0	NA	NA	NA	NA	NA
LOC114109163	0	NA	NA	NA	NA	NA
LOC114109185	0	NA	NA	NA	NA	NA
LOC114109165	0	NA	NA	NA	NA	NA
LOC114109166	0	NA	NA	NA	NA	NA
LOC114109172	0	NA	NA	NA	NA	NA
LOC114109178	0	NA	NA	NA	NA	NA
LOC114109174	0	NA	NA	NA	NA	NA
LOC114109200	0	NA	NA	NA	NA	NA
LOC114109199	0	NA	NA	NA	NA	NA
LOC114109145	0	NA	NA	NA	NA	NA
LOC114109139	0	NA	NA	NA	NA	NA
LOC114109143	0	NA	NA	NA	NA	NA
LOC114109141	0	NA	NA	NA	NA	NA
LOC114109140	0	NA	NA	NA	NA	NA
LOC114109144	0	NA	NA	NA	NA	NA
LOC114109203	0	NA	NA	NA	NA	NA
LOC114109252	0	NA	NA	NA	NA	NA
LOC114109233	0	NA	NA	NA	NA	NA
LOC114109237	0	NA	NA	NA	NA	NA
LOC114109766	0	NA	NA	NA	NA	NA
LOC114110213	0	NA	NA	NA	NA	NA
LOC114110521	0	NA	NA	NA	NA	NA
LOC114110517	0	NA	NA	NA	NA	NA
LOC114110867	0	NA	NA	NA	NA	NA
LOC114110910	0	NA	NA	NA	NA	NA
LOC114110917	0	NA	NA	NA	NA	NA
LOC114111108	0	NA	NA	NA	NA	NA
LOC114111834	0	NA	NA	NA	NA	NA
LOC114111841	0	NA	NA	NA	NA	NA
LOC114111820	0	NA	NA	NA	NA	NA
LOC114111828	0	NA	NA	NA	NA	NA
LOC114111824	0	NA	NA	NA	NA	NA
LOC114111823	0	NA	NA	NA	NA	NA
LOC114111818	0	NA	NA	NA	NA	NA
LOC114111829	0	NA	NA	NA	NA	NA
LOC114111847	0	NA	NA	NA	NA	NA
LOC114111846	0	NA	NA	NA	NA	NA
LOC114111843	0	NA	NA	NA	NA	NA
LOC114111832	0	NA	NA	NA	NA	NA
LOC114111830	0	NA	NA	NA	NA	NA
LOC114112061	0	NA	NA	NA	NA	NA
LOC114112062	0	NA	NA	NA	NA	NA
LOC114112063	0	NA	NA	NA	NA	NA
LOC114112064	0	NA	NA	NA	NA	NA
LOC114112096	0	NA	NA	NA	NA	NA
LOC114112511	0	NA	NA	NA	NA	NA

## Sheet: lncfemale_outlierremoved
	baseMean	log2FoldChange	lfcSE	stat	pvalue	padj
LOC114113923	7.80971	-0.375613	0.540991	-0.694306	0.48749	0.999582
LOC114113924	1.01436	-1.24398	1.28527	-0.967875	0.333107	0.999582
LOC105612006	0.880163	-0.600898	1.50818	-0.398426	0.690316	0.999582
LOC114113946	1.40053	-0.777905	1.01564	-0.765924	0.443722	0.999582
LOC114113949	0.146068	-0.0154392	3.14975	-0.00490173	0.996089	0.999582
LOC105609211	0.0848409	-0.496333	3.14975	-0.157578	0.874789	0.999582
LOC105609212	0.0696568	0.56163	3.14975	0.178309	0.85848	0.999582
LOC114113958	1.73693	-1.04856	0.907643	-1.15525	0.247988	0.999582
LOC105609220	2.50828	-0.276682	0.752887	-0.367494	0.71325	0.999582
LOC114112941	0.532445	0.73215	1.64369	0.44543	0.656009	0.999582
LOC114113974	3.35015	0.81175	0.724117	1.12102	0.262279	0.999582
LOC105609224	0.169682	-1.10838	3.14619	-0.352294	0.724618	0.999582
LOC114113985	0.158497	-0.015439	3.11613	-0.00495454	0.996047	0.999582
LOC114114003	1.31081	-1.275	0.983511	-1.29637	0.194847	0.999582
LOC114114006	0.301394	0.912287	2.23364	0.408431	0.682957	0.999582
LOC114114023	0.0612273	0.56163	3.14975	0.178309	0.85848	0.999582
LOC114114040	0.505576	0.822819	1.64384	0.500548	0.616689	0.999582
LOC114114045	0.0628692	-0.496333	3.14975	-0.157578	0.874789	0.999582
LOC105603244	0.468319	1.05948	1.8405	0.575648	0.564853	0.999582
LOC114114099	0.710424	-0.854768	1.50057	-0.569631	0.568928	0.999582
LOC105605528	0.613886	-1.43731	1.53991	-0.933369	0.350629	0.999582
LOC106990836	5.68883	-0.0149521	0.52393	-0.0285383	0.977233	0.999582
LOC114114616	0.130884	1.07268	3.14438	0.341141	0.732997	0.999582
LOC114112972	0.208937	-0.571715	2.42359	-0.235896	0.813514	0.999582
LOC106990837	0.0612273	0.56163	3.14975	0.178309	0.85848	0.999582
LOC114114746	0.138108	-0.0154392	3.14975	-0.00490173	0.996089	0.999582
LOC114114749	0.312995	-0.114171	1.95247	-0.0584752	0.95337	0.999582
LOC105608026	1.82941	0.256378	0.853584	0.300355	0.763907	0.999582
LOC114112991	0.122924	1.01967	3.14559	0.324158	0.745819	0.999582
LOC114112990	0.184151	1.38949	2.48689	0.558725	0.57635	0.999582
LOC114114836	0.053267	0.56163	3.14975	0.178309	0.85848	0.999582
LOC114114853	0.688204	1.15893	1.74323	0.664818	0.506167	0.999582
LOC106990841	4.42171	-0.732555	0.617161	-1.18698	0.235237	0.999582
LOC105609509	3738.71	1.84347	1.00775	1.82931	0.0673539	0.999582
LOC105609510	0.100969	-0.496333	3.14975	-0.157578	0.874789	0.999582
LOC114114889	0.193753	0.492159	2.46969	0.19928	0.842044	0.999582
LOC114114943	0.091841	-0.496333	3.14975	-0.157578	0.874789	0.999582
LOC114114967	0.246551	-1.56548	2.74409	-0.570493	0.568344	0.999582
LOC105608340	0.955326	-0.924243	1.2274	-0.753008	0.451445	0.999582
LOC106990843	1.85133	0.704778	1.05976	0.665035	0.506028	0.999582
LOC105608334	0.28512	0.823346	1.96951	0.418047	0.675913	0.999582
LOC114115006	0.195395	-0.537533	2.96929	-0.181031	0.856343	0.999582
LOC105608331	1.71452	-1.11868	0.970015	-1.15326	0.248803	0.999582
LOC114115018	0.354386	-0.00336795	2.18723	-0.00153982	0.998771	0.999582
LOC114115115	4.07915	0.0289394	0.572466	0.0505522	0.959682	0.999582
LOC114115126	0.64356	0.948486	1.53955	0.616079	0.537842	0.999582
LOC105612174	0.786888	0.119869	1.30937	0.0915472	0.927058	0.999582
LOC105612432	1.72003	0.791949	1.19633	0.661982	0.507983	0.999582
LOC106990844	0.0612273	0.56163	3.14975	0.178309	0.85848	0.999582
LOC114115224	2.79872	-1.06595	0.73187	-1.45647	0.145262	0.999582
LOC114115268	0.26341	0.878253	2.32198	0.378235	0.705256	0.999582
LOC114115288	0.138108	-0.0154392	3.14975	-0.00490173	0.996089	0.999582
LOC114115290	0.678161	-1.07866	1.56137	-0.690843	0.489664	0.999582
LOC114115326	5.64441	-0.731585	0.528289	-1.38482	0.166108	0.999582
LOC114113038	0.138703	0.56163	3.14975	0.178309	0.85848	0.999582
LOC114115336	10.5388	-0.454994	0.514688	-0.884018	0.376686	0.999582
LOC105609897	0.220194	0.444583	2.38787	0.186184	0.852301	0.999582
LOC105609898	3.64755	-0.431816	0.687504	-0.628092	0.529944	0.999582
LOC114115339	0.523727	-1.37416	1.59039	-0.864041	0.387565	0.999582
LOC105605964	0.64315	-1.40034	1.42092	-0.985517	0.32437	0.999582
LOC114115359	0.625395	0.387455	1.59028	0.243639	0.807511	0.999582
LOC105608835	1.18482	1.00255	1.21164	0.827435	0.407991	0.999582
LOC114115574	0.791423	-0.0694828	1.35498	-0.0512795	0.959103	0.999582
LOC106990846	0.329477	-0.112354	1.92552	-0.0583499	0.95347	0.999582
LOC105609229	0.280952	0.808751	2.74277	0.294866	0.768096	0.999582
LOC105609231	0.816775	-1.2102	1.27962	-0.945756	0.344273	0.999582
LOC105609232	1.33256	-1.01123	0.967493	-1.0452	0.295929	0.999582
LOC105609234	0.363156	0.552423	1.90352	0.290212	0.771654	0.999582
LOC114113056	0.0612273	0.56163	3.14975	0.178309	0.85848	0.999582
LOC114115619	0.0612273	0.56163	3.14975	0.178309	0.85848	0.999582
LOC114115621	0.11607	0.56163	3.14975	0.178309	0.85848	0.999582
LOC105611344	0.256261	-0.0154364	2.68728	-0.00574425	0.995417	0.999582
LOC114115647	0.495319	-1.87996	1.55977	-1.20528	0.228097	0.999582
LOC114115702	0.778797	-1.97517	1.37012	-1.4416	0.149416	0.999582
LOC114115994	2.84669	0.0156288	0.740404	0.0211085	0.983159	0.999582
LOC114115983	0.19197	1.02008	2.92699	0.348508	0.727459	0.999582
LOC114116081	0.116136	-0.0154392	3.14975	-0.00490173	0.996089	0.999582
LOC105615111	1.60503	0.183716	1.21339	0.151407	0.879655	0.999582
LOC114116089	0.186966	-0.537343	3.00909	-0.178573	0.858273	0.999582
LOC114116103	0.122455	1.04489	3.14501	0.332238	0.73971	0.999582
LOC105607966	0.053267	0.56163	3.14975	0.178309	0.85848	0.999582
LOC114113138	0.138703	0.56163	3.14975	0.178309	0.85848	0.999582
LOC114116343	1.63337	-0.1774	0.859259	-0.206457	0.836434	0.999582
LOC114116350	0.559898	0.760427	1.5338	0.495781	0.620049	0.999582
LOC114113143	0.226707	-1.44744	2.79375	-0.518099	0.604389	0.999582
LOC114113146	0.116136	-0.0154392	3.14975	-0.00490173	0.996089	0.999582
LOC114113153	0.124096	-0.0154392	3.14975	-0.00490173	0.996089	0.999582
LOC114116356	0.122924	1.01967	3.14559	0.324158	0.745819	0.999582
LOC114113162	0.0628692	-0.496333	3.14975	-0.157578	0.874789	0.999582
LOC114116389	2.62314	-0.14401	0.732524	-0.196594	0.844145	0.999582
LOC114116402	0.938111	1.89484	1.35314	1.40033	0.161415	0.999582
LOC105609244	0.872241	1.05156	1.73371	0.606535	0.54416	0.999582
LOC105615308	0.617193	-0.0787311	1.40244	-0.0561387	0.955231	0.999582
LOC114116436	0.400176	-2.22075	2.46135	-0.90225	0.366924	0.999582
LOC114113172	0.139314	1.12133	3.1433	0.356738	0.721288	0.999582
LOC105615359	0.268032	0.78325	2.29452	0.341357	0.732835	0.999582
LOC114116588	2.50262	0.886131	0.757667	1.16955	0.242181	0.999582
LOC106990460	0.124096	-0.0154392	3.14975	-0.00490173	0.996089	0.999582
LOC114116603	0.618455	-1.65379	1.49584	-1.10559	0.268905	0.999582
LOC114116621	0.210579	-1.42259	2.86125	-0.49719	0.619055	0.999582
LOC114116622	0.229949	-0.621914	2.36816	-0.262615	0.792847	0.999582
LOC114116663	0.411716	0.243267	1.85436	0.131187	0.895628	0.999582
LOC114116806	0.177363	0.428602	2.53156	0.169303	0.865558	0.999582
LOC114116810	0.154236	-0.0154392	3.14305	-0.00491217	0.996081	0.999582
LOC105612463	2.85658	-0.933677	0.71159	-1.3121	0.189487	0.999582
LOC105612466	0.106534	0.960001	3.14699	0.305054	0.760325	0.999582
LOC106990657	0.946044	0.289173	1.21931	0.237162	0.812531	0.999582
LOC105613571	0.116136	-0.0154392	3.14975	-0.00490173	0.996089	0.999582
LOC105613573	0.655164	-0.794545	1.419	-0.559934	0.575524	0.999582
LOC105613037	0.936795	0.664321	1.19087	0.557846	0.576949	0.999582
LOC101122482	0.239551	-1.54219	2.30505	-0.669046	0.503466	0.999582
LOC114116896	0.091841	-0.496333	3.14975	-0.157578	0.874789	0.999582
LOC105605905	0.091841	-0.496333	3.14975	-0.157578	0.874789	0.999582
LOC114116898	0.138108	-0.0154392	3.14975	-0.00490173	0.996089	0.999582
LOC114113221	0.0972702	-0.496333	3.14975	-0.157578	0.874789	0.999582
LOC105615728	0.091841	-0.496333	3.14975	-0.157578	0.874789	0.999582
LOC114116933	0.395939	-0.157439	2.11167	-0.0745569	0.940567	0.999582
LOC105608947	0.0612273	0.56163	3.14975	0.178309	0.85848	0.999582
LOC114117239	5.72015	0.674936	0.649341	1.03942	0.298611	0.999582
LOC114117338	48.0438	-0.10109	0.450568	-0.224361	0.822476	0.999582
LOC114117352	1.84324	0.0106202	0.868823	0.0122237	0.990247	0.999582
LOC101105119	275.141	-0.653653	0.476096	-1.37295	0.169769	0.999582
LOC105615960	0.211764	0.429346	2.41329	0.177909	0.858794	0.999582
LOC114117579	0.170626	-0.0154386	3.04481	-0.00507044	0.995954	0.999582
LOC105612162	0.886813	-0.764371	1.5687	-0.487264	0.626071	0.999582
LOC105613604	0.25545	0.846837	2.32896	0.363612	0.716148	0.999582
LOC114117862	4.07469	0.288468	0.588031	0.490566	0.623734	0.999582
LOC105616368	1.75093	-0.53164	0.961885	-0.552706	0.580465	0.999582
LOC114117969	0.183682	1.38212	3.13511	0.440851	0.659321	0.999582
LOC114113258	0.053267	0.56163	3.14975	0.178309	0.85848	0.999582
LOC114113261	0.448609	-0.60316	1.66361	-0.362561	0.716933	0.999582
LOC114117999	0.937018	-0.841264	1.33105	-0.632029	0.527368	0.999582
LOC114118002	0.0696568	0.56163	3.14975	0.178309	0.85848	0.999582
LOC105610396	1.93767	-0.73023	0.960659	-0.760134	0.447174	0.999582
LOC105613472	0.398305	1.17525	1.82507	0.64395	0.519608	0.999582
LOC114118017	0.0612273	0.56163	3.14975	0.178309	0.85848	0.999582
LOC105607356	0.0696568	0.56163	3.14975	0.178309	0.85848	0.999582
LOC105607350	0.830883	0.717382	1.33567	0.537098	0.5912	0.999582
LOC106990866	0.228154	0.491317	2.36406	0.207827	0.835364	0.999582
LOC106990868	0.091841	-0.496333	3.14975	-0.157578	0.874789	0.999582
LOC106990869	0.091841	-0.496333	3.14975	-0.157578	0.874789	0.999582
LOC114113583	0.200541	1.45226	2.9401	0.493948	0.621343	0.999582
LOC106990870	0.577855	1.15467	1.45664	0.792697	0.427955	0.999582
LOC105611303	0.932641	-1.10588	1.15236	-0.959659	0.337227	0.999582
LOC114118264	0.15899	0.56163	3.14975	0.178309	0.85848	0.999582
LOC114118291	0.091841	-0.496333	3.14975	-0.157578	0.874789	0.999582
LOC114118394	0.515273	-0.473327	1.82726	-0.259036	0.795608	0.999582
LOC114118452	0.33793	0.525528	2.20453	0.238385	0.811582	0.999582
LOC105612547	532.533	-0.0979097	0.343117	-0.285353	0.775373	0.999582
LOC114113699	0.185324	0.467784	3.01431	0.155188	0.876673	0.999582
LOC114113700	0.0612273	0.56163	3.14975	0.178309	0.85848	0.999582
LOC114118507	0.278594	-0.0716622	1.99559	-0.0359102	0.971354	0.999582
LOC114118506	1.47204	-1.29002	0.951604	-1.35563	0.175217	0.999582
LOC114118510	16.0848	-0.460152	0.325951	-1.41172	0.158033	0.999582
LOC105611811	2.44851	-0.339757	1.3974	-0.243136	0.8079	0.999582
LOC114118758	2.77133	0.784766	0.777038	1.00995	0.312521	0.999582
LOC105607786	1.74324	-0.329341	0.934642	-0.352371	0.72456	0.999582
LOC114113749	0.490524	1.33096	1.63711	0.81299	0.416224	0.999582
LOC114118893	0.757069	-0.254628	1.378	-0.184781	0.853401	0.999582
LOC114108781	0.360571	0.166202	1.92417	0.0863759	0.931168	0.999582
LOC114108801	0.581505	1.58322	1.80242	0.878385	0.379735	0.999582
LOC105602228	0.0628692	-0.496333	3.14975	-0.157578	0.874789	0.999582
LOC114108815	0.0628692	-0.496333	3.14975	-0.157578	0.874789	0.999582
LOC105602261	2.94637	0.0446594	0.698348	0.0639501	0.94901	0.999582
LOC105602262	0.717121	-0.774911	1.40347	-0.552138	0.580854	0.999582
LOC114108824	0.125738	-1.01764	3.14772	-0.323293	0.746473	0.999582
LOC114113766	0.15899	0.56163	3.14975	0.178309	0.85848	0.999582
LOC114113779	0.200911	-0.0154376	2.89415	-0.00533407	0.995744	0.999582
LOC105602430	0.299344	-0.212472	2.26458	-0.0938238	0.925249	0.999582
LOC106990874	1.62076	0.745387	0.979847	0.760718	0.446826	0.999582
LOC105602482	0.200911	-0.0154376	2.89415	-0.00533407	0.995744	0.999582
LOC114113790	2354.49	-0.169744	0.454135	-0.373775	0.708572	0.999582
LOC114113793	0.114494	1.00314	3.14597	0.318864	0.74983	0.999582
LOC114113796	1.68739	-1.63454	0.970573	-1.6841	0.0921619	0.999582
LOC114109060	0.359902	0.524383	2.16958	0.241698	0.809014	0.999582
LOC114109066	0.091841	-0.496333	3.14975	-0.157578	0.874789	0.999582
LOC114109064	0.0972702	-0.496333	3.14975	-0.157578	0.874789	0.999582
LOC114113805	0.300201	0.526074	2.22175	0.236784	0.812824	0.999582
LOC105602588	0.230565	1.4516	2.33073	0.622808	0.533411	0.999582
LOC114109072	1.05315	-0.155732	1.1304	-0.137767	0.890424	0.999582
LOC114109077	0.3969	-0.113968	1.8704	-0.0609325	0.951413	0.999582
LOC114113830	0.665753	-0.427276	1.42472	-0.299901	0.764252	0.999582
LOC105602696	6.05873	2.44908	1.00975	2.42544	0.0152898	0.999582
LOC106990876	0.345867	-0.045178	1.91237	-0.0236241	0.981152	0.999582
LOC105602694	0.053267	0.56163	3.14975	0.178309	0.85848	0.999582
LOC105602706	2.15395	-0.534562	0.793965	-0.673281	0.500769	0.999582
LOC105602729	0.34429	0.270392	1.7442	0.155024	0.876803	0.999582
LOC105602783	0.138108	-0.0154392	3.14975	-0.00490173	0.996089	0.999582
LOC105602901	0.0696568	0.56163	3.14975	0.178309	0.85848	0.999582
LOC105602999	15.7415	0.114932	0.349567	0.328785	0.742319	0.999582
LOC105603076	1.29699	0.781988	1.06891	0.731573	0.464429	0.999582
LOC105603045	0.154236	-0.0154392	3.14305	-0.00491217	0.996081	0.999582
LOC114109402	0.972832	-0.95731	1.30283	-0.734793	0.462466	0.999582
LOC114109436	0.669959	0.123056	1.41308	0.0870833	0.930605	0.999582
LOC114109439	8.81981	-0.179207	0.445658	-0.402117	0.687598	0.999582
LOC105603357	0.091841	-0.496333	3.14975	-0.157578	0.874789	0.999582
LOC114109543	0.510791	-0.0814812	2.08023	-0.0391694	0.968755	0.999582
LOC105603494	1.13378	-0.31891	1.24424	-0.256309	0.797712	0.999582
LOC105603633	0.169337	1.01984	3.04555	0.334864	0.737728	0.999582
LOC105603649	0.19197	1.02008	2.92699	0.348508	0.727459	0.999582
LOC114109670	0.345873	0.180788	2.20149	0.0821208	0.934551	0.999582
LOC105603748	0.338861	0.27021	1.74966	0.154436	0.877266	0.999582
LOC114113873	0.169337	1.01984	3.04555	0.334864	0.737728	0.999582
LOC105604023	0.0848409	-0.496333	3.14975	-0.157578	0.874789	0.999582
LOC105604038	0.543048	1.73227	1.54808	1.11898	0.263147	0.999582
LOC105604058	0.228154	0.491317	2.36406	0.207827	0.835364	0.999582
LOC114110055	0.397985	1.95211	1.83496	1.06385	0.287399	0.999582
LOC105604183	0.0696568	0.56163	3.14975	0.178309	0.85848	0.999582
LOC114110131	1.17802	-0.951126	1.1755	-0.809124	0.418444	0.999582
LOC114110249	0.255384	1.57098	2.74386	0.572546	0.566952	0.999582
LOC105604314	0.255679	-1.6028	2.27411	-0.704803	0.480933	0.999582
LOC105604319	0.0696568	0.56163	3.14975	0.178309	0.85848	0.999582
LOC105604327	0.132526	-0.0154392	3.14975	-0.00490173	0.996089	0.999582
LOC114113897	0.222725	0.491445	2.3792	0.206559	0.836354	0.999582
LOC114110403	2.18295	1.46783	0.855742	1.71527	0.0862963	0.999582
LOC114110419	0.053267	0.56163	3.14975	0.178309	0.85848	0.999582
LOC114113901	0.349565	-0.0454455	1.90758	-0.0238237	0.980993	0.999582
LOC114110464	0.358897	0.9081	1.87755	0.483662	0.628626	0.999582
LOC114110470	0.167761	1.31126	3.09315	0.423925	0.67162	0.999582
LOC114110553	0.091841	-0.496333	3.14975	-0.157578	0.874789	0.999582
LOC105604908	0.603916	1.14811	1.57067	0.730966	0.4648	0.999582
LOC114110608	0.091841	-0.496333	3.14975	-0.157578	0.874789	0.999582
LOC114110617	0.386563	-0.622928	1.70164	-0.366076	0.714309	0.999582
LOC105608763	0.721539	0.69374	1.34074	0.51743	0.604856	0.999582
LOC114110628	10.736	1.31998	0.767623	1.71957	0.085511	0.999582
LOC114110632	0.124096	-0.0154392	3.14975	-0.00490173	0.996089	0.999582
LOC105604974	0.308106	0.836661	2.2042	0.379575	0.704261	0.999582
LOC114110644	0.616719	0.440636	1.5491	0.284446	0.776069	0.999582
LOC114110645	0.138703	0.56163	3.14975	0.178309	0.85848	0.999582
LOC114110659	0.139314	1.12133	3.1433	0.356738	0.721288	0.999582
LOC114110657	0.132526	-0.0154392	3.14975	-0.00490173	0.996089	0.999582
LOC105606185	0.560866	0.144799	1.76983	0.0818151	0.934794	0.999582
LOC105605004	0.0972702	-0.496333	3.14975	-0.157578	0.874789	0.999582
LOC114113916	0.322471	0.20559	1.96114	0.104832	0.916509	0.999582
LOC114110669	0.397557	0.543612	1.69134	0.321409	0.7479	0.999582
LOC105605072	0.100969	-0.496333	3.14975	-0.157578	0.874789	0.999582
LOC114110679	0.291771	0.490025	2.22693	0.220045	0.825836	0.999582
LOC105606460	0.278594	-0.0716622	1.99559	-0.0359102	0.971354	0.999582
LOC114112919	0.447911	-0.560314	1.66958	-0.335602	0.737171	0.999582
LOC105606473	0.498953	1.35601	1.63801	0.827844	0.407759	0.999582
LOC105606506	1.43157	0.656503	0.959171	0.684448	0.493692	0.999582
LOC114112779	0.309889	0.291474	1.9766	0.147463	0.882767	0.999582
LOC114112921	0.0628692	-0.496333	3.14975	-0.157578	0.874789	0.999582
LOC105606607	0.146068	-0.0154392	3.14975	-0.00490173	0.996089	0.999582
LOC114112783	0.626696	-0.594644	1.37299	-0.433102	0.664941	0.999582
LOC114112927	0.0696568	0.56163	3.14975	0.178309	0.85848	0.999582
LOC114112928	0.230544	-0.0154369	2.77473	-0.00556339	0.995561	0.999582
LOC105606808	0.739424	0.28592	1.37128	0.208506	0.834834	0.999582
LOC114112786	2.60784	1.13346	0.868956	1.30439	0.192099	0.999582
LOC114112930	0.561969	1.77635	1.72839	1.02775	0.304069	0.999582
LOC105608991	0.053267	0.56163	3.14975	0.178309	0.85848	0.999582
LOC114112936	1.09748	-0.354662	1.35435	-0.261868	0.793423	0.999582
LOC105606989	0.122924	1.01967	3.14559	0.324158	0.745819	0.999582
LOC114112790	0.436148	-1.63114	1.62832	-1.00173	0.316474	0.999582
LOC105607122	0.0696568	0.56163	3.14975	0.178309	0.85848	0.999582
LOC105607140	0.348463	-0.493493	1.90463	-0.259102	0.795557	0.999582
LOC114112944	12.1014	0.316663	0.555262	0.570295	0.568478	0.999582
LOC114112951	0.053267	0.56163	3.14975	0.178309	0.85848	0.999582
LOC105607270	3.13746	0.481685	0.687343	0.700793	0.483432	0.999582
LOC105607354	0.792301	1.28507	1.49924	0.857148	0.391363	0.999582
LOC106990930	2.55428	0.433078	0.749167	0.578079	0.563211	0.999582
LOC114112791	0.0612273	0.56163	3.14975	0.178309	0.85848	0.999582
LOC114112959	1.16487	-2.64703	1.14024	-2.32148	0.020261	0.999582
LOC114112793	1.6881	0.0513012	1.00097	0.0512515	0.959125	0.999582
LOC114112961	0.122924	1.01967	3.14559	0.324158	0.745819	0.999582
LOC114112962	0.116136	-0.0154392	3.14975	-0.00490173	0.996089	0.999582
LOC114112794	2694.89	-0.0968579	0.273056	-0.354718	0.722801	0.999582
LOC114112795	0.11607	0.56163	3.14975	0.178309	0.85848	0.999582
LOC114108710	0.531409	-0.332712	1.56653	-0.212388	0.831804	0.999582
LOC114112963	0.720049	-0.0314068	1.49582	-0.0209964	0.983249	0.999582
LOC105607546	62.4858	-0.12937	0.227725	-0.568098	0.569969	0.999582
LOC105610077	0.444452	1.47515	2.03085	0.726368	0.467613	0.999582
LOC114112966	7.3932	0.497812	0.477056	1.04351	0.296713	0.999582
LOC114112967	0.20836	1.11771	2.8777	0.388405	0.697716	0.999582
LOC114112968	0.382535	0.523856	2.15394	0.243207	0.807845	0.999582
LOC114112798	0.0696568	0.56163	3.14975	0.178309	0.85848	0.999582
LOC114112973	29.6923	0.11932	0.448466	0.266063	0.790191	0.999582
LOC114112974	7792.66	2.39091	0.79724	2.99898	0.00270888	0.999582
LOC105607767	0.340225	0.983754	2.18534	0.450161	0.652594	0.999582
LOC105607801	5.71997	0.212997	0.547003	0.389389	0.696988	0.999582
LOC106990384	1.23818	-1.6907	1.51102	-1.11891	0.263178	0.999582
LOC114112977	0.60751	-0.172052	1.5203	-0.11317	0.909896	0.999582
LOC114112978	1.41514	0.618683	0.965544	0.640761	0.521678	0.999582
LOC105607837	0.521807	0.253993	1.6181	0.15697	0.875268	0.999582
LOC106990570	1.00348	0.300533	1.13349	0.26514	0.790901	0.999582
LOC114112807	0.188607	-1.33222	3.14273	-0.423906	0.671635	0.999582
LOC114112979	0.053267	0.56163	3.14975	0.178309	0.85848	0.999582
LOC114112981	5.5568	0.678913	0.552386	1.22905	0.219051	0.999582
LOC114112985	1.18956	-1.49921	1.26801	-1.18234	0.237072	0.999582
LOC105607911	3.10568	0.15587	0.751359	0.207451	0.835658	0.999582
LOC114112987	4.0254	-0.11415	0.910985	-0.125304	0.900283	0.999582
LOC106990244	0.436131	-0.256826	1.55876	-0.164763	0.86913	0.999582
LOC114112988	0.772192	1.20305	1.6712	0.71987	0.471605	0.999582
LOC105607956	1.44846	-0.309343	1.12321	-0.275409	0.783002	0.999582
LOC105607964	12.5622	-0.00472284	0.435143	-0.0108535	0.99134	0.999582
LOC105608034	0.568957	1.11508	1.62474	0.686314	0.492515	0.999582
LOC114112817	0.67786	-0.929892	1.3959	-0.66616	0.505309	0.999582
LOC114112998	0.240233	-0.0966568	2.38297	-0.0405614	0.967646	0.999582
LOC114112999	0.0696568	0.56163	3.14975	0.178309	0.85848	0.999582
LOC114113000	0.0628692	-0.496333	3.14975	-0.157578	0.874789	0.999582
LOC105608303	0.268992	0.822588	1.99469	0.412389	0.680055	0.999582
LOC105608311	0.507678	-0.94463	1.7389	-0.543234	0.586969	0.999582
LOC114113022	0.588015	0.296537	1.60033	0.185298	0.852996	0.999582
LOC114113028	0.0612273	0.56163	3.14975	0.178309	0.85848	0.999582
LOC105608520	0.879317	-1.18478	1.30674	-0.90667	0.364581	0.999582
LOC105608537	0.432439	-1.30905	2.02447	-0.646614	0.517882	0.999582
LOC114113031	0.138703	0.56163	3.14975	0.178309	0.85848	0.999582
LOC114112852	1.54096	0.20603	1.01881	0.202228	0.839739	0.999582
LOC105608584	8.83568	-0.495972	0.571928	-0.867193	0.385836	0.999582
LOC105608589	3.15295	-0.792318	0.731437	-1.08323	0.278704	0.999582
LOC114113039	0.584182	-0.382943	1.75362	-0.218373	0.827139	0.999582
LOC114113040	0.791103	-0.740879	1.45551	-0.509016	0.610741	0.999582
LOC114113044	0.0628692	-0.496333	3.14975	-0.157578	0.874789	0.999582
LOC105608783	0.515827	-2.02641	1.53016	-1.32431	0.1854	0.999582
LOC114113048	0.704289	-0.658952	1.41178	-0.466752	0.640677	0.999582
LOC114113049	0.125738	-1.01764	3.14772	-0.323293	0.746473	0.999582
LOC114113050	0.674356	-1.59761	1.49032	-1.07199	0.283725	0.999582
LOC114113051	13.866	0.593293	0.536408	1.10605	0.268705	0.999582
LOC114113053	0.145108	-0.0154392	3.14975	-0.00490173	0.996089	0.999582
LOC114113052	0.333437	-0.0443498	1.92742	-0.02301	0.981642	0.999582
LOC105608837	0.0696568	0.56163	3.14975	0.178309	0.85848	0.999582
LOC106990360	0.465387	-1.82413	1.73079	-1.05393	0.291915	0.999582
LOC114113094	0.207911	-0.0154374	2.86381	-0.00539053	0.995699	0.999582
LOC105608940	0.154498	-0.0154392	3.14136	-0.0049148	0.996079	0.999582
LOC105608946	7.51524	0.0374645	0.464885	0.0805886	0.935769	0.999582
LOC105608949	22.1447	0.371159	0.3005	1.23514	0.216779	0.999582
LOC114113114	8.01204	0.511135	0.891296	0.573474	0.566324	0.999582
LOC114113117	8.05666	0.694181	0.607515	1.14266	0.253181	0.999582
LOC114113115	7.06974	0.25119	0.790305	0.317839	0.750607	0.999582
LOC114113116	1.54199	0.509505	1.25456	0.406124	0.684652	0.999582
LOC114113119	1.43969	0.508441	1.09305	0.465158	0.641819	0.999582
LOC114113118	2.40183	-0.288767	0.950776	-0.303717	0.761344	0.999582
LOC114113122	1.00261	-0.936348	1.31447	-0.712338	0.476256	0.999582
LOC105609012	0.14771	-1.05043	3.14716	-0.333769	0.738554	0.999582
LOC114113129	0.053267	0.56163	3.14975	0.178309	0.85848	0.999582
LOC105609042	0.0628692	-0.496333	3.14975	-0.157578	0.874789	0.999582
LOC105609047	0.275061	1.11466	2.69725	0.413259	0.679417	0.999582
LOC105609052	1.76446	-0.602319	0.943467	-0.63841	0.523207	0.999582
LOC105610367	3.22069	0.189641	0.811299	0.23375	0.815179	0.999582
LOC105607491	0.409484	-0.0466126	1.88703	-0.0247016	0.980293	0.999582
LOC105607489	0.741778	0.126413	2.0695	0.0610839	0.951292	0.999582
LOC105609238	0.124096	-0.0154392	3.14975	-0.00490173	0.996089	0.999582
LOC114113171	0.283063	-0.112258	1.98977	-0.0564174	0.955009	0.999582
LOC114113174	2.32327	-0.333397	0.874619	-0.381191	0.703062	0.999582
LOC105609277	2.33817	-0.0774344	0.804501	-0.0962515	0.923321	0.999582
LOC114113176	0.395936	0.642211	2.17822	0.294832	0.768122	0.999582
LOC105609411	3.33802	0.218478	0.707355	0.308866	0.757423	0.999582
LOC114113180	0.464758	-0.942316	1.7689	-0.532713	0.594232	0.999582
LOC114113182	11.0404	-0.323381	0.558464	-0.579054	0.562553	0.999582
LOC114113183	0.125738	-1.01764	3.14772	-0.323293	0.746473	0.999582
LOC114113184	2.63786	0.393535	1.01828	0.386471	0.699148	0.999582
LOC114113185	3.9943	0.253537	0.76255	0.332485	0.739523	0.999582
LOC114112869	0.163838	-1.05056	3.07964	-0.341132	0.733004	0.999582
LOC114113188	0.326752	1.74314	2.12865	0.818894	0.412847	0.999582
LOC106990963	11.684	0.159821	0.487963	0.327526	0.74327	0.999582
LOC114112870	469.738	1.39899	0.446463	3.13351	0.00172732	0.999582
LOC114112874	0.329477	-0.112354	1.92552	-0.0583499	0.95347	0.999582
LOC114113192	0.284176	-0.175358	2.28573	-0.0767183	0.938848	0.999582
LOC105609818	0.309208	-1.06963	1.92621	-0.555304	0.578687	0.999582
LOC105609823	0.538792	0.950903	1.49737	0.635051	0.525395	0.999582
LOC105609847	5.43453	0.874005	0.611901	1.42834	0.153193	0.999582
LOC114113196	3.69575	-0.781612	0.670521	-1.16568	0.243745	0.999582
LOC114112877	0.11607	0.56163	3.14975	0.178309	0.85848	0.999582
LOC114112881	4.17328	-0.4462	0.719704	-0.619977	0.535273	0.999582
LOC114113201	0.15471	-1.05045	3.1374	-0.334814	0.737765	0.999582
LOC114113204	0.138108	-0.0154392	3.14975	-0.00490173	0.996089	0.999582
LOC114112887	1.25766	0.00424514	1.01907	0.00416572	0.996676	0.999582
LOC105610178	0.106534	0.960001	3.14699	0.305054	0.760325	0.999582
LOC105610195	0.183682	-1.10838	3.14619	-0.352294	0.724618	0.999582
LOC105610223	0.053267	0.56163	3.14975	0.178309	0.85848	0.999582
LOC114113212	0.308248	1.10796	1.93279	0.573245	0.566479	0.999582
LOC105610390	0.527236	0.240735	1.61564	0.149003	0.881551	0.999582
LOC105610397	0.375652	-0.157928	2.13588	-0.0739404	0.941058	0.999582
LOC105610401	0.0628692	-0.496333	3.14975	-0.157578	0.874789	0.999582
LOC106990969	1.20111	0.0609543	1.00532	0.0606315	0.951653	0.999582
LOC114112889	0.182111	-1.10759	2.98845	-0.370623	0.710919	0.999582
LOC105610624	0.695568	-1.29368	1.53371	-0.843498	0.39895	0.999582
LOC114112891	0.0612273	0.56163	3.14975	0.178309	0.85848	0.999582
LOC114113222	0.2935	0.223406	2.29696	0.0972614	0.922519	0.999582
LOC114113223	0.311548	-1.91715	2.13453	-0.898162	0.369099	0.999582
LOC105610629	0.285474	0.836175	2.24507	0.37245	0.709558	0.999582
LOC114112894	0.346615	0.524643	2.17737	0.240953	0.809592	0.999582
LOC114113227	0.170626	-0.0154386	3.04481	-0.00507044	0.995954	0.999582
LOC106990453	0.100969	-0.496333	3.14975	-0.157578	0.874789	0.999582
LOC105606758	0.0972702	-0.496333	3.14975	-0.157578	0.874789	0.999582
LOC114112896	0.091841	-0.496333	3.14975	-0.157578	0.874789	0.999582
LOC114112899	0.875164	-1.09318	1.2272	-0.890792	0.373041	0.999582
LOC114112901	0.053267	0.56163	3.14975	0.178309	0.85848	0.999582
LOC114113231	0.122924	1.01967	3.14559	0.324158	0.745819	0.999582
LOC105610091	0.185324	0.467784	3.01431	0.155188	0.876673	0.999582
LOC105610092	0.0848409	-0.496333	3.14975	-0.157578	0.874789	0.999582
LOC105610097	0.581922	-1.8966	1.52103	-1.24692	0.212426	0.999582
LOC105610100	0.312059	0.489686	2.19496	0.223096	0.823461	0.999582
LOC106990971	0.853575	1.62185	1.46532	1.10682	0.268371	0.999582
LOC114113235	0.19993	1.07173	2.90258	0.369232	0.711955	0.999582
LOC114113237	0.490274	2.27901	1.76375	1.29214	0.19631	0.999582
LOC114113240	0.814855	0.497276	1.22936	0.404501	0.685845	0.999582
LOC101102543	214.523	0.866225	0.477046	1.81581	0.0693995	0.999582
LOC105608205	18.4146	1.05116	0.620516	1.69401	0.0902639	0.999582
LOC105606955	0.297098	0.445388	2.20938	0.20159	0.840237	0.999582
LOC105611280	1.97374	-0.951594	0.916749	-1.03801	0.299266	0.999582
LOC114112904	0.223892	0.444625	2.37734	0.187026	0.85164	0.999582
LOC114112905	0.201572	-0.0154376	2.89122	-0.00533947	0.99574	0.999582
LOC114112907	2.67693	0.742985	0.792913	0.937032	0.348742	0.999582
LOC114113250	2.3517	0.21778	0.75348	0.289033	0.772556	0.999582
LOC105606974	2.53541	-0.81873	0.920426	-0.889511	0.373728	0.999582
LOC114113252	0.239551	-1.54219	2.30505	-0.669046	0.503466	0.999582
LOC106990852	1.10197	1.52547	1.22459	1.2457	0.212873	0.999582
LOC114113253	0.184151	1.38949	2.48689	0.558725	0.57635	0.999582
LOC101103215	2.431	0.176531	0.92231	0.191401	0.848212	0.999582
LOC105611487	0.348102	-0.618996	2.13391	-0.290077	0.771758	0.999582
LOC105611518	0.221028	1.5658	2.85727	0.548004	0.583689	0.999582
LOC114113257	0.307304	-0.167327	1.96485	-0.0851601	0.932134	0.999582
LOC114112912	0.158497	-0.015439	3.11613	-0.00495454	0.996047	0.999582
LOC105611567	0.280952	-1.72296	2.66535	-0.646429	0.518002	0.999582
LOC114113260	0.100969	-0.496333	3.14975	-0.157578	0.874789	0.999582
LOC105611576	0.652646	-1.46749	1.53708	-0.954725	0.339717	0.999582
LOC114113263	1.42242	-0.132906	1.31851	-0.1008	0.919709	0.999582
LOC114113265	0.0612273	0.56163	3.14975	0.178309	0.85848	0.999582
LOC105611592	3.96348	-0.564737	0.607303	-0.929909	0.352418	0.999582
LOC114113842	0.308717	1.09278	2.21716	0.492873	0.622102	0.999582
LOC105606001	0.96023	0.555837	1.44273	0.385269	0.700038	0.999582
LOC114113849	0.539278	-0.269244	1.51739	-0.177439	0.859164	0.999582
LOC105607199	0.546631	1.79076	1.55863	1.14894	0.250582	0.999582
LOC105607203	0.316611	1.85916	2.17859	0.853377	0.39345	0.999582
LOC114113853	0.5299	1.4955	1.66068	0.900538	0.367834	0.999582
LOC105612347	0.14771	-1.05043	3.14716	-0.333769	0.738554	0.999582
LOC114113855	0.189111	-1.10741	2.95596	-0.374634	0.707932	0.999582
LOC105607217	2.0012	-0.914794	0.883597	-1.03531	0.300526	0.999582
LOC101110918	93.0234	0.781796	0.297036	2.63199	0.0084887	0.999582
LOC105612389	0.11607	0.56163	3.14975	0.178309	0.85848	0.999582
LOC114113859	3.79694	-0.654371	0.679666	-0.962783	0.335656	0.999582
LOC105607239	0.125738	-1.01764	3.14772	-0.323293	0.746473	0.999582
LOC114114127	0.324027	0.912031	2.1955	0.415409	0.677843	0.999582
LOC114113868	0.053267	0.56163	3.14975	0.178309	0.85848	0.999582
LOC114114128	0.116136	-0.0154392	3.14975	-0.00490173	0.996089	0.999582
LOC114113872	0.106534	0.960001	3.14699	0.305054	0.760325	0.999582
LOC105610837	0.0848409	-0.496333	3.14975	-0.157578	0.874789	0.999582
LOC114113875	0.0972702	-0.496333	3.14975	-0.157578	0.874789	0.999582
LOC114113877	0.338634	1.65177	2.56653	0.643582	0.519847	0.999582
LOC114114129	0.193753	0.492159	2.46969	0.19928	0.842044	0.999582
LOC105611269	12585.2	-0.409532	0.314061	-1.30399	0.192238	0.999582
LOC105611883	0.791348	1.45348	1.51571	0.958946	0.337586	0.999582
LOC114113883	1.95858	-0.0868688	0.846372	-0.102637	0.918251	0.999582
LOC114113884	0.138108	-0.0154392	3.14975	-0.00490173	0.996089	0.999582
LOC114113886	1.09884	-0.384853	1.01511	-0.379124	0.704596	0.999582
LOC114113887	0.956162	0.0578056	1.22685	0.0471171	0.96242	0.999582
LOC105612353	0.185727	1.11904	2.9678	0.377062	0.706128	0.999582
LOC105607483	0.930609	-0.655217	1.16801	-0.560968	0.574819	0.999582
LOC114113889	0.697589	-0.973921	1.4042	-0.693577	0.487947	0.999582
LOC114113890	0.377223	0.281393	1.90891	0.14741	0.882808	0.999582
LOC114113891	3.05225	-0.183336	0.683024	-0.268418	0.788378	0.999582
LOC105607466	0.816783	1.57335	1.39779	1.1256	0.260336	0.999582
LOC114113892	0.431521	-0.614056	1.66709	-0.368339	0.71262	0.999582
LOC114113893	0.166927	-0.0154387	3.06579	-0.00503579	0.995982	0.999582
LOC114114137	0.43049	0.554964	1.67775	0.330779	0.740812	0.999582
LOC114113894	0.408535	-0.700186	1.69311	-0.41355	0.679204	0.999582
LOC114114138	21.1904	0.491205	0.473324	1.03778	0.299374	0.999582
LOC106991039	0.667984	-0.103971	1.32178	-0.0786599	0.937303	0.999582
LOC105609910	0.2935	0.223406	2.29696	0.0972614	0.922519	0.999582
LOC114113895	0.789473	1.08719	1.35813	0.800505	0.423418	0.999582
LOC114113896	3.32033	-0.911983	0.665384	-1.37061	0.170496	0.999582
LOC114113898	0.219725	0.467732	2.86376	0.163328	0.87026	0.999582
LOC114113899	0.130884	1.07268	3.14438	0.341141	0.732997	0.999582
LOC106991041	0.306606	1.89737	2.18242	0.869391	0.384633	0.999582
LOC114113900	0.601919	0.664655	2.10621	0.315569	0.75233	0.999582
LOC114113905	0.490185	-1.26747	2.07458	-0.610951	0.541232	0.999582
LOC114113587	0.87645	0.231624	1.39436	0.166115	0.868066	0.999582
LOC114113907	0.273461	0.78354	2.28275	0.343244	0.731415	0.999582
LOC114113910	0.193753	0.492159	2.46969	0.19928	0.842044	0.999582
LOC105610458	2.75583	0.00282838	0.700059	0.00404019	0.996776	0.999582
LOC106991044	0.490031	0.613677	1.64372	0.373346	0.708891	0.999582
LOC114113912	12.7773	-0.347728	0.381252	-0.912067	0.361733	0.999582
LOC106991047	6.76186	0.783903	0.545123	1.43803	0.150425	0.999582
LOC114113589	0.483852	0.30873	1.8178	0.169837	0.865138	0.999582
LOC114113913	0.122924	1.01967	3.14559	0.324158	0.745819	0.999582
LOC105608151	2.32462	-0.34167	0.749151	-0.456077	0.648335	0.999582
LOC105608150	1.6991	-1.13483	0.957972	-1.18462	0.236169	0.999582
LOC114113590	0.66838	-2.11829	1.62292	-1.30523	0.191813	0.999582
LOC114113914	9.53575	0.3743	0.402681	0.929519	0.35262	0.999582
LOC105612743	6.40892	-0.702728	0.518143	-1.35624	0.175021	0.999582
LOC114113915	0.962897	0.70103	1.16443	0.602035	0.547151	0.999582
LOC114113918	0.410094	0.413438	1.87919	0.220009	0.825864	0.999582
LOC114113594	0.106534	0.960001	3.14699	0.305054	0.760325	0.999582
LOC114113595	0.138703	0.56163	3.14975	0.178309	0.85848	0.999582
LOC114113925	0.291792	1.77169	2.20126	0.804854	0.420904	0.999582
LOC114113926	0.44411	1.2323	1.6389	0.751907	0.452107	0.999582
LOC114113927	1.50075	0.228425	0.979863	0.233119	0.815669	0.999582
LOC114113928	0.311566	-0.13776	2.23869	-0.061536	0.950932	0.999582
LOC114113598	0.253197	1.4517	2.27539	0.637998	0.523475	0.999582
LOC105606428	1.04732	0.102531	1.28825	0.0795898	0.936564	0.999582
LOC114113930	0.408049	0.57491	1.89727	0.30302	0.761875	0.999582
LOC105606430	0.654862	1.26306	1.38306	0.91324	0.361116	0.999582
LOC114113601	1.07723	0.864564	1.23241	0.701526	0.482975	0.999582
LOC105613853	1.64315	0.750029	0.954681	0.785634	0.432082	0.999582
LOC114113603	71.8927	-0.10454	0.323043	-0.323611	0.746232	0.999582
LOC114113604	0.785892	-0.642205	1.38738	-0.462891	0.643442	0.999582
LOC105614059	0.191375	0.384079	2.98717	0.128576	0.897693	0.999582
LOC105606932	0.947641	1.80484	1.50778	1.19702	0.2313	0.999582
LOC114113606	1.34953	-0.220749	0.956775	-0.230722	0.817531	0.999582
LOC114113938	0.540405	0.762728	1.805	0.422564	0.672614	0.999582
LOC105606929	0.0848409	-0.496333	3.14975	-0.157578	0.874789	0.999582
LOC114113940	0.331284	1.83082	2.14508	0.853498	0.393383	0.999582
LOC114113941	0.734083	0.106661	1.31051	0.0813886	0.935133	0.999582
LOC105606921	18.4604	-0.140799	0.317922	-0.442872	0.657858	0.999582
LOC106990757	0.053267	0.56163	3.14975	0.178309	0.85848	0.999582
LOC114113942	0.286292	-0.0896487	2.27595	-0.0393896	0.96858	0.999582
LOC105606919	0.454932	0.670523	1.54932	0.432784	0.665172	0.999582
LOC106990184	0.770322	-0.019418	1.43586	-0.0135236	0.98921	0.999582
LOC106991055	0.549823	0.298285	1.61633	0.184545	0.853586	0.999582
LOC114113608	0.550959	-0.706901	1.5907	-0.444396	0.656756	0.999582
LOC106991057	0.805625	0.203478	1.36119	0.149486	0.88117	0.999582
LOC114113612	0.138703	0.56163	3.14975	0.178309	0.85848	0.999582
LOC114113953	0.0972702	-0.496333	3.14975	-0.157578	0.874789	0.999582
LOC105612334	0.608469	2.08219	1.48096	1.40597	0.159732	0.999582
LOC114113954	0.449206	0.235603	2.06511	0.114087	0.909169	0.999582
LOC105612338	0.177298	1.07217	3.00882	0.356344	0.721583	0.999582
LOC114113955	0.0696568	0.56163	3.14975	0.178309	0.85848	0.999582
LOC106991067	0.0628692	-0.496333	3.14975	-0.157578	0.874789	0.999582
LOC105614674	0.365302	0.195585	1.9117	0.10231	0.918511	0.999582
LOC105614683	1.40269	-1.46923	1.13319	-1.29655	0.194787	0.999582
LOC114113616	78.7487	0.664982	0.43338	1.53441	0.124929	0.999582
LOC105611091	1.02177	-1.43017	1.16271	-1.23004	0.218683	0.999582
LOC105611978	1.03666	-0.932111	1.17244	-0.79502	0.426602	0.999582
LOC114108643	2.43797	-0.82805	0.785183	-1.05459	0.291611	0.999582
LOC105611140	0.926486	-0.355705	1.338	-0.265849	0.790355	0.999582
LOC105611136	1.31436	0.82832	1.04683	0.791265	0.42879	0.999582
LOC105611134	0.192581	1.41903	2.96438	0.478694	0.632156	0.999582
LOC105614699	1.32244	0.594024	1.23634	0.48047	0.630893	0.999582
LOC105614707	72.7796	0.399432	0.390675	1.02241	0.306585	0.999582
LOC105610274	0.733036	1.35885	1.44939	0.93753	0.348486	0.999582
LOC114113967	14.0063	0.57118	0.444019	1.28639	0.198308	0.999582
LOC105607925	0.514241	0.717655	1.63994	0.43761	0.661669	0.999582
LOC105607931	2.14398	1.07863	1.01879	1.05874	0.289718	0.999582
LOC105607935	0.490852	0.67066	1.53344	0.437356	0.661853	0.999582
LOC105611014	0.262139	0.490604	2.28516	0.214691	0.830008	0.999582
LOC105611015	0.301863	0.909057	1.9455	0.467262	0.640312	0.999582
LOC105611011	5.30674	0.110815	0.556996	0.198951	0.842301	0.999582
LOC105611012	0.306701	-0.57294	2.19331	-0.261221	0.793922	0.999582
LOC114113971	0.185727	1.11904	2.9678	0.377062	0.706128	0.999582
LOC105614720	0.100969	-0.496333	3.14975	-0.157578	0.874789	0.999582
LOC105611006	0.210579	-1.42259	2.86125	-0.49719	0.619055	0.999582
LOC105611004	0.185324	0.467784	3.01431	0.155188	0.876673	0.999582
LOC114113972	1.4393	1.21827	1.05618	1.15347	0.248718	0.999582
LOC105614722	0.467246	1.54793	2.08536	0.742286	0.457914	0.999582
LOC105610999	0.254178	0.444967	2.29731	0.193691	0.846418	0.999582
LOC114113975	0.278017	1.57015	2.67813	0.586287	0.557683	0.999582
LOC114113979	0.41672	2.09718	2.45369	0.854705	0.392715	0.999582
LOC105610935	0.536858	-0.72121	1.78207	-0.404703	0.685696	0.999582
LOC114113624	1.22739	1.13303	1.17355	0.965466	0.334311	0.999582
LOC114113625	0.153068	-0.0154392	3.14975	-0.00490173	0.996089	0.999582
LOC105610932	0.617057	-2.26317	1.45772	-1.55254	0.120534	0.999582
LOC114113984	0.540368	0.80432	1.5385	0.522796	0.601116	0.999582
LOC114113988	0.122924	1.01967	3.14559	0.324158	0.745819	0.999582
LOC105611708	1.42311	-0.114268	1.02202	-0.111806	0.910977	0.999582
LOC114113994	0.302541	-0.572901	2.19948	-0.260471	0.7945	0.999582
LOC105611709	0.752617	0.559578	1.75359	0.319105	0.749647	0.999582
LOC114113995	2.1026	4.52151	1.5462	2.92428	0.00345252	0.999582
LOC106990997	0.644426	1.05672	1.48994	0.709232	0.47818	0.999582
LOC114113998	0.053267	0.56163	3.14975	0.178309	0.85848	0.999582
LOC114113999	1.02468	-0.166517	1.17501	-0.141715	0.887305	0.999582
LOC114114000	0.412798	2.10118	1.77667	1.18265	0.236948	0.999582
LOC105613532	0.248679	-1.57121	2.28546	-0.68748	0.49178	0.999582
LOC114114004	1.02904	0.683332	1.19132	0.573592	0.566244	0.999582
LOC106991077	0.053267	0.56163	3.14975	0.178309	0.85848	0.999582
LOC114113630	0.207977	-0.571702	2.42658	-0.2356	0.813743	0.999582
LOC114113632	0.0696568	0.56163	3.14975	0.178309	0.85848	0.999582
LOC105611989	0.789988	-0.106986	1.37908	-0.0775773	0.938164	0.999582
LOC105612250	0.319875	0.836952	2.18101	0.383745	0.701168	0.999582
LOC114114008	0.389531	1.20144	1.84099	0.652603	0.514012	0.999582
LOC114114011	0.805419	-0.62685	1.7131	-0.365916	0.714428	0.999582
LOC114114012	1.1426	0.50064	1.14431	0.437504	0.661746	0.999582
LOC105612394	0.222725	0.491445	2.3792	0.206559	0.836354	0.999582
LOC114114014	26.204	0.0297063	0.333234	0.0891457	0.928966	0.999582
LOC105612393	25.6863	0.0152663	0.346868	0.0440118	0.964895	0.999582
LOC114114015	0.256622	-0.0354628	2.3412	-0.0151473	0.987915	0.999582
LOC105612398	1.1601	-0.99659	1.09591	-0.90937	0.363155	0.999582
LOC105609280	8.21983	-0.516806	0.461669	-1.11943	0.262956	0.999582
LOC105614781	0.232551	-1.51005	2.78521	-0.542166	0.587704	0.999582
LOC114114017	0.290216	-0.222767	2.69885	-0.0825413	0.934216	0.999582
LOC114113648	0.220194	0.444583	2.38787	0.186184	0.852301	0.999582
LOC105614788	1.81096	-1.65315	0.942094	-1.75476	0.0793009	0.999582
LOC114114024	0.625421	-0.443046	1.56808	-0.28254	0.777529	0.999582
LOC114114025	13.0552	-0.328251	0.483902	-0.678342	0.497555	0.999582
LOC114114026	0.114494	1.00314	3.14597	0.318864	0.74983	0.999582
LOC114114030	0.254839	0.44498	2.29436	0.193945	0.846219	0.999582
LOC114114031	0.738236	0.119063	1.57468	0.075611	0.939729	0.999582
LOC114114032	3.51212	0.128521	0.642394	0.200066	0.841429	0.999582
LOC105610956	1.42429	0.948738	0.960852	0.987393	0.32345	0.999582
LOC105610957	2.16253	0.595981	0.945734	0.630178	0.528578	0.999582
LOC114114033	0.0628692	-0.496333	3.14975	-0.157578	0.874789	0.999582
LOC105613097	0.457143	-0.407045	1.84605	-0.220495	0.825486	0.999582
LOC114114038	0.0612273	0.56163	3.14975	0.178309	0.85848	0.999582
LOC105614817	0.17894	-0.0154383	2.99991	-0.00514624	0.995894	0.999582
LOC114113659	0.271229	0.527839	2.2799	0.231518	0.816912	0.999582
LOC114114042	0.224367	-0.571927	2.37814	-0.240493	0.809948	0.999582
LOC114114043	0.224367	-0.571927	2.37814	-0.240493	0.809948	0.999582
LOC114114047	0.451997	0.0779286	1.81392	0.0429614	0.965732	0.999582
LOC114114048	13.0887	-0.0839029	0.388856	-0.215768	0.829168	0.999582
LOC114114050	0.728247	0.416838	1.44547	0.288374	0.77306	0.999582
LOC105611558	0.053267	0.56163	3.14975	0.178309	0.85848	0.999582
LOC114114052	2.77638	-0.84327	0.731049	-1.15351	0.248703	0.999582
LOC114114055	0.053267	0.56163	3.14975	0.178309	0.85848	0.999582
LOC114113664	0.31913	-0.573083	2.17079	-0.263997	0.791782	0.999582
LOC105614839	1.51508	0.337884	0.936666	0.360731	0.718301	0.999582
LOC105611784	3.36829	-0.980891	0.719485	-1.36332	0.172781	0.999582
LOC105614840	1.38295	-0.549203	1.16809	-0.470172	0.638232	0.999582
LOC114113666	0.226707	-1.44744	2.79375	-0.518099	0.604389	0.999582
LOC114114056	0.253339	-0.625263	2.75606	-0.226868	0.820526	0.999582
LOC114113667	0.130884	1.07268	3.14438	0.341141	0.732997	0.999582
LOC114113668	0.0972702	-0.496333	3.14975	-0.157578	0.874789	0.999582
LOC114113671	0.0612273	0.56163	3.14975	0.178309	0.85848	0.999582
LOC105614844	0.248596	0.528956	2.31891	0.228106	0.819564	0.999582
LOC105613004	0.154236	-0.0154392	3.14305	-0.00491217	0.996081	0.999582
LOC114114058	0.091841	-0.496333	3.14975	-0.157578	0.874789	0.999582
LOC114114066	0.193753	0.492159	2.46969	0.19928	0.842044	0.999582
LOC114114068	3.26497	-1.21892	0.685481	-1.77819	0.0753726	0.999582
LOC105608597	0.361428	0.941284	1.88279	0.49994	0.617117	0.999582
LOC105608590	0.43086	-0.690676	1.84156	-0.37505	0.707623	0.999582
LOC114114069	0.325041	1.88657	2.60443	0.72437	0.468839	0.999582
LOC114114070	0.51527	0.201059	1.61437	0.124543	0.900885	0.999582
LOC114114071	0.053267	0.56163	3.14975	0.178309	0.85848	0.999582
LOC105608579	3.43725	-0.170585	0.686243	-0.248578	0.803687	0.999582
LOC114114072	1.07655	0.548183	1.21608	0.45078	0.652148	0.999582
LOC114114073	3.03206	-0.0724058	0.86443	-0.0837613	0.933246	0.999582
LOC114114074	0.182111	-1.10759	2.98845	-0.370623	0.710919	0.999582
LOC105609992	0.700033	0.486652	1.32516	0.367242	0.713439	0.999582
LOC106991090	0.407433	1.1756	1.81656	0.647157	0.517531	0.999582
LOC105614866	0.622011	0.326373	1.45609	0.224143	0.822646	0.999582
LOC105610007	0.0848409	-0.496333	3.14975	-0.157578	0.874789	0.999582
LOC105609489	0.415207	0.30956	1.86352	0.166116	0.868066	0.999582
LOC105609488	0.0972702	-0.496333	3.14975	-0.157578	0.874789	0.999582
LOC114114078	0.0628692	-0.496333	3.14975	-0.157578	0.874789	0.999582
LOC114114079	1.02914	-0.399256	1.37411	-0.290556	0.771391	0.999582
LOC105609478	2.99232	-0.883452	0.80845	-1.09277	0.274493	0.999582
LOC106991094	0.619434	-0.653053	1.37005	-0.476663	0.633602	0.999582
LOC114114081	56.9478	0.203586	0.636722	0.319741	0.749165	0.999582
LOC105614875	1.00642	-1.02786	1.17635	-0.873774	0.382242	0.999582
LOC114114087	0.185727	1.11904	2.9678	0.377062	0.706128	0.999582
LOC114113685	0.369492	-2.11604	2.08158	-1.01655	0.309366	0.999582
LOC105611507	0.645375	1.1367	1.60099	0.709997	0.477706	0.999582
LOC114114088	0.306137	-0.141506	2.6565	-0.0532678	0.957519	0.999582
LOC114114089	8.41744	1.95887	0.899053	2.17882	0.0293453	0.999582
LOC105610651	0.921794	-1.1343	1.25162	-0.906266	0.364795	0.999582
LOC114114095	1.72975	1.90254	1.03415	1.83971	0.0658115	0.999582
LOC114114096	0.473046	-1.80891	1.5591	-1.16022	0.245957	0.999582
LOC114113687	0.207765	0.444438	2.42515	0.183262	0.854592	0.999582
LOC105610817	0.275992	0.822921	1.98351	0.414882	0.678229	0.999582
LOC114113688	1.94511	1.20733	1.07413	1.124	0.261012	0.999582
LOC114114100	0.914691	0.279825	1.27013	0.220312	0.825628	0.999582
LOC114114101	0.0612273	0.56163	3.14975	0.178309	0.85848	0.999582
LOC106991117	0.0972702	-0.496333	3.14975	-0.157578	0.874789	0.999582
LOC114114479	0.774938	0.0143635	1.3784	0.0104204	0.991686	0.999582
LOC114114480	0.561104	1.70694	1.61023	1.06006	0.289117	0.999582
LOC114114481	1.36163	0.34109	0.93946	0.363071	0.716552	0.999582
LOC105609642	0.300899	0.489843	2.20956	0.221693	0.824553	0.999582
LOC105610709	0.292382	0.878676	2.26118	0.388592	0.697578	0.999582
LOC106991120	0.241809	-0.538521	2.78653	-0.193259	0.846756	0.999582
LOC105609418	0.377697	1.95347	1.85225	1.05465	0.291587	0.999582
LOC114114488	3.31818	0.516779	0.977946	0.528433	0.597199	0.999582
LOC114114489	3.68332	0.630287	0.763635	0.825377	0.409158	0.999582
LOC114114598	0.527634	2.60655	1.89315	1.37683	0.168564	0.999582
LOC114114490	2.8675	-0.647882	0.671175	-0.965295	0.334397	0.999582
LOC105612556	2.11725	0.379172	0.982046	0.386104	0.69942	0.999582
LOC105612555	0.603635	1.20782	1.62715	0.74229	0.457912	0.999582
LOC105610700	0.0612273	0.56163	3.14975	0.178309	0.85848	0.999582
LOC114114494	6.97751	0.714383	0.534527	1.33648	0.181393	0.999582
LOC114114493	0.0848409	-0.496333	3.14975	-0.157578	0.874789	0.999582
LOC114114495	0.053267	0.56163	3.14975	0.178309	0.85848	0.999582
LOC114114497	0.603455	-0.375332	1.44249	-0.260198	0.794711	0.999582
LOC114114502	0.500577	-0.951447	1.59526	-0.59642	0.550895	0.999582
LOC114114602	0.15471	-1.05045	3.1374	-0.334814	0.737765	0.999582
LOC114114603	0.053267	0.56163	3.14975	0.178309	0.85848	0.999582
LOC114114503	1.72434	0.203117	0.892203	0.227658	0.819912	0.999582
LOC114114506	1.91593	-0.059432	0.913835	-0.0650358	0.948145	0.999582
LOC114114505	0.781073	0.0850291	1.3082	0.0649972	0.948176	0.999582
LOC106991096	1.20001	0.153255	1.27902	0.119822	0.904624	0.999582
LOC105610279	5.41068	0.4603	0.535155	0.860125	0.38972	0.999582
LOC114114507	0.19993	1.07173	2.90258	0.369232	0.711955	0.999582
LOC105614998	1.93316	-0.00403483	0.951547	-0.00424028	0.996617	0.999582
LOC114114510	3.79135	-0.694113	0.653756	-1.06173	0.288358	0.999582
LOC114114509	18.1764	0.988607	0.620615	1.59295	0.111172	0.999582
LOC114114516	0.053267	0.56163	3.14975	0.178309	0.85848	0.999582
LOC114114519	0.620915	1.12677	1.47136	0.765801	0.443795	0.999582
LOC105610411	8.64288	-0.427507	0.496558	-0.86094	0.389271	0.999582
LOC105606575	0.0628692	-0.496333	3.14975	-0.157578	0.874789	0.999582
LOC114114526	6.78619	0.167543	0.519952	0.322227	0.747281	0.999582
LOC105606592	0.431958	0.490574	1.84429	0.265995	0.790243	0.999582
LOC114114528	0.11607	0.56163	3.14975	0.178309	0.85848	0.999582
LOC114114527	0.541668	1.49068	1.79993	0.828192	0.407562	0.999582
LOC105606593	0.592549	1.56641	1.80197	0.869279	0.384694	0.999582
LOC114114529	0.54244	-1.37647	1.55379	-0.885876	0.375684	0.999582
LOC105606601	1.22517	0.514439	1.14077	0.450956	0.652021	0.999582
LOC114114530	1.08974	-0.431213	1.19176	-0.361828	0.71748	0.999582
LOC114114532	226.932	0.0887617	0.312488	0.284048	0.776374	0.999582
LOC105606668	0.376357	-0.0460393	1.89705	-0.0242689	0.980638	0.999582
LOC105606662	0.0696568	0.56163	3.14975	0.178309	0.85848	0.999582
LOC114114534	0.966766	1.44044	1.40571	1.02471	0.305499	0.999582
LOC105613798	2.33775	0.329465	0.801361	0.411132	0.680976	0.999582
LOC114114538	0.306464	1.74235	2.16426	0.805054	0.420788	0.999582
LOC114114611	1.01763	-1.94739	1.16237	-1.67537	0.0938619	0.999582
LOC114114540	0.106534	0.960001	3.14699	0.305054	0.760325	0.999582
LOC114114541	0.160139	-1.05052	3.10271	-0.33858	0.734926	0.999582
LOC114114542	0.232207	0.444728	2.35245	0.189049	0.850055	0.999582
LOC114114613	1.14884	-0.0134872	1.05129	-0.0128292	0.989764	0.999582
LOC105608853	0.106534	0.960001	3.14699	0.305054	0.760325	0.999582
LOC114114546	36.9055	-0.0251762	0.304307	-0.0827327	0.934064	0.999582
LOC114114545	93.1571	0.0318779	0.255753	0.124643	0.900806	0.999582
LOC105607532	1.94285	0.19721	0.846263	0.233036	0.815733	0.999582
LOC106991099	6.37891	-0.145242	0.521115	-0.278713	0.780465	0.999582
LOC105607533	0.154236	-0.0154392	3.14305	-0.00491217	0.996081	0.999582
LOC114114548	0.0612273	0.56163	3.14975	0.178309	0.85848	0.999582
LOC114114549	1.1364	-0.615154	1.32348	-0.4648	0.642075	0.999582
LOC114114551	1.13437	-1.21609	1.30049	-0.9351	0.349737	0.999582
LOC105607520	0.625732	0.0891421	1.77097	0.0503352	0.959855	0.999582
LOC114114614	0.49855	0.646536	1.63088	0.396433	0.691786	0.999582
LOC114114553	0.0972702	-0.496333	3.14975	-0.157578	0.874789	0.999582
LOC105609822	0.320488	0.525161	2.19315	0.239455	0.810752	0.999582
LOC114114555	0.377178	-1.13858	1.85531	-0.61369	0.53942	0.999582
LOC105609820	0.493702	2.27738	1.99202	1.14325	0.252936	0.999582
LOC114114556	0.367566	1.25153	2.16884	0.577052	0.563904	0.999582
LOC114114617	0.261627	1.48951	2.26558	0.657452	0.51089	0.999582
LOC114114563	1.22224	1.80044	1.15636	1.55699	0.119472	0.999582
LOC114114564	1.16938	1.45604	1.35886	1.07152	0.283937	0.999582
LOC114114565	2.99975	-1.6346	0.761999	-2.14515	0.0319409	0.999582
LOC114114568	0.198239	-1.10718	2.91615	-0.379671	0.70419	0.999582
LOC114114569	0.0972702	-0.496333	3.14975	-0.157578	0.874789	0.999582
LOC114114570	0.161498	-0.0154389	3.09779	-0.00498384	0.996023	0.999582
LOC114114573	0.15899	0.56163	3.14975	0.178309	0.85848	0.999582
LOC105609336	0.456378	-0.654456	1.82997	-0.357631	0.720619	0.999582
LOC114114578	0.222949	-0.625926	2.85709	-0.219078	0.826589	0.999582
LOC114114628	0.879539	0.336867	1.28009	0.263158	0.792429	0.999582
LOC114114629	0.237909	-0.621686	2.3471	-0.264874	0.791106	0.999582
LOC114114630	0.184151	1.38949	2.48689	0.558725	0.57635	0.999582
LOC114114581	0.125738	-1.01764	3.14772	-0.323293	0.746473	0.999582
LOC114114631	0.212257	1.02027	2.84175	0.359028	0.719574	0.999582
LOC114114806	0.201572	-0.0154376	2.89122	-0.00533947	0.99574	0.999582
LOC105615181	0.176191	1.3487	3.03956	0.443715	0.657249	0.999582
LOC114114809	0.091841	-0.496333	3.14975	-0.157578	0.874789	0.999582
LOC105612914	16.6714	0.685644	0.506737	1.35306	0.176038	0.999582
LOC114114810	1.79708	0.674418	0.931869	0.723726	0.469234	0.999582
LOC114114812	0.296605	-0.167698	1.97677	-0.0848342	0.932393	0.999582
LOC114114980	0.291771	0.490025	2.22693	0.220045	0.825836	0.999582
LOC114114981	0.0628692	-0.496333	3.14975	-0.157578	0.874789	0.999582
LOC114114982	3.44502	3.45432	1.24681	2.77052	0.00559675	0.999582
LOC105608522	0.428105	0.309399	1.68617	0.183492	0.854412	0.999582
LOC114114816	0.521029	1.57324	1.78193	0.882888	0.377297	0.999582
LOC105615197	53.8698	-0.525414	0.435064	-1.20767	0.227175	0.999582
LOC114114984	0.0612273	0.56163	3.14975	0.178309	0.85848	0.999582
LOC114114985	0.139314	1.12133	3.1433	0.356738	0.721288	0.999582
LOC114114817	0.897893	-0.878607	1.34669	-0.652419	0.514131	0.999582
LOC114114820	0.411333	-0.846417	1.84003	-0.460002	0.645515	0.999582
LOC114114990	0.259602	0.749712	2.32064	0.323063	0.746648	0.999582
LOC105610497	0.426813	-1.05557	2.07153	-0.50956	0.61036	0.999582
LOC105610499	0.960752	0.766209	1.23759	0.619112	0.535842	0.999582
LOC105610490	0.0972702	-0.496333	3.14975	-0.157578	0.874789	0.999582
LOC105610487	0.38478	-0.151593	1.87273	-0.0809479	0.935483	0.999582
LOC105610486	4.01048	-0.0123089	0.598915	-0.020552	0.983603	0.999582
LOC114114824	0.521605	-0.289115	1.63718	-0.176593	0.859828	0.999582
LOC105609427	0.341102	-0.619119	2.1425	-0.28897	0.772604	0.999582
LOC114114828	0.598398	1.09491	1.54625	0.708104	0.47888	0.999582
LOC105609432	0.567027	-0.0133314	1.78023	-0.00748858	0.994025	0.999582
LOC114114829	1.72937	-0.149074	0.851699	-0.175032	0.861055	0.999582
LOC114114830	21.694	0.67359	0.471436	1.42881	0.15306	0.999582
LOC105609438	0.364749	-1.09596	1.86202	-0.588587	0.556138	0.999582
RPS28	7.1673	0.344391	0.813272	0.423464	0.671957	0.999582
LOC114114835	0.367904	-0.626564	1.71494	-0.365356	0.714846	0.999582
LOC105609861	0.545235	1.73796	1.77621	0.978464	0.327845	0.999582
LOC105609854	1.97527	-0.563715	0.817077	-0.689916	0.490247	0.999582
LOC114114838	0.261158	1.49162	2.70812	0.550795	0.581774	0.999582
LOC105615222	2.29381	-0.959136	0.767117	-1.25031	0.211185	0.999582
LOC114114839	0.269587	1.52644	2.25737	0.676203	0.498912	0.999582
LOC105615227	0.345649	1.13466	1.88996	0.600364	0.548264	0.999582
LOC114114846	0.715114	0.413673	1.50082	0.275632	0.782831	0.999582
LOC114114848	0.886649	0.146567	1.53843	0.0952706	0.9241	0.999582
LOC114114998	0.736406	-1.0038	1.38742	-0.723498	0.469374	0.999582
LOC114114849	0.287934	-0.983189	2.23335	-0.44023	0.659771	0.999582
LOC105615229	5.38046	0.177437	0.554488	0.320001	0.748968	0.999582
LOC114114851	1.09139	1.38809	1.22521	1.13294	0.25724	0.999582
LOC114114852	1.32571	-1.00274	1.29132	-0.776523	0.43744	0.999582
LOC105608691	1.32692	-0.915179	0.996645	-0.91826	0.358483	0.999582
LOC114114854	1.84553	-1.12867	0.878563	-1.28467	0.198907	0.999582
LOC106991187	1.62505	-0.110464	0.944062	-0.117009	0.906853	0.999582
LOC105611654	0.356237	1.05284	2.17955	0.483054	0.629057	0.999582
LOC105611873	6.41767	-0.196438	0.513938	-0.382221	0.702298	0.999582
LOC114114855	0.431696	1.41801	2.11509	0.670422	0.502589	0.999582
LOC114114999	0.0848409	-0.496333	3.14975	-0.157578	0.874789	0.999582
LOC105611875	0.0696568	0.56163	3.14975	0.178309	0.85848	0.999582
LOC114114862	2.73778	-0.293405	0.733591	-0.399957	0.689188	0.999582
LOC105611547	0.0612273	0.56163	3.14975	0.178309	0.85848	0.999582
LOC114114863	0.287024	-0.0292101	2.27396	-0.0128454	0.989751	0.999582
LOC105613357	1.08329	0.11878	1.28949	0.0921138	0.926608	0.999582
LOC114114869	0.278266	0.490263	2.25022	0.217873	0.827528	0.999582
LOC106990587	6.14178	-0.141266	0.616063	-0.229304	0.818633	0.999582
LOC106990609	0.0848409	-0.496333	3.14975	-0.157578	0.874789	0.999582
LOC105613564	4.1659	1.56484	0.643227	2.4328	0.0149827	0.999582
LOC105613565	0.26341	0.878253	2.32198	0.378235	0.705256	0.999582
LOC105607091	0.15471	-1.05045	3.1374	-0.334814	0.737765	0.999582
LOC105615257	0.276811	0.445208	2.24568	0.19825	0.842849	0.999582
LOC105607070	0.169337	1.01984	3.04555	0.334864	0.737728	0.999582
LOC105607066	0.24702	0.821498	2.03285	0.404112	0.68613	0.999582
LOC114114877	1.07856	-0.592746	1.13774	-0.520984	0.602378	0.999582
LOC114114879	0.124096	-0.0154392	3.14975	-0.00490173	0.996089	0.999582
LOC105615264	0.132526	-0.0154392	3.14975	-0.00490173	0.996089	0.999582
LOC105615265	1.87362	0.606773	0.940415	0.645218	0.518786	0.999582
LOC114114881	34.768	0.00425462	0.33104	0.0128523	0.989746	0.999582
LOC114114882	0.386442	0.282295	1.87027	0.150938	0.880025	0.999582
LOC114114883	22.3265	0.322307	0.437823	0.736157	0.461635	0.999582
LOC114114890	3.34263	-0.0439567	0.718318	-0.061194	0.951205	0.999582
LOC105606685	2.86255	0.50451	0.686803	0.734578	0.462597	0.999582
LOC105606686	0.753174	1.11334	1.5049	0.739808	0.459416	0.999582
LOC114114893	0.254839	0.44498	2.29436	0.193945	0.846219	0.999582
LOC106991197	0.795052	0.760347	1.2886	0.590055	0.555154	0.999582
LOC114114894	0.425465	0.34278	1.68344	0.203618	0.838652	0.999582
LOC105606707	1.82916	0.688361	0.871653	0.789719	0.429692	0.999582
LOC114114895	8.78676	0.0103537	0.396827	0.0260912	0.979185	0.999582
LOC114115016	0.163838	-1.05056	3.07964	-0.341132	0.733004	0.999582
LOC114114896	2.70253	0.56329	0.798683	0.705273	0.48064	0.999582
LOC114114898	2.41261	0.106542	0.759158	0.140343	0.888389	0.999582
LOC114115017	0.229949	-0.621914	2.36816	-0.262615	0.792847	0.999582
LOC105606717	1.21097	0.882548	1.0517	0.839166	0.401376	0.999582
LOC105606726	0.347045	-1.279	2.17823	-0.587171	0.557089	0.999582
LOC114114900	2.61288	0.532245	0.746912	0.712595	0.476097	0.999582
LOC114114902	0.976542	-0.289354	1.51889	-0.190503	0.848915	0.999582
LOC114114903	1.48578	1.33918	1.09464	1.22339	0.221181	0.999582
LOC105611754	1.85377	0.354962	1.01242	0.350607	0.725883	0.999582
LOC105610572	2.77227	-0.626351	0.769604	-0.813861	0.415724	0.999582
LOC105611079	0.229949	-0.621914	2.36816	-0.262615	0.792847	0.999582
LOC105611082	0.298247	-1.08593	1.94277	-0.558959	0.57619	0.999582
LOC105606741	0.116136	-0.0154392	3.14975	-0.00490173	0.996089	0.999582
LOC114115021	0.150537	-0.0154392	3.14975	-0.00490173	0.996089	0.999582
LOC105606740	0.053267	0.56163	3.14975	0.178309	0.85848	0.999582
LOC106990145	2.72895	0.319294	0.779704	0.409507	0.682168	0.999582
LOC114115022	3.49681	-0.0238238	0.670671	-0.0355223	0.971663	0.999582
LOC114115023	1.5638	-0.551595	1.05328	-0.523693	0.600492	0.999582
LOC105606735	1.47582	0.50777	0.96031	0.528756	0.596974	0.999582
LOC114114910	0.79913	0.375279	1.38919	0.270141	0.787052	0.999582
LOC105607442	2.15256	1.12512	0.957003	1.17567	0.239727	0.999582
LOC105615321	0.240167	0.491089	2.33792	0.210054	0.833625	0.999582
LOC105607437	0.15899	0.56163	3.14975	0.178309	0.85848	0.999582
LOC105607625	2.47435	0.811985	0.813087	0.998645	0.317967	0.999582
LOC114114916	0.222725	0.491445	2.3792	0.206559	0.836354	0.999582
LOC114115026	2.28159	-0.465443	0.923948	-0.503755	0.614434	0.999582
LOC114115028	0.15899	0.56163	3.14975	0.178309	0.85848	0.999582
LOC105615329	2.26339	0.185519	0.840577	0.220704	0.825323	0.999582
LOC114114917	0.201937	-1.10838	3.14619	-0.352294	0.724618	0.999582
LOC114115031	0.347225	0.98346	2.17447	0.452275	0.651071	0.999582
LOC105609312	2.18704	-0.303663	0.802985	-0.378167	0.705306	0.999582
LOC105609681	0.291516	0.526824	2.24597	0.234564	0.814547	0.999582
LOC105615338	1.64838	-1.07707	1.03946	-1.03618	0.300117	0.999582
LOC105613737	1.14688	0.988071	1.2525	0.788882	0.430181	0.999582
LOC105615388	2.76971	0.369867	0.751325	0.492286	0.622517	0.999582
LOC114115258	0.053267	0.56163	3.14975	0.178309	0.85848	0.999582
LOC114115261	2.12257	0.1615	0.822934	0.196249	0.844415	0.999582
LOC105615393	1.94863	-0.55544	0.855122	-0.649545	0.515986	0.999582
LOC114115262	0.98306	-0.953611	1.53916	-0.619564	0.535545	0.999582
LOC114115264	1.44654	0.457496	1.16981	0.391085	0.695734	0.999582
LOC101111367	15.3416	0.0297557	0.374643	0.0794242	0.936695	0.999582
LOC105612939	2.20795	0.265747	0.795251	0.334168	0.738253	0.999582
LOC105611980	0.0612273	0.56163	3.14975	0.178309	0.85848	0.999582
LOC114115267	0.116136	-0.0154392	3.14975	-0.00490173	0.996089	0.999582
LOC114115269	0.237418	1.63936	2.31489	0.708182	0.478832	0.999582
LOC114115404	0.405311	0.984914	1.85931	0.529721	0.596305	0.999582
LOC114115274	0.25198	-1.58825	2.28061	-0.696415	0.486169	0.999582
LOC114115276	0.17894	-0.0154383	2.99991	-0.00514624	0.995894	0.999582
LOC114115277	0.254523	-1.60432	3.1304	-0.512497	0.608303	0.999582
LOC114115279	0.73736	1.04299	1.74751	0.596843	0.550612	0.999582
LOC114115280	0.246955	1.5272	2.30796	0.661712	0.508156	0.999582
LOC105612761	1.38721	-0.01337	1.00799	-0.013264	0.989417	0.999582
LOC114115405	0.291516	0.526824	2.24597	0.234564	0.814547	0.999582
LOC114115287	390.668	0.214346	0.277378	0.77276	0.439664	0.999582
LOC114115406	0.15899	0.56163	3.14975	0.178309	0.85848	0.999582
LOC114115295	0.053267	0.56163	3.14975	0.178309	0.85848	0.999582
LOC105608879	0.714044	-1.22988	1.36699	-0.899702	0.368279	0.999582
LOC114115296	0.339364	-2.01826	3.10201	-0.650628	0.515286	0.999582
LOC114115407	0.0696568	0.56163	3.14975	0.178309	0.85848	0.999582
LOC105608876	0.0696568	0.56163	3.14975	0.178309	0.85848	0.999582
LOC114115301	0.116136	-0.0154392	3.14975	-0.00490173	0.996089	0.999582
LOC105609125	0.753556	0.85917	1.36374	0.630009	0.528689	0.999582
LOC105615470	0.532932	-2.65526	1.89616	-1.40033	0.161414	0.999582
LOC114115307	0.479141	0.47443	1.68715	0.281203	0.778555	0.999582
LOC114115309	0.392062	1.23157	1.67355	0.735901	0.461791	0.999582
LOC114115312	75.1418	1.19238	0.448976	2.65579	0.00791236	0.999582
LOC114115314	0.256261	-0.0154364	2.68728	-0.00574425	0.995417	0.999582
LOC114115313	0.122455	1.04489	3.14501	0.332238	0.73971	0.999582
LOC114115412	0.0612273	0.56163	3.14975	0.178309	0.85848	0.999582
LOC114115315	1.10005	1.48414	1.24726	1.18992	0.234079	0.999582
LOC114115317	0.309906	-1.09484	1.92737	-0.56805	0.570001	0.999582
LOC105615501	3.04267	-0.960987	0.672541	-1.42889	0.153036	0.999582
LOC114115322	4.73587	-0.500395	0.639007	-0.783082	0.433579	0.999582
LOC106990528	1.68972	0.618043	0.899224	0.687307	0.491889	0.999582
LOC105613434	0.371166	1.17091	2.1656	0.540688	0.588723	0.999582
LOC105612199	12.2284	0.713934	0.460798	1.54934	0.121299	0.999582
LOC105615521	0.462958	0.134245	1.64558	0.0815791	0.934981	0.999582
LOC105615523	0.292137	-0.141719	2.68705	-0.0527414	0.957938	0.999582
LOC105607844	0.0848409	-0.496333	3.14975	-0.157578	0.874789	0.999582
LOC114115334	0.232207	0.444728	2.35245	0.189049	0.850055	0.999582
LOC114115335	0.358897	0.9081	1.87755	0.483662	0.628626	0.999582
LOC105609538	0.805827	2.19944	1.35218	1.62658	0.103826	0.999582
LOC101116315	10.5279	0.303108	0.502707	0.602952	0.546541	0.999582
LOC105612688	0.124096	-0.0154392	3.14975	-0.00490173	0.996089	0.999582
LOC114115422	0.362409	-0.0858959	1.89866	-0.0452402	0.963916	0.999582
LOC114115341	0.254774	1.11551	2.744	0.406526	0.684356	0.999582
LOC105615546	0.15899	0.56163	3.14975	0.178309	0.85848	0.999582
LOC105607312	1.12947	1.62695	1.31376	1.23839	0.21557	0.999582
LOC114115424	0.222725	0.491445	2.3792	0.206559	0.836354	0.999582
LOC114115350	0.353893	-0.49981	1.89722	-0.263443	0.792209	0.999582
LOC114115351	0.666613	-0.116811	1.43094	-0.0816325	0.934939	0.999582
LOC105608279	0.4125	-0.909983	1.84422	-0.493423	0.621714	0.999582
LOC114115353	0.62881	0.630714	1.63631	0.385448	0.699905	0.999582
LOC114115355	0.533362	-0.568567	1.8025	-0.315433	0.752433	0.999582
LOC114115428	0.0612273	0.56163	3.14975	0.178309	0.85848	0.999582
LOC114115429	0.336288	1.62969	2.17637	0.74881	0.453972	0.999582
LOC114115361	0.530362	0.922803	1.62914	0.566437	0.571097	0.999582
LOC114115363	0.268032	0.78325	2.29452	0.341357	0.732835	0.999582
LOC114115364	0.138703	0.56163	3.14975	0.178309	0.85848	0.999582
LOC114115365	0.0628692	-0.496333	3.14975	-0.157578	0.874789	0.999582
LOC114115366	0.402832	0.343243	1.6971	0.202253	0.839719	0.999582
LOC105613208	0.735677	1.30795	1.44657	0.904175	0.365902	0.999582
LOC105613214	0.444561	-0.237214	1.67226	-0.141852	0.887197	0.999582
LOC105611988	0.228647	1.11656	2.80539	0.398004	0.690628	0.999582
LOC106990385	194.247	0.0915884	0.196254	0.466683	0.640727	0.999582
LOC114115685	7.21246	0.553392	0.573326	0.965231	0.334429	0.999582
LOC114115552	0.0628692	-0.496333	3.14975	-0.157578	0.874789	0.999582
LOC105612984	0.130884	1.07268	3.14438	0.341141	0.732997	0.999582
LOC114115553	1.36384	-0.0998823	1.01329	-0.0985726	0.921478	0.999582
LOC114115559	0.11607	0.56163	3.14975	0.178309	0.85848	0.999582
LOC105615606	0.664997	1.97797	1.7432	1.13468	0.256511	0.999582
LOC114115562	0.309939	0.908582	2.67987	0.33904	0.73458	0.999582
LOC105608741	0.278807	-0.979567	2.25355	-0.434677	0.663797	0.999582
LOC114115564	5.32966	-0.87789	0.544553	-1.61213	0.106934	0.999582
LOC114115689	0.0972702	-0.496333	3.14975	-0.157578	0.874789	0.999582
LOC114115565	0.885018	1.42854	1.4831	0.963211	0.335442	0.999582
LOC114115568	8.29792	0.199352	0.424564	0.469545	0.63868	0.999582
LOC114115572	0.139314	1.12133	3.1433	0.356738	0.721288	0.999582
LOC105608561	43.9013	-0.063528	0.310247	-0.204766	0.837755	0.999582
LOC114115575	0.403876	-0.757518	1.87666	-0.403652	0.686469	0.999582
LOC105613077	1.6839	-0.0758549	0.950539	-0.079802	0.936395	0.999582
LOC114115712	0.22186	-0.0154371	2.8074	-0.00549871	0.995613	0.999582
LOC105612491	0.22186	-0.0154371	2.8074	-0.00549871	0.995613	0.999582
LOC105612127	1.13318	-1.02282	1.22557	-0.834566	0.403962	0.999582
LOC105610613	2.62372	0.973176	0.81691	1.19129	0.23354	0.999582
LOC114115713	0.125738	-1.01764	3.14772	-0.323293	0.746473	0.999582
LOC105610620	0.868534	-1.69073	1.47232	-1.14835	0.250825	0.999582
LOC105608910	0.229949	-0.621914	2.36816	-0.262615	0.792847	0.999582
LOC105615677	11.8502	-0.325467	0.483698	-0.672873	0.501028	0.999582
LOC114115595	2.02236	-2.46647	1.02346	-2.40994	0.0159552	0.999582
LOC114115600	1.95542	2.03748	0.966127	2.10892	0.0349518	0.999582
LOC114115717	0.091841	-0.496333	3.14975	-0.157578	0.874789	0.999582
LOC114115603	2.75458	0.21182	0.797548	0.265588	0.790556	0.999582
LOC105607690	0.836909	3.0731	1.32798	2.3141	0.020662	0.999582
LOC105615690	0.331599	0.206189	1.9485	0.105819	0.915726	0.999582
LOC105615691	0.11607	0.56163	3.14975	0.178309	0.85848	0.999582
LOC105607692	2.21585	0.384294	0.791991	0.485225	0.627517	0.999582
LOC114115606	0.0696568	0.56163	3.14975	0.178309	0.85848	0.999582
LOC105607696	0.372077	-1.42239	1.82127	-0.780987	0.43481	0.999582
LOC114115610	3.20001	-0.0741622	0.72571	-0.102193	0.918604	0.999582
LOC105610560	1.11584	-0.420795	1.10789	-0.379817	0.704081	0.999582
LOC105610832	1.06468	-1.74717	1.18086	-1.47957	0.138988	0.999582
LOC114115614	0.0696568	0.56163	3.14975	0.178309	0.85848	0.999582
LOC114115722	0.0628692	-0.496333	3.14975	-0.157578	0.874789	0.999582
LOC105607291	0.230544	-0.0154369	2.77473	-0.00556339	0.995561	0.999582
LOC114115618	0.0628692	-0.496333	3.14975	-0.157578	0.874789	0.999582
LOC105615721	0.0848409	-0.496333	3.14975	-0.157578	0.874789	0.999582
LOC114115731	0.494565	0.876297	1.85693	0.471906	0.636994	0.999582
LOC106991282	0.256261	-0.0154364	2.68728	-0.00574425	0.995417	0.999582
LOC105612097	3.54036	0.830236	0.858656	0.966902	0.333593	0.999582
LOC105610712	0.702616	0.666213	1.33797	0.497929	0.618534	0.999582
LOC114115622	1.84539	-0.0808408	0.888485	-0.0909873	0.927503	0.999582
LOC114115624	2.30559	0.463112	0.948781	0.488112	0.625471	0.999582
LOC114115627	0.749458	-1.11846	1.52936	-0.731329	0.464578	0.999582
LOC106991287	0.132526	-0.0154392	3.14975	-0.00490173	0.996089	0.999582
LOC114115628	1.11776	0.620063	1.31345	0.472089	0.636863	0.999582
LOC114115629	5.54967	0.548205	0.502364	1.09125	0.275162	0.999582
LOC106991288	0.776721	1.0204	1.31403	0.776544	0.437428	0.999582
LOC105607030	0.534273	-1.32068	1.44199	-0.915875	0.359732	0.999582
LOC114115633	1.20639	-0.293231	1.08221	-0.270956	0.786425	0.999582
LOC114115634	0.114494	1.00314	3.14597	0.318864	0.74983	0.999582
LOC105607019	0.907508	1.72964	1.32597	1.30444	0.192085	0.999582
LOC114115635	0.17894	-0.0154383	2.99991	-0.00514624	0.995894	0.999582
LOC114115637	0.430702	-0.24769	1.68087	-0.147358	0.882849	0.999582
LOC105607004	0.0848409	-0.496333	3.14975	-0.157578	0.874789	0.999582
LOC114115645	1.0093	-1.00165	1.17708	-0.850958	0.394793	0.999582
LOC114115734	0.231853	0.49123	2.35404	0.208676	0.834701	0.999582
LOC105606508	0.2628	0.490627	2.28752	0.214479	0.830173	0.999582
LOC105606509	0.170626	-0.0154386	3.04481	-0.00507044	0.995954	0.999582
LOC106991294	0.354386	-0.00336795	2.18723	-0.00153982	0.998771	0.999582
LOC114115649	0.937876	0.329931	1.22091	0.270235	0.78698	0.999582
LOC105606525	0.414669	-1.12094	1.81736	-0.616794	0.537371	0.999582
LOC105606524	0.412798	2.10118	1.77667	1.18265	0.236948	0.999582
LOC114115650	0.398447	1.35126	1.84207	0.733557	0.463219	0.999582
LOC105615773	0.61809	-0.938413	1.72604	-0.543679	0.586662	0.999582
LOC114115651	0.664344	1.34822	1.5614	0.863469	0.38788	0.999582
LOC114115654	0.053267	0.56163	3.14975	0.178309	0.85848	0.999582
LOC114115655	15.2541	-0.315428	0.373736	-0.843987	0.398677	0.999582
LOC114115657	18.0146	-0.694265	0.484473	-1.43303	0.151848	0.999582
LOC114115735	0.122455	1.04489	3.14501	0.332238	0.73971	0.999582
LOC105609318	0.69861	0.637202	1.45961	0.436556	0.662433	0.999582
LOC114115662	0.350961	1.58373	2.15292	0.735623	0.46196	0.999582
LOC114115664	0.0628692	-0.496333	3.14975	-0.157578	0.874789	0.999582
LOC114115665	0.283216	-0.21328	2.29114	-0.0930892	0.925833	0.999582
LOC114115667	0.0628692	-0.496333	3.14975	-0.157578	0.874789	0.999582
LOC106991295	0.991507	0.744849	1.21799	0.611538	0.540844	0.999582
LOC105614110	0.495961	-1.05467	1.77445	-0.594367	0.552266	0.999582
LOC114116051	0.0696568	0.56163	3.14975	0.178309	0.85848	0.999582
LOC114116057	0.0972702	-0.496333	3.14975	-0.157578	0.874789	0.999582
LOC105608245	1.76138	-0.102249	0.902884	-0.113247	0.909834	0.999582
LOC114116058	5.27791	0.950486	0.637324	1.49137	0.135864	0.999582
LOC114116059	4.07661	0.056444	0.697833	0.0808847	0.935534	0.999582
LOC105608241	12.122	-0.209621	0.472622	-0.443529	0.657383	0.999582
LOC105612144	1.78564	0.166086	0.957229	0.173507	0.862253	0.999582
LOC114116060	0.217367	-0.571832	2.3982	-0.238442	0.811539	0.999582
LOC114116061	2.65982	-1.94683	0.9086	-2.14267	0.0321393	0.999582
LOC106991309	0.928778	1.1369	1.34855	0.843055	0.399198	0.999582
LOC114116062	0.435919	0.555252	1.67532	0.331431	0.740319	0.999582
LOC114116185	2.65982	-1.94683	0.9086	-2.14267	0.0321393	0.999582
LOC114116186	0.0628692	-0.496333	3.14975	-0.157578	0.874789	0.999582
LOC105609598	0.217367	-0.571832	2.3982	-0.238442	0.811539	0.999582
LOC114116063	0.344307	-1.22658	1.90297	-0.644561	0.519212	0.999582
LOC105615848	0.100969	-0.496333	3.14975	-0.157578	0.874789	0.999582
LOC114116064	0.0612273	0.56163	3.14975	0.178309	0.85848	0.999582
LOC114116067	1.05629	-0.62403	1.06589	-0.585455	0.558241	0.999582
LOC114116066	14.4823	-0.359575	0.36321	-0.989993	0.322178	0.999582
LOC114116190	0.239339	-0.625545	2.79775	-0.223589	0.823077	0.999582
LOC114116191	2.47424	0.415719	0.823061	0.505088	0.613497	0.999582
LOC105611049	1.65515	-0.00830921	0.988201	-0.00840842	0.993291	0.999582
LOC114116071	18.6662	-0.213931	0.544867	-0.39263	0.694593	0.999582
LOC114116072	0.15471	-1.05045	3.1374	-0.334814	0.737765	0.999582
LOC114116073	2.10276	0.438561	0.830602	0.528004	0.597496	0.999582
LOC114116077	0.138108	-0.0154392	3.14975	-0.00490173	0.996089	0.999582
LOC114116193	0.200911	-0.0154376	2.89415	-0.00533407	0.995744	0.999582
LOC105612662	6.741	-1.44698	0.65387	-2.21295	0.0269011	0.999582
LOC105612031	1.01872	0.0812195	1.20778	0.0672467	0.946385	0.999582
LOC106991313	8.51996	-0.386575	0.44976	-0.859514	0.390057	0.999582
LOC114116092	0.4695	-1.84068	1.731	-1.06336	0.287618	0.999582
LOC105609771	1.54614	-0.331159	0.968342	-0.341986	0.732362	0.999582
LOC105611302	198.924	1.71185	0.657556	2.60335	0.00923171	0.999582
LOC105611298	0.138703	0.56163	3.14975	0.178309	0.85848	0.999582
LOC105608370	0.642139	1.21547	1.61412	0.753026	0.451435	0.999582
LOC105610729	0.341463	-0.471935	1.9159	-0.246326	0.80543	0.999582
LOC105612882	1.80833	0.943491	1.0349	0.911677	0.361939	0.999582
LOC105612881	1.51481	-0.0215017	0.978018	-0.0219849	0.98246	0.999582
LOC114116199	0.402484	-0.0462417	1.89349	-0.0244214	0.980516	0.999582
LOC106990490	0.122924	1.01967	3.14559	0.324158	0.745819	0.999582
LOC114116101	2.9486	-0.102887	0.670528	-0.153442	0.87805	0.999582
LOC114116102	0.116136	-0.0154392	3.14975	-0.00490173	0.996089	0.999582
LOC114116108	16.495	-0.276926	0.339497	-0.815696	0.414674	0.999582
LOC114116110	1.7604	0.514611	0.897646	0.573289	0.566449	0.999582
LOC114116111	0.114494	1.00314	3.14597	0.318864	0.74983	0.999582
LOC114116115	0.263781	-0.572434	2.27957	-0.251115	0.801725	0.999582
LOC114116119	0.554047	-1.1226	1.58082	-0.710138	0.477618	0.999582
LOC114116164	0.053267	0.56163	3.14975	0.178309	0.85848	0.999582
LOC114116213	0.158497	-0.015439	3.11613	-0.00495454	0.996047	0.999582
LOC105609002	0.053267	0.56163	3.14975	0.178309	0.85848	0.999582
LOC114116167	0.256261	-0.0154364	2.68728	-0.00574425	0.995417	0.999582
LOC114116215	0.297098	0.445388	2.20938	0.20159	0.840237	0.999582
LOC114116168	0.511845	1.55715	1.78341	0.873131	0.382592	0.999582
LOC105608368	7.52286	0.239976	0.46094	0.520623	0.60263	0.999582
LOC114116169	1.63933	-1.07388	1.04874	-1.02397	0.305851	0.999582
LOC105608371	0.053267	0.56163	3.14975	0.178309	0.85848	0.999582
LOC106990463	0.150537	-0.0154392	3.14975	-0.00490173	0.996089	0.999582
LOC114116220	0.162196	-0.0154389	3.09359	-0.00499059	0.996018	0.999582
LOC114116173	0.718321	0.13106	1.5252	0.0859298	0.931522	0.999582
LOC114116222	0.278332	-0.125678	1.99683	-0.0629391	0.949815	0.999582
LOC114116225	0.160139	-1.05052	3.10271	-0.33858	0.734926	0.999582
LOC114116177	0.303036	-0.0373439	2.2506	-0.0165929	0.986761	0.999582
LOC114116179	0.75896	-0.585757	1.23423	-0.474595	0.635076	0.999582
LOC114116178	0.833013	0.259251	1.26756	0.204527	0.837942	0.999582
LOC114116180	0.764101	-0.896651	1.34242	-0.667937	0.504174	0.999582
LOC114116445	0.314849	-1.92904	2.13087	-0.905282	0.365316	0.999582
LOC114116336	0.619114	-1.59221	1.38614	-1.14866	0.250697	0.999582
LOC105614210	0.814099	-0.128294	1.36194	-0.0941995	0.924951	0.999582
LOC114116440	0.370314	0.282081	1.88777	0.149425	0.881218	0.999582
LOC114116443	0.361712	-0.989004	2.10892	-0.468963	0.639096	0.999582
LOC105612923	0.138108	-0.0154392	3.14975	-0.00490173	0.996089	0.999582
LOC114116442	0.258768	-0.621155	2.30021	-0.270043	0.787127	0.999582
LOC114116441	0.406821	1.50069	1.83806	0.816451	0.414242	0.999582
LOC105613390	0.315733	-0.153796	1.95322	-0.0787397	0.93724	0.999582
LOC105614076	0.106534	0.960001	3.14699	0.305054	0.760325	0.999582
LOC114116344	0.289851	0.8477	2.25484	0.375947	0.706956	0.999582
LOC105609657	0.150537	-0.0154392	3.14975	-0.00490173	0.996089	0.999582
LOC114116449	1.21602	0.94092	1.25824	0.747807	0.454576	0.999582
LOC114116450	0.0628692	-0.496333	3.14975	-0.157578	0.874789	0.999582
LOC114116349	1.99774	-0.455998	0.803942	-0.567203	0.570576	0.999582
LOC105608712	0.377223	0.281393	1.90891	0.14741	0.882808	0.999582
LOC114116452	0.114494	1.00314	3.14597	0.318864	0.74983	0.999582
LOC114116454	0.091841	-0.496333	3.14975	-0.157578	0.874789	0.999582
LOC105612888	15.4276	0.512509	0.384059	1.33445	0.182056	0.999582
LOC114116455	0.166927	-0.0154387	3.06579	-0.00503579	0.995982	0.999582
LOC114116456	0.0696568	0.56163	3.14975	0.178309	0.85848	0.999582
LOC105611791	0.0848409	-0.496333	3.14975	-0.157578	0.874789	0.999582
LOC105609072	0.576193	0.936393	1.59287	0.587865	0.556623	0.999582
LOC114116353	0.336354	0.8757	1.89772	0.461449	0.644477	0.999582
LOC105616014	17.4396	0.194282	0.3663	0.53039	0.595842	0.999582
LOC114116358	0.507583	-0.693009	1.60184	-0.432633	0.665282	0.999582
LOC114116359	0.460514	0.588306	1.65127	0.356274	0.721636	0.999582
LOC114116360	12.6814	-0.249551	0.494329	-0.504828	0.613679	0.999582
LOC105609191	0.984833	1.83981	1.55814	1.18077	0.237694	0.999582
LOC105609193	0.286381	-1.74564	2.6544	-0.657637	0.510771	0.999582
LOC105609197	1.16964	0.601055	1.27026	0.473174	0.636089	0.999582
LOC105616018	0.053267	0.56163	3.14975	0.178309	0.85848	0.999582
LOC114116364	0.206335	0.429233	2.4301	0.176632	0.859798	0.999582
LOC114116365	0.146068	-0.0154392	3.14975	-0.00490173	0.996089	0.999582
LOC114116367	25.79	2.0018	0.683918	2.92696	0.00342298	0.999582
LOC105609787	0.215937	-0.571812	2.40241	-0.238016	0.811869	0.999582
LOC114116460	0.612069	-0.165407	1.51502	-0.109178	0.913061	0.999582
LOC114116369	1.31521	-0.0708936	1.00308	-0.070676	0.943656	0.999582
LOC114116371	1.34769	-0.246225	0.974539	-0.252658	0.800532	0.999582
LOC114116373	0.700256	-2.39762	1.34326	-1.78493	0.0742729	0.999582
LOC105616164	5.84673	0.366555	0.520097	0.704782	0.480946	0.999582
LOC105607365	0.300899	0.489843	2.20956	0.221693	0.824553	0.999582
LOC105607367	0.192581	1.41903	2.96438	0.478694	0.632156	0.999582
LOC114116462	1.06555	-0.11582	1.08734	-0.106517	0.915172	0.999582
LOC105613955	0.55242	-0.93299	1.97953	-0.471319	0.637413	0.999582
LOC114116375	7.09817	1.01536	0.528056	1.92282	0.054503	0.999582
LOC106991350	0.775708	-1.00907	1.28583	-0.784758	0.432595	0.999582
LOC114116376	0.857966	0.301539	1.3958	0.216034	0.828961	0.999582
LOC114116464	0.124096	-0.0154392	3.14975	-0.00490173	0.996089	0.999582
LOC114116378	2.04754	-0.15719	0.97285	-0.161576	0.87164	0.999582
LOC114116379	54.8933	-0.281003	0.401297	-0.700237	0.483779	0.999582
LOC114116381	0.262204	-0.125795	2.02409	-0.0621487	0.950444	0.999582
LOC105610475	0.132526	-0.0154392	3.14975	-0.00490173	0.996089	0.999582
LOC114116383	0.138703	0.56163	3.14975	0.178309	0.85848	0.999582
LOC105610181	0.47746	-0.444005	2.12924	-0.208527	0.834817	0.999582
LOC114116384	16.9239	-0.300988	0.511289	-0.588686	0.556072	0.999582
LOC114116388	0.884293	-0.355355	1.52682	-0.232742	0.815961	0.999582
LOC114116470	0.207977	-0.571702	2.42658	-0.2356	0.813743	0.999582
LOC105609925	0.256622	-0.0354628	2.3412	-0.0151473	0.987915	0.999582
LOC105616076	0.199335	0.429085	2.45272	0.174943	0.861125	0.999582
LOC114116471	0.189111	-1.10741	2.95596	-0.374634	0.707932	0.999582
LOC105609920	1.48464	-0.48623	0.975738	-0.49832	0.618259	0.999582
LOC105609918	17.406	0.426506	0.593611	0.718494	0.472453	0.999582
LOC114116393	0.262466	-0.621069	2.29293	-0.270863	0.786497	0.999582
LOC114116394	0.562072	1.03031	1.58493	0.650064	0.515651	0.999582
LOC114116472	0.138703	0.56163	3.14975	0.178309	0.85848	0.999582
LOC105616091	0.255679	-1.6028	2.27411	-0.704803	0.480933	0.999582
LOC114116397	0.633841	-0.159037	1.78842	-0.0889262	0.929141	0.999582
LOC105610886	0.607021	1.97071	1.72017	1.14565	0.25194	0.999582
LOC101110771	1.6726	-0.0493219	1.00201	-0.0492229	0.960742	0.999582
LOC105609758	0.339559	0.236336	1.93957	0.12185	0.903018	0.999582
LOC114116474	0.0612273	0.56163	3.14975	0.178309	0.85848	0.999582
LOC114116475	0.0628692	-0.496333	3.14975	-0.157578	0.874789	0.999582
LOC114116476	1.5844	-0.206391	1.23344	-0.167329	0.867111	0.999582
LOC114116407	0.543284	-0.116561	1.63066	-0.071481	0.943015	0.999582
LOC114116409	0.650182	-0.447093	1.56515	-0.285654	0.775143	0.999582
LOC105611737	1.23409	0.926074	1.13863	0.813326	0.416031	0.999582
LOC114116412	0.200977	-0.571603	2.44892	-0.23341	0.815443	0.999582
LOC114116411	0.138108	-0.0154392	3.14975	-0.00490173	0.996089	0.999582
LOC114116684	0.0612273	0.56163	3.14975	0.178309	0.85848	0.999582
LOC114116596	0.20897	1.48509	3.13216	0.474143	0.635398	0.999582
LOC114116597	14.751	-0.277448	0.401994	-0.690178	0.490082	0.999582
LOC105612552	0.100969	-0.496333	3.14975	-0.157578	0.874789	0.999582
LOC105608011	0.823665	0.679127	1.77904	0.381739	0.702655	0.999582
LOC105608014	1.69143	-0.756847	0.901984	-0.839091	0.401418	0.999582
LOC105608013	7323.3	-0.404635	0.217966	-1.85641	0.0633947	0.999582
LOC105608012	0.730778	0.448408	1.44759	0.309761	0.756743	0.999582
LOC105616150	0.766618	2.1818	1.66115	1.31343	0.189037	0.999582
LOC105612442	0.381999	-0.990478	2.08066	-0.47604	0.634046	0.999582
LOC114116605	0.351449	-0.152537	1.90601	-0.0800295	0.936214	0.999582
LOC105616153	11.6848	1.68247	0.632862	2.65852	0.00784855	0.999582
LOC105611533	9.81121	0.172714	0.422146	0.409133	0.682442	0.999582
LOC106991378	0.0696568	0.56163	3.14975	0.178309	0.85848	0.999582
LOC114116606	0.213406	-0.57178	2.40929	-0.237323	0.812406	0.999582
LOC114116608	0.116136	-0.0154392	3.14975	-0.00490173	0.996089	0.999582
LOC114116609	4.38948	0.552737	0.566443	0.975803	0.329162	0.999582
LOC105610265	0.41753	0.667883	1.85523	0.359999	0.718848	0.999582
LOC114116688	1.15008	-1.31537	1.31092	-1.0034	0.315669	0.999582
LOC114116612	1.8561	-0.117346	1.01747	-0.115332	0.908182	0.999582
LOC105610254	1.93928	1.45394	1.03049	1.41092	0.158269	0.999582
LOC114116689	0.11607	0.56163	3.14975	0.178309	0.85848	0.999582
LOC114116616	0.213341	-0.0154373	2.84124	-0.0054333	0.995665	0.999582
LOC114116617	1.20307	-0.473034	1.12102	-0.421969	0.673047	0.999582
LOC105609560	1.32943	-0.187559	1.04045	-0.180268	0.856942	0.999582
LOC114116618	0.381081	-0.151672	1.87544	-0.0808728	0.935543	0.999582
LOC105609559	0.138108	-0.0154392	3.14975	-0.00490173	0.996089	0.999582
LOC114116691	0.11607	0.56163	3.14975	0.178309	0.85848	0.999582
LOC105611671	2.89094	0.0739356	0.755307	0.0978881	0.922021	0.999582
LOC105611675	0.570485	1.99286	1.66915	1.19393	0.232504	0.999582
LOC114116620	0.207503	0.38466	2.91532	0.131944	0.895028	0.999582
LOC114116623	0.251506	-0.621383	2.32001	-0.267836	0.788826	0.999582
LOC105609591	0.497639	1.53035	1.59964	0.956687	0.338725	0.999582
LOC114116624	13.9463	-0.229146	0.477296	-0.480092	0.631162	0.999582
LOC114116625	0.978037	-0.822101	1.19739	-0.68658	0.492347	0.999582
LOC105607736	0.849259	0.00727282	1.37264	0.0052984	0.995773	0.999582
LOC114116627	0.635449	-1.19163	1.50316	-0.792749	0.427924	0.999582
LOC105607734	0.856969	0.658018	1.4551	0.452216	0.651113	0.999582
LOC105605423	1.08365	2.27759	1.45527	1.56506	0.117568	0.999582
LOC105610591	0.0848409	-0.496333	3.14975	-0.157578	0.874789	0.999582
LOC114116629	0.0696568	0.56163	3.14975	0.178309	0.85848	0.999582
LOC114116631	0.409849	-1.2747	2.09187	-0.609359	0.542287	0.999582
LOC114116701	0.0612273	0.56163	3.14975	0.178309	0.85848	0.999582
LOC114116635	0.221367	-0.57189	2.38596	-0.239689	0.810571	0.999582
LOC114116639	0.138703	0.56163	3.14975	0.178309	0.85848	0.999582
LOC114116702	0.377593	-1.1555	2.11221	-0.54706	0.584338	0.999582
LOC114116703	1.60642	-0.942773	1.05682	-0.892084	0.372348	0.999582
LOC105616228	0.0696568	0.56163	3.14975	0.178309	0.85848	0.999582
LOC114116643	2.29946	-0.00664956	0.74196	-0.00896216	0.992849	0.999582
LOC105616237	0.169337	1.01984	3.04555	0.334864	0.737728	0.999582
LOC105607413	0.124096	-0.0154392	3.14975	-0.00490173	0.996089	0.999582
LOC114116644	0.823316	0.513813	1.2304	0.417599	0.67624	0.999582
LOC105607410	0.0612273	0.56163	3.14975	0.178309	0.85848	0.999582
LOC114116646	0.249835	-0.858574	2.7987	-0.306776	0.759014	0.999582
LOC114116647	0.513419	1.39857	1.64778	0.848761	0.396014	0.999582
LOC105607406	0.82109	0.0758142	1.41553	0.053559	0.957287	0.999582
LOC114116706	0.053267	0.56163	3.14975	0.178309	0.85848	0.999582
LOC114116708	0.15471	-1.05045	3.1374	-0.334814	0.737765	0.999582
LOC114116648	0.485404	1.5755	1.61595	0.974969	0.329576	0.999582
LOC101120174	0.372693	0.409412	1.90953	0.214404	0.830232	0.999582
LOC114116649	0.0848409	-0.496333	3.14975	-0.157578	0.874789	0.999582
LOC105610540	0.19993	1.07173	2.90258	0.369232	0.711955	0.999582
LOC105610542	0.753208	-0.434671	1.58135	-0.274874	0.783413	0.999582
LOC114116808	0.160139	-1.05052	3.10271	-0.33858	0.734926	0.999582
LOC114116809	0.0696568	0.56163	3.14975	0.178309	0.85848	0.999582
LOC105610547	1.52228	0.648266	0.951002	0.681666	0.49545	0.999582
LOC114116811	0.154236	-0.0154392	3.14305	-0.00491217	0.996081	0.999582
LOC114116945	0.504582	-0.720145	1.49152	-0.482825	0.62922	0.999582
LOC105606327	2.6862	-0.057063	0.944342	-0.0604262	0.951816	0.999582
LOC114116813	0.799626	0.915474	1.39243	0.657467	0.510881	0.999582
LOC105616444	134.106	0.803297	0.372224	2.1581	0.0309197	0.999582
LOC114116946	0.315264	-0.137699	2.23328	-0.0616579	0.950835	0.999582
LOC114116815	0.275127	0.445171	2.2533	0.197564	0.843386	0.999582
LOC114116816	3.43327	-0.236964	0.681768	-0.347572	0.728161	0.999582
LOC114116818	0.475404	-1.08709	1.62049	-0.670842	0.502321	0.999582
LOC114116947	0.0848409	-0.496333	3.14975	-0.157578	0.874789	0.999582
LOC114116820	1.03477	0.70553	1.12605	0.626554	0.530952	0.999582
LOC114116821	0.053267	0.56163	3.14975	0.178309	0.85848	0.999582
LOC114116823	1.20071	-1.18478	1.32762	-0.892414	0.372171	0.999582
LOC114116825	0.62546	-2.1183	1.64485	-1.28784	0.197803	0.999582
LOC101104162	57.4976	0.0906713	0.351548	0.25792	0.796468	0.999582
LOC114116949	0.277634	-0.112245	1.99859	-0.0561623	0.955213	0.999582
LOC114116826	0.223544	-0.0154371	2.80093	-0.00551141	0.995603	0.999582
LOC114116950	0.114494	1.00314	3.14597	0.318864	0.74983	0.999582
LOC105606290	14.5777	0.471323	0.507223	0.929222	0.352774	0.999582
LOC105606289	0.11607	0.56163	3.14975	0.178309	0.85848	0.999582
LOC114116951	0.377904	1.37407	1.83286	0.749686	0.453444	0.999582
LOC105606285	0.189111	-1.10741	2.95596	-0.374634	0.707932	0.999582
LOC105606280	0.091841	-0.496333	3.14975	-0.157578	0.874789	0.999582
LOC114116831	0.176682	-1.10773	3.01492	-0.367415	0.713309	0.999582
LOC114116953	1.31055	0.845498	1.09345	0.773239	0.439381	0.999582
LOC114116832	1.01298	0.0041123	1.25791	0.00326914	0.997392	0.999582
LOC105616404	0.717818	1.11224	1.51213	0.735542	0.462009	0.999582
LOC105606270	0.688886	-0.210107	1.42811	-0.147122	0.883035	0.999582
LOC105606267	0.314849	-1.92904	2.13087	-0.905282	0.365316	0.999582
LOC114116955	1.38541	0.657121	1.05255	0.624316	0.53242	0.999582
LOC105612390	0.22267	0.699952	2.92524	0.23928	0.810889	0.999582
LOC105612385	0.222604	1.40878	2.81748	0.500014	0.617065	0.999582
LOC114116957	892.775	0.229728	0.185634	1.23754	0.215888	0.999582
LOC105612788	1.52473	-0.0490739	1.16585	-0.0420927	0.966425	0.999582
LOC114116963	0.585876	1.18581	1.75049	0.677417	0.498141	0.999582
LOC105612017	0.176682	-1.10773	3.01492	-0.367415	0.713309	0.999582
LOC114116965	0.19197	1.02008	2.92699	0.348508	0.727459	0.999582
LOC114116966	0.469987	2.26979	2.00581	1.13161	0.2578	0.999582
LOC105616380	4.7725	0.169348	0.555626	0.304789	0.760527	0.999582
LOC105611403	0.629657	1.1045	1.59628	0.691923	0.488986	0.999582
LOC114116841	1.25251	-1.95756	1.24331	-1.57447	0.115379	0.999582
LOC114116842	1.86883	1.41978	0.990173	1.43387	0.15161	0.999582
LOC105611406	0.0696568	0.56163	3.14975	0.178309	0.85848	0.999582
LOC105610161	0.0628692	-0.496333	3.14975	-0.157578	0.874789	0.999582
LOC105610169	0.100969	-0.496333	3.14975	-0.157578	0.874789	0.999582
LOC105616365	0.805373	-0.524926	1.23639	-0.424564	0.671155	0.999582
LOC105610170	1.21296	0.126239	1.07661	0.117256	0.906657	0.999582
LOC114116859	0.0612273	0.56163	3.14975	0.178309	0.85848	0.999582
LOC105616364	3.02349	-0.286899	0.704834	-0.407045	0.683975	0.999582
LOC105616363	0.787727	0.860415	1.52988	0.562408	0.573838	0.999582
LOC114116860	0.19281	-1.10731	2.9395	-0.376701	0.706396	0.999582
LOC105608416	1.10336	0.772227	1.31789	0.585959	0.557903	0.999582
LOC114116861	0.14771	-1.05043	3.14716	-0.333769	0.738554	0.999582
LOC105608414	0.232141	1.12133	3.1433	0.356738	0.721288	0.999582
LOC105608413	3.05712	2.00044	1.04753	1.90968	0.0561747	0.999582
LOC105608412	0.185727	1.11904	2.9678	0.377062	0.706128	0.999582
LOC114116864	0.091841	-0.496333	3.14975	-0.157578	0.874789	0.999582
LOC105616351	0.100969	-0.496333	3.14975	-0.157578	0.874789	0.999582
LOC114116865	0.819366	-1.44098	1.23551	-1.16631	0.243491	0.999582
LOC105611623	0.377763	1.20116	1.85219	0.648508	0.516657	0.999582
LOC114116866	1.10103	-1.34011	1.12285	-1.19349	0.232679	0.999582
LOC105616344	119.29	0.4639	0.284201	1.63229	0.102617	0.999582
LOC114116979	0.836601	0.89751	1.47938	0.606679	0.544064	0.999582
LOC105616340	12.5901	-0.0627824	0.451174	-0.139153	0.889329	0.999582
LOC114116870	2.72534	-0.0338949	0.735882	-0.0460603	0.963262	0.999582
LOC114116871	0.220218	1.07136	2.8237	0.379418	0.704377	0.999582
LOC114116872	0.15899	0.56163	3.14975	0.178309	0.85848	0.999582
LOC114116873	0.379208	1.64904	2.50712	0.657741	0.510704	0.999582
LOC114116874	0.114494	1.00314	3.14597	0.318864	0.74983	0.999582
LOC105616335	0.245237	1.40921	2.73892	0.514513	0.606894	0.999582
LOC114116875	1.08703	0.479453	1.21729	0.393868	0.693679	0.999582
LOC114116876	0.0696568	0.56163	3.14975	0.178309	0.85848	0.999582
LOC114116877	0.401948	-1.3466	2.06817	-0.651107	0.514977	0.999582
LOC105607806	51.179	0.664593	0.472584	1.4063	0.159636	0.999582
LOC114116878	0.930237	1.71438	1.30708	1.31162	0.18965	0.999582
LOC114116879	2.35519	-1.07169	0.827181	-1.2956	0.195115	0.999582
LOC114116882	57.3233	-0.31172	0.300576	-1.03707	0.299701	0.999582
LOC105607815	1.04101	0.351791	1.30391	0.269797	0.787316	0.999582
LOC105607816	0.0696568	0.56163	3.14975	0.178309	0.85848	0.999582
LOC105616327	0.547362	-0.607955	2.07186	-0.293434	0.76919	0.999582
LOC114116883	0.964772	1.60789	1.39766	1.15041	0.249973	0.999582
LOC105616320	2.33767	-0.190838	1.13019	-0.168855	0.865911	0.999582
LOC105611251	0.261108	-1.62452	2.2651	-0.717196	0.473253	0.999582
LOC114116887	0.356282	-0.984654	2.11805	-0.464887	0.642013	0.999582
LOC114116886	0.499186	0.751145	2.04066	0.36809	0.712806	0.999582
LOC114116888	0.39867	0.441107	2.12145	0.207927	0.835286	0.999582
LOC105611242	0.221367	-0.57189	2.38596	-0.239689	0.810571	0.999582
LOC105611240	0.538537	0.989792	1.60789	0.615583	0.53817	0.999582
LOC114116986	0.36957	-0.963215	2.1021	-0.458216	0.646797	0.999582
LOC114116891	0.276811	0.445208	2.24568	0.19825	0.842849	0.999582
LOC114116892	2.10248	-0.00241933	0.827731	-0.00292284	0.997668	0.999582
LOC114116893	11.04	0.112709	0.513585	0.219456	0.826295	0.999582
LOC114116894	0.825314	1.62473	1.74228	0.932529	0.351063	0.999582
LOC114116895	1.34335	-0.52686	1.01557	-0.518783	0.603912	0.999582
LOC105610233	0.328328	1.58532	2.17925	0.727463	0.466943	0.999582
LOC114116987	0.213406	-0.57178	2.40929	-0.237323	0.812406	0.999582
LOC114116897	0.286413	-0.572706	2.23182	-0.25661	0.79748	0.999582
LOC105606111	0.207977	-0.571702	2.42658	-0.2356	0.813743	0.999582
LOC114116899	0.599096	1.07227	1.57315	0.681605	0.495489	0.999582
LOC114116988	0.138703	0.56163	3.14975	0.178309	0.85848	0.999582
LOC114116900	1.05547	-2.5145	1.20355	-2.08923	0.0366868	0.999582
LOC105606870	343.882	-0.158436	0.311672	-0.508342	0.611213	0.999582
LOC105606871	0.803354	-1.49047	1.31705	-1.13167	0.257772	0.999582
LOC114116907	0.091841	-0.496333	3.14975	-0.157578	0.874789	0.999582
LOC114116910	1.51097	0.460564	1.05491	0.43659	0.662409	0.999582
LOC114116912	0.406876	1.37732	1.80456	0.763244	0.445318	0.999582
LOC114116914	0.091841	-0.496333	3.14975	-0.157578	0.874789	0.999582
LOC114116915	0.169403	0.38325	3.09999	0.123629	0.901609	0.999582
LOC105606855	9.5627	1.81533	0.625081	2.90415	0.0036825	0.999582
LOC106991412	0.161498	-0.0154389	3.09779	-0.00498384	0.996023	0.999582
LOC114116918	0.053267	0.56163	3.14975	0.178309	0.85848	0.999582
LOC105616296	1.86651	-0.472879	0.85171	-0.555212	0.57875	0.999582
LOC114116922	1.08401	1.45746	1.14772	1.26987	0.204131	0.999582
LOC114116990	0.0972702	-0.496333	3.14975	-0.157578	0.874789	0.999582
LOC114116923	0.340307	-1.19018	2.17416	-0.547421	0.58409	0.999582
LOC105616290	0.91297	1.73922	1.47984	1.17527	0.239885	0.999582
LOC105616288	0.449508	0.504244	1.8694	0.269736	0.787363	0.999582
LOC114116928	0.154498	-0.0154392	3.14136	-0.0049148	0.996079	0.999582
LOC105616287	0.0848409	-0.496333	3.14975	-0.157578	0.874789	0.999582
LOC114116934	0.292327	1.03726	2.27109	0.456723	0.64787	0.999582
LOC114116935	0.605962	1.0308	1.49115	0.691275	0.489392	0.999582
LOC105612366	0.372397	-0.11243	1.87973	-0.0598118	0.952306	0.999582
LOC114117332	0.053267	0.56163	3.14975	0.178309	0.85848	0.999582
LOC114117333	9.72014	0.675899	0.492089	1.37353	0.169587	0.999582
LOC105613348	0.3448	-0.619054	2.13793	-0.289558	0.772155	0.999582
LOC105609394	4.31797	0.0808343	0.617268	0.130955	0.895811	0.999582
LOC105609383	0.24702	0.821498	2.03285	0.404112	0.68613	0.999582
LOC105609379	0.94304	2.65343	1.26452	2.09837	0.0358726	0.999582
LOC105611804	123.273	-0.242744	0.422852	-0.574063	0.565925	0.999582
LOC105611803	0.0628692	-0.496333	3.14975	-0.157578	0.874789	0.999582
LOC106990525	0.053267	0.56163	3.14975	0.178309	0.85848	0.999582
LOC114117343	1.00579	-0.767607	1.1634	-0.659796	0.509385	0.999582
LOC114117344	0.0972702	-0.496333	3.14975	-0.157578	0.874789	0.999582
LOC114117291	0.053267	0.56163	3.14975	0.178309	0.85848	0.999582
LOC114117351	0.14771	-1.05043	3.14716	-0.333769	0.738554	0.999582
LOC114117292	3.06419	2.95588	1.22988	2.4034	0.0162436	0.999582
LOC114117354	0.116136	-0.0154392	3.14975	-0.00490173	0.996089	0.999582
LOC114117355	0.0696568	0.56163	3.14975	0.178309	0.85848	0.999582
LOC114117356	0.0628692	-0.496333	3.14975	-0.157578	0.874789	0.999582
LOC105606489	0.231853	0.49123	2.35404	0.208676	0.834701	0.999582
LOC105606487	0.220218	1.07136	2.8237	0.379418	0.704377	0.999582
LOC106991482	0.184151	1.38949	2.48689	0.558725	0.57635	0.999582
LOC114117293	0.0696568	0.56163	3.14975	0.178309	0.85848	0.999582
LOC105606472	0.125738	-1.01764	3.14772	-0.323293	0.746473	0.999582
LOC114117225	1.03278	0.809536	1.23243	0.656862	0.511269	0.999582
LOC105606461	3.48344	0.474778	0.633786	0.749114	0.453789	0.999582
LOC105606453	0.221367	-0.57189	2.38596	-0.239689	0.810571	0.999582
LOC105616526	8.06034	-0.265116	0.467682	-0.566872	0.570801	0.999582
LOC105606448	0.329616	0.524659	2.17787	0.240905	0.809629	0.999582
LOC105606443	0.835609	-1.53573	1.32009	-1.16335	0.244686	0.999582
LOC105606444	1.91482	2.68824	1.24746	2.15497	0.0311644	0.999582
LOC105616528	1.5495	1.53306	1.3299	1.15277	0.249007	0.999582
LOC105606441	0.239339	-0.625545	2.79775	-0.223589	0.823077	0.999582
LOC114117228	0.228154	0.491317	2.36406	0.207827	0.835364	0.999582
LOC114117229	0.828473	-2.549	1.27969	-1.99189	0.0463834	0.999582
LOC105609137	0.138703	0.56163	3.14975	0.178309	0.85848	0.999582
LOC114117230	0.2628	0.490627	2.28752	0.214479	0.830173	0.999582
LOC114117296	1.03309	1.64884	1.30939	1.25924	0.207943	0.999582
LOC114117231	0.803482	0.77505	1.28948	0.601057	0.547802	0.999582
LOC106991487	1.07765	0.609623	1.1403	0.534615	0.592916	0.999582
LOC114117234	0.52214	-0.716382	1.482	-0.483387	0.628821	0.999582
LOC114117235	0.808238	1.5662	1.43336	1.09268	0.274536	0.999582
LOC114117236	1.60749	0.32727	1.0928	0.299478	0.764575	0.999582
LOC105616533	1.03746	-0.444854	1.13533	-0.391828	0.695185	0.999582
LOC105609715	1.75757	-0.255786	0.899873	-0.284247	0.776221	0.999582
LOC114117241	0.0628692	-0.496333	3.14975	-0.157578	0.874789	0.999582
LOC105609731	0.635496	-0.238352	1.6246	-0.146715	0.883357	0.999582
LOC114117243	1.65586	-0.512452	0.985517	-0.519983	0.603075	0.999582
LOC114117246	0.0612273	0.56163	3.14975	0.178309	0.85848	0.999582
LOC114117299	1.2672	0.368284	0.956764	0.384927	0.700291	0.999582
LOC105608234	0.751702	1.30859	1.44401	0.906216	0.364821	0.999582
LOC114117248	0.369475	-0.62993	1.89464	-0.332481	0.739526	0.999582
LOC105608222	0.765528	0.784548	1.38408	0.566839	0.570824	0.999582
LOC114117250	1.17064	0.708753	1.0584	0.669644	0.503085	0.999582
LOC101120681	1.90533	-0.460197	0.897848	-0.512555	0.608262	0.999582
LOC114117300	0.273485	1.45178	2.23241	0.650319	0.515486	0.999582
LOC106991494	0.293368	1.65553	2.65512	0.623522	0.532942	0.999582
LOC114117252	0.633704	-0.180911	1.42512	-0.126944	0.898984	0.999582
LOC114117254	4.66749	-1.16463	0.615314	-1.89274	0.0583926	0.999582
LOC105607655	0.176682	-1.10773	3.01492	-0.367415	0.713309	0.999582
LOC105616575	7.38733	-0.393107	0.470656	-0.835232	0.403587	0.999582
LOC114117303	0.499481	0.836847	1.83455	0.45616	0.648275	0.999582
LOC101120180	99.8497	-0.409383	0.246304	-1.6621	0.0964927	0.999582
LOC105609969	0.18581	-1.10749	2.97106	-0.372759	0.709328	0.999582
LOC105616586	0.053267	0.56163	3.14975	0.178309	0.85848	0.999582
LOC114117255	0.449246	0.424576	1.85061	0.229425	0.818539	0.999582
LOC106990172	0.43779	-2.36796	1.55989	-1.51803	0.129008	0.999582
LOC114117305	0.390843	0.940439	1.85502	0.506971	0.612175	0.999582
LOC114117256	0.970421	-1.83377	1.16975	-1.56767	0.116959	0.999582
LOC114117258	2.93302	-0.459943	0.736369	-0.624609	0.532227	0.999582
LOC114117260	1.42359	0.9532	1.29599	0.735498	0.462036	0.999582
LOC114117261	0.369262	0.25285	1.90811	0.132513	0.894578	0.999582
LOC105613171	6.64615	-0.878232	0.536853	-1.63589	0.101863	0.999582
LOC106991500	0.719942	-0.0262809	1.30757	-0.020099	0.983964	0.999582
LOC114117262	0.298842	-0.572854	2.20713	-0.259547	0.795213	0.999582
LOC105616624	0.252602	0.749199	2.33703	0.320578	0.748531	0.999582
LOC105610043	0.0972702	-0.496333	3.14975	-0.157578	0.874789	0.999582
LOC106991502	0.509138	-0.141067	1.52905	-0.092258	0.926493	0.999582
LOC114117264	0.735606	-0.215928	1.42492	-0.151537	0.879552	0.999582
LOC105610032	4.33831	-0.341019	0.568115	-0.600264	0.54833	0.999582
LOC105610031	0.19993	1.07173	2.90258	0.369232	0.711955	0.999582
LOC105610030	0.278017	1.57015	2.67813	0.586287	0.557683	0.999582
LOC114117542	0.154236	-0.0154392	3.14305	-0.00491217	0.996081	0.999582
LOC114117543	1.40572	0.871111	1.12602	0.77362	0.439155	0.999582
LOC105613179	0.139314	1.12133	3.1433	0.356738	0.721288	0.999582
LOC114117489	0.0612273	0.56163	3.14975	0.178309	0.85848	0.999582
LOC114117544	1.0092	-0.101503	1.1675	-0.0869404	0.930719	0.999582
LOC114117491	0.322385	1.79807	2.58699	0.695043	0.487028	0.999582
LOC105616637	0.222725	0.491445	2.3792	0.206559	0.836354	0.999582
LOC105610244	0.318074	-1.15711	2.20612	-0.5245	0.599931	0.999582
LOC114117493	0.314894	1.77243	2.15722	0.821629	0.411288	0.999582
LOC114117548	0.498605	1.20235	1.86192	0.64576	0.518435	0.999582
LOC114117549	2.78962	1.05709	0.818331	1.29176	0.196441	0.999582
LOC114117551	0.192111	1.41821	2.97452	0.476786	0.633515	0.999582
LOC114117554	0.386563	-0.622928	1.70164	-0.366076	0.714309	0.999582
LOC105616661	0.100969	-0.496333	3.14975	-0.157578	0.874789	0.999582
LOC114117495	1.02294	1.41171	1.38102	1.02222	0.306675	0.999582
LOC114117558	0.731224	-1.2116	1.22828	-0.986419	0.323928	0.999582
LOC114117559	0.15471	-1.05045	3.1374	-0.334814	0.737765	0.999582
LOC105611292	0.441561	-0.277273	1.67623	-0.165414	0.868618	0.999582
LOC114117560	0.9143	-0.764081	1.57974	-0.483677	0.628615	0.999582
LOC114117562	0.0612273	0.56163	3.14975	0.178309	0.85848	0.999582
LOC105607883	0.0696568	0.56163	3.14975	0.178309	0.85848	0.999582
LOC114117563	0.483604	0.854933	1.65175	0.517593	0.604742	0.999582
LOC114117564	0.441243	0.820964	2.09365	0.39212	0.69497	0.999582
LOC114117565	0.463241	-1.19966	1.8151	-0.660935	0.508654	0.999582
LOC105610334	0.352737	-1.22606	1.89333	-0.647567	0.517265	0.999582
LOC105609153	0.509351	-0.946373	1.74946	-0.54095	0.588542	0.999582
LOC114117568	0.351571	1.83093	2.11348	0.866312	0.386319	0.999582
LOC114117499	0.277568	0.527058	2.25367	0.233867	0.815088	0.999582
LOC114117570	0.193753	0.492159	2.46969	0.19928	0.842044	0.999582
LOC114117501	0.0612273	0.56163	3.14975	0.178309	0.85848	0.999582
LOC114117571	0.488533	-0.148898	1.78672	-0.0833356	0.933585	0.999582
LOC105609165	1.28544	0.079687	1.03005	0.077362	0.938336	0.999582
LOC114117572	0.346019	-0.152666	1.91069	-0.0799007	0.936316	0.999582
LOC105613245	3.33985	-0.660932	0.697798	-0.947168	0.343553	0.999582
LOC105613248	0.275127	0.445171	2.2533	0.197564	0.843386	0.999582
LOC114117575	0.125738	-1.01764	3.14772	-0.323293	0.746473	0.999582
LOC114117577	0.184151	1.38949	2.48689	0.558725	0.57635	0.999582
LOC114117578	0.0848409	-0.496333	3.14975	-0.157578	0.874789	0.999582
LOC105612279	0.432137	1.33399	1.66898	0.799287	0.424124	0.999582
LOC114117580	0.124096	-0.0154392	3.14975	-0.00490173	0.996089	0.999582
LOC114117581	0.349162	-0.50295	2.17175	-0.231588	0.816858	0.999582
LOC114117582	0.334219	-1.232	2.18947	-0.562694	0.573643	0.999582
LOC105609026	0.255679	-1.6028	2.27411	-0.704803	0.480933	0.999582
LOC114117506	0.992376	0.132453	1.10483	0.119886	0.904573	0.999582
LOC105616705	0.091841	-0.496333	3.14975	-0.157578	0.874789	0.999582
LOC105611101	1.90675	-0.905111	0.938378	-0.964548	0.334771	0.999582
LOC106991526	0.932528	1.84364	1.41694	1.30114	0.193211	0.999582
LOC105616708	0.520481	1.02228	1.59457	0.641099	0.521458	0.999582
LOC114117587	0.19454	-1.10838	3.14619	-0.352294	0.724618	0.999582
LOC114117588	0.114494	1.00314	3.14597	0.318864	0.74983	0.999582
LOC105609938	0.215725	0.491613	2.3995	0.204881	0.837665	0.999582
LOC114117508	0.106534	0.960001	3.14699	0.305054	0.760325	0.999582
LOC114117590	11.2343	1.54959	0.740956	2.09134	0.0364973	0.999582
LOC114117509	0.969428	0.686217	1.23527	0.555518	0.57854	0.999582
LOC114117595	3.1589	-0.213615	0.958581	-0.222846	0.823656	0.999582
LOC105606248	0.125738	-1.01764	3.14772	-0.323293	0.746473	0.999582
LOC114117596	3.1589	-0.213615	0.958581	-0.222846	0.823656	0.999582
LOC114117597	0.552226	0.795575	1.63982	0.485161	0.627562	0.999582
LOC105616720	0.30563	0.525757	2.21172	0.237715	0.812102	0.999582
LOC114117598	4.12909	0.259635	0.640256	0.405518	0.685097	0.999582
LOC114117599	92.8772	-0.262864	0.314921	-0.834699	0.403887	0.999582
LOC114117601	0.253339	-0.625263	2.75606	-0.226868	0.820526	0.999582
LOC114117603	8.25201	-0.117769	0.426688	-0.276006	0.782543	0.999582
LOC105606221	593.209	-0.0697475	0.30466	-0.228935	0.818919	0.999582
LOC114117604	0.809114	-1.18786	1.3361	-0.889049	0.373977	0.999582
LOC105606212	0.682237	-0.564812	1.37564	-0.410583	0.681379	0.999582
LOC114117512	0.0972702	-0.496333	3.14975	-0.157578	0.874789	0.999582
LOC114117514	0.468814	1.38468	1.66015	0.834073	0.40424	0.999582
LOC114117609	1.44934	0.0888903	0.948849	0.0936822	0.925362	0.999582
LOC106991530	0.0696568	0.56163	3.14975	0.178309	0.85848	0.999582
LOC114117611	0.163838	-1.05056	3.07964	-0.341132	0.733004	0.999582
LOC114117616	0.15471	-1.05045	3.1374	-0.334814	0.737765	0.999582
LOC114117617	0.11607	0.56163	3.14975	0.178309	0.85848	0.999582
LOC114117620	0.138108	-0.0154392	3.14975	-0.00490173	0.996089	0.999582
LOC105606908	12.0365	-0.147329	0.490462	-0.300388	0.763881	0.999582
LOC105606907	0.624859	0.439184	1.59568	0.275233	0.783137	0.999582
LOC105606903	0.239077	-0.621684	2.34699	-0.264886	0.791097	0.999582
LOC114117519	0.100969	-0.496333	3.14975	-0.157578	0.874789	0.999582
LOC105606885	0.350961	1.58373	2.15292	0.735623	0.46196	0.999582
LOC114117629	0.448372	1.25566	1.80189	0.696856	0.485893	0.999582
LOC105616747	0.053267	0.56163	3.14975	0.178309	0.85848	0.999582
LOC114117631	0.748943	0.296865	1.4182	0.209325	0.834195	0.999582
LOC105610214	0.722667	0.495386	1.56575	0.31639	0.751707	0.999582
LOC114117632	0.202183	0.541493	2.93427	0.184541	0.853589	0.999582
LOC114117633	0.245237	1.40921	2.73892	0.514513	0.606894	0.999582
LOC101111041	0.15899	0.56163	3.14975	0.178309	0.85848	0.999582
LOC114117637	0.0972702	-0.496333	3.14975	-0.157578	0.874789	0.999582
LOC114117638	0.255679	-1.6028	2.27411	-0.704803	0.480933	0.999582
LOC114117522	1.16532	0.265729	1.10181	0.241174	0.80942	0.999582
LOC105609544	5690.15	0.412505	0.298295	1.38288	0.166703	0.999582
LOC114117639	0.703757	0.798149	1.73301	0.460556	0.645117	0.999582
LOC105609542	0.455958	0.15158	1.65271	0.0917162	0.926924	0.999582
LOC114117523	0.100969	-0.496333	3.14975	-0.157578	0.874789	0.999582
LOC114117524	0.162196	-0.0154389	3.09359	-0.00499059	0.996018	0.999582
LOC114117640	0.674908	2.94592	1.76346	1.67054	0.0948132	0.999582
LOC105608636	0.261032	0.78287	2.31019	0.338877	0.734703	0.999582
LOC114117526	0.114494	1.00314	3.14597	0.318864	0.74983	0.999582
LOC105608638	1.65839	-0.309131	1.03958	-0.297361	0.766191	0.999582
LOC114117641	0.100969	-0.496333	3.14975	-0.157578	0.874789	0.999582
LOC106990143	0.749184	0.263692	1.40859	0.187203	0.851501	0.999582
LOC105608648	0.547401	-1.37108	1.71323	-0.800289	0.423543	0.999582
LOC105608656	2.58394	0.667631	0.835907	0.798691	0.424469	0.999582
LOC114117642	0.053267	0.56163	3.14975	0.178309	0.85848	0.999582
LOC114117644	0.351571	1.83093	2.11348	0.866312	0.386319	0.999582
LOC114117845	1.01581	-1.41681	1.27046	-1.1152	0.264766	0.999582
LOC114117846	0.053267	0.56163	3.14975	0.178309	0.85848	0.999582
LOC114117848	0.730989	0.355654	1.42399	0.249759	0.802773	0.999582
LOC114117781	0.220218	1.07136	2.8237	0.379418	0.704377	0.999582
LOC105609376	4.95201	-0.408027	0.554986	-0.735202	0.462216	0.999582
LOC105616812	0.138108	-0.0154392	3.14975	-0.00490173	0.996089	0.999582
LOC114117849	0.0696568	0.56163	3.14975	0.178309	0.85848	0.999582
LOC105616822	49.1541	0.197228	0.406809	0.484817	0.627806	0.999582
LOC105609364	1017.52	-0.233741	0.50742	-0.460646	0.645053	0.999582
LOC114108669	0.549944	-0.74721	1.47885	-0.505265	0.613373	0.999582
LOC105613298	0.599993	-0.556214	1.55575	-0.357522	0.720701	0.999582
LOC106990575	0.478054	1.66141	1.75843	0.944824	0.344749	0.999582
LOC114117850	0.138703	0.56163	3.14975	0.178309	0.85848	0.999582
LOC114117854	1.20588	-1.26297	1.06731	-1.18331	0.236685	0.999582
LOC114117855	0.424042	0.453036	2.12269	0.213425	0.830995	0.999582
LOC114117857	1.3587	-1.08508	1.06553	-1.01834	0.308514	0.999582
LOC114117858	0.358326	0.875809	1.87274	0.467663	0.640026	0.999582
LOC105609117	1.40098	2.01563	1.12566	1.79062	0.0733536	0.999582
LOC114117859	0.508319	0.0840902	1.79805	0.0467676	0.962698	0.999582
LOC106991584	0.439482	-0.581895	1.66846	-0.348762	0.727268	0.999582
LOC114117783	0.456099	0.644819	1.6552	0.389572	0.696853	0.999582
LOC114117860	0.0696568	0.56163	3.14975	0.178309	0.85848	0.999582
LOC114117863	1.93232	0.320266	0.901351	0.355318	0.722351	0.999582
LOC114117864	1.26317	0.962197	1.10761	0.868712	0.385005	0.999582
LOC114117865	1.20493	-0.152122	1.10208	-0.138031	0.890216	0.999582
LOC114117866	0.0972702	-0.496333	3.14975	-0.157578	0.874789	0.999582
LOC105613342	0.392947	0.282341	1.8666	0.15126	0.879771	0.999582
LOC114117872	0.185727	1.11904	2.9678	0.377062	0.706128	0.999582
LOC114117873	0.22186	-0.0154371	2.8074	-0.00549871	0.995613	0.999582
LOC105616845	0.214765	0.44452	2.40379	0.184925	0.853288	0.999582
LOC114117874	0.177298	1.07217	3.00882	0.356344	0.721583	0.999582
LOC106990291	0.384168	0.500481	1.90839	0.262253	0.793126	0.999582
LOC114117875	0.321133	-1.17788	2.61248	-0.450868	0.652085	0.999582
LOC105608136	0.683307	1.88743	1.77235	1.06493	0.286907	0.999582
LOC105608127	0.161498	-0.0154389	3.09779	-0.00498384	0.996023	0.999582
LOC114117876	0.139314	1.12133	3.1433	0.356738	0.721288	0.999582
LOC106991591	2.54282	-0.0782855	0.938178	-0.0834442	0.933498	0.999582
LOC105608122	3.45905	1.71692	0.849855	2.02025	0.0433578	0.999582
LOC114117881	0.153068	-0.0154392	3.14975	-0.00490173	0.996089	0.999582
LOC105613123	0.161498	-0.0154389	3.09779	-0.00498384	0.996023	0.999582
LOC105613125	0.130884	1.07268	3.14438	0.341141	0.732997	0.999582
LOC114117882	0.0848409	-0.496333	3.14975	-0.157578	0.874789	0.999582
LOC106991594	0.18581	-1.10749	2.97106	-0.372759	0.709328	0.999582
LOC105611951	0.0628692	-0.496333	3.14975	-0.157578	0.874789	0.999582
LOC114117884	7.94759	-0.197836	0.476894	-0.414842	0.678258	0.999582
LOC114117885	5.20184	0.0164293	0.518921	0.0316606	0.974743	0.999582
LOC105616860	0.920826	1.35698	1.3848	0.97991	0.32713	0.999582
LOC105605940	1.38581	-0.461216	1.01934	-0.452463	0.650935	0.999582
LOC114117801	0.138703	0.56163	3.14975	0.178309	0.85848	0.999582
LOC114117959	0.154498	-0.0154392	3.14136	-0.0049148	0.996079	0.999582
LOC114117960	0.114494	1.00314	3.14597	0.318864	0.74983	0.999582
LOC105606370	2.74328	-0.00989226	0.877915	-0.0112679	0.99101	0.999582
LOC114117962	0.894636	-0.673381	1.32254	-0.509156	0.610643	0.999582
LOC106991596	1.39916	0.568237	1.17688	0.482835	0.629213	0.999582
LOC105606379	5.06404	0.449244	0.606936	0.740182	0.459189	0.999582
LOC106990158	0.494723	0.704616	2.08908	0.337285	0.735902	0.999582
LOC105606390	1.3373	1.85304	1.19208	1.55446	0.120076	0.999582
LOC114117970	0.565141	-0.71189	1.65196	-0.430936	0.666515	0.999582
LOC114117971	0.279974	-0.982506	2.24951	-0.436765	0.662282	0.999582
LOC105607560	0.6546	-0.276359	1.35036	-0.204655	0.837842	0.999582
LOC114117973	0.189111	-1.10741	2.95596	-0.374634	0.707932	0.999582
LOC105616874	0.053267	0.56163	3.14975	0.178309	0.85848	0.999582
LOC105607573	0.0696568	0.56163	3.14975	0.178309	0.85848	0.999582
LOC105607577	0.132526	-0.0154392	3.14975	-0.00490173	0.996089	0.999582
LOC114117762	2.45409	-0.197561	0.882968	-0.223746	0.822955	0.999582
LOC114117764	7.33604	-0.136726	0.692414	-0.197463	0.843466	0.999582
LOC114117763	2.07958	0.198427	0.879789	0.22554	0.821559	0.999582
LOC114117766	0.550168	-1.49199	1.75806	-0.848658	0.396072	0.999582
LOC114117765	0.091841	-0.496333	3.14975	-0.157578	0.874789	0.999582
LOC114117767	0.122924	1.01967	3.14559	0.324158	0.745819	0.999582
LOC105607593	1.36817	-0.72659	1.0072	-0.721394	0.470667	0.999582
LOC114117981	4.69124	-0.238133	0.627949	-0.379223	0.704522	0.999582
LOC114117807	0.14771	-1.05043	3.14716	-0.333769	0.738554	0.999582
LOC114117986	0.435802	0.983919	1.8482	0.532365	0.594473	0.999582
LOC114117815	0.688525	-1.25008	2.37709	-0.525886	0.598968	0.999582
LOC114117988	1.00105	-0.878501	1.19137	-0.737385	0.460888	0.999582
LOC105608813	0.542348	0.499232	1.83473	0.272102	0.785544	0.999582
LOC114117989	0.19454	-1.10838	3.14619	-0.352294	0.724618	0.999582
LOC114117990	0.0972702	-0.496333	3.14975	-0.157578	0.874789	0.999582
LOC114117817	0.0696568	0.56163	3.14975	0.178309	0.85848	0.999582
LOC101122718	12.677	-0.48024	0.370455	-1.29635	0.194854	0.999582
LOC101103174	8.73041	-0.884324	0.454117	-1.94735	0.0514929	0.999582
LOC105616889	0.239672	-0.0154367	2.7422	-0.00562933	0.995508	0.999582
LOC114117996	9.53913	-0.280084	0.459418	-0.60965	0.542093	0.999582
LOC114117997	0.299453	-0.030081	2.24931	-0.0133734	0.98933	0.999582
LOC105605818	5.61267	-1.20107	0.550803	-2.18059	0.0292138	0.999582
LOC101104051	6.33926	-0.381017	0.45403	-0.83919	0.401363	0.999582
LOC114117998	1.53524	-0.845838	0.93911	-0.90068	0.367759	0.999582
LOC114118000	1.129	-0.904887	1.16718	-0.775277	0.438176	0.999582
LOC114118003	0.746344	0.5912	1.45493	0.406342	0.684491	0.999582
LOC114117824	0.11607	0.56163	3.14975	0.178309	0.85848	0.999582
LOC114118005	0.929826	-2.12189	1.32615	-1.60003	0.109591	0.999582
LOC114118007	0.0848409	-0.496333	3.14975	-0.157578	0.874789	0.999582
LOC114118008	1.53548	-0.352717	0.955252	-0.369239	0.711949	0.999582
LOC105616899	0.995634	1.76016	1.4306	1.23036	0.218561	0.999582
LOC105608454	0.621005	-0.659353	1.44428	-0.456526	0.648012	0.999582
LOC105616901	2.90904	0.110878	0.655188	0.16923	0.865615	0.999582
LOC114118010	1.14729	0.852942	1.17245	0.727488	0.466927	0.999582
LOC105608446	2.34164	-0.675614	0.7587	-0.89049	0.373203	0.999582
LOC114118012	1.11068	0.00909046	1.08462	0.00838127	0.993313	0.999582
LOC105608443	0.636548	-0.695938	1.37277	-0.506958	0.612184	0.999582
LOC114117828	0.569988	-1.91816	1.53063	-1.25318	0.210141	0.999582
LOC105608442	0.462751	0.405813	1.68268	0.241171	0.809423	0.999582
LOC101104423	0.145108	-0.0154392	3.14975	-0.00490173	0.996089	0.999582
LOC114118015	0.169403	0.38325	3.09999	0.123629	0.901609	0.999582
LOC114118016	0.36911	0.351995	2.22198	0.158415	0.87413	0.999582
LOC105608433	0.564442	1.64768	1.59506	1.03299	0.301609	0.999582
LOC105612077	8.7729	1.02253	0.778429	1.31359	0.188985	0.999582
LOC114117779	0.486626	1.38309	1.64756	0.839477	0.401201	0.999582
LOC105601982	0.693867	-1.83978	1.46214	-1.25828	0.208292	0.999582
LOC105601953	0.132526	-0.0154392	3.14975	-0.00490173	0.996089	0.999582
LOC101107129	0.400034	0.699934	2.16755	0.322915	0.74676	0.999582
LOC114118039	3.14574	-0.912496	0.79226	-1.15176	0.249419	0.999582
LOC114118040	0.415273	-0.253484	1.69261	-0.149759	0.880955	0.999582
LOC114118037	0.326752	1.74314	2.12865	0.818894	0.412847	0.999582
LOC114118036	3.66764	-0.118552	0.656449	-0.180597	0.856684	0.999582
LOC114118045	1.53139	0.214258	0.873719	0.245225	0.806282	0.999582
LOC101115194	0.15899	0.56163	3.14975	0.178309	0.85848	0.999582
LOC105613405	0.742549	0.629983	1.40418	0.448648	0.653686	0.999582
LOC106990745	0.504146	0.808598	1.61502	0.500673	0.616601	0.999582
LOC114118055	1.17591	1.88152	1.39028	1.35333	0.175949	0.999582
LOC106990747	0.48989	-1.86914	1.56065	-1.19767	0.231045	0.999582
LOC105601998	0.880265	0.968357	1.31989	0.733665	0.463153	0.999582
LOC114118068	0.372331	0.52384	2.15348	0.243253	0.80781	0.999582
LOC114118091	0.624526	-0.562964	1.41295	-0.39843	0.690313	0.999582
LOC114118095	0.6927	-0.366477	1.42812	-0.256615	0.797476	0.999582
LOC114118092	1.96054	-1.59345	0.966974	-1.64787	0.099379	0.999582
LOC114118094	1.17864	-1.39783	1.09197	-1.28009	0.200512	0.999582
LOC114118101	0.548797	0.846957	1.64961	0.513428	0.607652	0.999582
LOC105602046	0.50676	-0.294701	1.78999	-0.164638	0.869229	0.999582
LOC114118104	0.438904	1.08915	2.1004	0.518546	0.604078	0.999582
LOC114118379	0.053267	0.56163	3.14975	0.178309	0.85848	0.999582
LOC105613784	0.0696568	0.56163	3.14975	0.178309	0.85848	0.999582
LOC114118386	0.77034	2.90303	1.92434	1.50858	0.131405	0.999582
LOC114118245	0.139314	1.12133	3.1433	0.356738	0.721288	0.999582
LOC105602163	0.656935	-0.697333	1.38666	-0.502886	0.615044	0.999582
LOC114118246	0.201937	-1.10838	3.14619	-0.352294	0.724618	0.999582
LOC114118247	0.314637	-1.08634	1.92054	-0.565645	0.571635	0.999582
LOC114118389	0.743368	0.504029	1.37625	0.366233	0.714191	0.999582
LOC105602189	0.601203	-1.36384	1.55073	-0.879485	0.379139	0.999582
LOC105602194	0.467519	0.384794	1.84227	0.20887	0.83455	0.999582
LOC114118393	0.208937	-0.571715	2.42359	-0.235896	0.813514	0.999582
LOC114118397	0.189111	-1.10741	2.95596	-0.374634	0.707932	0.999582
LOC114118398	0.326279	0.351274	2.24729	0.15631	0.875789	0.999582
LOC105602204	0.158497	-0.015439	3.11613	-0.00495454	0.996047	0.999582
LOC105602205	0.0696568	0.56163	3.14975	0.178309	0.85848	0.999582
LOC114118399	18192.4	-0.30337	0.52432	-0.578597	0.562861	0.999582
LOC105602212	32055.8	-0.330749	0.336967	-0.981548	0.326322	0.999582
LOC114118253	0.0628692	-0.496333	3.14975	-0.157578	0.874789	0.999582
LOC114118400	0.053267	0.56163	3.14975	0.178309	0.85848	0.999582
LOC105602223	0.091841	-0.496333	3.14975	-0.157578	0.874789	0.999582
LOC114118257	0.0696568	0.56163	3.14975	0.178309	0.85848	0.999582
LOC114118407	0.464049	1.04552	2.08311	0.501904	0.615735	0.999582
LOC114118408	0.0848409	-0.496333	3.14975	-0.157578	0.874789	0.999582
LOC114118406	0.0696568	0.56163	3.14975	0.178309	0.85848	0.999582
LOC114118409	0.0612273	0.56163	3.14975	0.178309	0.85848	0.999582
LOC105602268	1.54428	0.217253	0.975174	0.222784	0.823704	0.999582
LOC114118413	0.718303	0.237403	1.29536	0.183271	0.854585	0.999582
LOC114118293	0.599495	-0.441031	1.44338	-0.305555	0.759944	0.999582
LOC114118294	14.6416	0.0365206	0.372967	0.097919	0.921997	0.999582
LOC105602307	1.38981	-0.227574	1.00976	-0.225375	0.821687	0.999582
LOC114118295	83.7691	-0.244437	0.465837	-0.524727	0.599773	0.999582
LOC105602313	0.125738	-1.01764	3.14772	-0.323293	0.746473	0.999582
LOC114118296	0.053267	0.56163	3.14975	0.178309	0.85848	0.999582
LOC114118297	0.0696568	0.56163	3.14975	0.178309	0.85848	0.999582
LOC105602321	0.241809	-0.538521	2.78653	-0.193259	0.846756	0.999582
LOC114118435	0.662626	-0.633002	1.30817	-0.483882	0.628469	0.999582
LOC105602330	0.569508	-0.415777	1.44743	-0.287252	0.773919	0.999582
LOC105602422	0.314425	1.77237	2.15806	0.821279	0.411487	0.999582
LOC114118448	9.56077	0.528005	0.660343	0.799593	0.423947	0.999582
LOC105602343	0.495846	-0.979958	1.59803	-0.613228	0.539726	0.999582
LOC106991640	0.640445	-0.750159	1.44169	-0.520333	0.602831	0.999582
LOC114118450	0.261178	0.445041	2.28112	0.195097	0.845317	0.999582
LOC114118451	0.401868	-0.11458	2.11647	-0.0541375	0.956826	0.999582
LOC114118455	0.75864	-1.38246	1.33853	-1.03282	0.301688	0.999582
LOC101108158	59.5172	0.429209	0.20762	2.06728	0.0387076	0.999582
LOC105602359	129.304	0.595466	0.3973	1.49878	0.13393	0.999582
LOC105607146	0.918113	-0.10436	1.16864	-0.0893002	0.928843	0.999582
LOC106991139	0.124096	-0.0154392	3.14975	-0.00490173	0.996089	0.999582
LOC114118304	0.0696568	0.56163	3.14975	0.178309	0.85848	0.999582
LOC114118460	1.91875	0.499049	0.945393	0.527874	0.597587	0.999582
LOC114118463	0.0612273	0.56163	3.14975	0.178309	0.85848	0.999582
LOC114118466	0.053267	0.56163	3.14975	0.178309	0.85848	0.999582
LOC114118467	0.0848409	-0.496333	3.14975	-0.157578	0.874789	0.999582
LOC114118336	0.397836	-0.670532	1.87407	-0.357794	0.720498	0.999582
LOC105602391	0.0628692	-0.496333	3.14975	-0.157578	0.874789	0.999582
LOC114118468	137.485	-0.690319	0.302535	-2.28178	0.0225024	0.999582
LOC114118340	0.321133	-1.17788	2.61248	-0.450868	0.652085	0.999582
LOC114118682	0.0696568	0.56163	3.14975	0.178309	0.85848	0.999582
LOC114118712	0.207765	0.444438	2.42515	0.183262	0.854592	0.999582
LOC105602434	2.21869	0.0612466	0.851883	0.0718956	0.942685	0.999582
LOC105602440	0.214765	0.44452	2.40379	0.184925	0.853288	0.999582
LOC106991656	0.490511	-0.0711545	1.80273	-0.0394704	0.968515	0.999582
LOC114118716	0.114494	1.00314	3.14597	0.318864	0.74983	0.999582
LOC114118717	2.27834	1.33531	0.968513	1.37872	0.16798	0.999582
LOC105602450	0.523907	1.72185	1.74075	0.989142	0.322594	0.999582
LOC114118718	0.273485	1.45178	2.23241	0.650319	0.515486	0.999582
LOC114118720	0.0696568	0.56163	3.14975	0.178309	0.85848	0.999582
LOC105602453	0.419152	-1.33075	2.04396	-0.651063	0.515006	0.999582
LOC105602454	0.59513	0.523065	1.56994	0.333175	0.739002	0.999582
LOC114118721	0.0696568	0.56163	3.14975	0.178309	0.85848	0.999582
LOC114118722	1.18256	0.16453	1.53683	0.107058	0.914743	0.999582
LOC114118723	0.124096	-0.0154392	3.14975	-0.00490173	0.996089	0.999582
LOC114118724	2.49366	0.184772	0.841076	0.219685	0.826117	0.999582
LOC114118725	0.146068	-0.0154392	3.14975	-0.00490173	0.996089	0.999582
LOC114118685	0.0848409	-0.496333	3.14975	-0.157578	0.874789	0.999582
LOC114118727	0.707243	0.535171	1.61721	0.330922	0.740704	0.999582
LOC105602473	2.00895	0.869152	0.8646	1.00526	0.314769	0.999582
LOC105602476	0.294722	-0.0722506	1.97058	-0.0366646	0.970752	0.999582
LOC106990170	0.0696568	0.56163	3.14975	0.178309	0.85848	0.999582
LOC106990331	24.3511	0.594356	0.485122	1.22517	0.220512	0.999582
LOC114118733	0.394518	0.244953	2.14762	0.114058	0.909192	0.999582
LOC114118734	8.03721	0.195526	0.488019	0.400653	0.688676	0.999582
LOC106991659	21.2148	-0.625366	0.326654	-1.91446	0.0555615	0.999582
LOC105602518	0.091841	-0.496333	3.14975	-0.157578	0.874789	0.999582
LOC105602517	29.6196	0.00490941	0.256391	0.0191481	0.984723	0.999582
LOC114118689	2.01578	0.530515	0.769828	0.689135	0.490739	0.999582
LOC114118690	0.362	0.195411	1.91443	0.102073	0.918699	0.999582
LOC114118692	0.193753	0.492159	2.46969	0.19928	0.842044	0.999582
LOC114118740	0.091841	-0.496333	3.14975	-0.157578	0.874789	0.999582
LOC105602554	0.176682	-1.10773	3.01492	-0.367415	0.713309	0.999582
LOC105602669	0.776913	-1.41536	1.31509	-1.07625	0.281816	0.999582
LOC114118741	1.2501	-0.395948	1.12521	-0.351889	0.724922	0.999582
LOC105602567	0.621736	1.21278	1.45063	0.836036	0.403134	0.999582
LOC114118742	2.87704	-0.504278	0.684869	-0.736314	0.46154	0.999582
LOC114118743	1.06538	-0.586207	1.17815	-0.497565	0.61879	0.999582
LOC106991666	20.2758	-0.173025	0.3933	-0.439932	0.659987	0.999582
LOC105602586	0.835174	1.07429	1.42136	0.755816	0.44976	0.999582
LOC114118751	2.03988	1.67198	1.01563	1.64625	0.0997131	0.999582
LOC105602628	0.230565	1.4516	2.33073	0.622808	0.533411	0.999582
LOC114118755	1.91489	0.00577579	0.882449	0.00654519	0.994778	0.999582
LOC114118756	36.251	0.32658	0.307121	1.06336	0.287619	0.999582
LOC114118757	0.297098	0.445388	2.20938	0.20159	0.840237	0.999582
LOC114118759	0.956679	0.030179	1.22029	0.0247311	0.980269	0.999582
LOC114118700	1.20181	0.0028912	1.32733	0.00217821	0.998262	0.999582
LOC105602647	0.2628	0.490627	2.28752	0.214479	0.830173	0.999582
LOC105602654	0.262204	-0.125795	2.02409	-0.0621487	0.950444	0.999582
LOC105608080	0.124096	-0.0154392	3.14975	-0.00490173	0.996089	0.999582
LOC114118765	0.160139	-1.05052	3.10271	-0.33858	0.734926	0.999582
LOC105602686	1.03743	-1.44348	1.1017	-1.31023	0.190118	0.999582
LOC114118833	0.437495	0.372844	1.86016	0.200437	0.841139	0.999582
LOC105602703	0.495576	0.589849	1.63306	0.361192	0.717956	0.999582
LOC114108783	0.416109	2.01377	3.04276	0.661823	0.508085	0.999582
LOC105602721	0.532074	1.72347	1.55252	1.11011	0.266952	0.999582
LOC114118834	0.507583	-0.693009	1.60184	-0.432633	0.665282	0.999582
LOC106991696	0.091841	-0.496333	3.14975	-0.157578	0.874789	0.999582
LOC114108786	1.46223	0.237809	1.11759	0.212787	0.831493	0.999582
LOC114108789	0.193753	0.492159	2.46969	0.19928	0.842044	0.999582
LOC105602763	0.996777	-0.464643	1.18194	-0.393117	0.694233	0.999582
LOC114108791	0.114494	1.00314	3.14597	0.318864	0.74983	0.999582
LOC105602770	20.4813	-0.239317	0.578648	-0.41358	0.679182	0.999582
LOC114108793	2.6719	-0.60948	0.735374	-0.828803	0.407216	0.999582
LOC114108794	10.1836	2.27135	1.08117	2.10083	0.0356556	0.999582
LOC105602776	0.254178	0.444967	2.29731	0.193691	0.846418	0.999582
LOC105602786	0.34429	0.270392	1.7442	0.155024	0.876803	0.999582
LOC105602796	1.91444	-0.390509	0.941346	-0.414841	0.678259	0.999582
LOC114118839	0.14771	-1.05043	3.14716	-0.333769	0.738554	0.999582
LOC105607667	6.33165	1.03779	0.661654	1.56848	0.11677	0.999582
LOC114118841	0.14771	-1.05043	3.14716	-0.333769	0.738554	0.999582
LOC105616576	1.01787	0.403688	1.41468	0.285357	0.775371	0.999582
LOC105602800	0.138703	0.56163	3.14975	0.178309	0.85848	0.999582
LOC114108800	0.166927	-0.0154387	3.06579	-0.00503579	0.995982	0.999582
LOC114118843	0.184151	1.38949	2.48689	0.558725	0.57635	0.999582
LOC105602806	0.896868	1.04925	1.43123	0.733114	0.463489	0.999582
LOC105602828	0.38539	0.253345	1.89557	0.133651	0.893678	0.999582
LOC105602850	1.45999	0.111913	0.962804	0.116237	0.907465	0.999582
LOC105602853	0.247807	-0.625409	2.77737	-0.22518	0.821839	0.999582
LOC114118845	2.57837	0.3984	0.882953	0.451213	0.651836	0.999582
LOC114108812	0.278266	0.490263	2.25022	0.217873	0.827528	0.999582
LOC114108813	0.0628692	-0.496333	3.14975	-0.157578	0.874789	0.999582
LOC114108814	0.791564	0.134096	1.31205	0.102203	0.918595	0.999582
LOC105606356	0.481929	-1.86916	1.56513	-1.19426	0.232378	0.999582
LOC105602864	1.37757	0.0287804	0.980505	0.0293526	0.976583	0.999582
LOC105602877	0.053267	0.56163	3.14975	0.178309	0.85848	0.999582
LOC105602884	1.26893	0.249842	0.971244	0.257239	0.796994	0.999582
LOC114108819	0.0848409	-0.496333	3.14975	-0.157578	0.874789	0.999582
LOC114108821	0.222949	-0.625926	2.85709	-0.219078	0.826589	0.999582
LOC114108823	0.201572	-0.0154376	2.89122	-0.00533947	0.99574	0.999582
LOC105602892	0.322471	0.20559	1.96114	0.104832	0.916509	0.999582
LOC105602898	0.337918	1.06749	2.19636	0.486027	0.626948	0.999582
LOC114118897	0.473436	1.31659	1.80081	0.731108	0.464713	0.999582
LOC105602903	0.763159	0.306526	1.34281	0.228273	0.819434	0.999582
LOC105602913	6.3365	0.135204	0.503787	0.268375	0.788411	0.999582
LOC114118899	0.053267	0.56163	3.14975	0.178309	0.85848	0.999582
LOC114108828	2.435	0.69566	0.976857	0.712141	0.476378	0.999582
LOC114108830	0.145108	-0.0154392	3.14975	-0.00490173	0.996089	0.999582
LOC114118900	0.364667	1.09602	2.17775	0.503282	0.614766	0.999582
LOC114108833	0.366262	0.235788	1.73031	0.136269	0.891608	0.999582
LOC114108834	0.707982	1.5417	1.38324	1.11456	0.26504	0.999582
LOC101105359	1.18563	0.25709	1.01898	0.252301	0.800808	0.999582
LOC114108839	0.11607	0.56163	3.14975	0.178309	0.85848	0.999582
LOC105602948	8.75892	0.185065	0.556974	0.332269	0.739686	0.999582
LOC105602949	15.4672	0.315262	0.410144	0.768663	0.442093	0.999582
LOC105602951	1.06121	0.209389	1.18357	0.176913	0.859577	0.999582
LOC114108840	1.42382	0.115943	0.989989	0.117116	0.906768	0.999582
LOC114108849	1.06333	-0.104129	1.32741	-0.0784454	0.937474	0.999582
LOC114108850	0.574263	0.144034	1.48633	0.0969059	0.922801	0.999582
LOC105602956	0.0628692	-0.496333	3.14975	-0.157578	0.874789	0.999582
LOC114108851	0.581268	-0.0982	1.52366	-0.0644502	0.948612	0.999582
LOC105602957	0.533554	-0.811751	1.60698	-0.505141	0.61346	0.999582
LOC105602959	2.37579	0.813347	1.06434	0.76418	0.44476	0.999582
LOC114108852	0.091841	-0.496333	3.14975	-0.157578	0.874789	0.999582
LOC105602963	1.38527	-1.10735	1.063	-1.04172	0.297539	0.999582
LOC114108991	167.917	0.271665	0.300111	0.905217	0.36535	0.999582
LOC114108747	2.49543	1.04166	0.908943	1.14601	0.251791	0.999582
LOC114108992	0.232141	1.12133	3.1433	0.356738	0.721288	0.999582
LOC101114216	941.721	0.355338	0.280752	1.26567	0.205633	0.999582
LOC105603013	14.2012	0.241616	0.465165	0.51942	0.603468	0.999582
LOC105603042	2.63706	0.0775138	0.829034	0.093499	0.925507	0.999582
LOC114108997	2.54736	0.110429	0.82317	0.134151	0.893283	0.999582
LOC105603050	2.20666	1.48439	0.989877	1.49957	0.133725	0.999582
LOC114108998	0.363025	1.97687	2.13556	0.925689	0.354607	0.999582
LOC105603051	0.351571	1.83093	2.11348	0.866312	0.386319	0.999582
LOC114109000	1.33455	-1.97377	1.13635	-1.73694	0.0823983	0.999582
LOC114109096	1.01033	-1.55773	1.21935	-1.27751	0.201424	0.999582
LOC105603075	0.574976	0.323975	1.60538	0.201806	0.840068	0.999582
LOC114109098	0.124096	-0.0154392	3.14975	-0.00490173	0.996089	0.999582
LOC114109005	0.788175	0.0633343	1.25461	0.0504812	0.959739	0.999582
LOC105603092	0.292344	-0.212818	2.27585	-0.0935117	0.925497	0.999582
LOC114109099	1.50187	0.621424	0.982623	0.632414	0.527117	0.999582
LOC105603101	0.455816	-0.121444	1.814	-0.0669479	0.946623	0.999582
LOC114109100	0.0612273	0.56163	3.14975	0.178309	0.85848	0.999582
LOC105603102	507.594	-0.13278	0.306515	-0.43319	0.664876	0.999582
LOC105603109	1.28146	1.67049	1.15111	1.4512	0.146725	0.999582
LOC114109009	0.23063	0.74754	2.39286	0.312405	0.754733	0.999582
LOC114109014	0.886091	1.67745	1.32268	1.26822	0.20472	0.999582
LOC105603128	0.502812	-1.54805	1.73052	-0.894556	0.371025	0.999582
LOC105603132	6.23005	0.849652	0.718204	1.18302	0.2368	0.999582
LOC114109106	0.138108	-0.0154392	3.14975	-0.00490173	0.996089	0.999582
LOC114109018	1.68482	-0.196026	0.915515	-0.214116	0.830457	0.999582
LOC114109022	0.363681	0.352034	2.2303	0.157841	0.874582	0.999582
LOC114109023	0.162196	-0.0154389	3.09359	-0.00499059	0.996018	0.999582
LOC105603147	0.091841	-0.496333	3.14975	-0.157578	0.874789	0.999582
LOC105610869	8.1058	0.099863	0.423892	0.235586	0.813754	0.999582
LOC114109025	0.628125	-0.538594	1.55984	-0.345288	0.729878	0.999582
LOC114109107	0.0612273	0.56163	3.14975	0.178309	0.85848	0.999582
LOC114109026	1.36861	-0.606091	1.64523	-0.368393	0.71258	0.999582
LOC114109110	0.091841	-0.496333	3.14975	-0.157578	0.874789	0.999582
LOC114109027	0.185793	0.44417	2.49932	0.177716	0.858946	0.999582
LOC114109032	0.215937	-0.571812	2.40241	-0.238016	0.811869	0.999582
LOC114109034	0.354641	-0.0739198	1.90486	-0.038806	0.969045	0.999582
LOC105603166	0.445778	2.29473	1.71838	1.3354	0.181745	0.999582
LOC114109038	0.350468	0.875781	1.87898	0.466094	0.641148	0.999582
LOC105603182	0.905811	0.607929	1.23259	0.493214	0.621861	0.999582
LOC105603181	5.22194	-0.908075	0.576266	-1.57579	0.115074	0.999582
LOC114109041	0.289875	1.52581	2.21778	0.687989	0.49146	0.999582
LOC106991743	1.80938	0.208405	0.915874	0.227548	0.819998	0.999582
LOC114109062	0.169337	1.01984	3.04555	0.334864	0.737728	0.999582
LOC114109065	0.425491	-1.43419	2.01989	-0.710033	0.477683	0.999582
LOC105603195	2.54381	0.521102	0.791227	0.658599	0.510153	0.999582
LOC105603203	0.809659	0.677486	1.32666	0.510672	0.609581	0.999582
LOC114109069	0.426886	-0.0869962	1.85904	-0.0467963	0.962676	0.999582
LOC105603222	0.883908	0.416043	1.29503	0.321262	0.748012	0.999582
LOC114109132	0.254774	1.11551	2.744	0.406526	0.684356	0.999582
LOC105613328	0.304098	0.445455	2.19633	0.202818	0.839277	0.999582
LOC105603234	1.57251	2.15369	1.15765	1.86041	0.0628278	0.999582
LOC105603235	58.9835	0.108019	0.282371	0.382543	0.702059	0.999582
LOC114109073	1.59205	0.327659	0.910702	0.359788	0.719006	0.999582
LOC114109133	0.0612273	0.56163	3.14975	0.178309	0.85848	0.999582
LOC114109134	0.0628692	-0.496333	3.14975	-0.157578	0.874789	0.999582
LOC114109079	310.482	0.0316399	0.242302	0.13058	0.896107	0.999582
LOC114109081	3.85011	-0.0544221	0.570291	-0.0954286	0.923974	0.999582
GTL2	21.0882	-0.602204	0.454609	-1.32466	0.185283	0.999582
LOC105606646	7679.36	0.0353932	0.200204	0.176786	0.859676	0.999582
LOC114109082	335.067	0.743845	0.302337	2.46032	0.0138815	0.999582
LOC105603273	0.132526	-0.0154392	3.14975	-0.00490173	0.996089	0.999582
LOC114109084	0.202183	0.541493	2.93427	0.184541	0.853589	0.999582
LOC105603310	4.22317	-0.193232	0.652551	-0.296118	0.76714	0.999582
LOC114109135	0.053267	0.56163	3.14975	0.178309	0.85848	0.999582
LOC114109085	1.02473	0.0601577	1.17246	0.0513089	0.959079	0.999582
LOC114109086	0.908611	0.493904	1.19568	0.413074	0.679552	0.999582
LOC105603285	0.160139	-1.05052	3.10271	-0.33858	0.734926	0.999582
LOC105603282	0.558148	1.57189	1.82221	0.862627	0.388343	0.999582
LOC105603319	0.0848409	-0.496333	3.14975	-0.157578	0.874789	0.999582
LOC105603320	6.27409	0.209212	0.525095	0.398427	0.690315	0.999582
SEC61G	1.24087	-0.336484	1.2276	-0.2741	0.784008	0.999582
LOC114109360	0.0628692	-0.496333	3.14975	-0.157578	0.874789	0.999582
LOC105610561	0.26341	0.878253	2.32198	0.378235	0.705256	0.999582
LOC114109349	0.990936	-2.32547	1.3027	-1.78512	0.0742422	0.999582
LOC114109386	1.38272	1.28186	1.36785	0.937138	0.348688	0.999582
LOC105603374	1.03354	-0.238111	1.20901	-0.196947	0.843869	0.999582
LOC105603376	0.43779	-2.36796	1.55989	-1.51803	0.129008	0.999582
LOC105603377	0.486789	-1.71916	1.72598	-0.996045	0.319228	0.999582
LOC114109359	0.0628692	-0.496333	3.14975	-0.157578	0.874789	0.999582
LOC114109389	0.207911	-0.0154374	2.86381	-0.00539053	0.995699	0.999582
LOC105603379	0.124096	-0.0154392	3.14975	-0.00490173	0.996089	0.999582
LOC105603384	2.81938	0.805719	0.800722	1.00624	0.3143	0.999582
LOC105603386	0.0696568	0.56163	3.14975	0.178309	0.85848	0.999582
LOC114109392	0.269139	0.490454	2.26964	0.216094	0.828915	0.999582
LOC114109397	0.15899	0.56163	3.14975	0.178309	0.85848	0.999582
LOC114109398	0.169403	0.38325	3.09999	0.123629	0.901609	0.999582
LOC105603392	0.5146	-0.0774425	1.6577	-0.0467169	0.962739	0.999582
LOC105603394	4.60398	1.08673	0.673802	1.61284	0.106779	0.999582
LOC105603395	1.25728	-1.40309	1.05495	-1.33	0.183517	0.999582
LOC105603397	0.763518	0.328428	1.35008	0.243266	0.8078	0.999582
LOC105603399	0.781399	-2.5808	1.29705	-1.98975	0.0466187	0.999582
LOC114109401	0.091841	-0.496333	3.14975	-0.157578	0.874789	0.999582
LOC106991765	0.277406	1.12133	3.1433	0.356738	0.721288	0.999582
LOC105603415	13.2269	-0.772698	0.374674	-2.06232	0.039177	0.999582
LOC105603417	0.19993	1.07173	2.90258	0.369232	0.711955	0.999582
LOC105603421	0.0628692	-0.496333	3.14975	-0.157578	0.874789	0.999582
LOC114109368	3.18879	-0.122104	0.66195	-0.184461	0.853652	0.999582
LOC105603426	12.6361	-0.634708	0.385012	-1.64854	0.0992419	0.999582
LOC105603432	38.8816	0.252933	0.412524	0.613135	0.539787	0.999582
LOC105603436	0.869845	0.42417	1.22281	0.346881	0.728681	0.999582
LOC114109428	0.217105	-0.571835	2.39752	-0.238511	0.811485	0.999582
LOC105603449	0.222725	0.491445	2.3792	0.206559	0.836354	0.999582
LOC105603462	0.929309	1.61963	1.66165	0.974712	0.329703	0.999582
LOC105603461	0.239672	-0.0154367	2.7422	-0.00562933	0.995508	0.999582
LOC114109371	0.114494	1.00314	3.14597	0.318864	0.74983	0.999582
LOC114109433	1.67022	-0.760383	0.917182	-0.829043	0.40708	0.999582
LOC114109434	0.273952	-1.68646	2.24661	-0.750671	0.452851	0.999582
LOC105603471	13.8313	-0.414828	0.343587	-1.20734	0.2273	0.999582
LOC106991772	6.99131	-0.7751	0.550979	-1.40677	0.159496	0.999582
LOC114109372	0.477706	0.836673	1.82039	0.459612	0.645795	0.999582
LOC114109437	2.31237	1.09731	0.809552	1.35545	0.175274	0.999582
LOC105603510	0.47186	1.42674	1.7793	0.801855	0.422637	0.999582
LOC114109440	0.422535	2.15643	1.78226	1.20994	0.226302	0.999582
LOC114109443	14.2625	2.33102	0.82116	2.83869	0.00452989	0.999582
LOC114109444	0.229796	-0.572003	2.36251	-0.242117	0.80869	0.999582
LOC105603519	0.275992	0.822921	1.98351	0.414882	0.678229	0.999582
LOC114109379	0.308733	-0.153985	1.96059	-0.0785397	0.937399	0.999582
LOC114109445	0.15899	0.56163	3.14975	0.178309	0.85848	0.999582
LOC105603529	0.203804	0.384529	2.93109	0.13119	0.895625	0.999582
LOC105603531	2.77111	1.83338	1.03867	1.76512	0.0775434	0.999582
LOC105603536	0.603806	0.0552302	1.48475	0.0371982	0.970327	0.999582
LOC114109326	0.95672	0.345159	1.19084	0.289845	0.771935	0.999582
LOC105603538	1.02316	-0.691145	1.1384	-0.607122	0.54377	0.999582
LOC106991783	1.90627	0.0680705	0.918647	0.0740987	0.940932	0.999582
LOC114109329	0.091841	-0.496333	3.14975	-0.157578	0.874789	0.999582
LOC105603554	3.14803	0.988691	0.846434	1.16807	0.24278	0.999582
LOC114109333	0.0612273	0.56163	3.14975	0.178309	0.85848	0.999582
LOC114109335	0.053267	0.56163	3.14975	0.178309	0.85848	0.999582
LOC114109336	0.100969	-0.496333	3.14975	-0.157578	0.874789	0.999582
LOC114109337	0.200911	-0.0154376	2.89415	-0.00533407	0.995744	0.999582
LOC114109339	0.230565	1.4516	2.33073	0.622808	0.533411	0.999582
LOC114109385	0.177298	1.07217	3.00882	0.356344	0.721583	0.999582
LOC114109340	0.199335	0.429085	2.45272	0.174943	0.861125	0.999582
LOC105603595	0.0696568	0.56163	3.14975	0.178309	0.85848	0.999582
LOC114109342	0.425066	0.378256	2.11908	0.1785	0.85833	0.999582
LOC114109343	0.0612273	0.56163	3.14975	0.178309	0.85848	0.999582
LOC114109344	0.177298	1.07217	3.00882	0.356344	0.721583	0.999582
LOC105603604	0.281914	1.48916	2.22442	0.669458	0.503203	0.999582
LOC114109387	0.278266	0.490263	2.25022	0.217873	0.827528	0.999582
LOC105603609	0.288645	-0.213004	2.28196	-0.0933427	0.925631	0.999582
LOC114109729	0.160139	-1.05052	3.10271	-0.33858	0.734926	0.999582
LOC101112520	64.3629	0.444827	0.346431	1.28403	0.199132	0.999582
LOC114109660	0.0848409	-0.496333	3.14975	-0.157578	0.874789	0.999582
LOC114109656	0.100969	-0.496333	3.14975	-0.157578	0.874789	0.999582
LOC105603654	0.846892	-0.0642605	1.50286	-0.0427588	0.965894	0.999582
LOC105603666	4.78873	-0.100953	0.611572	-0.165071	0.868888	0.999582
LOC106991804	0.44217	-1.04225	1.80465	-0.577536	0.563577	0.999582
LOC114109624	0.681235	-0.856234	1.53942	-0.556207	0.57807	0.999582
LOC105603679	2.13269	-1.44266	0.927268	-1.55581	0.119752	0.999582
LOC114109658	1.49964	-0.255764	0.879428	-0.29083	0.771181	0.999582
LOC114109672	0.363943	-0.719239	2.17525	-0.330647	0.740911	0.999582
LOC114109667	0.19281	-1.10731	2.9395	-0.376701	0.706396	0.999582
LOC105603695	7.09586	1.06426	0.591691	1.79868	0.0720697	0.999582
LOC114109539	0.220218	1.07136	2.8237	0.379418	0.704377	0.999582
LOC105603708	0.11607	0.56163	3.14975	0.178309	0.85848	0.999582
LOC114109532	1.56243	-0.02913	1.11453	-0.0261367	0.979148	0.999582
LOC106990495	2.25844	0.00859469	0.740848	0.0116012	0.990744	0.999582
LOC105603715	0.555738	0.775896	1.63769	0.473774	0.635661	0.999582
LOC105603723	0.19197	1.02008	2.92699	0.348508	0.727459	0.999582
LOC114109713	1.13905	0.0631341	1.322	0.0477563	0.96191	0.999582
LOC105603743	1468.9	0.24142	0.244223	0.98852	0.322898	0.999582
LOC114109676	0.359531	1.85912	2.11036	0.88095	0.378345	0.999582
LOC114109634	0.891958	-1.33672	1.25657	-1.06379	0.287425	0.999582
LOC105603761	0.827333	-1.22231	1.31496	-0.929541	0.352609	0.999582
LOC101116687	338.35	0.637607	0.283024	2.25283	0.0242697	0.999582
LOC114109646	0.377719	-2.20186	2.04213	-1.07822	0.280938	0.999582
LOC114109645	0.277159	0.783736	2.27492	0.344512	0.730461	0.999582
LOC114109648	1.0089	0.498395	1.18228	0.421554	0.67335	0.999582
LOC105603772	0.354307	1.12003	2.18057	0.513641	0.607503	0.999582
LOC114109649	0.421591	-1.60809	2.09155	-0.768847	0.441984	0.999582
LOC114109647	0.208937	-0.571715	2.42359	-0.235896	0.813514	0.999582
LOC114109650	0.476903	0.642545	1.54132	0.41688	0.676766	0.999582
LOC105603777	0.32443	1.67481	2.19843	0.761822	0.446167	0.999582
LOC114109595	0.213341	-0.0154373	2.84124	-0.0054333	0.995665	0.999582
[truncated: 974 more rows]

## Sheet: snofemale_outlierremoved
			SUPPLEMENTAL TABLE S8
	baseMean	log2FoldChange	lfcSE	stat	pvalue	padj
LOC114111320	83.0244	1.32324	0.531939	2.48757	0.0128617	0.878351
LOC114111265	40.6787	0.976689	0.399852	2.44263	0.0145808	0.878351
LOC114111284	48.5619	1.13143	0.572143	1.97752	0.0479827	0.878351
LOC114113434	4.39506	1.72462	0.876589	1.96742	0.0491351	0.878351
LOC114113389	77.1126	-0.613381	0.28765	-2.13238	0.0329754	0.878351
LOC114113373	7.88668	1.24767	0.653746	1.90849	0.0563276	0.878351
LOC114113375	7.88668	1.24767	0.653746	1.90849	0.0563276	0.878351
LOC114114236	60.4667	1.14518	0.540225	2.11983	0.0340205	0.878351
LOC114114237	62.5511	0.990268	0.507889	1.94977	0.0512031	0.878351
LOC114114240	2.66215	2.74733	1.24322	2.20985	0.0271153	0.878351
LOC114114259	66.3327	-0.550978	0.292515	-1.88359	0.0596203	0.878351
LOC114114253	2.99225	1.92687	0.945351	2.03825	0.0415245	0.878351
LOC114115450	5.07317	-1.2227	0.614082	-1.9911	0.0464699	0.878351
LOC114116235	23.4029	1.37989	0.519229	2.65758	0.00787043	0.878351
LOC114116285	121.238	0.955397	0.497024	1.92223	0.0545763	0.878351
LOC114116767	9.08123	1.09026	0.556654	1.9586	0.0501592	0.878351
LOC114117051	23.6108	0.979078	0.515498	1.89929	0.0575269	0.878351
LOC114117066	6.5188	1.43201	0.585808	2.44451	0.0145049	0.878351
LOC114117130	258.815	-0.690931	0.342863	-2.01518	0.0438855	0.878351
LOC114117664	14.7075	-0.903148	0.449513	-2.00917	0.0445189	0.878351
LOC114117665	14.7075	-0.903148	0.449513	-2.00917	0.0445189	0.878351
LOC114117655	2.794	1.61392	0.858112	1.88078	0.0600012	0.878351
LOC114117713	9.4118	1.11013	0.554117	2.00341	0.0451331	0.878351
LOC114117716	5.29932	2.17197	0.833606	2.60552	0.00917362	0.878351
LOC114118175	156.185	0.857928	0.352931	2.43087	0.0150627	0.878351
LOC114118121	5.83459	1.81558	0.770595	2.35608	0.0184691	0.878351
LOC114118632	13.5921	1.20752	0.558875	2.16062	0.0307247	0.878351
LOC114118581	28.7801	1.80986	0.624787	2.89676	0.00377041	0.878351
LOC114108879	7.70584	-1.08376	0.544212	-1.99144	0.0464327	0.878351
LOC114109259	24.884	-0.813622	0.430785	-1.88869	0.0589327	0.878351
LOC114109204	46.0444	-0.641724	0.332689	-1.9289	0.053743	0.878351
LOC114109492	46.0928	-0.886364	0.362747	-2.44348	0.0145464	0.878351
LOC114110220	9.26889	1.05122	0.555928	1.89093	0.0586334	0.878351
LOC114110373	2.94004	1.87937	0.825113	2.27771	0.0227441	0.878351
LOC114110522	37.1497	0.887459	0.413757	2.14488	0.0319626	0.878351
LOC114111811	0.866197	-2.87435	1.35713	-2.11796	0.0341784	0.878351
LOC114114248	32.8453	0.605163	0.324202	1.86662	0.0619544	0.882431
LOC114117125	75.407	-0.463964	0.25161	-1.84398	0.0651863	0.891001
LOC114117361	47.7075	0.685896	0.376135	1.82354	0.0682224	0.891001
LOC114118625	47.6629	0.683737	0.376438	1.81634	0.0693188	0.891001
LOC114111815	47.7075	0.685896	0.376135	1.82354	0.0682224	0.891001
LOC114111282	150.04	-0.731876	0.431002	-1.69808	0.0894928	0.95097
LOC114111371	12.8585	0.772756	0.456115	1.69421	0.0902249	0.95097
LOC114113417	21.8301	-0.676676	0.387043	-1.74832	0.080408	0.95097
LOC114114234	5.21771	1.11669	0.628988	1.77537	0.0758365	0.95097
LOC114115451	16.5487	0.815328	0.471739	1.72835	0.0839263	0.95097
LOC114117057	7.33611	-0.856756	0.498537	-1.71854	0.0856983	0.95097
LOC114117091	23.0461	-0.661491	0.384334	-1.72113	0.0852264	0.95097
LOC114117660	85.4033	0.673391	0.384712	1.75038	0.0800533	0.95097
LOC114118110	9.18351	1.27703	0.751315	1.69973	0.0891826	0.95097
LOC114113436	79.0002	-0.494659	0.32285	-1.53216	0.125482	0.964264
LOC114113383	1.90258	1.36703	0.99495	1.37397	0.169452	0.964264
LOC114113384	1.90258	1.36703	0.99495	1.37397	0.169452	0.964264
LOC114113385	1.90258	1.36703	0.99495	1.37397	0.169452	0.964264
LOC114113420	56.4091	0.427043	0.315866	1.35197	0.176384	0.964264
LOC114113435	80.311	-0.486314	0.327798	-1.48358	0.137921	0.964264
LOC114114233	22.7661	0.620984	0.402289	1.54362	0.122679	0.964264
LOC114114238	40.542	0.817738	0.584634	1.39872	0.161898	0.964264
LOC114114239	40.542	0.817738	0.584634	1.39872	0.161898	0.964264
LOC114114261	20.6076	0.486177	0.34336	1.41594	0.156793	0.964264
LOC114114278	86.6667	-0.458205	0.321999	-1.423	0.154736	0.964264
LOC114114654	75.095	0.536763	0.328441	1.63428	0.102201	0.964264
LOC114115078	7.94446	-0.652641	0.466822	-1.39805	0.162098	0.964264
LOC114115071	17.9521	-0.518444	0.330434	-1.56898	0.116652	0.964264
LOC114115081	169.894	0.977471	0.630832	1.5495	0.121263	0.964264
LOC114115459	57.4669	0.623211	0.397375	1.56832	0.116806	0.964264
LOC114115949	80.311	-0.486314	0.327798	-1.48358	0.137921	0.964264
LOC114116238	9.6244	0.821952	0.553859	1.48405	0.137797	0.964264
LOC114116491	35.9217	-0.554681	0.373032	-1.48695	0.137027	0.964264
LOC114116540	3.6255	1.0532	0.707322	1.489	0.136488	0.964264
LOC114117058	42.5999	-0.395463	0.284464	-1.3902	0.164467	0.964264
LOC114117099	80.2762	-0.487648	0.3285	-1.48447	0.137685	0.964264
LOC114117126	69.9687	-0.380859	0.278013	-1.36994	0.170707	0.964264
LOC114117376	128.369	-0.627581	0.423734	-1.48107	0.138587	0.964264
LOC114117364	28.7764	-0.367833	0.27238	-1.35044	0.176875	0.964264
LOC114117654	5.29006	1.37888	0.847177	1.62762	0.103605	0.964264
LOC114117648	164.258	0.649621	0.408442	1.59049	0.111725	0.964264
LOC114117649	170.736	0.599413	0.397996	1.50608	0.132048	0.964264
LOC114117677	0.592129	2.58591	1.5864	1.63004	0.103093	0.964264
LOC114118589	86.6667	-0.458205	0.321999	-1.423	0.154736	0.964264
LOC114118769	7.29854	0.996186	0.642697	1.55001	0.121139	0.964264
LOC114109181	0.8631	1.86709	1.38452	1.34855	0.177483	0.964264
LOC114109182	0.8631	1.86709	1.38452	1.34855	0.177483	0.964264
LOC114109226	52.3682	0.717237	0.508447	1.41064	0.15835	0.964264
LOC114109767	4.98059	0.880429	0.626417	1.4055	0.159873	0.964264
LOC114110211	6.23068	1.02769	0.743379	1.38246	0.166831	0.964264
LOC114110194	227.62	-0.378168	0.274094	-1.3797	0.167679	0.964264
LOC114110368	5.23976	-0.999298	0.603243	-1.65654	0.097612	0.964264
LOC114110519	48.4453	-0.527	0.3496	-1.50744	0.131698	0.964264
LOC114110711	6.51603	0.821056	0.581906	1.41098	0.158251	0.964264
LOC114110709	80.2762	-0.487648	0.3285	-1.48447	0.137685	0.964264
LOC114110710	82.0374	-0.494989	0.323346	-1.53083	0.125811	0.964264
LOC114110708	86.6568	-0.454848	0.321354	-1.41541	0.156948	0.964264
LOC114110915	5.0837	0.923633	0.627293	1.47241	0.14091	0.964264
LOC114111115	85.9223	-0.439589	0.319148	-1.37738	0.168394	0.964264
LOC114111812	61.6593	0.773643	0.479877	1.61217	0.106925	0.964264
LOC114111817	15.9729	0.804566	0.484507	1.66059	0.0967961	0.964264
LOC114111355	1.2955	1.51549	1.14107	1.32813	0.184135	0.976808
LOC114115082	8.1392	1.03425	0.787484	1.31337	0.18906	0.976808
LOC114108882	1.15953	1.79917	1.36636	1.31676	0.18792	0.976808
LOC114109211	84.5061	0.490425	0.373396	1.31342	0.189043	0.976808
LOC114110199	195.993	-0.553781	0.419668	-1.31957	0.186979	0.976808
LOC114116237	4.17813	-1.00721	0.770385	-1.30741	0.191072	0.977623
LOC114115091	3.48341	0.930234	0.716455	1.29838	0.194155	0.983844
LOC114109238	9.19904	-0.701861	0.544253	-1.28958	0.197195	0.987961
LOC114109762	26.302	-0.40859	0.317915	-1.28522	0.198717	0.987961
LOC114111247	5.03525	0.706005	0.614798	1.14835	0.250823	0.996878
LOC114111345	0.0348131	0.11685	3.14198	0.0371899	0.970334	0.996878
LOC114111281	210.577	-0.253483	0.286473	-0.884841	0.376242	0.996878
LOC114111283	177.523	0.0429135	0.254927	0.168337	0.866318	0.996878
LOC114111252	0.318414	0.849433	1.91486	0.443601	0.657331	0.996878
LOC114111296	1.01563	-1.30243	1.16846	-1.11466	0.264998	0.996878
LOC114111288	66.8436	0.274182	0.303505	0.903385	0.366322	0.996878
LOC114111291	34.124	0.325205	0.389584	0.834747	0.40386	0.996878
LOC114111289	17.9457	0.177285	0.394829	0.449018	0.653418	0.996878
LOC114111363	1.02103	0.068797	1.34785	0.0510421	0.959292	0.996878
LOC114111249	2.43395	0.285365	0.836597	0.341102	0.733026	0.996878
LOC114111244	271.714	0.0867597	0.239335	0.362503	0.716976	0.996878
LOC114111264	7.85117	0.17326	0.528643	0.327744	0.743105	0.996878
LOC114111279	0.511487	1.3739	1.60646	0.855234	0.392422	0.996878
LOC114111313	60.4056	-0.11708	0.27823	-0.420802	0.6739	0.996878
LOC114111312	12.1145	-0.475947	0.404088	-1.17783	0.238865	0.996878
LOC114111322	0.0850503	-0.499694	3.14211	-0.159031	0.873644	0.996878
LOC114111305	10.8171	0.0964056	0.480029	0.200833	0.840829	0.996878
LOC114111324	0.0348131	0.11685	3.14198	0.0371899	0.970334	0.996878
LOC114111347	0.615641	0.34818	1.55475	0.223946	0.8228	0.996878
LOC114111366	1.37957	0.784211	1.30012	0.603186	0.546385	0.996878
LOC114111368	0.0305678	0.0692862	3.143	0.0220446	0.982412	0.996878
LOC114111297	2.16872	0.734715	1.09092	0.673484	0.50064	0.996878
LOC114111253	77.9019	-0.134007	0.34798	-0.3851	0.700164	0.996878
LOC114111381	70.9028	-0.165935	0.429624	-0.386232	0.699325	0.996878
LOC114111293	0.0892121	0.666699	3.12731	0.213186	0.831182	0.996878
LOC114111353	492.158	-0.304564	0.289343	-1.0526	0.292523	0.996878
LOC114111255	0.150879	0.714518	3.04787	0.234432	0.81465	0.996878
LOC114111299	2.53885	0.551809	0.792635	0.69617	0.486322	0.996878
LOC114111350	0.0446061	0.208017	3.1401	0.0662454	0.947182	0.996878
LOC114111304	7.12773	0.0412298	0.489332	0.0842574	0.932852	0.996878
LOC114111257	14.1588	0.532322	0.504896	1.05432	0.291736	0.996878
LOC114113397	1.27094	0.0361166	1.03219	0.0349904	0.972087	0.996878
LOC114113404	0.109987	0.839362	2.91224	0.288219	0.773179	0.996878
LOC114113442	8.60576	-0.466327	0.529183	-0.881222	0.378198	0.996878
LOC114113443	8.60576	-0.466327	0.529183	-0.881222	0.378198	0.996878
LOC114113431	28.4549	-0.446979	0.361691	-1.2358	0.216532	0.996878
LOC114113432	0.996065	-0.851398	1.27221	-0.669225	0.503352	0.996878
LOC114113414	0.0446061	0.208017	3.1401	0.0662454	0.947182	0.996878
LOC114113399	2.0391	-0.201069	1.05411	-0.190747	0.848724	0.996878
LOC114113406	0.834403	0.67836	1.50222	0.451573	0.651576	0.996878
LOC114113438	0.592375	-0.335148	1.50515	-0.222668	0.823794	0.996878
LOC114113437	0.592375	-0.335148	1.50515	-0.222668	0.823794	0.996878
LOC114113440	0.592375	-0.335148	1.50515	-0.222668	0.823794	0.996878
LOC114113370	1.29996	-0.931766	1.09849	-0.848227	0.396312	0.996878
LOC114113401	5.41222	-0.438939	0.659128	-0.665939	0.50545	0.996878
LOC114113433	0.784917	-0.146634	1.40842	-0.104113	0.91708	0.996878
LOC114113416	13.8082	0.0656084	0.424905	0.154407	0.877289	0.996878
LOC114113415	18.8623	-0.0925511	0.344979	-0.26828	0.788484	0.996878
LOC114113430	3.13503	0.24594	0.76217	0.322684	0.746935	0.996878
LOC114113393	98.3277	-0.397814	0.414724	-0.959225	0.337445	0.996878
LOC114113422	0.0305678	0.0692862	3.143	0.0220446	0.982412	0.996878
LOC114113421	0.0305678	0.0692862	3.143	0.0220446	0.982412	0.996878
LOC114113395	5.76268	0.228567	0.643988	0.354924	0.722647	0.996878
LOC114113381	210.348	-0.253162	0.286741	-0.882893	0.377294	0.996878
LOC114113369	5.75497	0.376948	0.528702	0.712968	0.475866	0.996878
LOC114113388	155.097	0.113688	0.290329	0.391584	0.695365	0.996878
LOC114113382	124.574	-0.249477	0.34894	-0.714957	0.474635	0.996878
LOC114113418	0.0305678	0.0692862	3.143	0.0220446	0.982412	0.996878
LOC114113386	4.07922	0.437999	0.728496	0.601237	0.547682	0.996878
LOC114113387	15.7704	0.0317882	0.494928	0.0642279	0.948789	0.996878
LOC114113394	34.2161	-0.15122	0.271094	-0.557812	0.576973	0.996878
LOC114113403	77.2397	0.383566	0.433091	0.885648	0.375807	0.996878
LOC114113367	7.49994	0.427569	0.652121	0.655659	0.512044	0.996878
LOC114113368	5.50039	0.379109	0.630406	0.601373	0.547592	0.996878
LOC114113439	0.432316	0.688497	2.09025	0.329385	0.741865	0.996878
LOC114114211	252.585	0.170706	0.368402	0.463369	0.6431	0.996878
LOC114114212	66.5464	-0.156406	0.251193	-0.622653	0.533513	0.996878
LOC114114216	16.7093	-0.00785118	0.415972	-0.0188743	0.984941	0.996878
LOC114114215	180.145	-0.280712	0.273772	-1.02535	0.305198	0.996878
LOC114114258	53.6915	0.163372	0.408047	0.400374	0.688881	0.996878
LOC114114225	1.48799	0.26109	1.07985	0.241783	0.808948	0.996878
LOC114114224	56.9144	0.399765	0.409243	0.976839	0.328649	0.996878
LOC114114257	0.364953	-2.2921	2.34312	-0.978229	0.327961	0.996878
LOC114114226	10.2465	0.152874	0.480674	0.318041	0.750454	0.996878
LOC114114288	1.99598	-0.148201	1.05154	-0.140937	0.88792	0.996878
LOC114114262	15.3471	-0.324049	0.422583	-0.76683	0.443183	0.996878
LOC114114242	8.25519	0.197672	0.467739	0.422612	0.672579	0.996878
LOC114114268	33.6565	-0.0238972	0.312934	-0.076365	0.939129	0.996878
LOC114114249	0.33321	0.548317	2.15218	0.254773	0.798898	0.996878
LOC114114221	20.8823	0.0293866	0.375267	0.0783085	0.937583	0.996878
LOC114114251	0.299473	0.445113	1.9701	0.225935	0.821252	0.996878
LOC114114244	3.12286	-0.387272	0.77241	-0.501381	0.616103	0.996878
LOC114114245	3.98482	-0.328769	0.666245	-0.493466	0.621684	0.996878
LOC114114247	80.4895	0.24347	0.341391	0.713171	0.47574	0.996878
LOC114114219	0.0544825	-0.964863	3.14886	-0.306416	0.759288	0.996878
LOC114114241	0.150879	0.714518	3.04787	0.234432	0.81465	0.996878
LOC114114218	4.739	0.479746	0.608751	0.788082	0.430649	0.996878
LOC114114232	137.11	-0.139241	0.210654	-0.660992	0.508617	0.996878
LOC114114231	31.9442	-0.149663	0.406654	-0.368035	0.712847	0.996878
LOC114114220	155.887	0.210752	0.382178	0.551448	0.581326	0.996878
LOC114114254	20.9943	0.403361	0.442696	0.911147	0.362218	0.996878
LOC114114279	29.0947	0.00283901	0.35415	0.00801642	0.993604	0.996878
LOC114114280	32.5929	-0.0777592	0.35687	-0.217892	0.827513	0.996878
LOC114114235	42.4039	-0.375278	0.299246	-1.25408	0.209813	0.996878
LOC114114246	0.136247	-0.984634	3.14851	-0.31273	0.754486	0.996878
LOC114114265	0.816599	0.732913	1.35927	0.539195	0.589752	0.996878
LOC114114277	0.0544825	-0.964863	3.14886	-0.306416	0.759288	0.996878
LOC114114229	289.852	-0.239808	0.344002	-0.697113	0.485732	0.996878
LOC114114255	21.0291	0.407301	0.443347	0.918694	0.358256	0.996878
LOC114114243	7.12773	0.0412298	0.489332	0.0842574	0.932852	0.996878
LOC114114642	0.0348131	0.11685	3.14198	0.0371899	0.970334	0.996878
LOC114114644	0.0446061	0.208017	3.1401	0.0662454	0.947182	0.996878
LOC114114651	21.0291	0.407301	0.443347	0.918694	0.358256	0.996878
LOC114114645	10.3244	-0.0170788	0.46644	-0.0366153	0.970792	0.996878
LOC114114647	10.0683	0.231753	0.43557	0.532069	0.594678	0.996878
LOC114114646	12.0443	0.0990915	0.41185	0.240601	0.809865	0.996878
LOC114114650	242.955	-0.217646	0.43426	-0.501189	0.616238	0.996878
LOC114114649	0.334944	0.914823	2.12623	0.430257	0.667009	0.996878
LOC114114662	0.116066	0.208017	3.1401	0.0662454	0.947182	0.996878
LOC114115090	33.3552	-0.115087	0.350859	-0.328015	0.742901	0.996878
LOC114115075	0.620438	1.71737	1.52355	1.12721	0.259653	0.996878
LOC114115089	59.5693	0.620044	0.539014	1.15033	0.250008	0.996878
LOC114115098	33.4495	0.0607594	0.389493	0.155996	0.876036	0.996878
LOC114115086	30.9781	0.516472	0.473085	1.09171	0.27496	0.996878
LOC114115072	0.455903	1.50246	1.5804	0.950689	0.341762	0.996878
LOC114115069	24.7956	0.0663218	0.40912	0.162109	0.87122	0.996878
LOC114115077	243.095	-0.231443	0.25463	-0.908938	0.363383	0.996878
LOC114115083	8.66823	0.441575	0.487654	0.905508	0.365196	0.996878
LOC114115079	1.44406	0.704303	1.0643	0.661752	0.50813	0.996878
LOC114115085	0.754925	-0.211632	1.57384	-0.134469	0.893032	0.996878
LOC114115092	0.0305678	0.0692862	3.143	0.0220446	0.982412	0.996878
LOC114115100	2.68511	0.508791	0.771453	0.659523	0.50956	0.996878
LOC114115117	0.360075	-0.0890438	1.74682	-0.0509749	0.959346	0.996878
LOC114115456	12.4202	-0.362658	0.385903	-0.939765	0.347338	0.996878
LOC114115453	7.31451	-0.377524	0.515839	-0.731863	0.464252	0.996878
LOC114115455	0.587192	1.53558	1.71326	0.896289	0.370098	0.996878
LOC114115457	0.0348131	0.11685	3.14198	0.0371899	0.970334	0.996878
LOC114115466	27.5433	0.0387258	0.32992	0.117379	0.906559	0.996878
LOC114115447	97.1434	0.310685	0.302982	1.02542	0.305163	0.996878
LOC114115449	0.0544825	-0.964863	3.14886	-0.306416	0.759288	0.996878
LOC114115448	12.4709	0.0590261	0.451647	0.130691	0.89602	0.996878
LOC114115937	6.12014	0.129176	0.546468	0.236383	0.813136	0.996878
LOC114115936	0.514891	0.593766	1.73945	0.341352	0.732839	0.996878
LOC114115952	0.449934	1.20392	1.61613	0.744941	0.456307	0.996878
LOC114115945	0.507941	0.569289	1.58621	0.358899	0.71967	0.996878
LOC114115925	0.139533	-0.892485	3.13577	-0.284615	0.775939	0.996878
LOC114115926	17.6787	0.377252	0.412312	0.914969	0.360208	0.996878
LOC114115927	36.7519	0.452297	0.454501	0.99515	0.319663	0.996878
LOC114115930	61.8422	-0.327462	0.337126	-0.971336	0.331381	0.996878
LOC114115928	111.865	-0.139695	0.226819	-0.615889	0.537968	0.996878
LOC114115934	0.193313	-0.113663	2.45643	-0.0462718	0.963094	0.996878
LOC114115929	21.0938	0.0116846	0.368551	0.0317041	0.974708	0.996878
LOC114115935	0.199282	0.504609	2.17671	0.231822	0.816676	0.996878
LOC114115941	0.574678	1.26091	1.55103	0.812948	0.416248	0.996878
LOC114115938	0.360662	0.990314	2.44532	0.404983	0.68549	0.996878
LOC114115932	0.309838	0.472433	1.95948	0.241101	0.809477	0.996878
LOC114115931	0.199403	-1.01954	2.43259	-0.419116	0.675131	0.996878
LOC114115944	15.3064	0.421218	0.404731	1.04074	0.297998	0.996878
LOC114116281	0.281866	-0.394331	2.5416	-0.155151	0.876703	0.996878
LOC114116284	102.547	0.643102	0.557464	1.15362	0.248656	0.996878
LOC114116240	71.7836	-0.0674372	0.254474	-0.265006	0.791005	0.996878
LOC114116239	1.71545	0.865225	1.13725	0.760805	0.446774	0.996878
LOC114116282	0.114353	-0.984634	3.14851	-0.31273	0.754486	0.996878
LOC114116498	18.7452	0.10945	0.439648	0.248949	0.8034	0.996878
LOC114116494	0.0611356	0.433166	3.13352	0.138236	0.890054	0.996878
LOC114116535	16.596	-0.072855	0.405794	-0.179537	0.857516	0.996878
LOC114116533	7.49994	0.427569	0.652121	0.655659	0.512044	0.996878
LOC114116537	0.933514	1.40587	1.27669	1.10118	0.270817	0.996878
LOC114116536	1.8494	0.357946	0.923842	0.387454	0.69842	0.996878
LOC114116534	108.213	0.200317	0.412429	0.4857	0.62718	0.996878
LOC114116763	2.79087	0.578961	0.775641	0.746429	0.455408	0.996878
LOC114116762	42.4889	-0.376685	0.299266	-1.2587	0.20814	0.996878
LOC114116768	1.09093	-0.686085	1.09843	-0.624605	0.53223	0.996878
LOC114116757	3.16381	-0.61592	0.665096	-0.926062	0.354414	0.996878
LOC114116765	0.580827	0.218692	1.58501	0.137975	0.89026	0.996878
LOC114116764	1.27916	0.646465	1.09219	0.591898	0.553919	0.996878
LOC114116761	34.6935	0.263307	0.321991	0.817746	0.413502	0.996878
LOC114116766	1.82992	0.793638	0.988037	0.803247	0.421832	0.996878
LOC114117059	3.09823	-0.491524	0.906527	-0.542206	0.587677	0.996878
LOC114117067	909.685	-0.193224	0.279161	-0.692158	0.488838	0.996878
LOC114117100	2.0124	0.986187	1.03944	0.948772	0.342737	0.996878
LOC114117070	6.44553	-0.376665	0.641243	-0.587399	0.556936	0.996878
LOC114117073	0.282579	-0.963307	1.99261	-0.483439	0.628784	0.996878
LOC114117072	6.44553	-0.376665	0.641243	-0.587399	0.556936	0.996878
LOC114117068	0.0696261	0.510769	3.13136	0.163114	0.870429	0.996878
LOC114117065	38.5377	0.0635911	0.388825	0.163547	0.870088	0.996878
LOC114117064	59.7789	-0.117154	0.402248	-0.291249	0.770861	0.996878
LOC114117087	13.9216	0.335058	0.368975	0.908077	0.363837	0.996878
LOC114117092	0.496792	-1.74529	1.95554	-0.892484	0.372133	0.996878
LOC114117047	178.699	0.134762	0.367486	0.366715	0.713832	0.996878
LOC114117063	2.23094	-0.0839629	0.806122	-0.104157	0.917045	0.996878
LOC114117101	167.088	-0.193193	0.233252	-0.828257	0.407525	0.996878
LOC114117085	3.74482	0.582934	0.789904	0.737981	0.460526	0.996878
LOC114117084	6.25247	0.157586	0.566724	0.278064	0.780963	0.996878
LOC114117069	2.95284	-0.776685	0.782481	-0.992593	0.320908	0.996878
LOC114117089	18.5395	0.317327	0.3475	0.91317	0.361153	0.996878
LOC114117088	59.9559	0.00285875	0.245075	0.0116648	0.990693	0.996878
LOC114117079	15.3948	0.622346	0.651905	0.954658	0.339751	0.996878
LOC114117048	0.0850503	-0.499694	3.14211	-0.159031	0.873644	0.996878
LOC114117061	5.41432	-0.682508	0.583402	-1.16987	0.242051	0.996878
LOC114117062	25.2539	0.256615	0.325191	0.789121	0.430041	0.996878
LOC114117050	120.35	0.152936	0.243965	0.626879	0.530738	0.996878
LOC114117074	0.0446061	0.208017	3.1401	0.0662454	0.947182	0.996878
LOC114117077	25.8633	-0.281556	0.486782	-0.578403	0.562992	0.996878
LOC114117075	0.244596	0.207213	3.09709	0.0669056	0.946657	0.996878
LOC114117095	0.53802	-0.875865	1.74853	-0.500916	0.61643	0.996878
LOC114117131	45.4004	-0.161185	0.27271	-0.59105	0.554487	0.996878
LOC114117127	44.3026	-0.186952	0.275916	-0.677567	0.498046	0.996878
LOC114117129	43.1852	-0.0817587	0.276754	-0.29542	0.767673	0.996878
LOC114117128	45.6139	-0.134396	0.269691	-0.498333	0.618249	0.996878
LOC114117078	21.0727	0.379	0.444812	0.852045	0.394189	0.996878
LOC114117371	5.96565	0.247332	0.612778	0.403624	0.686489	0.996878
LOC114117366	0.589307	0.676229	1.58013	0.427959	0.668681	0.996878
LOC114117380	1.44919	0.882072	1.18674	0.743273	0.457316	0.996878
LOC114117368	36.5794	0.165543	0.36803	0.449807	0.65285	0.996878
LOC114117367	53.183	-0.129882	0.613396	-0.211742	0.832308	0.996878
LOC114117370	0.0446061	0.208017	3.1401	0.0662454	0.947182	0.996878
LOC114117421	587.878	-0.0427775	0.364753	-0.117278	0.90664	0.996878
LOC114117362	137.707	0.193685	0.37647	0.514477	0.606919	0.996878
LOC114117365	24.2933	0.118615	0.302942	0.391543	0.695396	0.996878
LOC114117359	14.3011	-0.0467668	0.447018	-0.104619	0.916678	0.996878
LOC114117374	1.33508	-0.312193	1.01465	-0.307686	0.758321	0.996878
LOC114117420	51.4251	-0.165894	0.441621	-0.375648	0.707179	0.996878
LOC114117378	4.94568	0.104616	0.661812	0.158075	0.874398	0.996878
LOC114117363	212.311	-0.232671	0.234653	-0.991552	0.321416	0.996878
LOC114117369	0.0653809	0.472603	3.13241	0.150875	0.880074	0.996878
LOC114117372	0.0653809	0.472603	3.13241	0.150875	0.880074	0.996878
LOC114117653	2.96272	-0.877274	0.748809	-1.17156	0.241374	0.996878
LOC114117719	0.108233	-0.984634	3.14851	-0.31273	0.754486	0.996878
LOC114117678	0.215729	1.42673	2.34976	0.607184	0.543729	0.996878
LOC114117650	45.5426	-0.161138	0.319665	-0.504084	0.614202	0.996878
LOC114117656	21.0793	0.39635	0.444801	0.891073	0.37289	0.996878
LOC114117669	61.1079	-0.215749	0.339799	-0.634932	0.525473	0.996878
LOC114117651	45.5426	-0.161138	0.319665	-0.504084	0.614202	0.996878
LOC114117657	21.0793	0.39635	0.444801	0.891073	0.37289	0.996878
LOC114117668	50.5219	-0.321629	0.357472	-0.899732	0.368263	0.996878
LOC114117712	0.0305678	0.0692862	3.143	0.0220446	0.982412	0.996878
LOC114117714	11.3096	0.527005	0.495913	1.0627	0.28792	0.996878
LOC114117715	11.2747	0.520024	0.49471	1.05117	0.293181	0.996878
LOC114117666	0.0305678	0.0692862	3.143	0.0220446	0.982412	0.996878
LOC114117667	0.127932	-0.984634	3.14851	-0.31273	0.754486	0.996878
LOC114117661	2371.09	-0.155962	0.372862	-0.418284	0.67574	0.996878
LOC114117663	1974.99	0.223069	0.365133	0.610926	0.541249	0.996878
LOC114117662	1466.1	0.0364611	0.343251	0.106223	0.915405	0.996878
LOC114117658	17.4673	0.580059	0.57167	1.01467	0.310261	0.996878
LOC114118128	23.6197	-0.26333	0.381091	-0.69099	0.489572	0.996878
LOC114118129	66.3619	-0.272153	0.321871	-0.845537	0.397811	0.996878
LOC114118112	73.9562	0.119462	0.256083	0.466495	0.640861	0.996878
LOC114118130	0.0348131	0.11685	3.14198	0.0371899	0.970334	0.996878
LOC114118120	0.0653809	0.472603	3.13241	0.150875	0.880074	0.996878
LOC114118119	17.4202	0.607679	0.578019	1.05131	0.293115	0.996878
LOC114118115	4.43258	0.2864	0.591616	0.484097	0.628317	0.996878
LOC114118116	11.37	-0.202424	0.435031	-0.46531	0.64171	0.996878
LOC114118118	0.435335	-0.435413	1.86168	-0.233882	0.815076	0.996878
LOC114118117	0.199403	-1.01954	2.43259	-0.419116	0.675131	0.996878
LOC114118122	61.3169	-0.151529	0.261974	-0.578412	0.562986	0.996878
LOC114118108	0.555057	1.49215	1.55843	0.95747	0.33833	0.996878
LOC114118123	6.22259	-0.521915	0.541148	-0.96446	0.334815	0.996878
LOC114118174	62.6509	0.151071	0.257613	0.586426	0.557589	0.996878
LOC114118106	29.3391	0.37401	0.298968	1.251	0.210933	0.996878
LOC114118111	1.68778	-0.515782	0.934389	-0.551999	0.580949	0.996878
LOC114118124	5.64861	0.250779	0.585078	0.428625	0.668196	0.996878
LOC114118126	18.3501	0.107712	0.367479	0.293112	0.769437	0.996878
LOC114118125	14.264	0.132302	0.409999	0.322687	0.746932	0.996878
LOC114118127	6.58316	-0.311642	0.507012	-0.614665	0.538776	0.996878
LOC114118133	1.50922	0.68906	1.20851	0.570171	0.568561	0.996878
LOC114118583	1.43746	0.556571	1.0222	0.544486	0.586107	0.996878
LOC114118626	0.0305678	0.0692862	3.143	0.0220446	0.982412	0.996878
LOC114118597	137.156	-0.232245	0.339798	-0.683478	0.494305	0.996878
LOC114118596	2587.05	-0.116142	0.26251	-0.44243	0.658178	0.996878
LOC114118595	61.3419	-0.254879	0.404544	-0.630039	0.528669	0.996878
LOC114118582	0.143046	-0.472007	3.09909	-0.152305	0.878946	0.996878
LOC114118590	50.3629	-0.316669	0.273432	-1.15813	0.246812	0.996878
LOC114118580	24.097	0.160077	0.451126	0.354838	0.722711	0.996878
LOC114118628	0.232131	1.07029	3.11849	0.343208	0.731442	0.996878
LOC114118624	16.325	-0.362005	0.429268	-0.843308	0.399056	0.996878
LOC114118623	28.4989	-0.0378518	0.421182	-0.0898704	0.92839	0.996878
LOC114118629	0.232131	1.07029	3.11849	0.343208	0.731442	0.996878
LOC114118586	16.3941	0.341941	0.370587	0.922701	0.356163	0.996878
LOC114118771	7.27217	0.399847	0.526689	0.759171	0.44775	0.996878
LOC114118772	39.0319	-0.0791208	0.463154	-0.170831	0.864357	0.996878
LOC114108895	0.116066	0.208017	3.1401	0.0662454	0.947182	0.996878
LOC114108878	36.4017	-0.394205	0.464091	-0.849412	0.395652	0.996878
LOC114108887	0.69867	-0.239096	1.2998	-0.183948	0.854054	0.996878
LOC114108880	0.199403	-1.01954	2.43259	-0.419116	0.675131	0.996878
LOC114108883	34.8829	0.0922539	0.338633	0.27243	0.785291	0.996878
LOC114108881	0.0653809	0.472603	3.13241	0.150875	0.880074	0.996878
LOC114108886	0.251958	0.336389	2.30577	0.14589	0.884009	0.996878
LOC114108894	19.9724	0.0922264	0.531051	0.173668	0.862127	0.996878
LOC114108885	1.97202	0.615828	1.02497	0.600827	0.547955	0.996878
LOC114109250	165.316	-0.191834	0.32585	-0.588718	0.556051	0.996878
LOC114109254	10.3688	-0.108037	0.641524	-0.168406	0.866264	0.996878
LOC114109191	0.716556	-0.0207134	1.46168	-0.014171	0.988694	0.996878
LOC114109256	0.60221	-0.42065	1.36862	-0.307354	0.758574	0.996878
LOC114109192	0.716556	-0.0207134	1.46168	-0.014171	0.988694	0.996878
LOC114109180	0.0305678	0.0692862	3.143	0.0220446	0.982412	0.996878
LOC114109201	0.0305678	0.0692862	3.143	0.0220446	0.982412	0.996878
LOC114109194	0.116066	0.208017	3.1401	0.0662454	0.947182	0.996878
LOC114109188	0.762906	1.64444	1.43209	1.14828	0.250852	0.996878
LOC114109193	0.716556	-0.0207134	1.46168	-0.014171	0.988694	0.996878
LOC114109183	0.0446061	0.208017	3.1401	0.0662454	0.947182	0.996878
LOC114109167	0.0446061	0.208017	3.1401	0.0662454	0.947182	0.996878
LOC114109168	0.0446061	0.208017	3.1401	0.0662454	0.947182	0.996878
LOC114109169	0.0446061	0.208017	3.1401	0.0662454	0.947182	0.996878
LOC114109170	0.0446061	0.208017	3.1401	0.0662454	0.947182	0.996878
LOC114109171	0.0446061	0.208017	3.1401	0.0662454	0.947182	0.996878
LOC114109190	0.127932	-0.984634	3.14851	-0.31273	0.754486	0.996878
LOC114109179	316.966	-0.0369415	0.337277	-0.109529	0.912783	0.996878
LOC114109176	316.241	-0.0324443	0.336728	-0.0963517	0.923241	0.996878
LOC114109177	316.241	-0.0324443	0.336728	-0.0963517	0.923241	0.996878
LOC114109255	10.3688	-0.108037	0.641524	-0.168406	0.866264	0.996878
LOC114109248	3.74656	-0.831706	0.664923	-1.25083	0.210996	0.996878
LOC114109246	0.127932	-0.984634	3.14851	-0.31273	0.754486	0.996878
LOC114109244	0.379005	0.863325	1.86224	0.463595	0.642938	0.996878
LOC114109253	46.1821	-0.365227	0.350267	-1.04271	0.297081	0.996878
LOC114109235	0.0348131	0.11685	3.14198	0.0371899	0.970334	0.996878
LOC114109228	0.114353	-0.984634	3.14851	-0.31273	0.754486	0.996878
LOC114109236	0.0305678	0.0692862	3.143	0.0220446	0.982412	0.996878
LOC114109223	2.92752	-0.206774	0.729407	-0.283482	0.776807	0.996878
LOC114109224	0.108233	-0.984634	3.14851	-0.31273	0.754486	0.996878
LOC114109222	12.7945	0.0948054	0.441034	0.214962	0.829797	0.996878
LOC114109239	0.0696261	0.510769	3.13136	0.163114	0.870429	0.996878
LOC114109209	122.489	0.137654	0.238703	0.576673	0.56416	0.996878
LOC114109231	3.54793	0.0551563	0.794775	0.0693985	0.944672	0.996878
LOC114109216	7.14854	0.39881	0.783038	0.509311	0.610534	0.996878
LOC114109206	78.3837	0.483746	0.420623	1.15007	0.250115	0.996878
LOC114109205	65.7884	0.092078	0.277044	0.332359	0.739618	0.996878
LOC114109212	49.0778	-0.215297	0.337937	-0.637092	0.524065	0.996878
LOC114109215	163.369	-0.102623	0.277551	-0.369746	0.711572	0.996878
LOC114109210	16.9362	0.312572	0.50906	0.614018	0.539203	0.996878
LOC114109218	16.9826	0.322848	0.505005	0.639296	0.52263	0.996878
LOC114109207	0.114353	-0.984634	3.14851	-0.31273	0.754486	0.996878
LOC114109227	0.655543	-0.384968	1.32167	-0.291274	0.770842	0.996878
LOC114109213	32.3712	-0.344794	0.306861	-1.12362	0.261175	0.996878
LOC114109225	3.95579	0.250723	0.706862	0.354698	0.722815	0.996878
LOC114109221	19.8559	0.283204	0.462482	0.612357	0.540301	0.996878
LOC114109214	16.9826	0.322848	0.505005	0.639296	0.52263	0.996878
LOC114109217	68.7076	0.530404	0.446958	1.1867	0.235347	0.996878
LOC114109232	0.0446061	0.208017	3.1401	0.0662454	0.947182	0.996878
LOC114109245	36.7421	0.156973	0.366323	0.42851	0.668279	0.996878
LOC114109484	8.3856	0.744875	0.604403	1.23241	0.217794	0.996878
LOC114109485	5.58123	0.65962	0.614317	1.07375	0.282937	0.996878
LOC114109446	0.53802	-0.875865	1.74853	-0.500916	0.61643	0.996878
LOC114109483	20.2229	-0.143597	0.367606	-0.390629	0.696072	0.996878
LOC114109486	0.170548	-0.365309	2.93301	-0.124551	0.900879	0.996878
LOC114109487	15.7398	0.0261232	0.494881	0.0527867	0.957902	0.996878
LOC114109448	51.3973	-0.202409	0.312273	-0.648179	0.516869	0.996878
LOC114109491	6.86488	0.283787	0.5211	0.544592	0.586034	0.996878
LOC114109490	0.0348131	0.11685	3.14198	0.0371899	0.970334	0.996878
LOC114109488	35.7597	-0.155285	0.418454	-0.371092	0.710569	0.996878
LOC114109763	0.115618	-0.135813	3.13263	-0.0433544	0.965419	0.996878
LOC114109764	25.6046	-0.0779956	0.392697	-0.198615	0.842564	0.996878
LOC114109765	160.385	0.0154463	0.250289	0.061714	0.950791	0.996878
LOC114109761	62.8748	-0.122591	0.256845	-0.477295	0.633152	0.996878
LOC114110216	48.6224	-0.00789808	0.446802	-0.0176769	0.985897	0.996878
LOC114110223	4.73215	0.375768	0.638289	0.588711	0.556055	0.996878
LOC114110210	17.9768	0.103162	0.352267	0.29285	0.769636	0.996878
LOC114110212	5.0171	-0.601734	0.558253	-1.07789	0.281084	0.996878
LOC114110209	442.275	-0.185492	0.477017	-0.388859	0.697381	0.996878
LOC114110215	9.59467	0.469527	0.475948	0.986509	0.323884	0.996878
LOC114110217	18.5073	0.561988	0.519233	1.08234	0.2791	0.996878
LOC114110219	2.30765	-0.00722815	0.799317	-0.00904291	0.992785	0.996878
LOC114110202	0.0348131	0.11685	3.14198	0.0371899	0.970334	0.996878
LOC114110195	13.8921	-0.509228	0.497848	-1.02286	0.306374	0.996878
LOC114110206	10.049	0.164289	0.503032	0.326597	0.743972	0.996878
LOC114110208	7.32861	-0.249895	0.501264	-0.49853	0.618111	0.996878
LOC114110204	21.411	0.0356387	0.351692	0.101335	0.919285	0.996878
LOC114110203	60.6585	-0.184366	0.321083	-0.574202	0.565831	0.996878
[truncated: 229 more rows]

## Sheet: snrnafemale_outlierremoved
	baseMean	log2FoldChange	lfcSE	stat	pvalue	padj
[truncated: 1,148 more rows]
