# Supplementary material for: Developmental programming: adverse sexually dimorphic transcriptional programming of gestational testosterone excess in cardiac left ventricle of fetal sheep
Source: Sci Rep. 2023 Feb 15;13:2682. doi: 10.1038/s41598-023-29212-9 (PMC9932081; doi:10.1038/s41598-023-29212-9)
Supplement: Supplementary file 18 — Supplementary Table S11. [file 41598_2023_29212_MOESM18_ESM.xlsx]

## Sheet: lnc
	baseMean	log2FoldChange	lfcSE	stat	pvalue	padj
LOC105607964	26.6171	-2.11663	0.608647	-3.4776	0.000505926	0.0306745
LOC114118448	11.8514	-2.45134	0.705161	-3.47628	0.000508417	0.0306745			upregulated by T in males FDR<0.05, abs(log2FC)>0.5
LOC114110041	92.0614	-2.16809	0.589969	-3.67492	0.000237923	0.0306745			downregulated by T in males FDR<0.05,abs(log2FC)<0.5
LOC101102683	97.8365	-2.10696	0.58913	-3.57639	0.000348366	0.0306745
LOC114110424	50.378	-2.35104	0.665898	-3.53064	0.000414558	0.0306745
LOC114111513	34.3164	-2.10783	0.584492	-3.60626	0.000310648	0.0306745
LOC114113114	13.0077	-2.57352	0.7516	-3.42405	0.000616948	0.031905
RPS28	17.0953	-2.22633	0.703183	-3.16608	0.00154508	0.0430246
LOC114117981	10.2213	-2.4067	0.757508	-3.17713	0.00148742	0.0430246
LOC106990331	42.9642	-1.5344	0.482788	-3.1782	0.00148195	0.0430246
LOC114110482	19.1372	-1.9378	0.599512	-3.2323	0.00122798	0.0430246
LOC105604969	15.1834	1.50188	0.472063	3.18153	0.00146501	0.0430246
LOC114111267	19.732	-2.21136	0.696764	-3.17376	0.00150477	0.0430246
LOC114114829	4.11733	-2.48822	0.793007	-3.1377	0.0017028	0.0440294
LOC105604300	16.9307	-2.14799	0.691423	-3.10662	0.00189241	0.0456702
LOC114116058	7.41467	-2.24801	0.741371	-3.03224	0.00242749	0.0549219
LOC105608241	35.3959	-1.78279	0.596944	-2.98652	0.00282169	0.0566619
LOC114116476	6.27369	-2.74612	0.92449	-2.97042	0.00297396	0.0566619
GTL2	37.9992	-1.65634	0.554755	-2.98571	0.00282922	0.0566619
LOC114116360	30.349	-1.79031	0.607973	-2.94472	0.00323246	0.0585075
LOC114109439	17.4969	-1.68907	0.578138	-2.92157	0.00348267	0.0600346
LOC114112870	407.956	-0.932352	0.321068	-2.90391	0.00368533	0.0606405
LOC114110628	9.66241	-1.4856	0.520043	-2.85668	0.00428102	0.0619892
LOC114113051	19.618	-1.30369	0.453354	-2.87565	0.00403202	0.0619892
LOC105615677	22.6928	-1.36518	0.475967	-2.86822	0.0041279	0.0619892
LOC105608026	6.41793	-2.24631	0.815534	-2.7544	0.00588004	0.072206
LOC105615111	5.18048	-2.03922	0.758359	-2.68899	0.00716685	0.072206
LOC114112987	9.63772	-1.72135	0.6529	-2.63646	0.0083775	0.072206
LOC105608584	17.6992	-1.7621	0.631649	-2.78968	0.00527601	0.072206
LOC106990963	28.8961	-1.78315	0.653413	-2.72897	0.00635316	0.072206
LOC114116071	59.5429	-1.95324	0.733545	-2.66274	0.00775071	0.072206
LOC105609918	38.3794	-1.70961	0.6334	-2.6991	0.00695267	0.072206
LOC105611533	16.8248	-1.36035	0.512759	-2.65299	0.00797814	0.072206
LOC105616526	23.3436	-1.65833	0.611849	-2.71036	0.00672108	0.072206
LOC114117254	12.6421	-2.04526	0.750469	-2.7253	0.00642424	0.072206
LOC114117996	12.0616	1.59092	0.602547	2.64032	0.00828283	0.072206
LOC105612077	24.8741	-1.98372	0.741049	-2.67691	0.00743053	0.072206
LOC105602770	27.7919	1.31526	0.482604	2.72533	0.00642365	0.072206
LOC105603666	10.5592	-1.8682	0.706238	-2.64528	0.00816231	0.072206
LOC114110467	16.5699	1.41709	0.536008	2.64378	0.00819862	0.072206
LOC114110480	16.5211	1.40081	0.531132	2.63741	0.00835428	0.072206
LOC114110615	11.588	-2.22369	0.834009	-2.66626	0.00766994	0.072206
LOC114113182	27.1423	-1.7033	0.651516	-2.61436	0.0089396	0.075259
LOC114113117	17.7471	-1.92236	0.740483	-2.59609	0.00942922	0.0758528
LOC114110438	7.39738	-2.23268	0.858924	-2.59939	0.00933898	0.0758528
LOC105602261	5.37506	-2.14145	0.842381	-2.54214	0.0110176	0.0857834
LOC101102543	211.91	-0.909908	0.359509	-2.53097	0.0113746	0.0857834
LOC114118751	4.14503	-1.78213	0.703388	-2.53363	0.0112888	0.0857834
LOC105603554	6.91415	-1.64019	0.654576	-2.50573	0.0122198	0.090277
LOC114109081	6.653	-1.26674	0.507743	-2.49484	0.0126014	0.0912338
LOC105616575	16.8144	-1.51489	0.609705	-2.48463	0.0129687	0.0920523
LOC106991313	23.73	-1.39433	0.56393	-2.47253	0.0134162	0.0933975
LOC114113196	6.44567	-1.3705	0.56567	-2.4228	0.0154015	0.0985144
LOC114114081	46.5559	1.33696	0.554901	2.40937	0.0159801	0.0985144
LOC105615222	5.52495	-1.70028	0.711112	-2.39102	0.0168018	0.0985144
LOC114115261	4.25712	-2.4168	1.01144	-2.38947	0.0168726	0.0985144
LOC105611302	195.424	-1.26748	0.529486	-2.39379	0.0166753	0.0985144
LOC114116624	28.0626	-1.33503	0.557623	-2.39415	0.0166588	0.0985144
LOC105606908	13.4609	1.33477	0.548373	2.43405	0.0149308	0.0985144
LOC106990520	31.6296	-1.32674	0.548115	-2.42056	0.0154967	0.0985144
LOC114110310	22.9998	0.916455	0.381577	2.40176	0.0163165	0.0985144
LOC105605573	50.9964	-1.44114	0.598514	-2.40786	0.0160465	0.0985144
LOC114114896	5.72097	-1.84278	0.778208	-2.36798	0.0178853	0.10277
LOC105607931	6.86585	-1.79154	0.777869	-2.30314	0.021271	0.116668
LOC105602948	18.1337	-1.53737	0.666418	-2.30691	0.0210596	0.116668
LOC114110277	18.5301	-1.03431	0.448521	-2.30605	0.0211078	0.116668
LOC114113115	15.0678	-1.5035	0.656827	-2.28903	0.0220774	0.116704
LOC114114509	31.9557	-1.04622	0.45873	-2.28069	0.022567	0.116704
LOC106991659	32.2156	0.687222	0.300736	2.28513	0.0223052	0.116704
LOC114112540	5.29108	-2.1652	0.946845	-2.28675	0.0222103	0.116704
LOC114116367	25.9257	-0.991325	0.441058	-2.24761	0.0246014	0.12369
LOC106991591	6.12502	-1.79449	0.797878	-2.24908	0.0245076	0.12369
LOC105607546	114.39	-0.883364	0.396857	-2.2259	0.026021	0.125595
LOC114114494	8.18224	-1.07195	0.481102	-2.22812	0.0258724	0.125595
LOC105605487	6.54636	-1.51087	0.676179	-2.23442	0.0254553	0.125595
LOC105609509	3619.74	-1.55284	0.708038	-2.19316	0.0282955	0.132988
LOC105609898	6.19674	-1.75669	0.810838	-2.16652	0.0302718	0.132988
LOC114112974	5729.76	-1.1389	0.526361	-2.16373	0.030485	0.132988
LOC105616364	4.56766	-1.57153	0.726012	-2.1646	0.0304183	0.132988
LOC114118295	110.674	1.14055	0.52318	2.18004	0.0292545	0.132988
LOC114109042	105.776	-1.00873	0.46184	-2.18414	0.0289517	0.132988
LOC105603888	4.00666	-1.78202	0.823617	-2.16364	0.0304916	0.132988
LOC105605611	4.04829	-1.83869	0.84935	-2.16482	0.0304018	0.132988
LOC114110322	38.3198	-0.885804	0.414715	-2.13593	0.0326849	0.140857
LOC105605439	4.3688	-1.51612	0.713374	-2.12528	0.0335635	0.142941
LOC105606685	4.02523	-1.59891	0.755484	-2.1164	0.0343106	0.144424
LOC106991883	6.20554	-1.39982	0.665938	-2.10202	0.0355512	0.147926
LOC114114900	4.61994	1.45993	0.704725	2.07163	0.0382997	0.15405
LOC114116059	9.47675	-1.67603	0.807923	-2.07449	0.0380335	0.15405
LOC114110476	27.8903	-1.2868	0.618743	-2.0797	0.0375533	0.15405
LOC101103215	5.53643	-1.65531	0.807545	-2.0498	0.0403835	0.160647
LOC114114565	4.83987	-1.46281	0.719737	-2.03242	0.0421113	0.165699
LOC105605507	17.6571	-1.4989	0.748508	-2.00251	0.0452295	0.176055
LOC105608205	19.2092	-1.063	0.538301	-1.97473	0.0482991	0.176609
LOC114114881	55.6518	-0.869229	0.437676	-1.98601	0.047032	0.176609
LOC101108158	83.1878	-0.570396	0.288384	-1.97791	0.0479393	0.176609
LOC114108747	5.28723	-1.40039	0.702228	-1.99421	0.0461292	0.176609
LOC105603415	26.697	-0.897782	0.45141	-1.98884	0.046719	0.176609
LOC106990495	5.99815	-1.27255	0.641689	-1.98313	0.0473529	0.176609
LOC114110046	6.65252	-1.23872	0.630685	-1.96408	0.0495205	0.179264
LOC105603181	12.6281	-1.00208	0.513394	-1.95186	0.0509545	0.182629
LOC106990841	7.89766	-1.11635	0.576377	-1.93684	0.0527655	0.183665
LOC105611592	8.07282	-1.32432	0.683078	-1.93875	0.052532	0.183665
LOC105604459	78254.4	0.960287	0.495062	1.93973	0.0524125	0.183665
LOC114113891	4.26198	1.13243	0.588939	1.92283	0.0545016	0.187901
LOC105607442	4.32949	-1.40108	0.738786	-1.89646	0.0578995	0.197732
LOC105606290	19.697	-1.11034	0.58969	-1.88291	0.059712	0.202016
LOC105609854	4.00291	-1.41473	0.757489	-1.86766	0.0618097	0.20341
LOC114116375	7.53998	-1.14941	0.614496	-1.87049	0.0614164	0.20341
LOC105604543	5.09734	-1.32105	0.704588	-1.87493	0.0608026	0.20341
LOC105606870	403.266	0.886865	0.476462	1.86136	0.062694	0.203721
LOC105606379	6.93491	-0.945551	0.508639	-1.85898	0.0630296	0.203721
LOC114109437	5.41104	-1.55401	0.839059	-1.85209	0.0640128	0.205068
LOC114110111	768.057	0.92214	0.500017	1.84422	0.0651515	0.206884
LOC105611269	15004.9	0.795003	0.432679	1.8374	0.0661513	0.20778
LOC114114890	4.01895	-1.28357	0.70532	-1.81985	0.0687824	0.20778
LOC105603234	7.19775	-1.31929	0.720874	-1.83013	0.0672308	0.20778
LOC105603394	7.20527	-1.03106	0.566756	-1.81922	0.0688773	0.20778
LOC105605336	16.0905	-1.18173	0.64737	-1.82544	0.0679351	0.20778
LOC105605445	3048.07	0.824474	0.452775	1.82094	0.0686165	0.20778
LOC105602696	5.10111	-1.61237	0.889909	-1.81184	0.0700107	0.209215
LOC105603531	4.25498	-1.42132	0.787471	-1.80492	0.0710868	0.209215
LOC106991576	5.90362	-1.05338	0.58343	-1.80549	0.0709978	0.209215
LOC105609364	1567.44	1.19614	0.664232	1.80078	0.0717377	0.209428
LOC106991666	29.1834	0.741703	0.415759	1.78397	0.0744279	0.210491
LOC114118755	5.62257	-1.52401	0.850741	-1.79139	0.0732301	0.210491
LOC105603919	14.3413	-0.769525	0.430968	-1.78557	0.0741682	0.210491
LOC105604609	11.2026	-0.967144	0.541398	-1.78638	0.0740375	0.210491
LOC105606221	708.756	0.771722	0.433983	1.77823	0.0753661	0.211493
LOC114113859	9.1222	-1.32905	0.759338	-1.75028	0.0800703	0.222965
LOC114118399	25770.3	1.02124	0.587014	1.73972	0.0819075	0.22634
LOC114116882	77.6674	0.849137	0.490028	1.73284	0.0831249	0.227964
LOC105608013	8567.38	0.777764	0.451632	1.72212	0.0850476	0.231483
LOC114116066	27.4699	0.726893	0.425115	1.70987	0.0872893	0.235494
LOC114117764	10.5564	1.1797	0.691098	1.707	0.0878225	0.235494
LOC114110248	4.23941	-1.24501	0.730852	-1.7035	0.0884736	0.235496
LOC114114025	17.794	0.979364	0.576405	1.69909	0.0893023	0.235967
LOC105608561	56.2416	0.801291	0.477486	1.67814	0.0933188	0.244793
LOC105607217	4.40185	-1.25712	0.752673	-1.67021	0.0948775	0.245326
LOC114115287	502.914	-0.461665	0.276078	-1.67223	0.0944798	0.245326
LOC114112794	2944.66	0.764193	0.464642	1.64469	0.100033	0.247106
LOC114114488	5.22116	-1.25923	0.761829	-1.65291	0.0983493	0.247106
LOC114114510	6.59363	-1.16491	0.703911	-1.65491	0.0979427	0.247106
LOC114115655	24.9727	0.729432	0.439988	1.65785	0.0973485	0.247106
LOC105602913	11.9776	-0.95122	0.574175	-1.65667	0.0975858	0.247106
LOC105603102	648.01	0.763677	0.464696	1.64339	0.100302	0.247106
LOC105605322	4.84091	-1.2688	0.77216	-1.64319	0.100344	0.247106
LOC114118756	43.7231	0.605246	0.373466	1.62062	0.1051	0.257068
LOC114114489	8.29118	-1.12789	0.704847	-1.60019	0.109556	0.264394
LOC105604560	11.7726	0.720318	0.449721	1.6017	0.109222	0.264394
LOC114112966	10.4467	-0.806174	0.506135	-1.5928	0.111204	0.266595
LOC114117603	11.9422	-0.901087	0.567831	-1.58689	0.112537	0.268015
LOC114117599	100.588	0.735052	0.465341	1.5796	0.114199	0.270195
LOC114110423	5.64959	1.44999	0.923365	1.57034	0.116337	0.273466
LOC105606921	20.0974	0.571907	0.370135	1.54513	0.122314	0.274324
LOC114114506	4.20905	-1.1446	0.742143	-1.54229	0.123003	0.274324
LOC114114532	231.301	0.687637	0.448905	1.53181	0.125569	0.274324
LOC114114830	21.3095	-0.588103	0.377696	-1.55708	0.119451	0.274324
LOC105615229	8.65314	-0.82204	0.541262	-1.51875	0.128826	0.274324
LOC114115685	5.13905	-0.875469	0.565328	-1.54861	0.121477	0.274324
LOC114115603	5.87038	1.01561	0.654995	1.55055	0.121008	0.274324
LOC105612662	7.3161	0.779231	0.509561	1.52922	0.12621	0.274324
LOC105612888	23.3389	-0.656632	0.430315	-1.52593	0.127027	0.274324
LOC114108793	5.16229	0.84977	0.543635	1.56313	0.118023	0.274324
LOC105602949	17.6408	0.578748	0.380263	1.52197	0.128017	0.274324
LOC105604103	5.86754	-1.05044	0.690366	-1.52157	0.128117	0.274324
LOC114110567	18.9718	0.838929	0.548596	1.52923	0.126208	0.274324
LOC106991980	7.81825	-0.744696	0.483137	-1.54138	0.123225	0.274324
LOC105605499	7.06281	-1.32905	0.854423	-1.5555	0.119828	0.274324
LOC105605988	6.70201	-0.860275	0.563366	-1.52703	0.126754	0.274324
LOC114118468	207.431	0.703259	0.466288	1.50821	0.131501	0.276151
LOC105603846	9.41452	0.824021	0.547606	1.50477	0.132383	0.276151
LOC114110677	4.18149	0.913955	0.604756	1.51128	0.130717	0.276151
LOC114111172	5.67554	-0.853739	0.567872	-1.5034	0.132736	0.276151
LOC105612199	14.2348	-0.619538	0.417772	-1.48296	0.138086	0.285641
LOC114117338	50.3786	0.646966	0.441163	1.4665	0.142511	0.29312
LOC105609280	8.69165	0.663863	0.456407	1.45454	0.145796	0.298181
LOC105603828	51.5291	-0.600514	0.416606	-1.44144	0.14946	0.303957
LOC114114089	8.0221	-1.27392	0.887075	-1.4361	0.150975	0.305324
LOC105602268	4.01355	-1.04531	0.732806	-1.42645	0.15374	0.309187
LOC105612914	19.1189	-0.499722	0.353183	-1.41491	0.157095	0.314191
LOC105608946	12.0591	-0.856262	0.616081	-1.38985	0.164574	0.327339
LOC114116379	65.1439	0.493144	0.356826	1.38203	0.166963	0.330276
LOC105608949	22.4281	0.542339	0.396279	1.36858	0.171131	0.336191
LOC105603320	8.71646	0.558162	0.408488	1.36641	0.17181	0.336191
LOC105612547	660.317	0.679023	0.502889	1.35024	0.176938	0.341346
LOC105611804	161.222	0.660518	0.487825	1.35401	0.175735	0.341346
LOC114118094	4.8817	-1.01609	0.753103	-1.3492	0.177274	0.341346
LOC101105119	367.949	0.626819	0.466954	1.34236	0.17948	0.342103
LOC114116879	4.4815	0.749144	0.558179	1.34212	0.179557	0.342103
LOC105615197	69.43	0.682038	0.509396	1.33891	0.180598	0.342286
LOC114109433	4.33915	-1.0067	0.754151	-1.33488	0.181917	0.342989
LOC114113790	3436.72	0.824744	0.622851	1.32414	0.185455	0.347848
LOC105612743	7.25615	0.811988	0.614945	1.32042	0.186694	0.348367
LOC105606646	8580.88	0.520786	0.398173	1.30794	0.190894	0.354377
LOC114114073	4.90991	-0.859027	0.662273	-1.29709	0.194601	0.358289
LOC105610411	10.2772	0.687349	0.532284	1.29132	0.196593	0.358289
LOC105605818	7.34775	0.607276	0.470661	1.29026	0.19696	0.358289
LOC101112542	1968.67	0.612701	0.473289	1.29456	0.195473	0.358289
LOC101104051	10.575	-0.623425	0.484411	-1.28697	0.198103	0.358567
LOC101103174	11.1525	0.484141	0.379951	1.27422	0.202586	0.364857
LOC114108643	6.0204	-0.890667	0.705993	-1.26158	0.207099	0.371139
LOC114109079	346.289	0.578905	0.461147	1.25536	0.209349	0.373321
LOC114115629	10.3366	0.594989	0.475045	1.25249	0.210391	0.373341
LOC114114014	34.5199	0.587274	0.472072	1.24403	0.213487	0.375157
LOC101122718	14.9024	0.696625	0.559892	1.24421	0.213421	0.375157
LOC105604676	145.596	0.518832	0.420182	1.23478	0.216913	0.379336
LOC105613853	5.13283	-0.919952	0.748711	-1.22872	0.219179	0.381455
LOC114114048	25.2782	-0.586967	0.47904	-1.2253	0.220462	0.381785
LOC105609376	5.25799	-0.727469	0.595013	-1.22261	0.221477	0.381785
LOC114112944	20.0446	0.618048	0.50785	1.21699	0.223609	0.383633
LOC106990385	205.907	0.413504	0.341342	1.21141	0.225739	0.38546
LOC106990836	6.95333	-0.662603	0.555348	-1.19313	0.232818	0.385913
LOC114117862	5.25358	-0.714442	0.604845	-1.1812	0.237523	0.385913
LOC105612393	33.6712	0.576236	0.483943	1.19071	0.233767	0.385913
LOC114115322	7.30864	0.573441	0.485694	1.18066	0.237736	0.385913
LOC114115610	6.84168	-0.739468	0.6136	-1.20513	0.228153	0.385913
LOC105611671	4.56355	-0.750927	0.630985	-1.19009	0.234013	0.385913
LOC105616444	109.616	-0.404496	0.335442	-1.20586	0.227872	0.385913
LOC105606855	8.0723	-0.694962	0.587787	-1.18234	0.237072	0.385913
LOC114109368	6.21842	-0.689278	0.582026	-1.18428	0.236304	0.385913
LOC114109443	9.29185	-0.874229	0.742131	-1.178	0.238797	0.385913
LOC114111489	5.20643	-0.911231	0.768358	-1.18595	0.235644	0.385913
LOC114112617	12052.8	0.476497	0.397336	1.19923	0.230439	0.385913
LOC114114545	161.041	-0.430009	0.366999	-1.17169	0.241321	0.388259
LOC105610458	6.7876	-0.735895	0.637129	-1.15502	0.248083	0.393371
LOC114114546	59.9225	-0.447502	0.387209	-1.15571	0.2478	0.393371
LOC114116893	12.0903	0.659076	0.57154	1.15316	0.248845	0.393371
LOC105602212	42804.2	0.543269	0.469718	1.15658	0.247443	0.393371
LOC114109710	4.39264	0.733705	0.638761	1.14864	0.250706	0.394589
LOC114115336	16.8158	0.71723	0.628352	1.14145	0.253684	0.397119
LOC114112881	4.92708	0.767411	0.673481	1.13947	0.254507	0.397119
LOC105610486	7.95404	-0.694833	0.612317	-1.13476	0.256476	0.398474
LOC114112973	38.0061	0.513488	0.464027	1.10659	0.268471	0.413807
LOC105616340	15.664	0.429861	0.388586	1.10622	0.268632	0.413807
LOC105604950	24.4591	0.447719	0.406699	1.10086	0.270957	0.41562
LOC105603956	94.6697	0.315319	0.288087	1.09452	0.273725	0.416818
LOC105605459	6.03027	-0.725961	0.663702	-1.09381	0.27404	0.416818
LOC114115115	6.60193	-0.692635	0.635497	-1.08991	0.275753	0.417667
LOC106990353	4.79491	0.642029	0.607786	1.05634	0.290813	0.438642
LOC105608579	7.10063	-0.528414	0.508346	-1.03948	0.298583	0.446694
APLN	6.34488	-0.632664	0.608682	-1.0394	0.298618	0.446694
LOC114114862	4.18695	-0.666551	0.64616	-1.03156	0.30228	0.447786
LOC114116384	24.6566	0.414735	0.403132	1.02878	0.303582	0.447786
LOC105602850	6.43621	-0.919259	0.893075	-1.02932	0.30333	0.447786
LOC105603013	21.6534	0.340163	0.331135	1.02726	0.304296	0.447786
LOC105602517	49.3145	-0.26356	0.257843	-1.02217	0.306699	0.449495
LOC114118510	19.2667	0.512947	0.504578	1.01659	0.30935	0.450938
LOC114115312	82.1077	-0.474646	0.467699	-1.01485	0.310176	0.450938
LOC105611784	4.66809	0.641019	0.642437	0.997793	0.31838	0.461014
LOC114115657	24.8687	0.459902	0.463482	0.992275	0.321063	0.463047
LOC105611873	10.3012	0.422457	0.4324	0.977006	0.328566	0.47097
LOC114118717	4.59761	-0.665276	0.681768	-0.97581	0.329158	0.47097
LOC114118294	15.4027	0.4886	0.504913	0.967692	0.333198	0.474873
LOC114108794	6.20486	-0.94775	0.994459	-0.953031	0.340574	0.483482
LOC101111367	17.7668	-0.3311	0.349743	-0.946695	0.343794	0.486146
LOC105609394	4.57877	0.620446	0.66004	0.940012	0.347211	0.489068
LOC114112460	5.52077	-0.603213	0.651459	-0.925942	0.354476	0.497366
LOC105609544	5187.22	0.354878	0.387398	0.916057	0.359637	0.502659
LOC114113967	18.0144	-0.376983	0.416861	-0.904339	0.365816	0.509328
LOC105616822	50.5131	0.349749	0.38872	0.899745	0.368256	0.510761
LOC105608368	9.5561	-0.471931	0.528151	-0.893554	0.371561	0.511268
LOC105606370	4.29963	0.599853	0.671684	0.893058	0.371826	0.511268
LOC101114216	1082.07	-0.236909	0.265852	-0.891132	0.372859	0.511268
LOC114117598	5.27041	-0.475599	0.537173	-0.885373	0.375955	0.513569
LOC114116816	5.10933	-0.607018	0.696079	-0.872054	0.383179	0.521469
LOC105603235	77.4344	0.355096	0.411011	0.863959	0.387611	0.525525
LOC105602359	150.398	0.397876	0.463804	0.857854	0.390973	0.528105
LOC101120180	149.575	-0.28736	0.33851	-0.848898	0.395938	0.532823
LOC114110849	4.03147	-0.501325	0.598694	-0.837365	0.402387	0.539497
LOC105614707	69.6122	0.322635	0.387447	0.832722	0.405002	0.540999
LOC114114526	13.1763	-0.344078	0.416266	-0.826582	0.408474	0.543631
LOC105610613	4.98309	-0.47966	0.591449	-0.810991	0.417371	0.553437
LOC105602999	14.1793	0.297557	0.36928	0.805778	0.420371	0.555381
LOC114113185	7.05883	0.433476	0.544606	0.795945	0.426064	0.560856
LOC105602706	4.06264	-0.495029	0.628784	-0.78728	0.431118	0.561962
LOC114114883	24.472	-0.296685	0.377211	-0.786522	0.431562	0.561962
LOC114116957	887.966	0.2993	0.37908	0.789544	0.429794	0.561962
LOC114113914	10.2286	-0.367634	0.469489	-0.783051	0.433597	0.562421
LOC105603695	7.89591	0.43813	0.561254	0.780627	0.435022	0.562421
LOC114117239	5.05215	0.435698	0.58337	0.746863	0.455146	0.576094
LOC114112981	8.08272	-0.377842	0.502356	-0.75214	0.451967	0.576094
LOC105609847	9.13168	0.568747	0.760641	0.747721	0.454628	0.576094
LOC114112907	6.17765	0.575888	0.759279	0.758466	0.448172	0.576094
LOC105603432	54.8179	-0.370229	0.491804	-0.752798	0.451571	0.576094
LOC114110614	131.894	0.284513	0.378064	0.752551	0.45172	0.576094
LOC114110984	19.3574	-0.285213	0.389426	-0.732394	0.463928	0.585164
LOC105611011	6.5887	0.418182	0.576634	0.725212	0.468322	0.586358
LOC105615265	4.05902	-0.480539	0.662642	-0.725186	0.468338	0.586358
LOC105616164	7.27773	0.492126	0.680756	0.722911	0.469734	0.586358
LOC106991099	11.7375	-0.358479	0.511235	-0.701203	0.483176	0.594931
LOC114114895	11.6423	-0.282746	0.401972	-0.703396	0.481809	0.594931
LOC105613171	9.67363	-0.334627	0.475383	-0.703912	0.481488	0.594931
LOC101112520	85.0528	0.26174	0.370397	0.706648	0.479785	0.594931
LOC114110099	6.32988	0.553301	0.800792	0.690941	0.489602	0.6008
LOC114116108	22.5407	-0.242505	0.358015	-0.67736	0.498177	0.609258
LOC105615501	5.87445	-0.403872	0.60356	-0.66915	0.5034	0.613572
LOC114113603	86.6976	0.2901	0.444128	0.653191	0.513633	0.621594
LOC114115568	10.2733	0.276193	0.421777	0.654831	0.512577	0.621594
LOC114116870	4.62052	-0.400068	0.614671	-0.650866	0.515133	0.621594
LOC114113923	8.48343	0.338986	0.524198	0.646675	0.517842	0.622787
LOC114117590	9.27064	-0.358334	0.570254	-0.628377	0.529757	0.632911
LOC114111256	15.763	0.379615	0.603387	0.629141	0.529257	0.632911
LOC114115994	4.91452	0.418174	0.672834	0.621511	0.534264	0.634259
LOC105609312	8.12829	-0.320986	0.516619	-0.62132	0.534389	0.634259
LOC114115022	4.42614	-0.434807	0.711508	-0.611107	0.541129	0.638681
LOC101104162	64.2508	-0.15954	0.261401	-0.610329	0.541644	0.638681
LOC105610279	5.45139	0.345056	0.574727	0.600382	0.548252	0.644374
LOC114116588	4.96124	-0.499989	0.844847	-0.59181	0.553978	0.648996
LOC105603743	1165.55	0.257524	0.437163	0.58908	0.555808	0.64904
LOC114114490	5.79653	-0.516334	0.885999	-0.582771	0.560048	0.649799
LOC105603310	5.89155	0.3963	0.679238	0.583448	0.559592	0.649799
LOC101112291	5.53806	-0.377991	0.662499	-0.570553	0.568302	0.65727
LOC114114032	4.24662	0.342237	0.604576	0.566077	0.571341	0.658599
LOC114117884	11.6259	0.298068	0.528952	0.563507	0.57309	0.658599
LOC105610869	13.7173	-0.257368	0.469463	-0.548218	0.583542	0.668488
LOC114114138	23.6748	-0.219482	0.426094	-0.515102	0.606482	0.691516
LOC114112438	9.62193	0.274311	0.533994	0.513697	0.607464	0.691516
LOC105616153	8.90807	-0.297214	0.591925	-0.502114	0.615587	0.698566
LOC114115564	11.3035	0.314492	0.640014	0.491383	0.623155	0.704944
LOC114113974	4.61871	0.279414	0.59585	0.468934	0.639117	0.71851
LOC106991772	9.53824	-0.21731	0.46093	-0.47146	0.637312	0.71851
LOC114117885	8.02787	-0.22037	0.476294	-0.462677	0.643596	0.721306
LOC105613245	6.53107	0.229941	0.503938	0.456287	0.648183	0.724205
LOC105616344	131.951	-0.133475	0.318898	-0.418549	0.675546	0.752454
LOC106990346	8.37612	-0.214929	0.524	-0.410169	0.681682	0.75696
LOC105607754	6.17396	0.203523	0.532118	0.382477	0.702108	0.777257
LOC105608656	4.78977	0.259498	0.717216	0.361813	0.717492	0.790878
LOC114112017	4.78606	-0.275086	0.763941	-0.360088	0.718782	0.790878
LOC114113912	16.1261	0.152537	0.452833	0.33685	0.73623	0.807622
LOC114113616	102.443	-0.143427	0.430222	-0.33338	0.738847	0.808045
LOC105607806	57.0999	-0.173602	0.544577	-0.318784	0.74989	0.817652
LOC114116597	22.0237	0.10954	0.355669	0.307983	0.758095	0.824115
LOC105616380	5.96584	0.169348	0.565775	0.299319	0.764696	0.828803
LOC114109082	367.401	-0.0983025	0.338069	-0.290776	0.771222	0.833381
LOC114115326	7.2703	0.141315	0.493552	0.286322	0.774631	0.834573
LOC114117333	11.2627	-0.116	0.414065	-0.28015	0.779362	0.837179
LOC114118734	8.6795	0.112365	0.440688	0.254975	0.798742	0.855457
LOC105603471	28.1018	-0.0928888	0.377905	-0.245799	0.805838	0.85798
LOC105604020	5.27209	0.150777	0.609052	0.247561	0.804474	0.85798
LOC114111328	5.84975	-0.14049	0.596009	-0.235719	0.813651	0.863759
LOC114118742	4.30045	-0.134239	0.610046	-0.220048	0.825834	0.874129
LOC101116315	11.5825	0.090917	0.501514	0.181285	0.856144	0.903569
LOC106991047	9.64126	-0.0829103	0.486073	-0.170572	0.864561	0.905013
LOC105616014	25.9819	0.0563158	0.331276	0.169997	0.865013	0.905013
LOC101116687	356.678	-0.0684464	0.397315	-0.172272	0.863223	0.905013
LOC114115026	4.00654	-0.117893	0.712883	-0.165375	0.868649	0.905183
LOC114118036	6.87489	-0.106018	0.66046	-0.160521	0.87247	0.905183
LOC114108991	170.407	0.0489651	0.311709	0.157086	0.875177	0.905183
LOC105603132	7.69275	-0.105711	0.659908	-0.16019	0.872731	0.905183
LOC105603426	16.923	-0.0508141	0.349362	-0.145448	0.884357	0.912072
LOC114114052	4.28328	-0.0850741	0.610892	-0.139262	0.889243	0.914506
LOC105607801	5.11061	-0.0670952	0.548772	-0.122264	0.90269	0.920883
LOC105607911	4.69502	0.117938	0.951462	0.123955	0.901351	0.920883
LOC106990587	8.49652	0.0800736	0.657542	0.121777	0.903076	0.920883
LOC114117258	6.57938	-0.0631598	0.554881	-0.113826	0.909376	0.924702
LOC114113896	6.47195	0.0621892	0.590504	0.105316	0.916125	0.927158
LOC114114503	5.56026	0.0694132	0.665371	0.104323	0.916913	0.927158
LOC105607667	5.99492	0.0388605	0.582111	0.066758	0.946774	0.954686
LOC105609478	4.53529	0.01048	0.878725	0.0119264	0.990484	0.995005
LOC114111311	11.6871	-0.00434863	0.448059	-0.0097055	0.992256	0.995005
LOC101110918	78.7965	-0.000773765	0.287358	-0.00269268	0.997852	0.997852
LOC114113924	0.617086	-1.73893	1.47966	-1.17522	0.239906	NA
LOC105612006	1.87057	0.88764	0.926704	0.957846	0.33814	NA
LOC114113946	1.90952	-1.69668	0.999109	-1.6982	0.0894708	NA
LOC114113949	0.453868	-1.22391	1.59007	-0.76972	0.441466	NA
LOC114113952	0.269787	0.0219711	2.28692	0.0096073	0.992335	NA
LOC105609211	0.657935	-1.92077	1.54385	-1.24415	0.213446	NA
LOC105609212	0.266946	-1.30556	2.26984	-0.575178	0.565171	NA
LOC114113958	1.489	0.0184188	1.00937	0.0182479	0.985441	NA
LOC105609220	3.70227	-0.517021	0.697424	-0.74133	0.458493	NA
LOC114112941	1.13909	-1.24283	1.25077	-0.993654	0.320391	NA
LOC105609224	0.610444	-1.71266	1.65777	-1.03311	0.301553	NA
LOC114113985	0.439092	-1.18266	1.81286	-0.652374	0.51416	NA
LOC114113986	0	NA	NA	NA	NA	NA
LOC114114003	2.95426	-1.54188	0.908031	-1.69805	0.089499	NA
LOC114114006	0.469501	1.87848	1.82706	1.02814	0.303883	NA
LOC114114023	0.301889	-0.639365	1.97704	-0.323396	0.746395	NA
LOC114114040	0.257106	-0.461737	2.04451	-0.225843	0.821324	NA
LOC114114045	0.609598	0.503165	1.72906	0.291005	0.771047	NA
LOC105603244	0.736077	0.270844	1.26091	0.214801	0.829923	NA
LOC114112960	0.0204469	0.419287	3.11064	0.134791	0.892777	NA
LOC114114099	1.10146	0.729422	1.16223	0.627608	0.530261	NA
LOC105604745	0.0408938	0.140527	3.10816	0.0452121	0.963938	NA
LOC105605528	2.80521	-1.61679	1.13661	-1.42247	0.154891	NA
LOC114114543	0.197527	-0.303323	3.10497	-0.0976894	0.922179	NA
LOC114114616	0.430641	2.71591	2.29492	1.18345	0.236632	NA
LOC114112972	0.443854	0.768557	1.57355	0.488423	0.625251	NA
LOC106990837	0.316625	-0.563739	1.93622	-0.291154	0.770933	NA
LOC114114746	0.493189	0.973568	1.56715	0.621234	0.534446	NA
LOC114114749	0.441126	-1.12961	1.8288	-0.617678	0.536788	NA
LOC114112991	0.319663	0.340142	1.98848	0.171056	0.86418	NA
LOC114112990	0.305763	-0.0100937	2.1823	-0.00462524	0.99631	NA
LOC114114836	0.502442	0.400065	1.53349	0.260885	0.794181	NA
LOC114114853	0.676663	-0.193833	1.55082	-0.124987	0.900533	NA
LOC105609510	0.140273	-0.616267	3.09874	-0.198877	0.842359	NA
LOC114114889	1.48049	0.650851	1.42315	0.45733	0.647434	NA
LOC114114943	0	NA	NA	NA	NA	NA
LOC114114967	0.532399	-1.50221	1.53348	-0.979608	0.32728	NA
LOC105608340	3.79431	-1.27256	0.796276	-1.59815	0.110011	NA
LOC106990843	2.28895	-0.653318	0.819522	-0.797194	0.425338	NA
LOC105608334	0.414131	-0.437892	1.83898	-0.238117	0.81179	NA
LOC114115006	0.923613	-0.882302	1.16795	-0.755428	0.449993	NA
LOC105608331	2.13624	-0.671712	0.856579	-0.78418	0.432935	NA
LOC114115024	0	NA	NA	NA	NA	NA
LOC114115018	0.28313	-0.537847	2.25032	-0.239009	0.811099	NA
LOC114115126	0.445343	-2.00029	1.74862	-1.14392	0.252655	NA
LOC105612174	0.634829	0.393636	1.49073	0.264056	0.791737	NA
LOC105612432	2.76047	0.388936	0.790132	0.492242	0.622548	NA
LOC106990844	0.210409	-1.01496	2.80718	-0.361558	0.717683	NA
LOC114115224	1.98801	-0.702994	0.913308	-0.769722	0.441465	NA
LOC106990820	0.177294	-0.503868	2.54836	-0.197722	0.843262	NA
LOC105611362	0.0408938	0.140527	3.10816	0.0452121	0.963938	NA
LOC114115268	0.319117	-0.720564	1.91568	-0.376141	0.706812	NA
LOC114115288	0.239036	-1.03826	2.31981	-0.447561	0.65447	NA
LOC114115290	0.941765	-0.489937	1.13761	-0.430672	0.666707	NA
LOC114113038	0.0905832	-0.268031	3.10519	-0.0863171	0.931214	NA
LOC105609897	0.502962	-0.810079	2.05992	-0.393257	0.69413	NA
LOC114115339	0.300779	-1.43711	2.16543	-0.663658	0.506909	NA
LOC105605964	1.32344	1.08338	1.0945	0.989841	0.322252	NA
LOC114115359	1.51616	-2.22038	1.2228	-1.81582	0.069398	NA
LOC105608835	2.06607	0.24156	0.768658	0.314262	0.753322	NA
LOC114115574	0.931764	-0.316243	1.2031	-0.262857	0.792661	NA
LOC106990846	0.508538	-2.20606	1.67065	-1.32048	0.186673	NA
LOC105609229	0.151924	-0.714007	3.09612	-0.230613	0.817615	NA
LOC105609231	1.02816	1.54103	1.33242	1.15656	0.247452	NA
LOC114113054	0.0204469	0.419287	3.11064	0.134791	0.892777	NA
LOC105609232	1.93595	-0.153777	0.926451	-0.165985	0.868169	NA
LOC105609234	0.447544	-0.490232	1.68454	-0.291019	0.771037	NA
LOC114113056	0.356409	-1.65983	1.85723	-0.893714	0.371475	NA
LOC114115619	0.225137	-1.02346	2.41239	-0.424252	0.671382	NA
LOC114115621	0.129098	0.900181	3.11064	0.289388	0.772285	NA
LOC105611345	0.0905832	-0.268031	3.10519	-0.0863171	0.931214	NA
LOC105611344	0.26409	-1.25152	2.26723	-0.552005	0.580945	NA
LOC114115647	1.16041	-0.610975	1.2175	-0.501829	0.615788	NA
LOC114113088	0.0204469	0.419287	3.11064	0.134791	0.892777	NA
LOC114115702	1.43248	1.76227	1.12618	1.56482	0.117626	NA
LOC114113097	0.0496894	0.264122	3.10921	0.0849483	0.932302	NA
LOC114113098	0.0613406	-0.07313	3.10652	-0.0235408	0.981219	NA
LOC114115983	0.201343	0.00911372	2.49101	0.00365864	0.997081	NA
LOC114116081	1.19622	-1.08719	1.19743	-0.907941	0.363909	NA
LOC114116089	1.06694	-2.06914	1.27966	-1.61694	0.10589	NA
LOC114116103	0.98425	-0.339249	1.21513	-0.279187	0.780101	NA
LOC105607966	0.369557	-0.637477	1.85231	-0.344152	0.730732	NA
LOC105607968	0.0204469	0.419287	3.11064	0.134791	0.892777	NA
LOC114116166	0.400844	0.695381	1.90779	0.364495	0.715488	NA
LOC114113138	0.167958	0.746014	3.02166	0.246889	0.804994	NA
LOC114116343	3.3447	-1.58337	0.778732	-2.03327	0.0420257	NA
LOC114116350	1.24654	-0.113651	1.30125	-0.0873403	0.930401	NA
LOC114113143	0.383273	-0.745702	1.68188	-0.443374	0.657495	NA
LOC114113146	0	NA	NA	NA	NA	NA
LOC114113153	0.283401	-1.38203	2.57258	-0.537216	0.591119	NA
LOC114116356	0.559132	-1.64966	1.72109	-0.958498	0.337812	NA
LOC114113162	0.209392	-0.812828	2.81111	-0.289148	0.772468	NA
LOC114116389	3.18946	-0.0810827	0.722535	-0.11222	0.910649	NA
LOC114116402	1.86703	-2.45003	1.12267	-2.18233	0.0290854	NA
LOC105609244	2.20301	-1.46336	1.09752	-1.33334	0.182421	NA
LOC105615308	1.17934	-0.373666	1.08791	-0.343471	0.731244	NA
LOC114116436	0.698548	-0.537222	1.52774	-0.351646	0.725104	NA
LOC114113172	0.142857	0.407764	3.10652	0.131261	0.895569	NA
LOC105615359	0.251303	-1.22259	2.65336	-0.460771	0.644963	NA
LOC106990460	0.644864	-1.00456	1.68144	-0.597444	0.550211	NA
LOC114116603	0.861737	-0.61737	1.328	-0.464886	0.642013	NA
LOC114116621	0.167464	-0.791217	2.58091	-0.306565	0.759174	NA
LOC114116622	0.269787	0.0219711	2.28692	0.0096073	0.992335	NA
LOC114116663	0.741675	-0.66202	1.36789	-0.483971	0.628406	NA
LOC114113181	0.0204469	0.419287	3.11064	0.134791	0.892777	NA
LOC114116806	0.778392	-0.819	1.30139	-0.629328	0.529134	NA
LOC114116810	0.539716	1.06875	1.5022	0.711455	0.476802	NA
LOC105612463	2.12623	-0.268484	0.794207	-0.338053	0.735323	NA
LOC114113189	0.33512	-0.366641	2.15964	-0.169769	0.865191	NA
LOC105612466	0.0204469	0.419287	3.11064	0.134791	0.892777	NA
LOC106990657	1.60168	1.37803	1.0659	1.29283	0.196068	NA
LOC105613571	0.488584	1.49402	1.66864	0.895349	0.370601	NA
LOC105613573	0.780948	0.240217	1.49927	0.160222	0.872706	NA
LOC105613037	1.06444	-1.33916	1.26198	-1.06116	0.288618	NA
LOC101122482	0.139657	-0.268032	3.10519	-0.0863172	0.931214	NA
LOC114116896	0.0701363	-0.0430463	3.10674	-0.0138558	0.988945	NA
LOC105605905	0.0204469	0.419287	3.11064	0.134791	0.892777	NA
LOC105615732	0.0204469	0.419287	3.11064	0.134791	0.892777	NA
LOC114116898	0.0204469	0.419287	3.11064	0.134791	0.892777	NA
LOC114113214	0	NA	NA	NA	NA	NA
LOC105615733	0.0408938	0.140527	3.10816	0.0452121	0.963938	NA
LOC114116902	0	NA	NA	NA	NA	NA
LOC114113215	0.127116	0.900181	3.11064	0.289388	0.772285	NA
LOC114113216	0	NA	NA	NA	NA	NA
LOC114113219	0	NA	NA	NA	NA	NA
LOC114113220	0.127116	0.900181	3.11064	0.289388	0.772285	NA
LOC114113221	0.0691947	1.30895	3.11506	0.420202	0.674338	NA
LOC105615729	0.0204469	0.419287	3.11064	0.134791	0.892777	NA
LOC105615728	0.0701363	-0.0430463	3.10674	-0.0138558	0.988945	NA
LOC114113224	0	NA	NA	NA	NA	NA
LOC114116906	0	NA	NA	NA	NA	NA
LOC114116933	0.704394	-1.18947	1.3395	-0.887996	0.374543	NA
LOC106990860	0	NA	NA	NA	NA	NA
LOC105608947	0.0204469	0.419287	3.11064	0.134791	0.892777	NA
LOC114117352	2.51829	0.113043	0.847268	0.133421	0.893861	NA
LOC105615960	0.169991	0.407274	3.08096	0.132191	0.894833	NA
LOC114117579	0.291255	-0.64858	2.23722	-0.289904	0.77189	NA
LOC105612162	1.01332	0.0135019	1.25485	0.0107598	0.991415	NA
LOC105613604	1.25647	-0.310816	1.03628	-0.299933	0.764228	NA
LOC114113251	0	NA	NA	NA	NA	NA
LOC105616368	1.57096	-0.00263761	0.966112	-0.00273013	0.997822	NA
LOC114117969	0.567458	-0.30219	1.83347	-0.164818	0.869087	NA
LOC114113258	0.304369	-1.3942	1.92793	-0.723159	0.469582	NA
LOC114113261	0.444689	-0.39843	1.6536	-0.240947	0.809596	NA
LOC114117999	2.42317	-1.06999	1.08403	-0.987049	0.323619	NA
LOC114118002	0.148453	-0.303323	3.10497	-0.0976894	0.922179	NA
LOC105610396	2.40635	0.997695	0.862636	1.15656	0.24745	NA
LOC105613472	0.59347	0.187988	1.47706	0.127272	0.898725	NA
LOC114118017	0.167958	0.746014	3.02166	0.246889	0.804994	NA
LOC105607356	0.140273	-0.616267	3.09874	-0.198877	0.842359	NA
LOC105607350	0.730832	-1.98922	1.35879	-1.46396	0.143204	NA
LOC106990866	0.607712	-2.44459	1.64531	-1.4858	0.137333	NA
LOC106990868	0.106124	-0.303323	3.10497	-0.0976894	0.922179	NA
LOC106990869	0.151653	0.437803	2.68102	0.163297	0.870285	NA
LOC114113583	0.291713	-0.52245	2.25615	-0.231567	0.816874	NA
LOC106990870	0.843887	-1.69024	1.36041	-1.24245	0.214072	NA
LOC105611303	1.43846	0.329076	1.00749	0.32663	0.743948	NA
LOC114118264	0.151009	-0.551881	2.6748	-0.206326	0.836536	NA
LOC114118291	0.406277	-1.17437	1.8251	-0.643454	0.51993	NA
LOC114118326	0	NA	NA	NA	NA	NA
LOC114113661	0.0973279	-0.268031	3.10519	-0.0863171	0.931214	NA
LOC114118394	0.312373	-0.671173	2.19215	-0.306171	0.759475	NA
LOC114118452	0.502495	-2.21161	1.71773	-1.28752	0.197912	NA
LOC114113695	0	NA	NA	NA	NA	NA
LOC114113699	0.378544	1.26632	2.10165	0.602538	0.546816	NA
LOC114113700	0.648405	-0.498275	1.42726	-0.349114	0.727004	NA
LOC114118507	0.442982	-1.12524	1.6727	-0.672709	0.501132	NA
LOC114118506	1.97281	-0.878067	0.845643	-1.03834	0.29911	NA
LOC105611811	1.89037	-0.177696	0.987963	-0.179861	0.857262	NA
LOC114118684	1.11272	-1.62975	1.34468	-1.212	0.225513	NA
LOC114118758	3.76825	-1.13365	0.761076	-1.48953	0.136347	NA
LOC114118829	0.0204469	0.419287	3.11064	0.134791	0.892777	NA
LOC105607786	2.55789	-0.0956012	0.761043	-0.125619	0.900034	NA
LOC114113749	0.616519	0.907142	1.41371	0.641676	0.521084	NA
LOC114118893	0.947847	-0.666413	1.45243	-0.458826	0.646359	NA
LOC114108781	0.605287	-0.237974	1.56462	-0.152097	0.87911	NA
LOC114108801	0.255294	-1.23135	2.26755	-0.543031	0.587108	NA
LOC105602228	0.119826	-0.471141	3.10232	-0.151867	0.879292	NA
LOC114108815	0.60115	-0.215394	1.46396	-0.147131	0.883029	NA
LOC105602262	2.15091	-3.19152	1.35074	-2.36279	0.0181381	NA
LOC105602274	0.0905832	-0.268031	3.10519	-0.0863171	0.931214	NA
LOC114108824	0.741413	-1.20165	1.29617	-0.927074	0.353888	NA
LOC114113766	0.151924	-0.714007	3.09612	-0.230613	0.817615	NA
LOC114113779	0.127116	0.900181	3.11064	0.289388	0.772285	NA
LOC105602430	0.160104	-0.462998	3.04179	-0.152213	0.879019	NA
LOC106990874	2.16121	-0.135715	1.05529	-0.128605	0.89767	NA
LOC105602482	0.263073	-1.12851	2.27772	-0.495455	0.620279	NA
LOC114113793	0.277641	1.22624	2.24846	0.54537	0.585499	NA
LOC114113796	3.20975	0.075952	0.943759	0.0804782	0.935857	NA
LOC114109036	0.0204469	0.419287	3.11064	0.134791	0.892777	NA
LOC114109060	0.357689	0.020744	2.14984	0.00964908	0.992301	NA
LOC114109066	0.1721	0.206266	2.589	0.07967	0.9365	NA
LOC114109064	0.11103	-0.435987	3.10294	-0.140508	0.888259	NA
LOC114113805	0.356214	-0.0210094	1.98584	-0.0105796	0.991559	NA
LOC105602588	1.04961	-1.54053	1.27127	-1.2118	0.225589	NA
LOC114109072	1.62709	-0.0814981	0.964586	-0.0844903	0.932667	NA
LOC114109077	0.426217	-0.976142	1.81014	-0.539262	0.589706	NA
LOC114113830	2.22481	-0.0923154	0.887194	-0.104053	0.917127	NA
LOC106990876	0.373237	-0.220853	1.8854	-0.117139	0.90675	NA
LOC105602694	0.304416	0.451979	1.82098	0.248207	0.803974	NA
LOC114113835	0.130535	0.407764	3.10652	0.131261	0.895569	NA
LOC105602729	0.570185	-1.52482	1.45197	-1.05017	0.293639	NA
LOC105602783	0.122681	-0.543755	3.10078	-0.175361	0.860796	NA
LOC105602901	0.189347	-0.694389	2.47874	-0.280138	0.779372	NA
LOC105603076	2.02073	-0.974198	0.930283	-1.04721	0.295004	NA
LOC105603067	0.605615	-1.10191	1.56504	-0.704076	0.481385	NA
LOC105603045	0.669523	-0.469314	1.34652	-0.34854	0.727435	NA
LOC114109402	0.828618	-1.32347	1.40999	-0.938632	0.34792	NA
LOC114109436	1.37476	-0.205675	1.1818	-0.174035	0.861838	NA
LOC105603357	0.447542	-1.0405	1.83663	-0.566524	0.571037	NA
LOC114109543	0.507126	1.89105	2.00872	0.941422	0.346488	NA
LOC114109542	0.0204469	0.419287	3.11064	0.134791	0.892777	NA
LOC105603457	0	NA	NA	NA	NA	NA
LOC114109599	0.199651	0.618412	2.87318	0.215236	0.829583	NA
LOC105603494	0.797247	-1.00127	1.28506	-0.779163	0.435884	NA
LOC114113863	0.10667	1.30895	3.11506	0.420202	0.674338	NA
LOC105603633	0.431866	0.145468	1.90449	0.0763816	0.939116	NA
LOC114113870	0	NA	NA	NA	NA	NA
LOC105603649	0.801399	-0.752886	1.42548	-0.528163	0.597386	NA
LOC114109670	0.466283	0.624474	1.67308	0.373248	0.708964	NA
LOC105603748	1.47525	-0.870458	1.03806	-0.838547	0.401724	NA
LOC114113873	0.871253	0.296178	1.39125	0.212886	0.831416	NA
LOC105603750	0.0204469	0.419287	3.11064	0.134791	0.892777	NA
LOC114109706	0.119826	-0.471141	3.10232	-0.151867	0.879292	NA
LOC114109738	0	NA	NA	NA	NA	NA
LOC105604023	0.180225	0.0327035	2.5667	0.0127415	0.989834	NA
LOC105604038	1.70194	-1.97156	1.12964	-1.7453	0.0809319	NA
LOC105604058	0.719764	-1.25894	1.49125	-0.844217	0.398548	NA
LOC114110055	0.636294	0.842969	1.47023	0.57336	0.566401	NA
LOC105604183	0.396506	1.99106	2.09964	0.948283	0.342986	NA
LOC114110131	3.22177	0.430669	0.705231	0.610678	0.541413	NA
LOC114110249	0.438001	-0.505453	1.65182	-0.305999	0.759606	NA
LOC105604314	0.380547	0.332681	1.89623	0.175443	0.860731	NA
LOC105604319	0.306915	-0.37127	2.03359	-0.182568	0.855137	NA
LOC105604327	0.0496894	0.264122	3.10921	0.0849483	0.932302	NA
LOC114113897	0.346747	-0.151534	1.93439	-0.0783369	0.93756	NA
LOC114110403	2.04724	0.436201	0.90021	0.484555	0.627992	NA
LOC114110419	0.394234	-1.71247	1.80535	-0.948556	0.342847	NA
LOC114113901	0.270667	-0.318057	2.28114	-0.139429	0.889111	NA
LOC114110464	0.737683	-0.251552	1.2949	-0.194263	0.84597	NA
LOC114110470	0.649499	-1.17278	1.55016	-0.756558	0.449315	NA
LOC114110553	0.586994	-1.69679	1.53166	-1.10781	0.267944	NA
LOC105604869	0.0987635	0.264122	3.10921	0.0849484	0.932302	NA
LOC105604908	1.88391	-0.899935	1.01677	-0.885094	0.376106	NA
LOC114110608	0.094575	-0.0430463	3.10674	-0.0138558	0.988945	NA
LOC105604931	0	NA	NA	NA	NA	NA
LOC114110617	0.240128	-0.127894	2.37271	-0.053902	0.957013	NA
LOC105608763	1.38133	-1.04054	1.10308	-0.943303	0.345526	NA
LOC114110632	0.0496894	0.264122	3.10921	0.0849483	0.932302	NA
LOC106990471	0.0408938	0.140527	3.10816	0.0452121	0.963938	NA
LOC105604974	0.608676	-1.58636	1.44651	-1.09668	0.27278	NA
LOC114110644	0.934888	0.458125	1.23214	0.371813	0.710032	NA
LOC114110645	0.119826	-0.471141	3.10232	-0.151867	0.879292	NA
LOC114110659	0.0204469	0.419287	3.11064	0.134791	0.892777	NA
LOC114110657	0.341673	-1.62985	2.09244	-0.778925	0.436024	NA
LOC105606185	0.699362	-1.88455	1.38231	-1.36334	0.172777	NA
LOC105605004	0.150712	1.77229	3.11342	0.569242	0.569192	NA
LOC114113916	0.850202	-0.783942	1.30659	-0.599991	0.548512	NA
LOC105605032	0	NA	NA	NA	NA	NA
LOC114110669	0.694033	-0.703573	1.41552	-0.497043	0.619159	NA
LOC105605072	0.245038	0.186417	2.71074	0.06877	0.945173	NA
LOC106990580	0.425262	-0.123226	1.84422	-0.0668175	0.946727	NA
LOC114110679	0.304833	0.904354	1.97745	0.457333	0.647432	NA
LOC105606460	0.948231	-0.734809	1.32347	-0.555215	0.578748	NA
LOC105606458	0.0613406	-0.07313	3.10652	-0.0235408	0.981219	NA
LOC114112919	1.13655	0.184054	1.11358	0.165281	0.868723	NA
LOC105606473	0.413542	-1.02251	1.67934	-0.608879	0.542605	NA
LOC105606506	3.90553	-1.78504	1.02049	-1.7492	0.0802558	NA
LOC114112779	0.647888	-0.572747	1.44164	-0.397289	0.691154	NA
LOC114112921	0.164711	-0.693245	2.58676	-0.267997	0.788701	NA
LOC114112922	0	NA	NA	NA	NA	NA
LOC105606607	0.0817875	-0.247207	3.10533	-0.0796073	0.93655	NA
LOC114112782	0.27468	0.902505	2.69542	0.334829	0.737754	NA
LOC114112783	0.575163	0.724393	1.62004	0.447145	0.65477	NA
LOC114112927	0.378841	-0.875154	2.15618	-0.405883	0.684829	NA
LOC114112928	0.147017	-0.657021	2.68565	-0.244641	0.806734	NA
LOC114112785	0.122411	0.621421	3.10816	0.199932	0.841534	NA
LOC105606808	1.06604	-1.42585	1.2551	-1.13604	0.255941	NA
LOC114112786	2.08763	-2.13656	1.06689	-2.00259	0.0452208	NA
LOC114112930	1.34745	-1.86695	1.17011	-1.59553	0.110594	NA
LOC114112933	0.0408938	0.140527	3.10816	0.0452121	0.963938	NA
LOC105608991	0.425679	-0.500162	1.82193	-0.274523	0.783683	NA
LOC114112936	2.0526	-2.18775	1.16684	-1.87493	0.0608021	NA
LOC105606989	0.0408938	0.140527	3.10816	0.0452121	0.963938	NA
LOC105606997	0.431973	-1.84902	1.61933	-1.14184	0.25352	NA
LOC114112788	0	NA	NA	NA	NA	NA
LOC106990466	0.0204469	0.419287	3.11064	0.134791	0.892777	NA
LOC114112790	0.318847	-0.52392	2.2019	-0.23794	0.811928	NA
LOC105607122	0.0701363	-0.0430463	3.10674	-0.0138558	0.988945	NA
LOC105607140	1.26366	-2.2805	1.13932	-2.00164	0.0453239	NA
LOC105607182	0.0204469	0.419287	3.11064	0.134791	0.892777	NA
LOC114112951	0.147563	0.621421	3.10816	0.199932	0.841534	NA
LOC105607262	0.243404	-0.347226	2.35139	-0.147668	0.882605	NA
LOC105607270	2.80456	0.141578	0.744788	0.190092	0.849237	NA
LOC105607354	1.4539	-0.206386	1.00682	-0.204987	0.837582	NA
LOC106990930	2.07761	-0.629298	0.918817	-0.6849	0.493407	NA
LOC114112791	0.210409	-1.01496	2.80718	-0.361558	0.717683	NA
LOC114112792	0.143323	0.745016	3.10921	0.239616	0.810628	NA
LOC114112959	2.33105	-1.35716	0.988175	-1.3734	0.169628	NA
LOC114112793	2.23669	0.0490109	0.851596	0.0575518	0.954106	NA
LOC114112961	0.213459	-0.020289	2.15659	-0.00940792	0.992494	NA
LOC114112962	0.201613	-0.98426	2.84034	-0.34653	0.728945	NA
LOC114112795	0.0408938	0.140527	3.10816	0.0452121	0.963938	NA
LOC114108710	1.02749	-2.07484	1.41965	-1.46151	0.143875	NA
LOC114112963	1.64808	-1.60125	1.11579	-1.43508	0.151265	NA
LOC105610077	0.277553	-0.58767	2.00724	-0.292775	0.769694	NA
LOC114112967	0.345389	1.21244	2.22449	0.54504	0.585726	NA
LOC114112968	1.03669	-0.849923	1.14998	-0.739073	0.459863	NA
LOC114112798	0.159778	0.207233	2.64738	0.0782787	0.937606	NA
LOC114112802	0.0408938	0.140527	3.10816	0.0452121	0.963938	NA
LOC114112805	0.312763	-1.40845	1.91669	-0.734832	0.462442	NA
LOC105607767	0.851225	-0.758733	1.22066	-0.621577	0.53422	NA
LOC106990384	0.926041	0.29363	1.26726	0.231705	0.816767	NA
LOC114112977	1.27662	-1.53161	1.08542	-1.41108	0.158222	NA
LOC114112978	1.83768	-0.711998	1.05578	-0.674378	0.500071	NA
LOC105607837	0.963586	-0.748771	1.17845	-0.635386	0.525177	NA
LOC106990570	0.887269	-0.72815	1.23084	-0.591589	0.554126	NA
LOC114112807	0.380896	-0.318169	2.12324	-0.149851	0.880883	NA
LOC114112979	0.309651	-0.752069	2.24417	-0.335122	0.737533	NA
LOC114112980	0.147017	-0.657021	2.68565	-0.244641	0.806734	NA
LOC114112985	1.1859	0.992815	1.08128	0.918185	0.358522	NA
LOC106990244	0.300779	-1.43711	2.16543	-0.663658	0.506909	NA
LOC114112988	1.4436	-2.15519	1.23205	-1.74928	0.0802433	NA
LOC105607956	3.68615	0.153428	0.622854	0.246331	0.805426	NA
LOC114112989	0.857899	-0.749411	1.42083	-0.527445	0.597884	NA
LOC105608034	0.595923	-1.76493	1.65263	-1.06795	0.285543	NA
LOC106990496	0.0496894	0.264122	3.10921	0.0849483	0.932302	NA
LOC114112995	0	NA	NA	NA	NA	NA
LOC114112817	1.9737	-1.27576	1.2076	-1.05644	0.290769	NA
LOC114112998	1.32145	-0.551735	1.22243	-0.451341	0.651744	NA
LOC114112999	0.272646	-0.503182	2.0095	-0.250402	0.802276	NA
LOC114113000	0.939059	-3.03991	1.36007	-2.23512	0.0254094	NA
LOC105608303	0.854594	-1.43049	1.37273	-1.04207	0.297378	NA
LOC105608311	0.802908	-1.28249	1.54979	-0.827525	0.40794	NA
LOC114113022	0.893946	0.24744	1.23705	0.200025	0.841461	NA
LOC105608356	0.156847	-0.303323	3.10497	-0.0976894	0.922179	NA
LOC105608475	0.106124	-0.303323	3.10497	-0.0976894	0.922179	NA
LOC114113028	0.0817875	-0.247207	3.10533	-0.0796073	0.93655	NA
LOC105608520	0.929314	-1.04589	1.23136	-0.849379	0.39567	NA
LOC105608537	0.233711	-1.16655	2.74894	-0.424364	0.6713	NA
LOC114113031	0.22206	-1.09458	2.75609	-0.397149	0.691257	NA
LOC105608545	0.139331	0.437812	2.7516	0.159112	0.873581	NA
LOC114112852	2.15148	-1.14389	0.898975	-1.27243	0.203219	NA
LOC105608589	2.67566	-0.22271	0.908112	-0.245245	0.806267	NA
LOC114113039	1.06343	-1.89795	1.32986	-1.42717	0.15353	NA
LOC114113040	3.37876	-3.46861	1.268	-2.73551	0.00622844	NA
LOC105608693	0.0496894	0.264122	3.10921	0.0849483	0.932302	NA
LOC114113042	0.0701363	-0.0430463	3.10674	-0.0138558	0.988945	NA
LOC114113044	0.37599	-0.279621	1.87406	-0.149206	0.881391	NA
LOC105608783	0.242236	-0.288143	2.35025	-0.122601	0.902423	NA
LOC114113048	1.27254	-1.28244	1.13921	-1.12573	0.260281	NA
LOC114113049	0.866776	-2.94735	1.72291	-1.71069	0.0871393	NA
LOC114113050	1.87751	0.193377	0.783508	0.24681	0.805056	NA
LOC114113053	0.4214	-0.889561	1.79826	-0.494677	0.620828	NA
LOC114113052	0.863087	-0.590777	1.30529	-0.452603	0.650834	NA
LOC105608837	0.279604	-0.556746	2.26259	-0.246066	0.805631	NA
LOC106990360	0.660332	-1.96537	1.67849	-1.17092	0.241632	NA
LOC114113094	0.19973	0.842472	2.96387	0.284247	0.776221	NA
LOC105608940	1.13505	-1.73862	1.24156	-1.40036	0.161406	NA
LOC114113110	0.208358	-1.03389	2.41979	-0.427266	0.669186	NA
LOC114113116	2.58071	-1.13336	0.883789	-1.28239	0.199706	NA
LOC114113119	2.71829	-1.69928	1.15339	-1.47329	0.140673	NA
LOC114113118	2.95043	-2.08911	1.12319	-1.85999	0.0628867	NA
LOC114113122	1.81153	0.030122	1.02299	0.0294452	0.97651	NA
LOC105609012	0.251303	-1.22259	2.65336	-0.460771	0.644963	NA
LOC114113128	0.0204469	0.419287	3.11064	0.134791	0.892777	NA
LOC114113129	0.200672	-0.120952	2.49699	-0.0484392	0.961366	NA
LOC105609042	0.0204469	0.419287	3.11064	0.134791	0.892777	NA
LOC106990953	0.0204469	0.419287	3.11064	0.134791	0.892777	NA
LOC105609047	0.467634	-1.28361	1.48087	-0.866797	0.386054	NA
LOC105609052	2.40461	1.36597	0.805604	1.69559	0.0899633	NA
LOC105610367	3.60475	1.54271	0.787304	1.95948	0.0500563	NA
LOC105607491	0.289817	-0.418691	2.2338	-0.187434	0.85132	NA
LOC105607489	0.487493	2.05918	1.98956	1.03499	0.300673	NA
LOC105609238	0.603582	-0.00547104	1.53765	-0.00355805	0.997161	NA
LOC114113171	0.171456	-0.734878	2.56118	-0.28693	0.774166	NA
LOC114113174	2.52264	0.656646	0.760376	0.863581	0.387818	NA
LOC105609277	3.55017	-0.820447	0.774287	-1.05962	0.289319	NA
LOC114113176	0.77239	-1.07997	1.46766	-0.735845	0.461825	NA
LOC105609411	2.27781	-0.0367168	0.843247	-0.0435422	0.965269	NA
LOC114113180	1.13259	-0.991674	1.40997	-0.703329	0.481851	NA
LOC114113183	1.04373	-1.8832	1.21126	-1.55474	0.120008	NA
LOC114113184	3.47298	-0.550972	0.722247	-0.762858	0.445548	NA
LOC105609580	0.0496894	0.264122	3.10921	0.0849483	0.932302	NA
LOC114112869	0.0204469	0.419287	3.11064	0.134791	0.892777	NA
LOC114113188	0.843263	-0.102322	1.27807	-0.0800602	0.936189	NA
LOC114112874	0.0815168	1.30895	3.11506	0.420202	0.674338	NA
LOC114113192	0.429551	0.742981	1.6956	0.438181	0.661255	NA
LOC105609818	0.402611	-1.84933	2.03534	-0.908611	0.363556	NA
LOC105609823	0.714534	-2.03581	1.3439	-1.51485	0.12981	NA
LOC114113194	0.118884	0.745016	3.10921	0.239616	0.810628	NA
LOC114112876	0.0896416	0.900181	3.11064	0.289388	0.772285	NA
LOC114112877	0	NA	NA	NA	NA	NA
LOC114112878	0.356272	-0.885984	2.14707	-0.412647	0.679865	NA
LOC114113201	0.310121	-0.506191	1.94574	-0.260154	0.794745	NA
LOC114113204	0.317066	-0.701883	2.19165	-0.320254	0.748776	NA
LOC114112887	1.04504	-0.789467	1.35063	-0.58452	0.558871	NA
LOC105610178	0.468937	1.46743	1.66496	0.881356	0.378125	NA
LOC105610195	0	NA	NA	NA	NA	NA
LOC105610198	0.176806	0.437785	2.55961	0.171036	0.864196	NA
LOC105610222	0	NA	NA	NA	NA	NA
LOC105610223	0.0613406	-0.07313	3.10652	-0.0235408	0.981219	NA
LOC114113212	0.239036	-1.03826	2.31981	-0.447561	0.65447	NA
LOC105610390	0.791464	1.42993	1.23654	1.15639	0.247521	NA
LOC105610397	1.26709	-0.0694814	1.05742	-0.0657085	0.94761	NA
LOC105610401	0.397796	0.432574	2.14226	0.201924	0.839976	NA
LOC106990969	1.78337	-2.85546	1.10189	-2.59141	0.0095584	NA
LOC114112889	0.102234	-0.400781	3.10356	-0.129136	0.89725	NA
LOC106990970	0.131477	-0.580084	3.09975	-0.187139	0.851552	NA
LOC114113218	0.0204469	0.419287	3.11064	0.134791	0.892777	NA
LOC105610624	1.19819	-2.19454	1.2956	-1.69384	0.0902949	NA
LOC114112891	0.106124	-0.303323	3.10497	-0.0976894	0.922179	NA
LOC114113222	0.572881	0.139619	1.74553	0.0799862	0.936248	NA
LOC114113223	0.707056	-2.07898	1.45186	-1.43194	0.152161	NA
LOC105610629	1.43747	-2.45523	1.28245	-1.91449	0.0555578	NA
LOC114112894	0.433692	-1.94412	1.71864	-1.1312	0.257972	NA
LOC114113227	0.208904	0.0723936	2.89637	0.0249946	0.980059	NA
LOC106990453	0.140273	-0.616267	3.09874	-0.198877	0.842359	NA
LOC105606758	0.107158	0.264122	3.10921	0.0849484	0.932302	NA
LOC114112896	0.433508	0.0809595	1.67119	0.0484441	0.961362	NA
LOC114112899	1.64652	-1.51781	1.03899	-1.46085	0.144056	NA
LOC114112901	0.0408938	0.140527	3.10816	0.0452121	0.963938	NA
LOC114113231	0.484349	0.70299	1.85471	0.379029	0.704667	NA
LOC105610091	0.0204469	0.419287	3.11064	0.134791	0.892777	NA
LOC105610092	0.0204469	0.419287	3.11064	0.134791	0.892777	NA
LOC105610097	1.43713	1.56978	1.36332	1.15144	0.249551	NA
LOC105610100	0.585587	-1.10033	1.52866	-0.719799	0.471649	NA
LOC106990971	1.76283	-0.988065	1.03709	-0.952729	0.340728	NA
LOC114113235	0.398644	-1.76708	1.83516	-0.962901	0.335597	NA
LOC114113237	0.0987635	0.264122	3.10921	0.0849484	0.932302	NA
LOC114113240	1.14557	-2.06514	1.23945	-1.66617	0.0956798	NA
LOC105606955	0.696141	-1.6867	1.38314	-1.21947	0.222666	NA
LOC105611280	3.95011	1.41596	0.717395	1.97375	0.0484102	NA
LOC114112904	1.04202	-1.31166	1.17571	-1.11563	0.26458	NA
LOC114112905	0.0496894	0.264122	3.10921	0.0849483	0.932302	NA
LOC114112908	0.144264	-0.504583	2.71309	-0.185981	0.85246	NA
LOC114113250	3.59545	-0.315991	0.70952	-0.445359	0.65606	NA
LOC105606974	3.80334	-1.57118	0.948395	-1.65668	0.0975849	NA
LOC114113252	0.257106	-0.461737	2.04451	-0.225843	0.821324	NA
LOC106990852	0.883294	0.752062	1.36248	0.551981	0.580962	NA
LOC114113253	0.587058	-0.939749	1.58039	-0.59463	0.552091	NA
LOC105611487	0.163304	0.233688	3.10533	0.0752538	0.940013	NA
LOC105611518	0.631515	-0.483806	1.53758	-0.314654	0.753025	NA
LOC114113257	0.175318	0.190039	2.59084	0.0733505	0.941527	NA
LOC114112911	0	NA	NA	NA	NA	NA
LOC114112912	0.255192	-1.2029	2.7191	-0.44239	0.658207	NA
LOC105611567	0.791472	-0.231286	1.5314	-0.151029	0.879953	NA
LOC114113260	0	NA	NA	NA	NA	NA
LOC105611576	1.44956	-2.42653	1.294	-1.87522	0.0607628	NA
LOC114113263	2.02931	0.46688	1.00089	0.466467	0.640881	NA
LOC114113265	0.554953	-2.25563	1.64571	-1.37062	0.170494	NA
LOC114113842	0.266228	-1.21429	1.98339	-0.612229	0.540386	NA
LOC105606001	1.52813	-0.336413	0.928348	-0.362378	0.717069	NA
LOC114113849	0.906382	-0.8224	1.34495	-0.611473	0.540887	NA
LOC105607196	0.0815168	1.30895	3.11506	0.420202	0.674338	NA
LOC105607199	0.185158	-0.855062	2.49823	-0.342268	0.732149	NA
LOC105607203	0.342782	-0.861196	1.86819	-0.460978	0.644815	NA
LOC114113853	0.76298	0.351292	1.39382	0.252036	0.801013	NA
LOC105612347	0.181166	-0.868114	2.9387	-0.295408	0.767683	NA
LOC114113855	0.594832	-1.11585	1.75157	-0.637057	0.524088	NA
LOC105612389	0.0613406	-0.07313	3.10652	-0.0235408	0.981219	NA
LOC114113864	0.0204469	0.419287	3.11064	0.134791	0.892777	NA
LOC105607235	0.867687	-1.68337	1.34181	-1.25455	0.209642	NA
LOC105607239	0.479827	-0.0575232	1.64825	-0.0348995	0.97216	NA
LOC114114127	0.278224	-0.476669	1.99674	-0.238723	0.81132	NA
LOC106991031	0.172371	-0.835821	3.00861	-0.27781	0.781158	NA
LOC106991033	0	NA	NA	NA	NA	NA
LOC114113868	0.11103	-0.435987	3.10294	-0.140508	0.888259	NA
LOC114114128	0.357519	-0.836266	1.87363	-0.446336	0.655355	NA
LOC114113872	0.535542	-2.17598	1.66591	-1.30618	0.19149	NA
LOC105610837	0.600724	0.46796	1.57148	0.297783	0.765869	NA
LOC114113875	0	NA	NA	NA	NA	NA
LOC114113877	0.560012	-1.0749	1.75549	-0.612309	0.540333	NA
LOC114114129	1.98017	0.6357	0.801934	0.792709	0.427948	NA
LOC105610844	0.076881	-0.0430463	3.10674	-0.0138558	0.988945	NA
LOC114114130	0.299216	0.505507	2.01025	0.251465	0.801455	NA
LOC114114131	0	NA	NA	NA	NA	NA
LOC105611883	1.44949	-1.00477	1.01636	-0.988597	0.32286	NA
LOC114113883	1.01205	-3.16793	1.33478	-2.37338	0.0176261	NA
LOC114113884	0.684344	-1.77635	1.47729	-1.20244	0.229193	NA
LOC114113886	2.6938	-0.406245	0.762421	-0.532836	0.594147	NA
LOC114113887	1.91077	-1.13744	1.16201	-0.978857	0.327651	NA
LOC105612353	0	NA	NA	NA	NA	NA
LOC105607483	1.14568	-1.41595	1.17026	-1.20994	0.226303	NA
LOC114114136	0.0408938	0.140527	3.10816	0.0452121	0.963938	NA
LOC114113889	0.747599	0.148035	1.6058	0.0921881	0.926549	NA
LOC114113890	0.266228	-1.21429	1.98339	-0.612229	0.540386	NA
LOC105607466	0.881348	-0.465378	1.6504	-0.281979	0.77796	NA
LOC114113892	0.744226	-2.09203	1.65537	-1.26378	0.206307	NA
LOC114113893	0.41386	-1.89491	1.96746	-0.963126	0.335484	NA
LOC114114137	0.478762	-1.25528	1.7682	-0.709919	0.477754	NA
LOC114113894	0.509031	1.22506	1.64552	0.744477	0.456588	NA
LOC106991039	0.982668	-2.00153	1.5626	-1.2809	0.200229	NA
LOC105609910	1.55256	-1.8736	1.19414	-1.56899	0.116651	NA
LOC114113895	1.66896	-1.80855	1.12068	-1.6138	0.106571	NA
LOC114113898	0.92889	-1.73697	1.31285	-1.32306	0.185816	NA
LOC114113899	0.423295	-0.101971	1.68016	-0.0606913	0.951605	NA
LOC106991041	1.30131	-1.17475	1.12563	-1.04363	0.296657	NA
LOC114113900	0.978027	0.122239	1.20807	0.101185	0.919403	NA
LOC114113902	0.159778	0.207233	2.64738	0.0782787	0.937606	NA
LOC114113905	0.824871	-1.62953	1.39105	-1.17144	0.241421	NA
LOC114113587	0.631106	-1.84517	1.484	-1.24337	0.213731	NA
LOC114113907	0.299435	-0.550587	1.96299	-0.280484	0.779106	NA
LOC114113910	0.943803	-1.24415	1.30071	-0.956521	0.338809	NA
LOC106991044	1.31643	-1.94133	1.12587	-1.72429	0.0846554	NA
LOC114113589	0.381537	-0.792376	2.17206	-0.364804	0.715258	NA
LOC114113913	0.348798	-0.120476	2.1667	-0.0556035	0.955658	NA
LOC105608151	2.99724	-0.840687	0.719097	-1.16909	0.242369	NA
LOC105608150	2.42904	1.10155	0.767707	1.43486	0.151328	NA
LOC114113590	0.942016	0.25481	1.38567	0.183889	0.854101	NA
LOC114113915	0.938586	-1.62311	1.31833	-1.23118	0.218254	NA
LOC114113918	0.731442	-0.699094	1.38571	-0.504504	0.613908	NA
LOC105606413	0	NA	NA	NA	NA	NA
LOC114113594	0.509469	-2.16158	1.52074	-1.42139	0.155202	NA
LOC114113595	0.498775	-0.334076	1.52077	-0.219676	0.826124	NA
LOC114113925	0.300992	-1.43367	2.52097	-0.568698	0.569561	NA
LOC114113926	1.54728	0.665471	0.932194	0.713876	0.475304	NA
LOC114113927	3.03856	0.710664	0.69266	1.02599	0.304895	NA
LOC114113928	0.58838	1.04466	1.54292	0.677068	0.498363	NA
LOC114113598	0	NA	NA	NA	NA	NA
LOC105606428	0.779569	-2.8109	1.392	-2.01933	0.0434529	NA
LOC114113599	0.0204469	0.419287	3.11064	0.134791	0.892777	NA
LOC114113930	0.845877	-0.781984	1.50458	-0.519735	0.603248	NA
LOC105606430	1.90901	-0.761091	0.92915	-0.819126	0.412715	NA
LOC114113601	1.00463	-1.36971	1.30237	-1.05171	0.292934	NA
LOC114113604	1.84982	0.0391686	0.901628	0.0434421	0.965349	NA
LOC105614059	0.568963	-0.636616	1.58262	-0.402255	0.687496	NA
LOC105606932	0.794946	-0.603667	1.31444	-0.459257	0.64605	NA
LOC114113606	5.91154	1.36617	1.65581	0.825075	NA	NA
LOC114113607	0	NA	NA	NA	NA	NA
LOC114113938	0.806902	-1.17929	1.51887	-0.776422	0.4375	NA
LOC105606929	0.094575	-0.0430463	3.10674	-0.0138558	0.988945	NA
LOC114113940	0.643606	-1.26122	1.42243	-0.88667	0.375257	NA
LOC114113941	1.50227	-1.31034	1.08321	-1.20968	0.226402	NA
LOC106990757	0.306392	-0.22271	1.94855	-0.114295	0.909004	NA
LOC114113942	0.591147	1.86631	1.58794	1.1753	0.239874	NA
LOC105606919	1.3601	-1.40727	1.09604	-1.28397	0.199154	NA
LOC106990184	1.95817	-1.23125	0.952434	-1.29274	0.1961	NA
LOC106991055	1.06333	-0.81285	1.30713	-0.621856	0.534036	NA
LOC114113608	0.566558	-0.906579	1.59966	-0.566731	0.570897	NA
LOC106991057	2.32686	0.113729	0.835618	0.136102	0.891741	NA
LOC105609057	0.199234	0.204232	2.47927	0.0823757	0.934348	NA
LOC114113612	0.22254	0.437754	2.39022	0.183144	0.854685	NA
LOC114113953	0.166106	0.899911	3.01404	0.298573	0.765266	NA
LOC105612334	0.319882	-0.692764	1.93973	-0.357145	0.720984	NA
LOC114113954	1.30824	1.91232	1.25893	1.519	0.128763	NA
LOC105612338	0.579749	-0.995975	1.69624	-0.587167	0.557091	NA
LOC114113955	0.118884	0.745016	3.10921	0.239616	0.810628	NA
LOC106991067	0.624128	0.972827	1.41117	0.689375	0.490587	NA
LOC105614674	0.777105	-0.628731	1.52138	-0.413263	0.679414	NA
LOC114113959	0	NA	NA	NA	NA	NA
LOC105614683	2.75718	-0.74983	0.712006	-1.05312	0.292284	NA
LOC105611091	1.22905	1.42555	1.10763	1.28703	0.198085	NA
LOC105611978	0.940314	-2.44198	1.61451	-1.51252	0.130402	NA
LOC106991070	0	NA	NA	NA	NA	NA
LOC114113962	0	NA	NA	NA	NA	NA
LOC105611140	1.37813	0.332411	1.05974	0.313674	0.753769	NA
LOC105611136	1.78477	-1.41696	1.12278	-1.26201	0.206944	NA
LOC105611134	0.304474	0.246555	1.99067	0.123855	0.90143	NA
LOC105614699	2.39113	-1.41956	1.01131	-1.40369	0.16041	NA
LOC114113620	0.0204469	0.419287	3.11064	0.134791	0.892777	NA
LOC114113621	0.0973279	-0.268031	3.10519	-0.0863171	0.931214	NA
LOC105610274	0.577659	-1.01069	1.44656	-0.698686	0.484748	NA
LOC105607925	0.791209	-2.05017	1.33939	-1.53067	0.125851	NA
LOC105607935	0.801276	-1.0472	1.37939	-0.759178	0.447746	NA
LOC114113969	0	NA	NA	NA	NA	NA
LOC105611014	0.529916	-2.2269	1.50979	-1.47497	0.140219	NA
LOC105611015	0.1689	-0.504039	2.58427	-0.195041	0.845361	NA
LOC105611012	0.223673	0.202205	2.38432	0.0848063	0.932415	NA
LOC114113971	0.216758	1.07518	2.45207	0.438481	0.661038	NA
LOC105614720	0.24934	0.200766	2.32401	0.086388	0.931158	NA
LOC114113970	0.435	-0.913926	2.0565	-0.444408	0.656748	NA
LOC105611006	0.197253	0.204376	2.48655	0.0821928	0.934493	NA
LOC105611004	0	NA	NA	NA	NA	NA
LOC114113972	1.19914	-1.44734	1.19417	-1.212	0.225511	NA
LOC105614722	0.956899	-1.16067	1.29354	-0.89728	0.36957	NA
LOC105610999	0.168498	-0.463984	2.98984	-0.155187	0.876674	NA
LOC114113975	0.513547	-0.676792	1.50145	-0.450758	0.652164	NA
LOC114113979	0.611043	0.222079	1.35923	0.163386	0.870215	NA
LOC105610935	1.3689	0.547291	1.06949	0.511731	0.608839	NA
LOC114113624	1.13415	-0.404279	1.02503	-0.394408	0.69328	NA
LOC114113625	0.176806	0.437785	2.55961	0.171036	0.864196	NA
LOC105610932	0.918873	0.235145	1.20923	0.194459	0.845817	NA
LOC105612625	0	NA	NA	NA	NA	NA
LOC114113984	0.601652	-1.56353	1.48899	-1.05006	0.293691	NA
LOC114113988	0	NA	NA	NA	NA	NA
LOC105611708	2.80033	0.370391	0.765121	0.484094	0.628319	NA
LOC114113993	0.167958	0.746014	3.02166	0.246889	0.804994	NA
LOC114113994	0.549633	0.0652765	1.5986	0.0408336	0.967429	NA
LOC105611709	1.14049	-3.22353	1.25265	-2.57337	0.0100714	NA
LOC114113995	0.255668	-0.188972	2.04547	-0.092386	0.926391	NA
LOC106990997	0.560266	-0.711398	1.74775	-0.407037	0.683981	NA
LOC114113998	0.0701363	-0.0430463	3.10674	-0.0138558	0.988945	NA
LOC114113999	1.1732	-1.18318	1.42953	-0.82767	0.407857	NA
LOC114114000	0.387224	0.0232113	1.91393	0.0121276	0.990324	NA
LOC105613532	0.397705	-1.83144	1.7819	-1.0278	0.304044	NA
LOC114114004	0.938277	-1.79041	1.34322	-1.33292	0.182557	NA
LOC106991077	0.0408938	0.140527	3.10816	0.0452121	0.963938	NA
LOC114113630	0.461263	-0.270512	1.56498	-0.172854	0.862766	NA
LOC114113633	0.0496894	0.264122	3.10921	0.0849483	0.932302	NA
LOC114113632	0.0204469	0.419287	3.11064	0.134791	0.892777	NA
LOC114113634	0.0815168	1.30895	3.11506	0.420202	0.674338	NA
LOC114114005	0.0204469	0.419287	3.11064	0.134791	0.892777	NA
LOC105611989	0.637114	-1.21615	1.48138	-0.820957	0.411671	NA
LOC105612250	0.783324	-1.38103	1.36506	-1.0117	0.311681	NA
LOC114114008	0.61475	-1.5644	1.48265	-1.05514	0.291361	NA
LOC114114011	1.37793	-1.15472	1.09397	-1.05553	0.291181	NA
LOC114114012	1.30295	-0.23409	1.05191	-0.222537	0.823896	NA
LOC105612394	0.283418	-1.2308	1.98677	-0.619497	0.535589	NA
LOC114114015	0.997202	-0.754397	1.12565	-0.670187	0.502738	NA
LOC105612395	0.0613406	-0.07313	3.10652	-0.0235408	0.981219	NA
LOC114113636	0.3442	0.0781565	2.16853	0.0360413	0.971249	NA
LOC105612398	2.18957	1.2823	0.917079	1.39825	0.162039	NA
LOC105614781	1.16323	1.14914	1.1497	0.999508	0.317549	NA
LOC114114019	0.166523	0.206629	2.61042	0.0791555	0.936909	NA
LOC114114017	0.0496894	0.264122	3.10921	0.0849483	0.932302	NA
LOC114114018	0.174209	-0.81416	2.98261	-0.272969	0.784877	NA
LOC114113648	0.262339	-1.22526	2.65791	-0.460988	0.644807	NA
LOC105614788	2.34327	-1.54604	0.860611	-1.79644	0.0724248	NA
LOC114114024	0.698939	-0.731638	1.55609	-0.470177	0.638228	NA
LOC114114026	0.294781	-0.626447	2.26508	-0.276568	0.782112	NA
LOC114113652	0	NA	NA	NA	NA	NA
LOC114114030	0.235638	0.437746	2.35107	0.18619	0.852296	NA
LOC114114031	0.885297	-1.75265	1.25629	-1.39509	0.162988	NA
LOC105610956	1.44906	-0.608836	1.05626	-0.576406	0.564341	NA
LOC105610957	3.21302	1.65584	0.756226	2.18962	0.0285521	NA
LOC114114033	0.0204469	0.419287	3.11064	0.134791	0.892777	NA
LOC105613097	1.54021	-1.92164	1.05858	-1.8153	0.0694778	NA
LOC105611931	0.0987635	0.264122	3.10921	0.0849484	0.932302	NA
LOC114114038	0.436358	-1.96166	1.99821	-0.98171	0.326243	NA
LOC105614817	0.102234	-0.400781	3.10356	-0.129136	0.89725	NA
LOC114113659	0.59667	0.682356	1.56848	0.435043	0.663531	NA
LOC114114042	0.12657	-0.504983	2.8249	-0.178762	0.858125	NA
LOC114114043	0.272229	-0.0188811	2.02671	-0.00931611	0.992567	NA
LOC114114044	0	NA	NA	NA	NA	NA
LOC114114047	0.45203	-1.24949	1.78039	-0.701806	0.4828	NA
LOC114114050	2.25461	-2.84313	1.16298	-2.44469	0.0144976	NA
LOC105611558	0.139331	0.437812	2.7516	0.159112	0.873581	NA
LOC114114055	0.0408938	0.140527	3.10816	0.0452121	0.963938	NA
LOC114113664	0.0896416	0.900181	3.11064	0.289388	0.772285	NA
LOC105614839	3.20802	-1.23113	0.852539	-1.44408	0.148716	NA
LOC105614840	2.53425	-0.299635	0.744617	-0.402402	0.687388	NA
LOC114113666	0.309993	0.508331	1.9966	0.254599	0.799033	NA
LOC114114056	0.406668	-0.275379	1.90602	-0.144478	0.885123	NA
LOC114113667	0.227176	1.81456	2.72802	0.665158	0.50595	NA
LOC114113668	0.180225	0.0327035	2.5667	0.0127415	0.989834	NA
LOC114113671	0.166523	0.206629	2.61042	0.0791555	0.936909	NA
LOC114113676	0.0496894	0.264122	3.10921	0.0849483	0.932302	NA
LOC105614844	0.159778	0.207233	2.64738	0.0782787	0.937606	NA
LOC105613004	0.393641	1.38396	1.7271	0.80132	0.422946	NA
LOC114113678	0.129098	0.900181	3.11064	0.289388	0.772285	NA
LOC101120482	0.208447	0.74905	2.79635	0.267867	0.788802	NA
LOC114114058	0.149545	0.621421	3.10816	0.199932	0.841534	NA
LOC114114066	0.0408938	0.140527	3.10816	0.0452121	0.963938	NA
LOC114114067	0.0204469	0.419287	3.11064	0.134791	0.892777	NA
LOC114114068	2.29483	0.12839	0.871731	0.147282	0.88291	NA
LOC105608597	0.714586	-1.99641	1.45379	-1.37325	0.169675	NA
LOC105608590	1.58434	-1.07179	1.17567	-0.911646	0.361955	NA
LOC114114069	0.316951	-1.3614	1.92677	-0.706574	0.479832	NA
LOC114114070	0.748816	-0.565348	1.38363	-0.408599	0.682834	NA
LOC114114071	1.13951	0.140196	1.22167	0.114758	0.908637	NA
LOC114114072	3.09473	-1.88682	0.974217	-1.93675	0.0527754	NA
LOC114114074	0.41721	-1.18508	1.65905	-0.714312	0.475034	NA
LOC105609992	0.377533	0.266161	1.72055	0.154695	0.877062	NA
LOC106991090	0.338891	-0.555322	1.90408	-0.291648	0.770556	NA
LOC105614866	1.15941	-1.25357	1.15453	-1.08579	0.277573	NA
LOC105610007	0.203997	0.203798	2.45787	0.0829167	0.933918	NA
LOC105609489	0.796508	-0.374468	1.31521	-0.284721	0.775858	NA
LOC105609488	0.11103	-0.435987	3.10294	-0.140508	0.888259	NA
LOC114114078	0.206999	0.403319	2.89721	0.139209	0.889285	NA
LOC105614868	0.0204469	0.419287	3.11064	0.134791	0.892777	NA
LOC114114079	2.25446	-2.06239	1.01566	-2.03059	0.0422963	NA
LOC106991094	0.505067	-2.13156	1.50836	-1.41316	0.157608	NA
LOC105614875	1.28951	-1.03261	1.08357	-0.952969	0.340606	NA
LOC114114087	0.0408938	0.140527	3.10816	0.0452121	0.963938	NA
LOC114113685	0.601375	0.858817	1.45783	0.589108	0.555789	NA
LOC105611507	0.478249	-1.16939	1.48978	-0.78494	0.432489	NA
LOC114114088	0.407338	-1.79491	1.79089	-1.00225	0.316225	NA
LOC114113686	0.0905832	-0.268031	3.10519	-0.0863171	0.931214	NA
LOC105610651	1.05886	-0.343403	1.33299	-0.257618	0.796701	NA
LOC114114095	1.20449	-2.10144	1.14853	-1.82968	0.0672973	NA
LOC114114096	0.917319	-0.0130903	1.23056	-0.0106377	0.991512	NA
LOC114113687	0.205605	-0.987831	2.4278	-0.406883	0.684094	NA
LOC105610817	0.447831	-0.386539	1.67521	-0.230741	0.817516	NA
LOC114113688	0.825534	-2.11154	1.43822	-1.46817	0.142058	NA
LOC114114100	1.28915	-1.18852	1.47656	-0.804929	0.420861	NA
LOC114114101	0.30672	-1.42467	2.19408	-0.649322	0.51613	NA
LOC106991117	0.649707	-0.278382	1.43555	-0.193921	0.846238	NA
LOC114114479	1.66284	-1.23373	1.13721	-1.08488	0.277976	NA
LOC114114480	1.20225	-2.81432	1.52168	-1.84948	0.0643887	NA
LOC114114481	3.05145	-0.737181	0.773904	-0.952548	0.340819	NA
LOC105609642	0.464989	-0.102951	1.85502	-0.0554984	0.955741	NA
LOC105610709	0.440107	-0.959743	2.0658	-0.464587	0.642227	NA
LOC106991120	0.662064	-0.626822	1.57029	-0.399177	0.689763	NA
LOC105609418	0.456395	-0.261387	1.53627	-0.170145	0.864896	NA
LOC114114598	0.969056	-0.915699	1.34335	-0.681652	0.495459	NA
LOC105612556	3.14954	0.213831	0.782166	0.273383	0.784559	NA
LOC105612555	2.44932	-1.68265	0.970019	-1.73465	0.0828023	NA
LOC105611892	0.147017	-0.657021	2.68565	-0.244641	0.806734	NA
LOC105610700	0.261321	-1.13534	2.32891	-0.487498	0.625906	NA
LOC114114493	0.151924	-0.714007	3.09612	-0.230613	0.817615	NA
LOC114114495	0.517698	-0.816314	1.76831	-0.461636	0.644342	NA
LOC114114497	1.2141	-0.563855	1.02002	-0.55279	0.580407	NA
LOC114114502	0.643177	-1.80148	1.55494	-1.15855	0.246639	NA
LOC114114602	0.0204469	0.419287	3.11064	0.134791	0.892777	NA
LOC114114603	0.172371	-0.835821	3.00861	-0.27781	0.781158	NA
LOC114114505	0.409305	0.543103	1.73916	0.312278	0.754829	NA
LOC106991096	3.53416	-1.68703	0.977899	-1.72515	0.0844998	NA
LOC114114507	0.44995	-2.03916	1.70093	-1.19885	0.230587	NA
LOC105614998	2.65511	1.59918	0.927919	1.7234	0.0848155	NA
LOC114114514	0.0204469	0.419287	3.11064	0.134791	0.892777	NA
LOC114114605	0.108651	1.30895	3.11506	0.420202	0.674338	NA
LOC114114516	0.107158	0.264122	3.10921	0.0849484	0.932302	NA
LOC105611832	0.0204469	0.419287	3.11064	0.134791	0.892777	NA
LOC114114518	0.347418	-0.0250191	1.74872	-0.0143071	0.988585	NA
LOC114114519	0.568764	0.098506	1.49791	0.0657623	0.947567	NA
LOC105606575	0.217246	0.20246	2.39557	0.0845142	0.932648	NA
LOC105606592	0.752145	0.7591	1.52562	0.49757	0.618787	NA
LOC114114528	0.357972	-0.77823	2.1159	-0.367801	0.713021	NA
LOC114114527	0.775887	-0.401835	1.39136	-0.288808	0.772729	NA
LOC105606593	0.236242	0.20164	2.35999	0.085441	0.931911	NA
LOC114114529	0.481693	-0.628135	1.81638	-0.345816	0.729481	NA
LOC105606601	1.56885	-1.1175	1.08907	-1.02611	0.304841	NA
LOC114114530	1.56916	-0.348201	0.993353	-0.350531	0.72594	NA
LOC114114531	0.233786	1.40365	2.73488	0.513238	0.607785	NA
LOC114114608	0.352227	0.0783291	1.93772	0.0404233	0.967756	NA
LOC105606668	0.576371	0.598879	1.48332	0.403742	0.686403	NA
LOC105606662	0.122681	-0.543755	3.10078	-0.175361	0.860796	NA
LOC114114534	1.33122	-1.31943	1.07583	-1.22643	0.220036	NA
LOC105613798	2.67993	0.958798	0.754857	1.27017	0.204023	NA
LOC114114538	0.987561	-1.13736	1.29557	-0.877887	0.380005	NA
LOC114114611	2.75558	-0.873419	0.834289	-1.0469	0.295144	NA
LOC114114540	0	NA	NA	NA	NA	NA
LOC114114541	0.584674	-1.75546	1.51722	-1.15702	0.247263	NA
LOC114114542	0.81644	-0.187822	1.29486	-0.145051	0.88467	NA
LOC114114613	2.31499	-0.604207	0.778103	-0.776513	0.437446	NA
LOC105608853	0.0741281	0.264122	3.10921	0.0849484	0.932302	NA
LOC105607532	3.47443	-0.429289	0.852591	-0.503511	0.614605	NA
LOC114114547	0.235221	-0.0197462	2.10244	-0.00939205	0.992506	NA
LOC105607533	0.493388	0.0500228	1.89079	0.026456	0.978894	NA
LOC114114548	0.765305	1.58643	1.55439	1.02061	0.307438	NA
LOC114114549	1.24896	-0.296721	1.06127	-0.279591	0.779792	NA
LOC114114551	2.81152	0.370141	0.734118	0.504198	0.614122	NA
LOC105607520	1.36836	-1.2911	1.21051	-1.06657	0.286164	NA
LOC114114614	0.600343	-0.726604	1.47179	-0.493687	0.621528	NA
LOC114114553	0.163575	-0.801338	3.09391	-0.259005	0.795632	NA
LOC105609822	0.313123	-0.339878	1.94511	-0.174735	0.861288	NA
LOC114114555	0.406006	-0.330301	1.68319	-0.196235	0.844426	NA
LOC105609820	0.645041	0.841397	1.56223	0.538586	0.590173	NA
LOC114114556	0.523591	0.775084	1.82265	0.425251	0.670654	NA
LOC114114617	0.094575	-0.0430463	3.10674	-0.0138558	0.988945	NA
LOC105612480	0.410868	-1.18179	1.81013	-0.652877	0.513835	NA
LOC114114563	1.62516	-1.34862	1.05658	-1.27641	0.201812	NA
LOC114114564	1.2639	-1.49603	1.22404	-1.22221	0.221628	NA
LOC114114568	0.435639	-1.12594	1.64542	-0.684288	0.493793	NA
LOC114114569	0.0613406	-0.07313	3.10652	-0.0235408	0.981219	NA
LOC114114570	0.271749	-1.31483	2.59318	-0.507032	0.612133	NA
LOC114114573	0.374107	1.20923	2.17333	0.556395	0.577941	NA
LOC105609336	1.29528	-0.422871	1.03002	-0.410545	0.681406	NA
LOC114114578	0.439381	-0.549793	2.04975	-0.268224	0.788527	NA
LOC114114628	2.2993	1.18513	0.875241	1.35406	0.175719	NA
LOC114114629	0.189347	-0.694389	2.47874	-0.280138	0.779372	NA
LOC114114630	0.346915	1.44728	2.21141	0.654463	0.512814	NA
LOC114114581	0.690609	-1.99707	1.6738	-1.19314	0.232816	NA
LOC114114631	0.0204469	0.419287	3.11064	0.134791	0.892777	NA
LOC114114632	0	NA	NA	NA	NA	NA
LOC114114806	0.194656	-0.929805	2.87695	-0.323191	0.746551	NA
LOC105615181	0.558871	-1.65412	1.71516	-0.964408	0.334841	NA
LOC114114809	0.352853	-0.684373	2.19882	-0.311246	0.755614	NA
LOC114114810	2.60996	-0.0373222	0.772742	-0.0482984	0.961478	NA
LOC114114812	0.396358	-0.732585	1.81717	-0.403147	0.68684	NA
LOC114114980	0.203997	0.203798	2.45787	0.0829167	0.933918	NA
LOC105615188	0.201613	-0.98426	2.84034	-0.34653	0.728945	NA
LOC114114981	0.394505	0.0712625	2.09228	0.0340598	0.972829	NA
LOC114114982	2.50333	-1.85974	0.912445	-2.03819	0.0415311	NA
LOC105608522	0.32107	-0.541894	1.92938	-0.280865	0.778814	NA
LOC114114813	0.251508	0.890498	2.40904	0.369649	0.711644	NA
LOC114114983	0.411957	0.754748	1.87854	0.401774	0.68785	NA
LOC114114816	0.553937	0.24961	1.61617	0.154445	0.877259	NA
LOC114114984	0.303577	-0.651032	2.21158	-0.294374	0.768472	NA
LOC114114985	0.296188	-1.42701	2.17543	-0.655965	0.511847	NA
LOC114114817	1.71594	1.01685	0.955608	1.06409	0.287288	NA
LOC114114820	1.75015	-2.37245	1.23994	-1.91336	0.0557024	NA
LOC114114990	0.341886	-1.61997	2.43287	-0.665871	0.505494	NA
LOC105610497	0.445688	-1.26942	1.74561	-0.727207	0.467099	NA
LOC105610499	1.07043	-1.58156	1.26395	-1.25128	0.210832	NA
LOC105610490	0.686672	-0.88632	1.5118	-0.586269	0.557695	NA
LOC105610487	0.437357	-1.26743	1.58642	-0.798921	0.424336	NA
LOC105615212	0.0204469	0.419287	3.11064	0.134791	0.892777	NA
LOC114114824	0.479043	1.24253	1.66589	0.745864	0.455749	NA
LOC105609427	0.281439	-0.0863692	2.65033	-0.0325881	0.974003	NA
LOC114114828	0.888844	-0.281079	1.26746	-0.221767	0.824496	NA
LOC105609432	1.13827	0.169175	1.08809	0.155479	0.876444	NA
LOC105609438	1.19602	0.779157	1.1502	0.67741	0.498146	NA
LOC114114834	0.0973279	-0.268031	3.10519	-0.0863171	0.931214	NA
LOC114114835	0	NA	NA	NA	NA	NA
LOC105609861	1.16486	0.275876	1.04737	0.263399	0.792243	NA
LOC114114838	0.557538	-1.56233	1.53188	-1.01987	0.307789	NA
LOC114114839	0.58025	-1.66275	1.71133	-0.971613	0.331243	NA
LOC105609843	0.076881	-0.0430463	3.10674	-0.0138558	0.988945	NA
LOC114114841	0.108651	1.30895	3.11506	0.420202	0.674338	NA
LOC105615227	0.312004	0.719926	1.99902	0.36014	0.718743	NA
LOC114114846	1.25744	-1.25836	1.13265	-1.11099	0.266573	NA
LOC114114848	0.944039	0.709231	1.41633	0.500753	0.616545	NA
LOC114114998	1.38968	-1.20141	1.13725	-1.05642	0.290779	NA
LOC114114849	0.705647	-0.698741	1.70419	-0.410013	0.681796	NA
LOC114114850	0.244839	-0.0594144	2.08902	-0.0284412	0.97731	NA
LOC114114851	2.99581	-0.926155	0.860057	-1.07685	0.281546	NA
LOC114114852	1.14951	0.0152263	1.18558	0.012843	0.989753	NA
LOC101123039	0	NA	NA	NA	NA	NA
LOC105608691	2.43557	-0.977498	0.864672	-1.13048	0.258272	NA
LOC114114854	2.66985	-0.810894	0.75075	-1.08011	0.280092	NA
LOC106991187	2.87707	-1.29954	0.847222	-1.53388	0.125059	NA
LOC105611654	0.889061	-1.31209	1.34215	-0.977602	0.328271	NA
LOC114114855	0.525711	-2.18212	1.65835	-1.31584	0.188229	NA
LOC114114999	0	NA	NA	NA	NA	NA
LOC105611875	0.426244	2.17047	1.82204	1.19123	0.233563	NA
LOC114114859	0.403336	-0.908742	1.89218	-0.480262	0.631041	NA
LOC105611547	0.148052	-0.268032	3.10519	-0.0863172	0.931214	NA
LOC101107521	0.208358	-1.03389	2.41979	-0.427266	0.669186	NA
LOC114114863	0.644766	-1.70401	1.31474	-1.29609	0.194946	NA
LOC105613357	1.53387	0.0941985	1.0841	0.0868912	0.930758	NA
LOC114114869	0.441546	-1.22335	1.59928	-0.764939	0.444308	NA
LOC106990609	0.0701363	-0.0430463	3.10674	-0.0138558	0.988945	NA
LOC105613564	2.66019	-0.518681	0.750782	-0.690854	0.489657	NA
LOC105613565	0.163575	-0.801338	3.09391	-0.259005	0.795632	NA
LOC105607091	0.199234	0.204232	2.47927	0.0823757	0.934348	NA
LOC114114875	0.131477	-0.580084	3.09975	-0.187139	0.851552	NA
LOC105615257	0.1689	-0.504039	2.58427	-0.195041	0.845361	NA
LOC105607070	0.348779	0.360194	2.1801	0.165219	0.868772	NA
LOC105607066	0.515278	0.183967	1.52711	0.120467	0.904113	NA
LOC114114878	0.118884	0.745016	3.10921	0.239616	0.810628	NA
LOC114114877	1.99132	-0.703423	1.00574	-0.69941	0.484296	NA
LOC114114879	0.257432	-1.18157	2.28548	-0.51699	0.605163	NA
LOC105615264	0.303469	0.904343	1.97951	0.456852	0.647777	NA
LOC114114882	0.788039	-2.22575	1.44505	-1.54025	0.123499	NA
LOC105608309	0.222581	-0.840672	2.44122	-0.344365	0.730572	NA
LOC105608315	0.37442	-1.57362	2.11163	-0.745214	0.456142	NA
LOC114114891	0.177294	-0.503868	2.54836	-0.197722	0.843262	NA
LOC105606686	1.20293	-1.83155	1.19884	-1.52777	0.12657	NA
LOC114114893	0.778601	-1.61931	1.50349	-1.07703	0.281465	NA
LOC106991197	0.541521	-0.812591	1.60198	-0.507242	0.611985	NA
LOC114114894	1.10638	-0.0604159	1.08	-0.0559409	0.955389	NA
LOC105606707	2.85997	-1.8841	0.818478	-2.30196	0.0213375	NA
LOC114115016	0.0204469	0.419287	3.11064	0.134791	0.892777	NA
LOC114114898	3.86389	-0.755825	0.69509	-1.08738	0.276871	NA
LOC114115017	0.225781	-0.0199861	2.12567	-0.00940228	0.992498	NA
LOC105606717	2.66759	0.814112	0.832309	0.978137	0.328007	NA
LOC105606726	0.153762	-0.688659	3.09679	-0.222379	0.824019	NA
LOC114114902	0.573005	-0.974547	1.72212	-0.565898	0.571463	NA
LOC114114903	3.43957	-0.219424	0.733007	-0.299348	0.764674	NA
LOC105611754	2.87648	-0.660191	0.803988	-0.821145	0.411563	NA
LOC106991200	0.076881	-0.0430463	3.10674	-0.0138558	0.988945	NA
LOC105610572	2.56199	0.0435413	0.71336	0.0610369	0.95133	NA
LOC105611079	0.340058	0.239485	1.7585	0.136187	0.891673	NA
LOC105611082	0.11103	-0.435987	3.10294	-0.140508	0.888259	NA
LOC105606741	0.303864	-1.358	1.91882	-0.707723	0.479117	NA
LOC114115021	0.699157	-1.40772	1.68749	-0.83421	0.404163	NA
LOC105606740	0.0496894	0.264122	3.10921	0.0849483	0.932302	NA
LOC106990145	2.63454	-0.870547	0.842054	-1.03384	0.301212	NA
LOC114115023	2.04278	0.654563	0.847217	0.772604	0.439757	NA
LOC105606735	2.4307	-0.818568	0.796634	-1.02753	0.304169	NA
LOC114114910	1.16735	-2.19316	1.30233	-1.68403	0.0921755	NA
LOC105615321	0.498592	-1.22967	1.74078	-0.706389	0.479946	NA
LOC105607437	0.359585	0.482237	1.76131	0.273795	0.784243	NA
LOC105607625	3.94984	-0.750999	0.648909	-1.15733	0.247139	NA
LOC114114916	0.944716	-1.08012	1.28763	-0.838846	0.401556	NA
LOC114115028	0.0204469	0.419287	3.11064	0.134791	0.892777	NA
LOC105615329	3.932	-2.24422	0.813607	-2.75836	0.00580918	NA
LOC114114917	0.380848	-1.73091	1.84025	-0.940588	0.346916	NA
LOC114115031	1.14432	1.80509	3.01167	0.599365	0.54893	NA
LOC105609681	0.402014	-0.340526	1.86809	-0.182286	0.855359	NA
LOC105615338	2.58897	0.632699	1.02715	0.615976	0.537911	NA
LOC105613737	2.64244	-1.2607	0.812133	-1.55233	0.120582	NA
LOC114115395	0	NA	NA	NA	NA	NA
LOC105615388	3.72141	0.515939	0.699396	0.737693	0.460701	NA
LOC114115258	0.439708	-1.24831	1.79205	-0.696582	0.486064	NA
LOC105615393	8.47323	2.27246	1.41224	1.60912	NA	NA
LOC114115262	3.63713	0.769618	0.785654	0.979589	0.327289	NA
LOC114115263	0.225334	-0.917056	2.10667	-0.43531	0.663337	NA
LOC114115264	1.66592	-1.04274	1.05336	-0.989918	0.322214	NA
LOC105612939	3.43298	-0.498586	0.815824	-0.611144	0.541104	NA
LOC105611980	0.205433	0.748541	2.83043	0.264462	0.791424	NA
LOC114115267	0.768556	-0.625301	1.39956	-0.446784	0.655031	NA
LOC114115269	1.20198	0.000145075	1.15044	0.000126104	0.999899	NA
LOC105609765	0.168498	-0.463984	2.98984	-0.155187	0.876674	NA
LOC114115404	0.517656	-0.451928	1.56278	-0.289183	0.772442	NA
LOC114115273	0.160719	-0.748259	3.05779	-0.244706	0.806684	NA
LOC114115274	1.39258	-2.45787	1.26601	-1.94143	0.0522056	NA
LOC114115276	0.673146	-0.699721	1.52676	-0.458305	0.646733	NA
LOC114115277	0.229568	0.201576	2.35728	0.0855119	0.931854	NA
LOC114115279	1.94107	-1.42767	0.989258	-1.44317	0.148972	NA
LOC114115280	1.35339	-2.40441	1.20683	-1.99233	0.0463345	NA
LOC105612761	2.20688	-1.45994	0.955153	-1.52849	0.12639	NA
LOC114115405	0.0817875	-0.247207	3.10533	-0.0796073	0.93655	NA
LOC105612638	0.0993788	-0.303323	3.10497	-0.0976894	0.922179	NA
LOC114115406	0.076881	-0.0430463	3.10674	-0.0138558	0.988945	NA
LOC114115291	0	NA	NA	NA	NA	NA
LOC106991210	0.0496894	0.264122	3.10921	0.0849483	0.932302	NA
LOC114115295	0.573838	-0.831919	1.45257	-0.572723	0.566832	NA
LOC105608879	0.687476	-0.157195	1.38711	-0.113326	0.909772	NA
LOC114115296	0.889331	-0.443024	1.4518	-0.305156	0.760247	NA
LOC114115407	0.159778	0.207233	2.64738	0.0782787	0.937606	NA
LOC105608876	0.470761	1.23452	1.69854	0.726809	0.467343	NA
LOC114115301	0.12657	-0.504983	2.8249	-0.178762	0.858125	NA
LOC105609125	1.45295	-0.613908	1.04626	-0.586767	0.55736	NA
LOC105615470	0.444789	1.71946	2.12139	0.810534	0.417633	NA
LOC114115305	0.119826	-0.471141	3.10232	-0.151867	0.879292	NA
LOC114115307	0.361102	-1.62805	2.43172	-0.669503	0.503175	NA
LOC114115309	0.628515	-1.19913	1.50572	-0.796383	0.42581	NA
LOC114115314	0.160719	-0.748259	3.05779	-0.244706	0.806684	NA
LOC114115313	0.076881	-0.0430463	3.10674	-0.0138558	0.988945	NA
LOC114115412	0.812208	1.08594	1.35126	0.803647	0.421601	NA
LOC114115315	0.56082	-1.61353	1.97032	-0.818916	0.412834	NA
LOC114115317	0.726559	-1.37131	1.29353	-1.06012	0.289088	NA
LOC106990528	2.5767	-0.664258	0.914511	-0.726353	0.467622	NA
LOC105613434	1.29818	-1.59167	1.13801	-1.39864	0.16192	NA
LOC114115417	0.573517	-0.953799	1.55268	-0.614294	0.539021	NA
LOC114115418	0.0905832	-0.268031	3.10519	-0.0863171	0.931214	NA
LOC105615521	0.865921	-0.81892	1.3607	-0.601838	0.547282	NA
LOC105609355	0.107158	0.264122	3.10921	0.0849484	0.932302	NA
LOC105615523	0.39066	-1.80237	1.79537	-1.0039	0.315429	NA
LOC105607844	0.0408938	0.140527	3.10816	0.0452121	0.963938	NA
LOC114115334	0.278224	-0.476669	1.99674	-0.238723	0.81132	NA
LOC114115335	0.90749	0.52031	1.35553	0.383843	0.701095	NA
LOC105609538	0.856668	-1.57249	1.28484	-1.22388	0.220998	NA
LOC105612688	0.292072	-0.0581636	2.2405	-0.0259601	0.979289	NA
LOC114115422	0.32873	-0.655835	2.16405	-0.303059	0.761845	NA
LOC114115341	0.223673	0.202205	2.38432	0.0848063	0.932415	NA
LOC105615546	0.0204469	0.419287	3.11064	0.134791	0.892777	NA
LOC105607312	1.31846	-0.110142	1.03986	-0.10592	0.915645	NA
LOC114115424	1.1721	-0.498286	1.05953	-0.470291	0.638147	NA
LOC114115350	0.15834	0.745555	3.06096	0.243569	0.807565	NA
LOC114115351	0.812046	-2.11427	1.32093	-1.60059	0.109467	NA
LOC105608279	0.227176	1.81456	2.72802	0.665158	0.50595	NA
LOC114115353	1.43442	-1.40808	1.09616	-1.28455	0.19895	NA
LOC114115354	0.818884	-2.20255	1.60529	-1.37205	0.170047	NA
LOC114115355	2.62834	-2.99308	1.09423	-2.73534	0.00623166	NA
LOC114115427	0.0204469	0.419287	3.11064	0.134791	0.892777	NA
LOC114115428	0.0408938	0.140527	3.10816	0.0452121	0.963938	NA
LOC114115429	0.155916	-0.644748	3.08429	-0.209043	0.834415	NA
LOC114115361	1.11084	-3.30234	1.29192	-2.55614	0.010584	NA
LOC114115363	0.477084	-1.37304	1.75964	-0.780298	0.435215	NA
LOC114115364	0.683559	-0.832625	1.41351	-0.589048	0.555829	NA
LOC114115365	0.323823	-0.608217	1.91066	-0.318328	0.750236	NA
LOC114115366	0.429807	0.88731	1.84498	0.480932	0.630565	NA
LOC105613208	2.07774	0.0640396	0.954583	0.0670865	0.946513	NA
LOC114115368	0.551241	-1.52615	1.45518	-1.04877	0.294285	NA
LOC105613214	1.19764	-1.49442	1.47804	-1.01108	0.311979	NA
LOC105611988	0.484641	0.093468	1.62415	0.0575489	0.954108	NA
LOC114115552	0.506255	0.461796	1.62354	0.284438	0.776075	NA
LOC105612984	0.151653	0.437803	2.68102	0.163297	0.870285	NA
LOC114115553	3.06423	-1.74113	0.925813	-1.88065	0.0600192	NA
LOC114115559	0.237205	0.853912	2.44895	0.348685	0.727326	NA
LOC105615606	0.102234	-0.400781	3.10356	-0.129136	0.89725	NA
LOC105611628	0.221174	0.202215	2.38473	0.0847956	0.932424	NA
LOC114115562	0.535541	-2.14884	1.67933	-1.27958	0.200692	NA
LOC114115688	0.11103	-0.435987	3.10294	-0.140508	0.888259	NA
LOC105608741	1.04078	-0.46863	1.2104	-0.387169	0.698631	NA
LOC114115689	0.575627	0.570234	1.56564	0.364218	0.715695	NA
LOC105611449	0.334155	0.742155	2.01104	0.369041	0.712097	NA
LOC114115565	0.528164	-2.2022	1.66101	-1.32582	0.1849	NA
LOC105611452	0.0613406	-0.07313	3.10652	-0.0235408	0.981219	NA
LOC114115572	0	NA	NA	NA	NA	NA
LOC114115575	0.548329	-2.16689	1.53772	-1.40916	0.158789	NA
LOC105613077	2.92392	-0.601855	0.728692	-0.825939	0.408839	NA
LOC114115712	0.337072	-0.708177	1.89976	-0.372771	0.709319	NA
LOC114115590	0.0496894	0.264122	3.10921	0.0849483	0.932302	NA
LOC105612491	0.495829	-0.256536	1.61737	-0.158613	0.873974	NA
LOC105612127	2.63167	-0.172088	0.94464	-0.182173	0.855447	NA
LOC114115713	0.303577	-0.651032	2.21158	-0.294374	0.768472	NA
LOC105610620	2.93359	0.176497	0.862159	0.204715	0.837795	NA
LOC105608910	0.944407	0.166379	1.30257	0.127731	0.898362	NA
LOC114115592	0.11921	-0.0430463	3.10674	-0.0138558	0.988945	NA
LOC114115595	2.69745	0.849112	0.900493	0.942942	0.345711	NA
LOC114115600	3.12408	-1.31965	0.761502	-1.73296	0.083103	NA
LOC114115717	0.200672	-0.120952	2.49699	-0.0484392	0.961366	NA
LOC114115602	0.0905832	-0.268031	3.10519	-0.0863171	0.931214	NA
LOC105607690	0.939127	0.0522289	1.22678	0.0425741	0.966041	NA
LOC105615690	0.905503	1.03631	1.43382	0.722761	0.469827	NA
LOC105615691	0.0691947	1.30895	3.11506	0.420202	0.674338	NA
LOC105607692	3.89417	-0.47801	0.797234	-0.599585	0.548783	NA
LOC114115606	0.694807	-2.63023	1.82917	-1.43793	0.150453	NA
LOC105607696	0.699949	-2.06002	1.54046	-1.33728	0.181132	NA
LOC114115611	0.0204469	0.419287	3.11064	0.134791	0.892777	NA
LOC105610560	1.4213	-1.51897	1.35501	-1.121	0.262288	NA
LOC105610832	1.14854	-0.538228	1.23034	-0.437463	0.661775	NA
LOC114115614	0.151924	-0.714007	3.09612	-0.230613	0.817615	NA
LOC114115722	0.500647	-1.48563	1.77147	-0.838643	0.40167	NA
LOC105607291	0.633098	-1.77313	1.52057	-1.16609	0.243577	NA
LOC114115618	0.402806	-1.03866	1.65686	-0.626883	0.530736	NA
LOC105615721	0.203451	-0.969767	2.43264	-0.398648	0.690153	NA
LOC114115731	0.747216	-0.278038	1.52359	-0.182488	0.855199	NA
LOC106991282	1.87387	0.615069	1.33312	0.461376	0.644529	NA
LOC114115732	0.0496894	0.264122	3.10921	0.0849483	0.932302	NA
LOC105612097	1.69729	-1.19088	1.3878	-0.858103	0.390835	NA
LOC105610712	1.26045	-0.91576	1.07892	-0.848775	0.396007	NA
LOC114115622	2.74098	-1.787	0.953062	-1.87501	0.0607917	NA
LOC114115624	3.52046	-1.49016	0.781064	-1.90787	0.0564086	NA
LOC114115733	0.0496894	0.264122	3.10921	0.0849483	0.932302	NA
LOC114115627	1.43807	-1.08417	1.37502	-0.788477	0.430418	NA
LOC106991287	0.127605	-0.0430463	3.10674	-0.0138558	0.988945	NA
LOC114115628	1.53843	-0.88633	1.0436	-0.8493	0.395714	NA
LOC106991288	0.545719	-0.667765	1.60529	-0.415978	0.677426	NA
LOC114115631	0.0204469	0.419287	3.11064	0.134791	0.892777	NA
LOC105607030	0.290708	-0.0567136	2.00373	-0.028304	0.97742	NA
LOC114115633	2.36967	-1.80729	1.05738	-1.70921	0.0874115	NA
LOC114115634	0.6601	-1.82021	1.70466	-1.06778	0.285619	NA
LOC105607019	0.723602	-1.32857	1.32616	-1.00182	0.316429	NA
LOC114115635	0.322662	-1.48163	1.87897	-0.78853	0.430387	NA
LOC114115637	0.710295	-1.86942	1.36701	-1.36752	0.171463	NA
LOC105607009	0.188405	0.437776	2.50692	0.174627	0.861373	NA
LOC105607004	0.413741	-0.754617	1.85023	-0.407851	0.683383	NA
LOC114115645	0.890757	0.217586	1.21945	0.178429	0.858386	NA
LOC114115734	0.219738	-0.158013	2.42615	-0.0651291	0.948071	NA
LOC105606508	0.149545	0.621421	3.10816	0.199932	0.841534	NA
LOC105606509	0.338013	-1.54748	2.1119	-0.732744	0.463715	NA
LOC106991294	0.327788	0.162157	1.98451	0.0817113	0.934876	NA
LOC114115649	1.01725	-1.98824	1.28338	-1.54923	0.121328	NA
LOC105606525	0.0564341	0.264122	3.10921	0.0849483	0.932302	NA
LOC105606524	0.628234	-1.87448	1.68615	-1.11169	0.26627	NA
LOC114115650	0.320422	-1.50235	2.17284	-0.691425	0.489299	NA
LOC105615773	1.56663	-0.43123	0.958667	-0.449823	0.652838	NA
LOC114115651	0.890727	-0.135595	1.22689	-0.110519	0.911998	NA
LOC114115654	0.250361	-0.41255	2.32814	-0.177201	0.85935	NA
LOC105606533	0.0204469	0.419287	3.11064	0.134791	0.892777	NA
LOC105611821	0.38471	-0.998723	1.68187	-0.593818	0.552634	NA
LOC114115735	0.249419	0.466417	2.37263	0.196583	0.844154	NA
LOC114115659	0.0204469	0.419287	3.11064	0.134791	0.892777	NA
LOC114115740	0.423253	-1.14422	1.63367	-0.700395	0.48368	NA
LOC114115741	0.119826	-0.471141	3.10232	-0.151867	0.879292	NA
LOC105609318	1.51145	-1.65485	1.18642	-1.39482	0.163069	NA
LOC114115662	1.51204	-0.32958	1.10682	-0.297772	0.765878	NA
LOC114115664	0.483158	-1.48252	1.58907	-0.932949	0.350846	NA
LOC114115665	0.811684	-0.371626	1.37603	-0.270071	0.787106	NA
LOC114115742	0.0613406	-0.07313	3.10652	-0.0235408	0.981219	NA
LOC114115667	0.0204469	0.419287	3.11064	0.134791	0.892777	NA
LOC106991295	2.44374	0.703938	1.08415	0.649302	0.516143	NA
LOC105614110	0.91563	0.591762	1.35936	0.435325	0.663327	NA
LOC114116051	0.18915	-0.808587	2.90432	-0.278409	0.780699	NA
LOC114116057	0.410139	-0.434072	2.07987	-0.208702	0.834681	NA
LOC105608245	2.19373	-0.0129568	0.828075	-0.0156469	0.987516	NA
LOC105612144	1.64659	-1.63321	1.02128	-1.59918	0.109781	NA
LOC114116060	0.140273	-0.616267	3.09874	-0.198877	0.842359	NA
LOC114116061	0.697273	0.467088	1.4177	0.329468	0.741802	NA
LOC106991309	1.29876	-0.610605	1.1233	-0.543582	0.586729	NA
LOC105611023	0.287221	-0.197675	2.23314	-0.0885191	0.929464	NA
LOC114116062	3.34346	0.882416	1.0483	0.841759	0.399923	NA
LOC114116185	0.697273	0.467088	1.4177	0.329468	0.741802	NA
LOC114116186	0	NA	NA	NA	NA	NA
LOC105609598	0.452301	-2.01201	1.97426	-1.01912	0.308144	NA
LOC114116063	1.09256	-1.36371	1.19056	-1.14543	0.25203	NA
LOC105615848	0.268925	1.13783	2.76262	0.411864	0.680439	NA
LOC114116064	0.150982	0.233688	3.10533	0.0752538	0.940013	NA
LOC114116067	1.15614	-1.02337	1.22043	-0.838534	0.401731	NA
LOC114116190	0.516109	1.021	1.63743	0.623535	0.532933	NA
LOC114116191	3.2912	-1.50383	0.857783	-1.75316	0.0795753	NA
LOC105611049	2.78231	-0.639535	0.805274	-0.794184	0.427089	NA
LOC114116072	0.23772	-0.88799	2.40549	-0.369151	0.712015	NA
LOC114116073	3.53489	-0.640776	0.67423	-0.950381	0.341919	NA
LOC114116077	0.281544	-0.554221	2.00131	-0.276929	0.781835	NA
LOC114116193	0.229326	-0.88957	2.42771	-0.366424	0.714049	NA
LOC114116087	0.119826	-0.471141	3.10232	-0.151867	0.879292	NA
LOC114108674	0.204198	-0.0710946	2.91643	-0.0243773	0.980552	NA
LOC105612960	0.0408938	0.140527	3.10816	0.0452121	0.963938	NA
LOC105612660	0.0741281	0.264122	3.10921	0.0849484	0.932302	NA
LOC105612031	1.8766	-1.14305	0.979268	-1.16725	0.243111	NA
LOC114116092	1.04165	-2.56201	1.41823	-1.80648	0.0708436	NA
LOC105609771	2.7704	-0.0347173	0.713358	-0.0486675	0.961184	NA
LOC105611298	0.506149	0.452288	1.68408	0.268567	0.788263	NA
LOC114116097	0.307829	-0.551582	1.95007	-0.282852	0.77729	NA
LOC105608370	1.22049	-2.2404	1.24083	-1.80556	0.0709866	NA
LOC105610729	1.2105	-2.18126	1.27888	-1.70559	0.0880838	NA
LOC105612882	2.72821	-0.564125	0.783952	-0.719592	0.471776	NA
LOC105612881	1.81043	-0.674707	0.923125	-0.730894	0.464844	NA
LOC114116199	0.428207	0.387897	1.84769	0.209936	0.833717	NA
LOC106990490	0.216212	-0.18633	2.13569	-0.0872462	0.930476	NA
LOC114116101	3.42787	-1.06726	0.752168	-1.41891	0.155925	NA
LOC114116102	0.0496894	0.264122	3.10921	0.0849483	0.932302	NA
LOC114116105	0.31041	0.936997	1.97731	0.473874	0.63559	NA
LOC114116109	0.297729	0.269821	1.81527	0.14864	0.881838	NA
LOC114116110	2.76479	-0.339054	0.757234	-0.447753	0.654331	NA
LOC114116111	0.094575	-0.0430463	3.10674	-0.0138558	0.988945	NA
LOC114116115	0.340356	-1.54044	1.68903	-0.912026	0.361755	NA
LOC114116119	1.10298	-2.06155	1.34758	-1.52982	0.126061	NA
LOC114116164	0.0973279	-0.268031	3.10519	-0.0863171	0.931214	NA
LOC114116213	0.312643	-1.50308	2.49198	-0.603167	0.546398	NA
LOC105609002	0.0741281	0.264122	3.10921	0.0849484	0.932302	NA
LOC114116167	1.18155	-1.09964	1.06518	-1.03236	0.301905	NA
LOC114116215	0.43024	-0.380498	1.68907	-0.225271	0.821768	NA
LOC114116168	0.522146	-2.12402	1.91899	-1.10685	0.268361	NA
LOC114116169	3.54499	-0.397555	0.679226	-0.585306	0.558342	NA
LOC105608371	0.407649	-1.14762	1.81942	-0.630762	0.528196	NA
LOC114116171	0.0496894	0.264122	3.10921	0.0849483	0.932302	NA
LOC114116218	0.12657	-0.504983	2.8249	-0.178762	0.858125	NA
LOC106990463	0	NA	NA	NA	NA	NA
LOC114116172	0.179204	0.899682	2.93939	0.306077	0.759546	NA
LOC114116219	0.0204469	0.419287	3.11064	0.134791	0.892777	NA
LOC114116220	0.479353	-0.527185	1.81168	-0.290992	0.771057	NA
LOC114116173	1.75597	-1.11508	0.984192	-1.13299	0.257218	NA
LOC114116174	0.076881	-0.0430463	3.10674	-0.0138558	0.988945	NA
LOC114116175	0.163034	1.81501	3.11291	0.583057	0.559855	NA
LOC114116222	0.4119	-0.7358	1.69643	-0.433735	0.664481	NA
LOC114116225	0.148453	-0.303323	3.10497	-0.0976894	0.922179	NA
LOC114116177	1.29843	-0.741555	1.21322	-0.611231	0.541047	NA
LOC114116179	1.12682	-0.926113	1.10764	-0.836116	0.40309	NA
LOC114116178	0.119826	-0.471141	3.10232	-0.151867	0.879292	NA
LOC114116180	2.01816	1.05992	0.880049	1.20439	0.22844	NA
LOC114116444	0.0564341	0.264122	3.10921	0.0849483	0.932302	NA
LOC105610370	0.0496894	0.264122	3.10921	0.0849483	0.932302	NA
LOC114116445	1.05859	-1.45097	1.32599	-1.09425	0.273845	NA
LOC114116337	0.857244	-2.31109	1.42971	-1.61648	0.105991	NA
LOC114116336	1.5426	-0.903666	1.05647	-0.855362	0.392351	NA
LOC105614210	1.61865	-0.651752	1.03272	-0.631102	0.527974	NA
LOC114116440	0.411991	0.424272	1.7197	0.246713	0.80513	NA
LOC114116443	0.88837	-0.666791	1.37059	-0.486498	0.626614	NA
LOC114116439	0.0204469	0.419287	3.11064	0.134791	0.892777	NA
LOC105612923	0.606896	-1.53929	1.81567	-0.84778	0.39656	NA
LOC114116442	1.11107	-0.290365	1.0642	-0.272848	0.78497	NA
LOC114116441	0.716306	1.06062	1.41382	0.750181	0.453146	NA
LOC105613390	0.19973	0.842472	2.96387	0.284247	0.776221	NA
LOC105614076	0.62286	-0.175189	1.43561	-0.12203	0.902875	NA
LOC114116344	1.05907	-2.01344	1.42806	-1.40991	0.158567	NA
LOC105609657	0.75193	-0.875242	1.29517	-0.675774	0.499184	NA
LOC114116449	1.68296	1.22423	0.994984	1.2304	0.218547	NA
LOC114116450	0.328678	-0.707647	1.91123	-0.370258	0.711191	NA
LOC114116346	0.188675	0.747389	2.91282	0.256586	0.797498	NA
LOC114116349	3.55327	-2.40205	1.05272	-2.28176	0.0225035	NA
LOC105608712	0.389848	-1.75304	1.80961	-0.968736	0.332677	NA
LOC114116452	0.119826	-0.471141	3.10232	-0.151867	0.879292	NA
LOC105608701	0.163304	0.233688	3.10533	0.0752538	0.940013	NA
LOC114116454	0.276115	-0.335501	2.0066	-0.167199	0.867214	NA
LOC114116455	0.176806	0.437785	2.55961	0.171036	0.864196	NA
LOC114116456	0.0408938	0.140527	3.10816	0.0452121	0.963938	NA
LOC105611791	0.0905832	-0.268031	3.10519	-0.0863171	0.931214	NA
LOC105609072	1.94894	0.0969319	1.03625	0.0935411	0.925474	NA
LOC114116354	0.0691947	1.30895	3.11506	0.420202	0.674338	NA
LOC114116352	0.0741281	0.264122	3.10921	0.0849484	0.932302	NA
LOC114116353	0.378374	0.791287	1.91476	0.413257	0.679418	NA
LOC114116358	0.669454	-2.58874	1.62053	-1.59747	0.110161	NA
LOC114116359	0.87355	-1.19644	1.34773	-0.887743	0.374679	NA
LOC105609191	1.32032	-0.698606	1.13131	-0.617521	0.536891	NA
LOC105609193	1.51511	1.50066	1.21552	1.23458	0.216988	NA
LOC105609197	1.92583	-0.930736	0.932092	-0.998545	0.318015	NA
LOC105616018	0.39832	-1.85463	2.01582	-0.920041	0.357551	NA
LOC114116364	0.414883	-0.0955818	1.8915	-0.0505322	0.959698	NA
LOC114116365	0.397434	-0.988988	1.65355	-0.598101	0.549772	NA
LOC114116459	0.0496894	0.264122	3.10921	0.0849483	0.932302	NA
LOC105609787	0.445879	-0.0645555	1.67161	-0.0386188	0.969194	NA
LOC114116460	0.963748	0.791411	1.26271	0.626755	0.53082	NA
LOC114116369	1.29008	1.13478	1.19574	0.949016	0.342612	NA
LOC114116371	1.54993	-3.15916	1.16959	-2.70107	0.00691167	NA
LOC114116373	0.73626	1.16065	1.44806	0.801525	0.422828	NA
LOC105607365	0.271754	1.26226	2.26532	0.557212	0.577383	NA
LOC105607367	0.57097	-0.802448	1.72424	-0.465392	0.64165	NA
LOC114116462	1.14292	-0.00066309	1.06679	-0.000621575	0.999504	NA
LOC105611154	0.0905832	-0.268031	3.10519	-0.0863171	0.931214	NA
LOC105613955	0.223898	-1.08735	2.35295	-0.462122	0.643994	NA
LOC106991350	1.40169	-1.27916	1.13124	-1.13076	0.258157	NA
LOC114116463	0	NA	NA	NA	NA	NA
LOC114116376	1.05783	0.41754	1.13335	0.368413	0.712565	NA
LOC114116464	0.301255	0.334894	2.25657	0.148408	0.882021	NA
LOC114116378	2.9108	0.279275	0.74859	0.373069	0.709097	NA
LOC114116380	0.0204469	0.419287	3.11064	0.134791	0.892777	NA
LOC114116381	0.392548	-0.390526	2.15074	-0.181577	0.855914	NA
LOC114116382	0.101964	0.900181	3.11064	0.289388	0.772285	NA
LOC105610475	0.11103	-0.435987	3.10294	-0.140508	0.888259	NA
LOC114116383	0.178787	0.437784	2.5511	0.171606	0.863748	NA
LOC105610181	0.845368	-1.08466	1.29243	-0.839243	0.401333	NA
LOC114116468	0.0204469	0.419287	3.11064	0.134791	0.892777	NA
LOC114116388	2.77944	-1.07778	0.801961	-1.34393	0.178971	NA
LOC105609290	0	NA	NA	NA	NA	NA
LOC114116470	0.77642	0.433172	1.4024	0.308879	0.757414	NA
LOC105611919	0.0408938	0.140527	3.10816	0.0452121	0.963938	NA
LOC105609925	1.65192	-1.06209	1.18417	-0.896907	0.369768	NA
LOC105616076	0.115022	-0.268031	3.10519	-0.0863172	0.931214	NA
LOC114116471	0.11103	-0.435987	3.10294	-0.140508	0.888259	NA
LOC105609920	2.2977	-0.380758	0.856864	-0.444362	0.656781	NA
LOC114116393	0.589419	0.830154	1.49978	0.553517	0.579909	NA
LOC114116394	1.14218	-0.220338	1.0621	-0.207455	0.835654	NA
LOC105610876	0.0204469	0.419287	3.11064	0.134791	0.892777	NA
LOC114116472	0.236242	0.20164	2.35999	0.085441	0.931911	NA
LOC114116395	0.144264	-0.504583	2.71309	-0.185981	0.85246	NA
LOC105616091	0.245547	1.18893	2.71591	0.437766	0.661556	NA
LOC114116397	1.33484	-2.93867	1.26983	-2.31423	0.0206554	NA
LOC114116398	0.0815168	1.30895	3.11506	0.420202	0.674338	NA
LOC105610886	1.0449	-0.634773	1.30237	-0.4874	0.625975	NA
LOC101110771	3.32869	-1.78726	0.951174	-1.879	0.0602441	NA
LOC105609758	0.684286	-1.62857	1.51322	-1.07623	0.281826	NA
LOC114116404	0.0701363	-0.0430463	3.10674	-0.0138558	0.988945	NA
LOC105610324	0	NA	NA	NA	NA	NA
LOC105610323	0.160719	-0.748259	3.05779	-0.244706	0.806684	NA
LOC114116474	0.507694	-0.470895	1.51609	-0.310597	0.756107	NA
LOC114116406	0	NA	NA	NA	NA	NA
LOC114116475	0.0204469	0.419287	3.11064	0.134791	0.892777	NA
LOC114116407	0.317968	-1.44326	2.21442	-0.651758	0.514557	NA
LOC114116408	0.324932	0.29775	2.27819	0.130696	0.896016	NA
LOC114116409	0.887344	-0.163073	1.30921	-0.124558	0.900873	NA
LOC105611737	2.90494	1.47807	1.07047	1.38076	0.167353	NA
LOC105611734	0	NA	NA	NA	NA	NA
LOC114116412	0.538144	-0.670443	1.47635	-0.454121	0.649742	NA
LOC114116411	0.659699	-1.22083	1.92042	-0.635708	0.524967	NA
LOC114116477	0.0204469	0.419287	3.11064	0.134791	0.892777	NA
LOC114116594	0.260632	-0.419985	2.33062	-0.180203	0.856993	NA
LOC114116684	0.35252	-1.64745	2.0803	-0.791928	0.428403	NA
LOC114116596	0.110088	0.621421	3.10816	0.199932	0.841534	NA
LOC105612552	0.319556	0.0217149	2.21265	0.00981397	0.99217	NA
LOC114116685	0	NA	NA	NA	NA	NA
LOC105608010	0	NA	NA	NA	NA	NA
LOC105608011	1.48674	-1.6484	1.03928	-1.5861	0.112716	NA
LOC105608014	3.65004	-1.68618	0.826573	-2.03997	0.0413536	NA
LOC105608012	1.63678	-0.617114	1.05739	-0.583622	0.559474	NA
LOC114116602	0.0691947	1.30895	3.11506	0.420202	0.674338	NA
LOC105616150	0.85781	0.13557	1.40118	0.0967542	0.922922	NA
LOC105612442	0.658858	-1.83903	1.37714	-1.3354	0.181745	NA
LOC114116605	0.360449	-0.215144	2.14714	-0.1002	0.920185	NA
LOC106991378	0.0496894	0.264122	3.10921	0.0849483	0.932302	NA
LOC114116606	0.448906	-1.29869	1.7563	-0.739451	0.459633	NA
LOC114116608	0.221445	-0.958695	2.77404	-0.345595	0.729647	NA
LOC114116609	3.93861	-1.48377	0.868106	-1.7092	0.0874139	NA
LOC105610265	0.561628	0.00969996	1.47594	0.00657207	0.994756	NA
LOC114116688	1.59398	-2.08798	1.05478	-1.97954	0.0477551	NA
LOC114116612	1.86907	-0.324294	0.946033	-0.342793	0.731754	NA
LOC105610254	2.9495	-2.86246	1.10832	-2.58271	0.00980277	NA
LOC114116689	0.217246	0.20246	2.39557	0.0845142	0.932648	NA
LOC114116690	0	NA	NA	NA	NA	NA
LOC105609570	0.118884	0.745016	3.10921	0.239616	0.810628	NA
LOC114116616	0.316817	1.77497	1.94936	0.91054	0.362538	NA
LOC114116617	2.43161	-2.80537	1.01284	-2.7698	0.00560911	NA
LOC105609560	2.07927	-1.05736	0.837266	-1.26287	0.206637	NA
LOC114116618	0.797883	0.928033	1.39373	0.665864	0.505498	NA
LOC105609559	0.379516	-0.274468	1.73046	-0.15861	0.873976	NA
LOC114116691	0.110088	0.621421	3.10816	0.199932	0.841534	NA
LOC105611675	0.903101	1.0219	1.23367	0.828337	0.40748	NA
LOC114116620	0.11103	-0.435987	3.10294	-0.140508	0.888259	NA
LOC114116623	0.780111	-0.478873	1.31645	-0.363762	0.716036	NA
LOC105609591	0.767733	-0.636104	1.89861	-0.335036	0.737598	NA
LOC106991372	0.0691947	1.30895	3.11506	0.420202	0.674338	NA
LOC114116625	1.7651	-0.447536	0.921256	-0.485789	0.627117	NA
LOC105607736	0.906909	-0.668632	1.51974	-0.439966	0.659962	NA
LOC114116627	1.79274	-1.29807	0.993702	-1.3063	0.19145	NA
LOC105607734	1.63013	-1.52118	1.18305	-1.28581	0.19851	NA
LOC105605423	1.46936	-0.68412	1.04341	-0.655655	0.512046	NA
LOC105610591	0.0496894	0.264122	3.10921	0.0849483	0.932302	NA
LOC114116629	0.110088	0.621421	3.10816	0.199932	0.841534	NA
LOC105612090	0.106124	-0.303323	3.10497	-0.0976894	0.922179	NA
LOC114116631	0.10667	1.30895	3.11506	0.420202	0.674338	NA
LOC114116701	0.0701363	-0.0430463	3.10674	-0.0138558	0.988945	NA
LOC114116635	0.742235	-0.230384	1.40258	-0.164257	0.869529	NA
LOC114116636	0.0817875	-0.247207	3.10533	-0.0796073	0.93655	NA
LOC114116639	0.347418	-0.0250191	1.74872	-0.0143071	0.988585	NA
LOC114116702	0.0741281	0.264122	3.10921	0.0849484	0.932302	NA
LOC114116640	0.146076	0.437807	2.71016	0.161543	0.871666	NA
LOC105616225	0	NA	NA	NA	NA	NA
LOC114116703	1.91426	0.127069	0.966723	0.131443	0.895425	NA
LOC105616228	0.0204469	0.419287	3.11064	0.134791	0.892777	NA
LOC114116643	3.30124	-0.578954	0.671522	-0.862152	0.388604	NA
LOC105616237	0.193012	0.192251	2.52581	0.0761149	0.939328	NA
LOC105607421	0.264566	-0.194017	2.29058	-0.084702	0.932498	NA
LOC105607413	0.258047	-1.27026	2.25445	-0.563448	0.57313	NA
LOC114116644	1.22292	0.135577	1.06989	0.126721	0.899161	NA
LOC105607410	0.17626	-0.817014	2.56727	-0.318242	0.750301	NA
LOC114116646	0.612694	-1.81892	1.91535	-0.949654	0.342288	NA
LOC114116647	1.04215	0.102751	1.07358	0.0957085	0.923752	NA
LOC105607406	1.16609	-1.13868	1.19177	-0.955453	0.339349	NA
LOC114116706	0.0613406	-0.07313	3.10652	-0.0235408	0.981219	NA
LOC114116708	0.110088	0.621421	3.10816	0.199932	0.841534	NA
LOC105607399	0.0204469	0.419287	3.11064	0.134791	0.892777	NA
LOC114116648	0.809923	-0.50768	1.32352	-0.383583	0.701288	NA
LOC101120174	1.01122	-2.46784	1.38318	-1.78418	0.0743952	NA
LOC114116649	0.159778	0.207233	2.64738	0.0782787	0.937606	NA
LOC105610541	0.497966	-0.17473	1.84576	-0.0946657	0.92458	NA
LOC105610540	0.551288	0.597098	1.59877	0.373474	0.708796	NA
LOC105610542	1.29961	0.133193	1.23215	0.108098	0.913918	NA
LOC114116807	0.11103	-0.435987	3.10294	-0.140508	0.888259	NA
LOC114116808	0.0496894	0.264122	3.10921	0.0849483	0.932302	NA
LOC114116809	0.188457	0.230495	2.9874	0.077156	0.938499	NA
LOC105610545	0.0701363	-0.0430463	3.10674	-0.0138558	0.988945	NA
LOC105610547	2.2717	0.136169	0.77988	0.174602	0.861392	NA
LOC114116811	0.428461	-0.544029	1.71514	-0.317193	0.751097	NA
LOC105610550	0.218188	-0.858146	2.37658	-0.361085	0.718036	NA
LOC114116944	0.0204469	0.419287	3.11064	0.134791	0.892777	NA
LOC105610551	0.0896416	0.900181	3.11064	0.289388	0.772285	NA
LOC114116945	0.772774	-0.887615	1.42105	-0.624618	0.532222	NA
LOC105606327	3.24872	0.643535	0.708533	0.908264	0.363739	NA
LOC114116813	1.11138	-0.0767365	1.13244	-0.067762	0.945975	NA
LOC114116946	0.905645	-1.84775	1.31348	-1.40676	0.159498	NA
LOC114116814	0.0204469	0.419287	3.11064	0.134791	0.892777	NA
LOC114116815	0.414145	0.838823	1.7115	0.490112	0.624055	NA
LOC114116818	0.913406	3.07673	1.46173	2.10486	0.0353035	NA
LOC114116947	0	NA	NA	NA	NA	NA
LOC114116820	1.53206	-0.767619	1.06209	-0.722741	0.469839	NA
LOC114116821	0.0701363	-0.0430463	3.10674	-0.0138558	0.988945	NA
LOC114116823	3.40427	-3.4273	1.04757	-3.27168	0.00106909	NA
LOC114116825	0.300377	-1.40361	2.17344	-0.645799	0.51841	NA
LOC105616421	0.314699	0.706917	2.22887	0.317164	0.751119	NA
LOC114116949	0.877305	-2.35035	1.44727	-1.62399	0.104379	NA
LOC114116826	0.927724	0.386524	1.21701	0.317601	0.750788	NA
LOC114116950	0.130535	0.407764	3.10652	0.131261	0.895569	NA
LOC105606289	0.331232	-0.321122	1.98921	-0.161432	0.871753	NA
LOC114116827	0.117775	-0.461913	3.10248	-0.148885	0.881644	NA
LOC114116951	1.46188	-0.852053	1.11356	-0.765165	0.444174	NA
LOC105606285	0.258047	-1.27026	2.25445	-0.563448	0.57313	NA
LOC105606284	0.252946	0.510404	2.41867	0.211027	0.832866	NA
LOC105606280	0.139657	-0.268032	3.10519	-0.0863172	0.931214	NA
LOC114116952	0.0896416	0.900181	3.11064	0.289388	0.772285	NA
LOC114116831	1.96484	0.786892	1.0616	0.741234	0.458552	NA
LOC114116953	1.63062	-2.10897	1.11912	-1.8845	0.0594974	NA
LOC114116832	2.86572	-1.71906	0.968364	-1.77522	0.0758621	NA
LOC105616404	1.28093	-1.0643	1.16974	-0.909854	0.362899	NA
LOC105606270	0.751733	-0.901335	1.43999	-0.62593	0.531361	NA
LOC105606267	0.876105	0.0711646	1.18848	0.0598789	0.952252	NA
LOC114116955	1.06856	0.49065	1.1287	0.434702	0.663779	NA
LOC105612390	0.875884	-0.742902	1.3782	-0.539036	0.589862	NA
LOC105612385	0.312181	0.655805	1.97261	0.332456	0.739545	NA
LOC105613828	0.139657	-0.268032	3.10519	-0.0863172	0.931214	NA
LOC114116837	0.512888	-1.21578	1.6094	-0.755425	0.449994	NA
LOC105612788	2.26186	0.147353	0.780255	0.188853	0.850208	NA
LOC114116959	0.0408938	0.140527	3.10816	0.0452121	0.963938	NA
LOC114116960	0.0817875	-0.247207	3.10533	-0.0796073	0.93655	NA
LOC114116961	0	NA	NA	NA	NA	NA
LOC114116962	0	NA	NA	NA	NA	NA
LOC114116980	0	NA	NA	NA	NA	NA
LOC114116963	1.32688	-1.84917	1.13551	-1.62849	0.103421	NA
LOC105612017	0.361871	0.266597	1.74207	0.153034	0.878371	NA
LOC114116965	0.410166	-1.14988	1.63624	-0.702758	0.482207	NA
LOC114116966	0.502725	-2.13329	1.70195	-1.25344	0.210045	NA
LOC114116969	0.215103	-1.04496	2.78689	-0.374954	0.707694	NA
LOC105616378	0.0905832	-0.268031	3.10519	-0.0863171	0.931214	NA
LOC105611403	1.14358	0.674808	1.19426	0.565044	0.572044	NA
LOC114116841	1.55141	-0.454257	0.941672	-0.482395	0.629526	NA
LOC114116842	2.33982	0.253097	0.767492	0.329772	0.741572	NA
LOC105611406	0.201613	-0.98426	2.84034	-0.34653	0.728945	NA
LOC114116856	0.0204469	0.419287	3.11064	0.134791	0.892777	NA
LOC105610161	0.292201	0.93726	2.00061	0.468487	0.639436	NA
LOC105610169	0.176092	0.437785	2.55844	0.171114	0.864134	NA
LOC105616365	0.571757	-1.57656	1.53814	-1.02498	0.305375	NA
LOC105610170	2.03432	0.206419	0.798991	0.25835	0.796137	NA
LOC114116859	0.227861	0.43775	2.37098	0.184629	0.85352	NA
LOC105610172	0.212518	1.18675	2.82433	0.420189	0.674347	NA
LOC105616363	0.839958	-1.694	1.33196	-1.27181	0.203439	NA
LOC114116860	0.459828	-0.646255	2.02737	-0.318766	0.749904	NA
LOC105608416	1.61575	-1.18156	1.20484	-0.98068	0.32675	NA
LOC114116861	0.255996	-1.24748	2.64852	-0.471008	0.637635	NA
LOC105608414	0.110088	0.621421	3.10816	0.199932	0.841534	NA
LOC105608413	3.48254	-1.10559	0.949769	-1.16407	0.244397	NA
LOC105608412	0.597271	-0.193005	1.47062	-0.131241	0.895585	NA
LOC106991422	0	NA	NA	NA	NA	NA
LOC114116864	0.0204469	0.419287	3.11064	0.134791	0.892777	NA
LOC105616351	0.28351	0.188061	2.65408	0.0708572	0.943511	NA
LOC114116865	3.0301	-2.97228	1.25923	-2.3604	0.0182553	NA
LOC105611623	4.66279	3.94669	1.72886	2.28283	NA	NA
LOC114116866	1.772	-1.48016	1.16574	-1.26971	0.204186	NA
LOC114116979	0.80926	-1.41395	1.61806	-0.873859	0.382195	NA
LOC114116871	0.216212	-0.18633	2.13569	-0.0872462	0.930476	NA
LOC114116872	0.324489	-0.773702	1.91449	-0.40413	0.686117	NA
LOC114116873	0.12657	-0.504983	2.8249	-0.178762	0.858125	NA
LOC114116874	0.65352	-2.47355	1.41784	-1.74458	0.0810574	NA
LOC105616335	0.522444	-0.808769	1.61103	-0.502021	0.615653	NA
LOC114116875	0.971899	-1.35535	1.23042	-1.10153	0.270665	NA
LOC114116876	0.158398	0.437798	2.644	0.165581	0.868486	NA
LOC114116877	1.75515	-0.84743	1.12458	-0.753551	0.451119	NA
LOC114116878	1.49487	-1.276	1.1074	-1.15225	0.249219	NA
LOC105607815	2.28212	-0.328222	0.922573	-0.355768	0.722014	NA
LOC105607816	0	NA	NA	NA	NA	NA
LOC105616327	0.257652	0.670951	2.40293	0.279222	0.780075	NA
LOC105610744	0.0408938	0.140527	3.10816	0.0452121	0.963938	NA
LOC114116883	1.59388	0.119723	1.03046	0.116184	0.907507	NA
LOC105616320	2.40375	1.08979	0.793632	1.37317	0.169701	NA
LOC105611251	1.55987	-0.617968	1.01178	-0.610772	0.541351	NA
LOC114116887	0.838484	-0.244424	1.2582	-0.194265	0.845968	NA
LOC114116886	1.4362	-0.68852	0.972035	-0.708329	0.478741	NA
LOC114116888	0.155645	0.745268	3.08635	0.241472	0.809189	NA
LOC105611243	0	NA	NA	NA	NA	NA
LOC105611242	0.692065	-0.173435	1.58035	-0.109745	0.912612	NA
LOC105611240	0.944681	-0.808352	1.21584	-0.664849	0.506147	NA
LOC114116986	0.596471	-0.923401	1.4196	-0.650466	0.515392	NA
LOC114116891	0.209121	0.437762	2.43127	0.180055	0.85711	NA
LOC114116892	2.48127	-1.08751	0.848956	-1.281	0.200194	NA
LOC114116894	0.570567	-1.45685	1.65555	-0.879983	0.378869	NA
LOC114116895	2.47018	-0.67891	0.792885	-0.856252	0.391858	NA
LOC105610233	0.214832	-0.0611443	2.44348	-0.0250235	0.980036	NA
LOC114116987	0.17626	-0.817014	2.56727	-0.318242	0.750301	NA
LOC114116897	1.38628	-0.342168	1.06678	-0.320748	0.748402	NA
LOC105606111	0.808732	0.211834	1.48297	0.142844	0.886413	NA
LOC114116899	0.635127	-1.11555	1.34577	-0.828928	0.407145	NA
LOC114116988	0	NA	NA	NA	NA	NA
LOC114116900	0.894159	-2.28193	1.45375	-1.56969	0.116488	NA
LOC105606871	2.9835	3.20528	1.35548	2.36469	0.0180451	NA
LOC114116907	0.160719	-0.748259	3.05779	-0.244706	0.806684	NA
LOC114116910	1.26527	-2.95245	1.26534	-2.33332	0.0196311	NA
LOC114116912	1.15313	-1.74536	1.29549	-1.34726	0.177897	NA
LOC114116914	0.0496894	0.264122	3.10921	0.0849483	0.932302	NA
LOC114116915	0.0408938	0.140527	3.10816	0.0452121	0.963938	NA
LOC105606856	0.435879	1.50673	1.86215	0.809134	0.418438	NA
LOC106991412	0.343328	0.111789	1.76098	0.063481	0.949383	NA
LOC114116918	0.143323	0.745016	3.10921	0.239616	0.810628	NA
LOC105616296	3.40682	0.193091	0.652667	0.29585	0.767345	NA
LOC114116922	1.55324	-0.937958	1.0532	-0.890578	0.373156	NA
LOC114116990	0.127116	0.900181	3.11064	0.289388	0.772285	NA
LOC114116923	0.506631	-2.017	1.75575	-1.14879	0.250641	NA
LOC105616290	2.43148	0.0800358	0.778099	0.102861	0.918073	NA
LOC105616288	1.13446	-0.0874753	1.10737	-0.0789937	0.937038	NA
LOC114116927	0.1689	-0.504039	2.58427	-0.195041	0.845361	NA
LOC114116928	0.387478	0.892627	1.90877	0.467646	0.640038	NA
LOC105616287	0.21527	0.87787	2.45039	0.358258	0.72015	NA
LOC114116930	0.0701363	-0.0430463	3.10674	-0.0138558	0.988945	NA
LOC114116934	1.327	-0.53465	1.13979	-0.469076	0.639015	NA
LOC114116935	0.517684	-0.536472	1.59662	-0.336004	0.736868	NA
LOC105612366	1.67492	-1.36364	1.10496	-1.23411	0.217163	NA
LOC114117332	0.155198	-0.303323	3.10497	-0.0976894	0.922179	NA
LOC105613348	1.86542	1.05497	0.987242	1.0686	0.285251	NA
LOC105609383	1.02108	-1.22916	1.23883	-0.99219	0.321105	NA
LOC105609379	1.17214	-1.09406	1.06614	-1.02619	0.304804	NA
LOC105611803	0.764466	-1.51212	1.40494	-1.07628	0.2818	NA
LOC106990525	0.149545	0.621421	3.10816	0.199932	0.841534	NA
LOC114117343	1.67209	-0.815267	1.12625	-0.723874	0.469143	NA
LOC114117344	0.0204469	0.419287	3.11064	0.134791	0.892777	NA
LOC105610782	0.189347	-0.694389	2.47874	-0.280138	0.779372	NA
LOC114117349	0.148052	-0.268032	3.10519	-0.0863172	0.931214	NA
LOC114117291	0.135469	-0.461914	3.10248	-0.148885	0.881644	NA
LOC114117351	0.148052	-0.268032	3.10519	-0.0863172	0.931214	NA
LOC114117292	2.68112	-2.51464	1.10252	-2.2808	0.0225601	NA
LOC114117354	0.374936	-0.884013	1.86121	-0.474967	0.63481	NA
LOC114117355	0.188405	0.437776	2.50692	0.174627	0.861373	NA
LOC114117356	0.914	-0.931487	1.41799	-0.656907	0.511241	NA
LOC105607267	1.21427	-0.913535	1.09248	-0.8362	0.403042	NA
LOC105606490	0.0204469	0.419287	3.11064	0.134791	0.892777	NA
LOC105606489	0.622139	-0.873218	1.42562	-0.612519	0.540194	NA
LOC105606487	0.265484	0.00889887	2.30254	0.00386481	0.996916	NA
LOC106991482	0	NA	NA	NA	NA	NA
LOC114117293	0	NA	NA	NA	NA	NA
LOC105606472	0.848515	-0.999015	1.36961	-0.729414	0.465748	NA
LOC114117225	1.59215	-1.21843	1.0444	-1.16663	0.243362	NA
LOC105606461	3.19275	0.18975	0.699416	0.271297	0.786163	NA
LOC105606453	0.324311	-1.47837	1.87598	-0.788052	0.430667	NA
LOC105606448	0.480256	-0.370118	2.00946	-0.184188	0.853866	NA
LOC105606443	1.67766	-0.396365	0.972804	-0.407446	0.683681	NA
LOC105606444	2.0944	-1.62188	0.955164	-1.69801	0.0895054	NA
LOC105616528	1.11397	-1.65849	1.28649	-1.28916	0.197343	NA
LOC105606441	0.4904	-1.23037	1.98918	-0.618532	0.536225	NA
LOC114117228	0.557538	-1.56233	1.53188	-1.01987	0.307789	NA
LOC114117229	0.826865	0.595864	1.33297	0.447021	0.65486	NA
LOC105609137	0.0204469	0.419287	3.11064	0.134791	0.892777	NA
LOC114117230	0	NA	NA	NA	NA	NA
LOC114117296	0.51605	-0.857739	1.76075	-0.487143	0.626157	NA
LOC114117297	0.33209	-1.4275	2.15484	-0.66246	0.507676	NA
LOC114117231	1.84198	-2.03417	1.20959	-1.6817	0.0926261	NA
LOC106991487	1.30858	-0.306498	1.0512	-0.29157	0.770615	NA
LOC114117233	0.0204469	0.419287	3.11064	0.134791	0.892777	NA
LOC114117234	0.572423	-0.0683644	1.61012	-0.0424592	0.966133	NA
LOC114117235	1.57614	-2.33042	1.3116	-1.77677	0.0756054	NA
LOC114117236	1.97411	0.354416	0.808532	0.438345	0.661136	NA
LOC105616533	3.02352	-2.4035	1.17218	-2.05045	0.0403209	NA
LOC105609715	2.05336	0.580067	0.889778	0.651923	0.514451	NA
LOC106991467	0.18902	0.00916743	2.53726	0.00361312	0.997117	NA
LOC114117241	0.180225	0.0327035	2.5667	0.0127415	0.989834	NA
LOC105609731	1.07886	-1.18607	1.14947	-1.03184	0.302146	NA
LOC114117242	0.0817875	-0.247207	3.10533	-0.0796073	0.93655	NA
LOC114117243	1.87729	-0.440474	0.853765	-0.51592	0.60591	NA
LOC114117246	0.0204469	0.419287	3.11064	0.134791	0.892777	NA
LOC114117299	3.56539	1.00292	1.13669	0.882318	0.377605	NA
LOC105608234	0.505426	0.00757133	1.79696	0.00421341	0.996638	NA
LOC114117248	1.08203	-1.82154	1.56949	-1.16059	0.245809	NA
LOC105608222	1.24738	-0.529997	1.33454	-0.397139	0.691265	NA
LOC114117250	2.82895	-0.881522	0.811155	-1.08675	0.277147	NA
LOC101120681	3.09713	-1.36852	0.88378	-1.54849	0.121506	NA
LOC105609467	0.0408938	0.140527	3.10816	0.0452121	0.963938	NA
LOC114117300	0.467329	-2.03937	1.75004	-1.16533	0.243885	NA
LOC106991494	0.779372	-1.32192	1.5161	-0.871923	0.38325	NA
LOC114117252	0.365383	-0.980713	1.86242	-0.52658	0.598485	NA
LOC105607655	0.884074	-0.609279	1.48341	-0.41073	0.68127	NA
LOC114117303	0.705347	-2.57052	1.40562	-1.82874	0.0674386	NA
LOC105609969	0.094575	-0.0430463	3.10674	-0.0138558	0.988945	NA
LOC105616586	0.24743	-1.03854	2.29757	-0.452016	0.651257	NA
LOC114117304	0.383805	0.3304	1.91416	0.172608	0.862959	NA
LOC114117255	1.14329	1.9167	1.28448	1.4922	0.135648	NA
LOC106990172	0.763898	-1.42713	1.50193	-0.950197	0.342012	NA
LOC114117305	0.430569	0.147779	1.71103	0.0863685	0.931173	NA
LOC114117256	0.958528	-1.09194	1.39603	-0.782169	0.434115	NA
LOC114117260	0.821424	-0.933965	1.30544	-0.715439	0.474338	NA
LOC114117261	0.937954	-1.69641	1.29264	-1.31236	0.189399	NA
LOC105613169	0.267389	-0.291197	2.2854	-0.127416	0.898611	NA
LOC106991500	1.52173	-0.392993	0.996714	-0.394288	0.693368	NA
LOC114117262	0	NA	NA	NA	NA	NA
LOC105616624	0.387562	-0.719632	1.85613	-0.387704	0.698235	NA
LOC114117308	0	NA	NA	NA	NA	NA
LOC105610043	0.273858	0.437008	2.29592	0.190341	0.849042	NA
LOC106991502	1.03875	1.94036	1.20674	1.60793	0.107851	NA
LOC114117264	2.23317	-2.49663	1.27035	-1.96531	0.0493779	NA
LOC105610032	2.79861	0.195109	0.715089	0.272845	0.784972	NA
LOC105610031	0.299487	-0.518754	2.24892	-0.230667	0.817573	NA
LOC105610030	0.48603	-1.38013	1.5974	-0.863985	0.387596	NA
LOC114117542	0.582987	0.205722	1.47751	0.139236	0.889264	NA
LOC114117543	1.34816	-2.42649	1.39301	-1.7419	0.0815251	NA
LOC105613179	1.00272	-0.866207	1.25492	-0.690246	0.490039	NA
LOC114117489	0.0701363	-0.0430463	3.10674	-0.0138558	0.988945	NA
LOC114117544	2.69586	-1.00421	0.826329	-1.21527	0.224264	NA
LOC114117491	0.695058	-1.93041	1.47638	-1.30754	0.191031	NA
LOC105616637	0.102234	-0.400781	3.10356	-0.129136	0.89725	NA
LOC105610244	0.853922	-0.218493	1.19748	-0.182461	0.855221	NA
LOC114117493	0.512328	0.304852	2.02817	0.150309	0.880521	NA
LOC114117548	0.588437	-0.141109	1.38221	-0.10209	0.918685	NA
LOC114117549	3.85237	-1.91457	0.817643	-2.34157	0.019203	NA
LOC114117550	0.178787	0.437784	2.5511	0.171606	0.863748	NA
LOC114117551	0.490573	-1.43875	1.54752	-0.929715	0.352519	NA
LOC105610814	0.12657	-0.504983	2.8249	-0.178762	0.858125	NA
LOC114117552	0.0987635	0.264122	3.10921	0.0849484	0.932302	NA
LOC114117554	0.876678	-1.04501	1.27045	-0.822549	0.410764	NA
LOC114117494	0	NA	NA	NA	NA	NA
LOC114117555	0.0204469	0.419287	3.11064	0.134791	0.892777	NA
LOC114117556	0	NA	NA	NA	NA	NA
LOC105616661	0.817238	-0.750276	1.23959	-0.605259	0.545007	NA
LOC105611263	0.260362	0.703386	2.32747	0.302211	0.762491	NA
LOC114117495	1.24993	0.548444	1.07767	0.508918	0.61081	NA
LOC114117558	1.1661	-2.84219	1.27466	-2.22976	0.0257633	NA
LOC114117559	0.181166	-0.868114	2.9387	-0.295408	0.767683	NA
LOC105611292	0.713885	-1.28386	1.65333	-0.776529	0.437437	NA
LOC114117560	1.61656	0.802735	1.0022	0.800971	0.423149	NA
LOC114117562	0.245455	-0.341763	2.0929	-0.163296	0.870285	NA
LOC105607883	0.306378	-0.295704	2.19991	-0.134416	0.893073	NA
LOC114117563	1.20321	-0.250167	1.15372	-0.216835	0.828337	NA
LOC114117564	1.72232	-1.16325	1.28319	-0.90653	0.364655	NA
LOC114117565	1.42324	-0.862161	1.19092	-0.723948	0.469098	NA
LOC114117497	0.323353	-0.823302	2.22428	-0.370143	0.711276	NA
LOC105610334	0.257106	-0.461737	2.04451	-0.225843	0.821324	NA
LOC105609153	0.703359	-1.26456	1.30298	-0.970515	0.33179	NA
LOC105609157	0.0204469	0.419287	3.11064	0.134791	0.892777	NA
LOC114117568	0.508528	-1.4624	1.44783	-1.01006	0.312464	NA
LOC114117499	0.119826	-0.471141	3.10232	-0.151867	0.879292	NA
LOC114117570	1.22693	-2.2522	1.19679	-1.88187	0.0598541	NA
LOC114117501	0.0204469	0.419287	3.11064	0.134791	0.892777	NA
LOC114117571	0.68602	-1.01355	1.39142	-0.728427	0.466353	NA
LOC105609165	1.78437	0.00492255	0.900089	0.00546896	0.995636	NA
LOC114117572	1.63095	-0.55869	0.985403	-0.566966	0.570738	NA
LOC105613248	0.96289	1.44988	1.33394	1.08691	0.277077	NA
LOC114117575	0.207416	-0.156115	2.46663	-0.0632907	0.949535	NA
LOC114117577	0.779932	-2.12856	1.34007	-1.58839	0.112198	NA
LOC114117578	0.127605	-0.0430463	3.10674	-0.0138558	0.988945	NA
LOC105612279	0.868539	-1.75852	1.26088	-1.39467	0.163114	NA
LOC114117580	0.508408	-0.388678	1.61351	-0.240889	0.809641	NA
LOC114117581	1.09701	-1.33372	1.25656	-1.0614	0.288507	NA
LOC114117503	0.18764	0.191768	2.53955	0.0755127	0.939807	NA
LOC114117582	1.09154	-0.957422	1.18516	-0.807844	0.419181	NA
LOC105609021	0.167958	0.746014	3.02166	0.246889	0.804994	NA
LOC105609026	0.0691947	1.30895	3.11506	0.420202	0.674338	NA
LOC114117506	1.07998	-0.498177	1.20024	-0.415064	0.678095	NA
LOC105616705	0.11103	-0.435987	3.10294	-0.140508	0.888259	NA
LOC105611101	3.3763	-0.375738	0.805671	-0.466367	0.640953	NA
LOC106991526	1.70084	-0.27563	0.966963	-0.285047	0.775608	NA
LOC114117507	0.0408938	0.140527	3.10816	0.0452121	0.963938	NA
LOC105616708	2.16596	-2.38644	1.14331	-2.0873	0.0368607	NA
LOC114117587	0.453601	0.940601	1.69628	0.554509	0.57923	NA
LOC114117588	0.200672	-0.120952	2.49699	-0.0484392	0.961366	NA
LOC105609938	0.224645	-0.212248	2.83153	-0.0749588	0.940248	NA
LOC114117508	1.17816	-1.41161	1.40399	-1.00543	0.31469	NA
LOC114117509	2.48583	-2.51207	1.129	-2.22504	0.0260786	NA
LOC114117595	3.04329	0.880563	0.834964	1.05461	0.291603	NA
LOC105606248	0.0896416	0.900181	3.11064	0.289388	0.772285	NA
LOC114117596	3.04329	0.880563	0.834964	1.05461	0.291603	NA
LOC114117597	1.78138	0.435693	0.986461	0.441673	0.658726	NA
LOC105616720	0.464173	-1.98374	1.54871	-1.2809	0.20023	NA
LOC114117600	0.364377	0.130767	1.91042	0.0684491	0.945428	NA
LOC114117601	0.424074	0.655055	1.57467	0.415996	0.677413	NA
LOC114117604	1.40091	-1.16003	1.29835	-0.893469	0.371606	NA
LOC105606212	1.17533	-1.07408	1.10347	-0.973361	0.330374	NA
LOC105606208	0.0564341	0.264122	3.10921	0.0849483	0.932302	NA
LOC114117512	0.502143	-0.51439	1.60617	-0.320259	0.748772	NA
LOC114117514	0.381567	-0.23374	1.88881	-0.12375	0.901514	NA
LOC114117606	0.329337	-1.36195	2.18512	-0.623285	0.533097	NA
LOC114117609	2.22856	-1.07507	0.846726	-1.26967	0.204201	NA
LOC106991530	0.427682	-1.85868	1.60926	-1.15499	0.248094	NA
LOC114117610	0.0701363	-0.0430463	3.10674	-0.0138558	0.988945	NA
LOC114117611	0.256085	0.20021	2.30209	0.0869689	0.930696	NA
LOC114117616	0.0204469	0.419287	3.11064	0.134791	0.892777	NA
LOC114117617	0.346194	-1.49731	1.88291	-0.795211	0.426491	NA
LOC114117615	0.0701363	-0.0430463	3.10674	-0.0138558	0.988945	NA
LOC114117620	0.521414	-1.16172	1.73592	-0.669223	0.503353	NA
LOC105606907	1.31805	-2.27757	1.29034	-1.7651	0.0775472	NA
LOC105606903	0.1689	-0.504039	2.58427	-0.195041	0.845361	NA
LOC105606890	0.127605	-0.0430463	3.10674	-0.0138558	0.988945	NA
LOC114117519	0.205502	-0.960941	2.88787	-0.33275	0.739323	NA
LOC105606885	0.414087	1.1217	1.71524	0.653964	0.513135	NA
LOC105616743	0.240353	1.68239	2.37154	0.709409	0.478071	NA
LOC105606881	0.176806	0.437785	2.55961	0.171036	0.864196	NA
LOC114117629	1.28722	-1.8251	1.31158	-1.39153	0.164065	NA
LOC105616747	0.0973279	-0.268031	3.10519	-0.0863171	0.931214	NA
LOC114117631	0.964923	0.305529	1.24099	0.246197	0.80553	NA
LOC105610214	1.42662	1.08068	1.09215	0.989497	0.32242	NA
LOC114117632	0.0408938	0.140527	3.10816	0.0452121	0.963938	NA
LOC114117633	0.419261	-1.15787	1.8097	-0.639809	0.522297	NA
LOC114117634	0.653046	-1.21085	1.51202	-0.800818	0.423237	NA
LOC101111041	0.131477	-0.580084	3.09975	-0.187139	0.851552	NA
LOC114117637	0.283922	-1.28163	1.9634	-0.652763	0.513909	NA
LOC114117638	0.356089	0.842587	1.94045	0.434223	0.664127	NA
LOC114117522	0.477977	-0.264633	1.8458	-0.14337	0.885998	NA
LOC114117639	1.13707	-0.0730402	1.13644	-0.0642712	0.948754	NA
LOC105609542	1.13565	1.18153	1.09262	1.08137	0.279532	NA
LOC114117523	0.340385	-0.523745	2.16556	-0.241852	0.808895	NA
LOC114117524	0.260721	1.39883	2.29826	0.608649	0.542757	NA
LOC114117640	0.974476	-1.68889	1.43758	-1.17481	0.24007	NA
LOC114117525	0.0993788	-0.303323	3.10497	-0.0976894	0.922179	NA
LOC105608636	0.511679	-1.22538	1.77705	-0.689558	0.490472	NA
LOC114117526	0.0691947	1.30895	3.11506	0.420202	0.674338	NA
LOC105608638	1.21667	0.622384	1.18723	0.524231	0.600118	NA
LOC114117641	0.140273	-0.616267	3.09874	-0.198877	0.842359	NA
LOC114117527	0	NA	NA	NA	NA	NA
LOC106990143	1.168	-2.14263	1.20372	-1.78	0.0750756	NA
LOC105608648	0.540236	-0.959323	1.59429	-0.601724	0.547358	NA
LOC105608654	0.101964	0.900181	3.11064	0.289388	0.772285	NA
LOC114117642	0.347126	-0.759831	2.17836	-0.348808	0.727233	NA
LOC114117644	0.572697	-1.06889	1.68862	-0.632995	0.526737	NA
LOC114117845	1.38957	1.00625	0.951451	1.0576	0.29024	NA
LOC114117846	0.195765	-0.0207257	2.20465	-0.00940088	0.992499	NA
LOC114117848	1.1081	-1.5103	1.26144	-1.19728	0.231196	NA
LOC114117781	0.210409	-1.01496	2.80718	-0.361558	0.717683	NA
LOC114117782	0	NA	NA	NA	NA	NA
LOC105616812	0.276173	-0.47315	2.26872	-0.208554	0.834797	NA
LOC114117849	0.0408938	0.140527	3.10816	0.0452121	0.963938	NA
LOC114108669	1.62984	-0.627601	1.08558	-0.578127	0.563178	NA
LOC105613298	2.48565	-1.7459	0.866498	-2.0149	0.0439155	NA
LOC106990575	1.21588	-0.160713	1.2055	-0.133317	0.893943	NA
LOC114117851	0.110088	0.621421	3.10816	0.199932	0.841534	NA
LOC114117850	0.130562	-0.303323	3.10497	-0.0976894	0.922179	NA
LOC114117854	1.89585	-0.919776	0.926386	-0.992865	0.320776	NA
LOC114117855	1.33831	-0.703546	1.04304	-0.674514	0.499985	NA
LOC114117857	1.602	-3.28119	1.17791	-2.78559	0.00534299	NA
LOC114117858	1.11923	0.764906	1.0958	0.698035	0.485155	NA
LOC105609115	0.240545	0.223497	2.77318	0.0805922	0.935766	NA
LOC105609117	1.3906	-0.987267	1.03059	-0.957959	0.338083	NA
LOC114117859	2.17234	-1.68136	0.98839	-1.70111	0.088923	NA
LOC106991584	0.949855	0.21625	1.3282	0.162814	0.870665	NA
LOC114117783	0.448908	-0.732075	1.66746	-0.439035	0.660637	NA
LOC114117860	0.0496894	0.264122	3.10921	0.0849483	0.932302	NA
LOC114117863	1.71134	-0.165625	0.877829	-0.188675	0.850347	NA
LOC114117864	2.30119	-0.603191	0.849153	-0.710344	0.477491	NA
LOC114117865	1.53102	-1.53697	1.01633	-1.51227	0.130466	NA
[truncated: 974 more rows]

## Sheet: miRNA
				SUPPLEMENTAL TABLE S11
	baseMean	log2FoldChange	lfcSE	stat	pvalue	padj
MIR369	199.57	0.580925	0.175647	3.30734	0.00094186	0.0988957
MIR150	58.5103	-0.626619	0.232759	-2.69213	0.00709967	0.186366
MIR3959	522.995	0.513375	0.189013	2.71609	0.00660587	0.186366
MIR106B	3900.92	-0.435356	0.153228	-2.84122	0.00449413	0.186366
MIR3955	136.346	-0.619335	0.238078	-2.6014	0.00928454	0.194975
MIR16B	4425.44	-0.402615	0.168162	-2.39421	0.0166563	0.255135
MIR23B	7443.86	-0.542798	0.232262	-2.33701	0.0194389	0.255135
MIR134	154.523	-0.331033	0.140222	-2.36077	0.0182369	0.255135
MIR411A	1929.47	0.372454	0.170864	2.17983	0.0292699	0.341482
MIR411B	101.923	0.423522	0.198738	2.13106	0.033084	0.347382
MIR23A	2829.29	-0.477185	0.235517	-2.02612	0.0427529	0.356912
MIR17	390.223	0.277533	0.137919	2.01229	0.0441891	0.356912
MIR374A	171.192	0.388593	0.191583	2.02832	0.0425271	0.356912
MIRLET7C	33186.2	-0.256033	0.143711	-1.78159	0.0748169	0.36885
MIRLET7I	60261.7	-0.250685	0.128092	-1.95708	0.0503386	0.36885
MIRLET7B	19754.7	-0.263618	0.136119	-1.93667	0.0527861	0.36885
MIR19B	16.3407	0.635355	0.357556	1.77694	0.0755786	0.36885
MIR21	5279.19	0.319811	0.179426	1.78241	0.0746826	0.36885
MIR127	40052.4	-0.236255	0.125729	-1.87908	0.0602332	0.36885
MIR494	706.207	0.228073	0.126308	1.80569	0.0709662	0.36885
MIR377	6.78397	-0.832373	0.447448	-1.86027	0.062848	0.36885
MIR541	71.8031	-0.401259	0.227127	-1.76667	0.0772829	0.36885
MIR431	65.1585	-0.337609	0.195824	-1.72405	0.0846989	0.380991
MIR362	58.0096	-0.385599	0.225367	-1.71099	0.0870836	0.380991
MIR543	1557.09	0.435731	0.263808	1.6517	0.0985959	0.407651
MIR3957	41.4923	-0.374031	0.228026	-1.6403	0.100942	0.407651
MIR380	774.702	-0.190509	0.118147	-1.61248	0.106858	0.41556
MIR133	22335.8	-0.284477	0.18662	-1.52437	0.127417	0.461338
MIR370	3668.71	-0.244897	0.158797	-1.5422	0.123026	0.461338
MIR194	123.392	0.215022	0.144729	1.48569	0.137362	0.480767
MIR136	151.999	0.401001	0.274061	1.46318	0.143418	0.485772
MIRLET7A	98222.9	-0.204304	0.144967	-1.40931	0.158742	0.505089
MIR433	1074.12	0.203514	0.142969	1.42349	0.154595	0.505089
MIR30B	593.769	-0.290083	0.223876	-1.29573	0.195069	0.518185
MIR22	1902.7	0.156098	0.115805	1.34794	0.177679	0.518185
MIR125B	20420.2	0.360534	0.266013	1.35532	0.175315	0.518185
MIR432	2891.21	-0.167418	0.128835	-1.29947	0.193782	0.518185
MIR495	607.664	-0.205798	0.155703	-1.32174	0.186256	0.518185
MIR376E	6.96328	0.550306	0.42693	1.28898	0.197404	0.518185
MIR668	12.3448	0.474407	0.344575	1.37679	0.168578	0.518185
MIR496	5.12229	0.70086	0.558886	1.25403	0.209831	0.537373
MIR410	141.918	0.180395	0.146579	1.2307	0.218434	0.546086
MIR323A	382.666	0.178493	0.147378	1.21112	0.225849	0.551491
MIR493	12338.8	-0.156368	0.133106	-1.17476	0.240091	0.560213
MIR329A	61.7327	0.210175	0.178057	1.18039	0.237847	0.560213
MIR665	42.0447	-0.29305	0.255124	-1.14866	0.250698	0.566012
MIR329B	544.2	0.161123	0.141059	1.14223	0.253358	0.566012
MIR487B	330.911	-0.13998	0.124764	-1.12195	0.261882	0.572867
MIR218A	594.217	0.140241	0.132356	1.05957	0.28934	0.620013
MIR376D	1.02734	1.36481	1.31386	1.03878	0.298909	0.627708
MIR200B	6.81669	-0.460421	0.482745	-0.953756	0.340207	0.658939
MIR376C	6.88383	0.44184	0.444721	0.993522	0.320456	0.658939
MIR1185	4.92355	0.518754	0.545671	0.950672	0.341771	0.658939
MIR539	2.97899	0.683669	0.701707	0.974294	0.329911	0.658939
MIR154A	19.1575	-0.308699	0.327004	-0.944022	0.345158	0.658939
MIR654	1.15309	1.062	1.14543	0.927162	0.353842	0.663455
MIR30C	17142	0.108548	0.122067	0.889248	0.37387	0.676833
MIR381	95.0296	-0.219998	0.244177	-0.900978	0.3676	0.676833
MIR29B-1	1.47924	0.788475	0.928586	0.849113	0.395818	0.679657
MIR29B-2	1.47924	0.788475	0.928586	0.849113	0.395818	0.679657
MIR299	155.181	-0.143984	0.165099	-0.872108	0.383149	0.679657
MIR3956	35.4478	-0.303324	0.361417	-0.839264	0.401321	0.679657
MIR10B	1076.17	-0.323118	0.408291	-0.791389	0.428717	0.703364
MIR3958	2892.48	0.072799	0.0915515	0.79517	0.426515	0.703364
MIR200A	1.56943	0.697448	0.918322	0.75948	0.447565	0.717896
MIR1197	24.235	0.214142	0.3047	0.702795	0.482183	0.717896
MIR487A	14.7064	-0.208693	0.297838	-0.700691	0.483496	0.717896
MIR382	2710.2	0.0913001	0.126805	0.720001	0.471524	0.717896
MIR485	571.103	0.147848	0.201729	0.732906	0.463616	0.717896
MIR323C	600.792	0.154826	0.22118	0.699998	0.483929	0.717896
MIR106A	31.4058	0.151942	0.21781	0.697589	0.485435	0.717896
MIR30A	16653.1	-0.0819283	0.124463	-0.658253	0.510376	0.734102
MIRLET7G	85877.9	-0.0702489	0.106204	-0.661454	0.508321	0.734102
MIR10A	438.141	-0.321976	0.511558	-0.629403	0.529085	0.750729
MIR107	1216.91	0.0843994	0.136777	0.617057	0.537197	0.752076
MIR143	130743	-0.0960768	0.162047	-0.592896	0.553251	0.76436
MIR200C	1.70703	-0.475997	0.823852	-0.57777	0.563419	0.768299
MIR26B	4712.84	-0.0808079	0.144518	-0.559154	0.576057	0.775461
MIR191	6376.12	0.0707573	0.136534	0.518238	0.604292	0.803173
MIRLET7F	97710.6	-0.0615577	0.126321	-0.48731	0.626038	0.821675
MIR181A-1	10147.9	-0.0696566	0.150013	-0.464337	0.642406	0.832749
MIR544	0.608797	-0.59253	1.39122	-0.425908	0.670175	0.858151
MIR181A-2	11726.2	-0.0476228	0.154029	-0.30918	0.757184	0.87358
MIR26A	59573.6	-0.0273606	0.0959038	-0.285292	0.775421	0.87358
MIR27A	2967.41	-0.0399615	0.150184	-0.266083	0.790175	0.87358
MIR199A	30908.4	0.0309118	0.112302	0.275257	0.783119	0.87358
MIR103	3519.78	0.0464007	0.124866	0.371603	0.710188	0.87358
MIR379	11122.2	0.0320604	0.1194	0.268512	0.788305	0.87358
MIR758	111.055	0.0628298	0.158467	0.396485	0.691747	0.87358
MIR376B	4.3295	0.139123	0.523383	0.265815	0.790382	0.87358
MIR655	76.2426	0.0624403	0.202749	0.307968	0.758106	0.87358
MIR154B	185.68	-0.0414241	0.146042	-0.283644	0.776683	0.87358
MIR409	8432.18	0.0502304	0.160063	0.313816	0.753661	0.87358
MIR412	928.336	0.0344498	0.117022	0.294386	0.768463	0.87358
MIR25	17721.4	-0.0437764	0.159355	-0.27471	0.783539	0.87358
MIR1193	1.83127	-0.149263	0.925967	-0.161196	0.871939	0.943851
MIR221	1710.2	-0.0242119	0.146091	-0.165731	0.868368	0.943851
MIRLET7D	14363.5	0.0159046	0.154983	0.102622	0.918263	0.948507
MIR148A	48515.8	-0.0231373	0.191734	-0.120674	0.903949	0.948507
MIR29A	22.7634	0.0252481	0.255905	0.0986622	0.921406	0.948507
MIR376A	9.1603	0.0508088	0.441256	0.115146	0.908329	0.948507
MIR374B	1402.12	-0.0215233	0.158996	-0.135371	0.892319	0.948507
MIR99A	63010.4	-0.0062173	0.128012	-0.0485679	0.961264	0.979929
MIR30D	34203.9	-0.0028246	0.123331	-0.0229029	0.981728	0.988219
MIR152	5185.03	0.001494	0.101179	0.0147659	0.988219	0.988219

## Sheet: snRNA
	baseMean	log2FoldChange	lfcSE	stat	pvalue	padj
LOC114118780	86.209	1.48861	0.466313	3.19229	0.00141148	0.412152
LOC114108901	86.4205	1.48762	0.462726	3.21491	0.00130488	0.412152
LOC114108902	89.2334	1.29151	0.430109	3.00275	0.00267552	0.520835
LOC114111011	0.0230468	1.59042	3.10011	0.513021	0.607936	0.961296
LOC114110953	0.4577	1.30994	2.2843	0.573456	0.566336	0.961296
LOC114110972	172.187	-0.534988	0.64029	-0.835539	0.403414	0.961296
LOC114110973	167.844	-0.533714	0.638727	-0.83559	0.403386	0.961296
LOC114110971	182.601	-0.396282	0.608741	-0.650985	0.515056	0.961296
LOC114111081	0.109938	0.761792	3.08169	0.247199	0.804754	0.961296
LOC114111041	0.229779	1.35021	2.22764	0.606117	0.544437	0.961296
LOC114111149	0.0758804	1.59042	3.10011	0.513021	0.607936	0.961296
LOC114111055	0.0343993	1.31881	3.09325	0.42635	0.669853	0.961296
LOC114111431	0.411264	1.94491	2.76283	0.703958	0.481459	0.961296
LOC114111012	0.538	0.364849	1.41784	0.257327	0.796926	0.961296
LOC114111089	0.0230468	1.59042	3.10011	0.513021	0.607936	0.961296
LOC114111434	0.186248	1.22967	2.30285	0.533977	0.593358	0.961296
LOC114111066	0.728264	0.817687	1.22346	0.668338	0.503918	0.961296
LOC114111133	0.405822	0.314358	1.66415	0.1889	0.850172	0.961296
LOC114111140	0.0531498	1.00286	3.0862	0.324951	0.745218	0.961296
LOC114111170	0.077956	2.31939	3.09477	0.749457	0.453582	0.961296
LOC114111147	0.030103	1.39183	3.09509	0.44969	0.652934	0.961296
LOC114111016	0.0758804	1.59042	3.10011	0.513021	0.607936	0.961296
LOC114111000	1.05188	-0.663619	1.15338	-0.575368	0.565042	0.961296
LOC114110983	0.0691403	0.809398	3.08253	0.262576	0.792877	0.961296
LOC114111143	0.191315	1.96913	3.07239	0.640912	0.52158	0.961296
LOC114111415	0.599589	1.09346	1.73555	0.63004	0.528669	0.961296
LOC114110935	0.022705	1.54979	3.09935	0.500038	0.617048	0.961296
LOC114111424	0.411264	1.94491	2.76283	0.703958	0.481459	0.961296
LOC114111436	0.186248	1.22967	2.30285	0.533977	0.593358	0.961296
LOC114110863	0.472522	2.56402	2.18687	1.17246	0.241013	0.961296
LOC114110902	0.0113525	1.84068	3.10453	0.592901	0.553247	0.961296
LOC114110924	0.0150515	1.74681	3.10279	0.562981	0.573448	0.961296
LOC114111401	65.4356	-0.364382	0.270291	-1.34811	0.177622	0.961296
LOC114111403	65.5243	-0.361236	0.271283	-1.33158	0.182998	0.961296
LOC114111071	0.0150515	1.74681	3.10279	0.562981	0.573448	0.961296
LOC114111045	0.0113525	1.84068	3.10453	0.592901	0.553247	0.961296
LOC114111031	0.0758549	0.711434	3.08083	0.230923	0.817375	0.961296
LOC114111047	0.0113525	1.84068	3.10453	0.592901	0.553247	0.961296
LOC114111020	0.0758549	0.711434	3.08083	0.230923	0.817375	0.961296
LOC114111167	0.0758804	1.59042	3.10011	0.513021	0.607936	0.961296
LOC114111052	0.271411	0.37716	1.90121	0.198379	0.842749	0.961296
LOC114110864	0.0925592	0.897533	3.08415	0.291015	0.77104	0.961296
LOC114111008	0.0758549	0.711434	3.08083	0.230923	0.817375	0.961296
LOC114111139	0.0113525	1.84068	3.10453	0.592901	0.553247	0.961296
LOC114111144	0.0150515	1.74681	3.10279	0.562981	0.573448	0.961296
LOC114111061	0.204542	0.67066	2.75999	0.242994	0.80801	0.961296
LOC114111440	0.186248	1.22967	2.30285	0.533977	0.593358	0.961296
LOC114111050	0.301911	0.892885	2.13206	0.41879	0.675369	0.961296
LOC114111065	0.030103	1.39183	3.09509	0.44969	0.652934	0.961296
LOC114111362	0.0113525	1.84068	3.10453	0.592901	0.553247	0.961296
LOC114111176	1.0361	-0.614859	1.29955	-0.473131	0.63612	0.961296
LOC114110995	0.300771	-0.68009	2.06432	-0.329451	0.741815	0.961296
LOC114111082	0.0113525	1.84068	3.10453	0.592901	0.553247	0.961296
LOC114111023	0.138127	1.59042	3.10011	0.513021	0.607936	0.961296
LOC114111029	0.138127	1.59042	3.10011	0.513021	0.607936	0.961296
LOC114111067	0.0343993	1.31881	3.09325	0.42635	0.669853	0.961296
LOC114111164	0.0230468	1.59042	3.10011	0.513021	0.607936	0.961296
LOC114111181	0.0230468	1.59042	3.10011	0.513021	0.607936	0.961296
LOC114110987	0.0835084	0.627399	3.07946	0.203737	0.838559	0.961296
LOC114111100	0.274227	3.29857	2.93981	1.12204	0.261847	0.961296
LOC114113469	0.0113525	1.84068	3.10453	0.592901	0.553247	0.961296
LOC114113290	0.139214	3.07736	3.09644	0.993839	0.320301	0.961296
LOC114113360	0.0758804	1.59042	3.10011	0.513021	0.607936	0.961296
LOC114113449	2.92161	1.39859	1.074	1.30223	0.192839	0.961296
LOC114113308	0.0150515	1.74681	3.10279	0.562981	0.573448	0.961296
LOC114113409	0.0113525	1.84068	3.10453	0.592901	0.553247	0.961296
LOC114113471	0.0150515	1.74681	3.10279	0.562981	0.573448	0.961296
LOC114113302	0.0150515	1.74681	3.10279	0.562981	0.573448	0.961296
LOC114113285	0.0230468	1.59042	3.10011	0.513021	0.607936	0.961296
LOC114113293	0.0343993	1.31881	3.09325	0.42635	0.669853	0.961296
LOC114113428	0.0343993	1.31881	3.09325	0.42635	0.669853	0.961296
LOC114113279	0.307177	2.40271	2.86135	0.83971	0.401071	0.961296
LOC114113280	0.21717	2.90391	2.65233	1.09485	0.273581	0.961296
LOC114113445	6.91211	0.571183	0.531128	1.07542	0.282189	0.961296
LOC114113270	0.347581	0.842981	2.01667	0.418006	0.675943	0.961296
LOC114113334	0.361138	2.91599	3.0992	0.940885	0.346764	0.961296
LOC114113346	0.117336	0.656116	3.07992	0.21303	0.831303	0.961296
LOC114113299	0.0113525	1.84068	3.10453	0.592901	0.553247	0.961296
LOC114113320	0.452701	0.49055	1.74629	0.28091	0.77878	0.961296
LOC114113454	0.0150515	1.74681	3.10279	0.562981	0.573448	0.961296
LOC114113465	0.0460936	1.12633	3.08879	0.36465	0.715373	0.961296
LOC114113310	0.376189	2.39969	2.71669	0.883316	0.377066	0.961296
LOC114113288	0.0113525	1.84068	3.10453	0.592901	0.553247	0.961296
LOC114113268	0.121974	0.611655	3.07921	0.19864	0.842544	0.961296
LOC114113284	0.0758804	1.59042	3.10011	0.513021	0.607936	0.961296
LOC114113272	0.0460936	1.12633	3.08879	0.36465	0.715373	0.961296
LOC114113350	0.0230468	1.59042	3.10011	0.513021	0.607936	0.961296
LOC114113353	0.0230468	1.59042	3.10011	0.513021	0.607936	0.961296
LOC114113305	0.0230468	1.59042	3.10011	0.513021	0.607936	0.961296
LOC114113464	0.0343993	1.31881	3.09325	0.42635	0.669853	0.961296
LOC114113447	0.138127	1.59042	3.10011	0.513021	0.607936	0.961296
LOC114113292	0.0230468	1.59042	3.10011	0.513021	0.607936	0.961296
LOC114113282	0.0666035	2.73483	3.10264	0.881454	0.378072	0.961296
LOC114113325	0.0150515	1.74681	3.10279	0.562981	0.573448	0.961296
LOC114113286	0.497936	0.534586	1.45943	0.366296	0.714144	0.961296
LOC114113460	0.0113525	1.84068	3.10453	0.592901	0.553247	0.961296
LOC114113424	22.3098	0.840004	0.503112	1.66962	0.0949955	0.961296
LOC114113362	0.0113525	1.84068	3.10453	0.592901	0.553247	0.961296
LOC114113271	0.37249	2.49128	2.72656	0.913709	0.36087	0.961296
LOC114113283	0.0230468	1.59042	3.10011	0.513021	0.607936	0.961296
LOC114113309	0.026404	1.468	3.09709	0.473993	0.635505	0.961296
LOC114113281	0.0230468	1.59042	3.10011	0.513021	0.607936	0.961296
LOC114113278	0.206366	1.7485	2.74272	0.637508	0.523794	0.961296
LOC114113275	0.0113525	1.84068	3.10453	0.592901	0.553247	0.961296
LOC114113470	0.0113525	1.84068	3.10453	0.592901	0.553247	0.961296
LOC114113426	0.945272	-0.893095	1.314	-0.679675	0.49671	0.961296
LOC114113468	0.0230468	1.59042	3.10011	0.513021	0.607936	0.961296
LOC114113328	0.0150515	1.74681	3.10279	0.562981	0.573448	0.961296
LOC114113296	0.228523	2.60885	2.65529	0.982512	0.325848	0.961296
LOC114113408	193.432	0.125737	0.370369	0.339492	0.734239	0.961296
LOC114113274	0.0726106	2.76501	3.10204	0.891352	0.37274	0.961296
LOC114113345	0.0113525	1.84068	3.10453	0.592901	0.553247	0.961296
LOC114113291	0.0956574	2.09931	3.08973	0.679448	0.496854	0.961296
LOC114113273	0.292126	2.91599	3.0992	0.940885	0.346764	0.961296
LOC114114271	13.5262	-0.662409	0.584068	-1.13413	0.25674	0.961296
LOC114114160	0.0150515	1.74681	3.10279	0.562981	0.573448	0.961296
LOC114114187	0.0230468	1.59042	3.10011	0.513021	0.607936	0.961296
LOC114114149	0.251067	1.68289	2.13505	0.788219	0.430569	0.961296
LOC114114146	0.102714	1.90072	3.0847	0.616178	0.537777	0.961296
LOC114114141	1.05188	-0.663619	1.15338	-0.575368	0.565042	0.961296
LOC114114275	0.584251	3.60348	2.98173	1.20852	0.226849	0.961296
LOC114114142	0.142458	1.17985	2.45882	0.479845	0.631337	0.961296
LOC114114156	1.267	1.31521	1.06442	1.23561	0.216602	0.961296
LOC114114295	0.590917	1.74076	1.61086	1.08064	0.279858	0.961296
LOC114114281	0.861583	0.393817	1.2054	0.326711	0.743887	0.961296
LOC114114193	0.0113525	1.84068	3.10453	0.592901	0.553247	0.961296
LOC114114148	0.376189	2.39969	2.71669	0.883316	0.377066	0.961296
LOC114114164	0.0230468	1.59042	3.10011	0.513021	0.607936	0.961296
LOC114114273	0.026404	1.468	3.09709	0.473993	0.635505	0.961296
LOC114114293	1.72765	0.898498	1.08111	0.831092	0.405922	0.961296
LOC114114170	2.20282	-0.347311	0.97168	-0.357434	0.720767	0.961296
LOC114114302	0.815001	1.57694	1.46577	1.07584	0.281998	0.961296
LOC114114154	0.150567	2.66317	2.90476	0.91683	0.359232	0.961296
LOC114114214	1.0067	-0.406513	1.2252	-0.331794	0.740045	0.961296
LOC114114176	0.0666035	2.73483	3.10264	0.881454	0.378072	0.961296
LOC114114163	0.0230468	1.59042	3.10011	0.513021	0.607936	0.961296
LOC114114196	0.0113525	1.84068	3.10453	0.592901	0.553247	0.961296
LOC114114207	0.36573	0.464809	1.92195	0.241842	0.808903	0.961296
LOC114114145	0.0666035	2.73483	3.10264	0.881454	0.378072	0.961296
LOC114114198	0.191315	1.96913	3.07239	0.640912	0.52158	0.961296
LOC114114190	0.0150515	1.74681	3.10279	0.562981	0.573448	0.961296
LOC114114299	0.0113525	1.84068	3.10453	0.592901	0.553247	0.961296
LOC114114153	0.026404	1.468	3.09709	0.473993	0.635505	0.961296
LOC114114296	0.0343993	1.31881	3.09325	0.42635	0.669853	0.961296
LOC114114298	0.026404	1.468	3.09709	0.473993	0.635505	0.961296
LOC114114282	38.6228	0.132192	0.425378	0.310764	0.75598	0.961296
LOC114114147	0.0150515	1.74681	3.10279	0.562981	0.573448	0.961296
LOC114114180	0.529205	0.779743	2.27063	0.343404	0.731294	0.961296
LOC114114162	0.21717	2.90391	2.65233	1.09485	0.273581	0.961296
LOC114114186	0.030103	1.39183	3.09509	0.44969	0.652934	0.961296
LOC114114272	3.43788	0.394864	0.824042	0.47918	0.631811	0.961296
LOC114114165	0.0494508	1.05541	3.08728	0.341858	0.732458	0.961296
LOC114114159	0.0990147	1.97689	3.08671	0.640453	0.521878	0.961296
LOC114114155	0.282109	1.32035	2.51785	0.524394	0.600004	0.961296
LOC114114168	0.0909319	1.13781	3.08904	0.368338	0.712621	0.961296
LOC114114213	12.9695	-0.447661	0.449353	-0.996234	0.319136	0.961296
LOC114114161	0.100661	1.77557	3.08292	0.575938	0.564657	0.961296
LOC114114143	0.0956574	2.09931	3.08973	0.679448	0.496854	0.961296
LOC114114172	1.16324	1.39296	1.40136	0.994003	0.320222	0.961296
LOC114114287	46.7064	0.650501	0.42393	1.53445	0.124918	0.961296
LOC114114636	0.0150515	1.74681	3.10279	0.562981	0.573448	0.961296
LOC114114680	1.24393	0.283966	1.09072	0.260346	0.794597	0.961296
LOC114114681	1.24393	0.283966	1.09072	0.260346	0.794597	0.961296
LOC114114660	2.6045	-0.222048	0.740546	-0.299844	0.764296	0.961296
LOC114114677	0.0726106	2.76501	3.10204	0.891352	0.37274	0.961296
LOC114114672	0.0687986	0.800634	3.08237	0.259746	0.795059	0.961296
LOC114114679	0.087233	1.22469	3.09101	0.396209	0.691951	0.961296
LOC114114678	0.0839632	2.34957	3.09417	0.759354	0.447641	0.961296
LOC114114666	0.0230468	1.59042	3.10011	0.513021	0.607936	0.961296
LOC114114673	0.133756	1.41105	3.05983	0.461154	0.644688	0.961296
LOC114114656	0.0150515	1.74681	3.10279	0.562981	0.573448	0.961296
LOC114114675	0.0758804	1.59042	3.10011	0.513021	0.607936	0.961296
LOC114114685	0.0726106	2.76501	3.10204	0.891352	0.37274	0.961296
LOC114114682	0.0661551	1.59042	3.10011	0.513021	0.607936	0.961296
LOC114114671	0.133756	1.41105	3.05983	0.461154	0.644688	0.961296
LOC114114655	0.0113525	1.84068	3.10453	0.592901	0.553247	0.961296
LOC114115048	0.0150515	1.74681	3.10279	0.562981	0.573448	0.961296
LOC114115113	0.526669	2.06426	1.90932	1.08115	0.279631	0.961296
LOC114115135	0.026404	1.468	3.09709	0.473993	0.635505	0.961296
LOC114115061	0.0113525	1.84068	3.10453	0.592901	0.553247	0.961296
LOC114115095	0.0839632	2.34957	3.09417	0.759354	0.447641	0.961296
LOC114115060	0.0150515	1.74681	3.10279	0.562981	0.573448	0.961296
LOC114115062	0.368514	1.12504	1.8258	0.616191	0.537769	0.961296
LOC114115132	2.59812	0.917953	0.826231	1.11101	0.266563	0.961296
LOC114115128	1.03632	0.935717	1.0924	0.85657	0.391682	0.961296
LOC114115096	0.0343993	1.31881	3.09325	0.42635	0.669853	0.961296
LOC114115035	0.18289	1.30676	2.35757	0.554281	0.579386	0.961296
LOC114115137	0.986942	-0.861888	1.25498	-0.686773	0.492226	0.961296
LOC114115046	0.142036	0.714853	3.08089	0.232028	0.816516	0.961296
LOC114115042	0.489863	0.689969	1.41978	0.485967	0.62699	0.961296
LOC114115051	0.201616	2.91599	3.0992	0.940885	0.346764	0.961296
LOC114115136	0.0758549	0.711434	3.08083	0.230923	0.817375	0.961296
LOC114115036	0.0989272	0.980776	3.08576	0.31784	0.750607	0.961296
LOC114115129	0.125331	0.569647	2.55705	0.222775	0.82371	0.961296
LOC114115034	0.40298	-0.312129	1.67874	-0.18593	0.8525	0.961296
LOC114115102	1.76499	1.38755	1.32607	1.04636	0.295395	0.961296
LOC114115038	0.0666035	2.73483	3.10264	0.881454	0.378072	0.961296
LOC114115121	0.605968	1.59711	1.6097	0.992183	0.321108	0.961296
LOC114115045	0.489863	0.689969	1.41978	0.485967	0.62699	0.961296
LOC114115134	0.0150515	1.74681	3.10279	0.562981	0.573448	0.961296
LOC114115106	0.0726106	2.76501	3.10204	0.891352	0.37274	0.961296
LOC114115440	0.0113525	1.84068	3.10453	0.592901	0.553247	0.961296
LOC114115481	0.40815	0.329058	1.71746	0.191596	0.848059	0.961296
LOC114115441	0.0113525	1.84068	3.10453	0.592901	0.553247	0.961296
LOC114115463	3.48374	-0.331287	0.818026	-0.404983	0.68549	0.961296
LOC114115434	0.0726106	2.76501	3.10204	0.891352	0.37274	0.961296
LOC114115501	0.376189	2.39969	2.71669	0.883316	0.377066	0.961296
LOC114115461	0.0150515	1.74681	3.10279	0.562981	0.573448	0.961296
LOC114115483	0.0460936	1.12633	3.08879	0.36465	0.715373	0.961296
LOC114115484	0.0990147	1.97689	3.08671	0.640453	0.521878	0.961296
LOC114115485	0.030103	1.39183	3.09509	0.44969	0.652934	0.961296
LOC114115460	0.0113525	1.84068	3.10453	0.592901	0.553247	0.961296
LOC114115467	0.476456	-1.25466	1.84799	-0.678934	0.49718	0.961296
LOC114115479	0.0460936	1.12633	3.08879	0.36465	0.715373	0.961296
LOC114115500	0.0113525	1.84068	3.10453	0.592901	0.553247	0.961296
LOC114115462	2008.25	0.164373	0.279757	0.587558	0.556829	0.961296
LOC114115490	0.0666035	2.73483	3.10264	0.881454	0.378072	0.961296
LOC114115478	2.79731	0.467805	1.09851	0.425852	0.670215	0.961296
LOC114115486	2.87781	0.358486	1.09832	0.326396	0.744124	0.961296
LOC114115487	0.281879	0.999312	2.06741	0.483364	0.628837	0.961296
LOC114115982	0.86715	0.519837	1.29372	0.401816	0.68782	0.961296
LOC114115961	47.4308	0.145279	0.499744	0.290706	0.771276	0.961296
LOC114115947	315.945	-0.482608	0.44543	-1.08347	0.278602	0.961296
LOC114115962	48.3365	0.183287	0.501399	0.365551	0.7147	0.961296
LOC114115964	0.586435	-0.465965	1.50067	-0.310505	0.756177	0.961296
LOC114115967	0.0377566	1.23213	3.09118	0.398595	0.690192	0.961296
LOC114115989	2.18347	-0.322442	0.980367	-0.328899	0.742232	0.961296
LOC114115991	1.281	1.31585	1.18953	1.10619	0.268643	0.961296
LOC114115905	0.0150515	1.74681	3.10279	0.562981	0.573448	0.961296
LOC114115902	0.0150515	1.74681	3.10279	0.562981	0.573448	0.961296
LOC114115955	1.76258	0.566478	1.11239	0.509245	0.610581	0.961296
LOC114115978	1.70927	0.274183	0.99106	0.276656	0.782044	0.961296
LOC114115984	0.358217	-0.916352	1.95114	-0.46965	0.638605	0.961296
LOC114115969	0.0876622	2.25571	3.09243	0.729429	0.465739	0.961296
LOC114115904	0.0230468	1.59042	3.10011	0.513021	0.607936	0.961296
LOC114115977	3.60585	0.756695	0.77071	0.981815	0.326191	0.961296
LOC114115903	0.660558	0.618026	1.75496	0.352159	0.724719	0.961296
LOC114115990	0.489863	0.689969	1.41978	0.485967	0.62699	0.961296
LOC114115913	0.0113525	1.84068	3.10453	0.592901	0.553247	0.961296
LOC114115965	0.0150515	1.74681	3.10279	0.562981	0.573448	0.961296
LOC114115981	0.453932	1.44936	1.67347	0.866081	0.386446	0.961296
LOC114115988	0.602269	1.62628	1.61297	1.00826	0.313332	0.961296
LOC114115918	0.0113525	1.84068	3.10453	0.592901	0.553247	0.961296
LOC114115980	0.0666035	2.73483	3.10264	0.881454	0.378072	0.961296
LOC114115979	0.0230468	1.59042	3.10011	0.513021	0.607936	0.961296
LOC114115975	0.37249	2.49128	2.72656	0.913709	0.36087	0.961296
LOC114115911	0.022705	1.54979	3.09935	0.500038	0.617048	0.961296
LOC114115956	13.2529	1.56759	0.658678	2.3799	0.0173171	0.961296
LOC114115948	0.851783	-0.230985	1.27757	-0.180799	0.856525	0.961296
LOC114115922	0.0113525	1.84068	3.10453	0.592901	0.553247	0.961296
LOC114116265	0.391053	1.65929	2.33366	0.711023	0.47707	0.961296
LOC114116254	0.0876622	2.25571	3.09243	0.729429	0.465739	0.961296
LOC114116241	0.133072	1.39025	3.05744	0.454711	0.649317	0.961296
LOC114116243	75.7253	0.349816	0.307284	1.13841	0.254949	0.961296
LOC114116244	75.7253	0.349816	0.307284	1.13841	0.254949	0.961296
LOC114116269	0.0230468	1.59042	3.10011	0.513021	0.607936	0.961296
LOC114116258	0.645586	-1.0731	1.61335	-0.665139	0.505962	0.961296
LOC114116270	0.0230468	1.59042	3.10011	0.513021	0.607936	0.961296
LOC114116260	9.62775	0.539545	0.887559	0.607897	0.543256	0.961296
LOC114116249	0.0691403	0.809398	3.08253	0.262576	0.792877	0.961296
LOC114116513	0.245137	1.31362	2.23703	0.587216	0.557059	0.961296
LOC114116496	1.80655	0.416418	1.12172	0.371232	0.710464	0.961296
LOC114116511	0.0839632	2.34957	3.09417	0.759354	0.447641	0.961296
LOC114116516	0.775414	0.389845	1.25836	0.309805	0.756709	0.961296
LOC114116518	0.450767	0.694641	1.46823	0.473115	0.636131	0.961296
LOC114116506	0.0414556	1.17095	3.08978	0.378976	0.704705	0.961296
LOC114116497	0.0150515	1.74681	3.10279	0.562981	0.573448	0.961296
LOC114116526	0.0661551	1.59042	3.10011	0.513021	0.607936	0.961296
LOC114116749	0.0113525	1.84068	3.10453	0.592901	0.553247	0.961296
LOC114116748	0.0113525	1.84068	3.10453	0.592901	0.553247	0.961296
LOC114116739	0.28572	-0.609866	2.09071	-0.291704	0.770513	0.961296
LOC114116732	0.030103	1.39183	3.09509	0.44969	0.652934	0.961296
LOC114116740	0.593296	-0.31121	1.40123	-0.222098	0.824238	0.961296
LOC114116769	0.226428	1.99849	2.65593	0.752463	0.451773	0.961296
LOC114116731	0.0340576	1.29685	3.09272	0.419325	0.674978	0.961296
LOC114116759	0.599133	0.910251	1.63451	0.556895	0.577599	0.961296
LOC114116738	0.251569	2.18596	2.19556	0.995626	0.319432	0.961296
LOC114117029	0.450767	0.694641	1.46823	0.473115	0.636131	0.961296
LOC114117136	0.0150515	1.74681	3.10279	0.562981	0.573448	0.961296
LOC114117082	0.292126	2.91599	3.0992	0.940885	0.346764	0.961296
LOC114117023	0.137113	1.34914	2.50507	0.538564	0.590188	0.961296
LOC114117112	240.019	0.921759	0.47652	1.93435	0.0530695	0.961296
LOC114117121	7.85904	1.40994	0.633818	2.22452	0.0261132	0.961296
LOC114117111	5.14036	0.545233	0.808677	0.674229	0.500166	0.961296
LOC114117119	3.95136	0.761761	0.677736	1.12398	0.261022	0.961296
LOC114117113	240.008	0.921961	0.476571	1.93457	0.0530429	0.961296
LOC114117124	0.317292	0.495316	1.76793	0.280167	0.779349	0.961296
LOC114117114	239.525	0.920794	0.476592	1.93204	0.0533549	0.961296
LOC114117115	243.23	0.917398	0.472704	1.94074	0.0522894	0.961296
LOC114117116	240.812	0.924642	0.475596	1.94417	0.0518747	0.961296
LOC114117117	242.243	0.906617	0.474211	1.91184	0.0558964	0.961296
LOC114117123	0.317292	0.495316	1.76793	0.280167	0.779349	0.961296
LOC114117118	17.247	0.619464	0.470219	1.3174	0.187706	0.961296
LOC114117108	6.47129	0.236059	0.643312	0.366944	0.713661	0.961296
LOC114117109	6.40514	0.269754	0.639584	0.421764	0.673197	0.961296
LOC114117110	6.40514	0.269754	0.639584	0.421764	0.673197	0.961296
LOC114117122	1.20699	-0.256229	1.09831	-0.233294	0.815533	0.961296
LOC114117120	242.938	0.899731	0.461808	1.94828	0.0513816	0.961296
LOC114117133	1.0801	1.07495	1.62118	0.663062	0.507291	0.961296
LOC114117140	0.352147	1.21167	2.04806	0.591621	0.554104	0.961296
LOC114117043	0.0113525	1.84068	3.10453	0.592901	0.553247	0.961296
LOC114117139	0.0150515	1.74681	3.10279	0.562981	0.573448	0.961296
LOC114117025	0.0666035	2.73483	3.10264	0.881454	0.378072	0.961296
LOC114117026	0.201616	2.91599	3.0992	0.940885	0.346764	0.961296
LOC114117030	0.0230468	1.59042	3.10011	0.513021	0.607936	0.961296
LOC114117134	0.247416	1.14765	2.6225	0.437618	0.661663	0.961296
LOC114117093	3517.49	-0.246618	0.283878	-0.868744	0.384987	0.961296
LOC114117060	3607.82	-0.239473	0.282499	-0.847697	0.396607	0.961296
LOC114117038	170.718	0.17714	0.305206	0.580395	0.561648	0.961296
LOC114117049	86.728	0.328384	0.292456	1.12285	0.261502	0.961296
LOC114117103	1.39901	2.06306	1.15954	1.77921	0.075206	0.961296
LOC114117071	1.41943	0.814926	1.1133	0.731992	0.464174	0.961296
LOC114117097	13.5262	-0.662409	0.584068	-1.13413	0.25674	0.961296
LOC114117031	0.0150515	1.74681	3.10279	0.562981	0.573448	0.961296
LOC114117041	0.0726106	2.76501	3.10204	0.891352	0.37274	0.961296
LOC114117402	0.216668	2.40669	3.08958	0.778969	0.435998	0.961296
LOC114117412	0.022705	1.54979	3.09935	0.500038	0.617048	0.961296
LOC114117401	0.637421	-0.447964	1.3312	-0.336512	0.736485	0.961296
LOC114117398	0.239715	1.90371	2.53502	0.750962	0.452675	0.961296
LOC114117391	0.138127	1.59042	3.10011	0.513021	0.607936	0.961296
LOC114117405	0.418643	0.738471	2.10696	0.350491	0.72597	0.961296
LOC114117400	0.325355	1.07991	1.90832	0.565898	0.571463	0.961296
LOC114117388	145.56	-0.481486	0.618125	-0.778946	0.436011	0.961296
LOC114117389	145.56	-0.481486	0.618125	-0.778946	0.436011	0.961296
LOC114117395	0.087233	1.22469	3.09101	0.396209	0.691951	0.961296
LOC114117384	0.0113525	1.84068	3.10453	0.592901	0.553247	0.961296
LOC114117414	0.397398	-0.275666	1.4623	-0.188516	0.850472	0.961296
LOC114117392	0.0230468	1.59042	3.10011	0.513021	0.607936	0.961296
LOC114117390	2.44198	0.520672	0.794257	0.655546	0.512116	0.961296
LOC114117396	0.0150515	1.74681	3.10279	0.562981	0.573448	0.961296
LOC114117690	0.418643	0.738471	2.10696	0.350491	0.72597	0.961296
LOC114117671	0.584251	3.60348	2.98173	1.20852	0.226849	0.961296
LOC114117697	0.639383	1.51447	1.66164	0.91143	0.362069	0.961296
LOC114117689	0.926449	1.99583	1.30767	1.52624	0.126949	0.961296
LOC114117706	0.0758804	1.59042	3.10011	0.513021	0.607936	0.961296
LOC114117686	1.54078	0.367701	1.11327	0.330291	0.74118	0.961296
LOC114117684	0.0230468	1.59042	3.10011	0.513021	0.607936	0.961296
LOC114117696	1.11198	-0.737248	1.28676	-0.572948	0.56668	0.961296
LOC114117685	1.13502	-0.779671	1.29074	-0.604051	0.545809	0.961296
LOC114117699	0.0494508	1.05541	3.08728	0.341858	0.732458	0.961296
LOC114117693	0.0150515	1.74681	3.10279	0.562981	0.573448	0.961296
LOC114117698	0.21717	2.90391	2.65233	1.09485	0.273581	0.961296
LOC114117707	0.138127	1.59042	3.10011	0.513021	0.607936	0.961296
LOC114117703	0.0726106	2.76501	3.10204	0.891352	0.37274	0.961296
LOC114117688	0.303478	2.49544	2.87377	0.86835	0.385203	0.961296
LOC114118144	1.21984	-0.50111	1.14316	-0.438355	0.661129	0.961296
LOC114118138	0.087233	1.22469	3.09101	0.396209	0.691951	0.961296
LOC114118135	0.0838501	0.633596	3.07956	0.205743	0.836992	0.961296
LOC114118137	0.10701	1.8277	3.08285	0.59286	0.553275	0.961296
LOC114118156	0.030103	1.39183	3.09509	0.44969	0.652934	0.961296
LOC114118152	0.0666035	2.73483	3.10264	0.881454	0.378072	0.961296
LOC114118163	0.215895	0.592273	2.7071	0.218785	0.826818	0.961296
LOC114118146	0.077956	2.31939	3.09477	0.749457	0.453582	0.961296
LOC114118139	0.0574461	0.950112	3.08515	0.307963	0.758111	0.961296
LOC114118141	0.0684569	0.792085	3.08222	0.256985	0.79719	0.961296
LOC114118145	0.376189	2.39969	2.71669	0.883316	0.377066	0.961296
LOC114118151	0.505876	0.289491	1.63239	0.177341	0.85924	0.961296
LOC114118166	0.0113525	1.84068	3.10453	0.592901	0.553247	0.961296
LOC114118606	0.984192	2.20011	1.53172	1.43637	0.150897	0.961296
LOC114118601	0.0684569	0.792085	3.08222	0.256985	0.79719	0.961296
LOC114118587	0.851783	-0.230985	1.27757	-0.180799	0.856525	0.961296
LOC114118613	0.271411	0.37716	1.90121	0.198379	0.842749	0.961296
LOC114118614	0.271411	0.37716	1.90121	0.198379	0.842749	0.961296
LOC114118605	0.271411	0.37716	1.90121	0.198379	0.842749	0.961296
LOC114118599	2.08456	0.776592	0.867906	0.894788	0.370901	0.961296
LOC114118608	19.5914	-0.508948	0.509724	-0.998478	0.318048	0.961296
LOC114118610	0.0113525	1.84068	3.10453	0.592901	0.553247	0.961296
LOC114118609	0.0113525	1.84068	3.10453	0.592901	0.553247	0.961296
LOC114118604	0.296957	1.13091	1.80076	0.628015	0.529994	0.961296
LOC114118600	0.172817	0.871667	2.38462	0.365537	0.714711	0.961296
LOC114118615	0.0574461	0.950112	3.08515	0.307963	0.758111	0.961296
LOC114118602	0.030103	1.39183	3.09509	0.44969	0.652934	0.961296
LOC114118782	0.0726106	2.76501	3.10204	0.891352	0.37274	0.961296
LOC114118798	2.08086	0.782487	0.864403	0.905234	0.365341	0.961296
LOC114118799	0.0113525	1.84068	3.10453	0.592901	0.553247	0.961296
LOC114118787	0.745031	-0.733552	1.24493	-0.589234	0.555705	0.961296
LOC114118777	0.392258	2.39906	2.68868	0.89228	0.372243	0.961296
LOC114118792	0.0230468	1.59042	3.10011	0.513021	0.607936	0.961296
LOC114118796	0.0113525	1.84068	3.10453	0.592901	0.553247	0.961296
LOC114118793	0.0150515	1.74681	3.10279	0.562981	0.573448	0.961296
LOC114108916	2.23723	0.180576	0.959893	0.188121	0.850781	0.961296
LOC114108888	13.5262	-0.662409	0.584068	-1.13413	0.25674	0.961296
LOC114108928	0.515333	2.25312	2.66309	0.846053	0.397523	0.961296
LOC114108893	0.0113525	1.84068	3.10453	0.592901	0.553247	0.961296
LOC114108921	0.030103	1.39183	3.09509	0.44969	0.652934	0.961296
LOC114108914	0.72998	-0.690261	1.2639	-0.546137	0.584971	0.961296
LOC114108889	13.5262	-0.662409	0.584068	-1.13413	0.25674	0.961296
LOC114108911	0.292126	2.91599	3.0992	0.940885	0.346764	0.961296
LOC114108922	0.271411	0.37716	1.90121	0.198379	0.842749	0.961296
LOC114108936	0.0758804	1.59042	3.10011	0.513021	0.607936	0.961296
LOC114108906	0.0230468	1.59042	3.10011	0.513021	0.607936	0.961296
LOC114108915	0.157535	1.62191	2.91233	0.55691	0.577589	0.961296
LOC114108930	1.52942	0.394143	1.11102	0.354757	0.722772	0.961296
LOC114108917	0.0113525	1.84068	3.10453	0.592901	0.553247	0.961296
LOC114108925	0.0150515	1.74681	3.10279	0.562981	0.573448	0.961296
LOC114109286	0.0113525	1.84068	3.10453	0.592901	0.553247	0.961296
LOC114109288	0.026404	1.468	3.09709	0.473993	0.635505	0.961296
LOC114109274	0.292126	2.91599	3.0992	0.940885	0.346764	0.961296
LOC114109266	0.0113525	1.84068	3.10453	0.592901	0.553247	0.961296
LOC114109277	0.361066	0.667556	2.36529	0.28223	0.777767	0.961296
LOC114109273	0.022705	1.54979	3.09935	0.500038	0.617048	0.961296
LOC114109272	0.160832	0.964018	3.08543	0.312442	0.754704	0.961296
LOC114109279	0.418643	0.738471	2.10696	0.350491	0.72597	0.961296
LOC114109142	67.0513	-0.309007	0.259256	-1.1919	0.233301	0.961296
LOC114109208	68.0336	-0.250878	0.252878	-0.992091	0.321153	0.961296
LOC114109219	11.7908	0.500292	0.427861	1.16929	0.242288	0.961296
LOC114109230	35.5613	0.0653412	0.327984	0.199221	0.84209	0.961296
LOC114109153	77.8958	0.40693	0.3083	1.31991	0.186863	0.961296
LOC114109251	2.35161	0.935373	1.06762	0.876129	0.38096	0.961296
LOC114109175	98.7489	0.313447	0.300459	1.04323	0.296844	0.961296
LOC114109186	93.4148	0.361918	0.310506	1.16557	0.243786	0.961296
LOC114109241	348.719	-0.232005	0.478352	-0.48501	0.62767	0.961296
LOC114109257	0.0340576	1.29685	3.09272	0.419325	0.674978	0.961296
LOC114109276	19.7066	-0.522541	0.508921	-1.02676	0.304532	0.961296
LOC114109278	19.7066	-0.522541	0.508921	-1.02676	0.304532	0.961296
LOC114109260	5.30278	1.46707	0.782275	1.87538	0.0607403	0.961296
LOC114109280	0.0414556	1.17095	3.08978	0.378976	0.704705	0.961296
LOC114109264	0.087233	1.22469	3.09101	0.396209	0.691951	0.961296
LOC114109489	0.0758804	1.59042	3.10011	0.513021	0.607936	0.961296
LOC114109476	0.292126	2.91599	3.0992	0.940885	0.346764	0.961296
LOC114109463	0.422362	0.719457	1.88031	0.382627	0.701996	0.961296
LOC114109458	0.395097	0.438954	1.75342	0.250342	0.802323	0.961296
LOC114109455	0.110709	1.76056	3.08123	0.571381	0.567742	0.961296
LOC114109464	0.750257	1.84149	1.64679	1.11823	0.263468	0.961296
LOC114109459	0.0956574	2.09931	3.08973	0.679448	0.496854	0.961296
LOC114109457	0.164531	0.902735	2.8803	0.313417	0.753964	0.961296
LOC114109471	0.10701	1.8277	3.08285	0.59286	0.553275	0.961296
LOC114109475	0.0113525	1.84068	3.10453	0.592901	0.553247	0.961296
LOC114109466	0.0113525	1.84068	3.10453	0.592901	0.553247	0.961296
LOC114109453	0.100661	1.77557	3.08292	0.575938	0.564657	0.961296
LOC114109461	0.142036	0.714853	3.08089	0.232028	0.816516	0.961296
LOC114109794	0.0150515	1.74681	3.10279	0.562981	0.573448	0.961296
LOC114109759	2.4809	-0.5699	0.892776	-0.638346	0.523249	0.961296
LOC114109804	0.0230468	1.59042	3.10011	0.513021	0.607936	0.961296
LOC114109795	0.0608033	0.891748	3.08404	0.28915	0.772467	0.961296
LOC114109807	0.344583	2.89703	2.37769	1.21842	0.223063	0.961296
LOC114109770	0.115264	0.54976	3.07825	0.178595	0.858256	0.961296
LOC114109784	0.227589	0.523245	2.69787	0.193947	0.846217	0.961296
LOC114109780	0.204542	0.67066	2.75999	0.242994	0.80801	0.961296
LOC114109782	0.538	0.364849	1.41784	0.257327	0.796926	0.961296
LOC114109783	0.498492	2.21887	1.89894	1.16848	0.242614	0.961296
LOC114109742	0.0113525	1.84068	3.10453	0.592901	0.553247	0.961296
LOC114109805	0.0726106	2.76501	3.10204	0.891352	0.37274	0.961296
LOC114109806	0.0726106	2.76501	3.10204	0.891352	0.37274	0.961296
LOC114109786	0.292126	2.91599	3.0992	0.940885	0.346764	0.961296
LOC114109792	0.364736	3.29559	2.70685	1.2175	0.223414	0.961296
LOC114109739	0.292126	2.91599	3.0992	0.940885	0.346764	0.961296
LOC114109789	0.292126	2.91599	3.0992	0.940885	0.346764	0.961296
LOC114109797	0.0726106	2.76501	3.10204	0.891352	0.37274	0.961296
LOC114109793	0.0839632	2.34957	3.09417	0.759354	0.447641	0.961296
LOC114109787	0.292126	2.91599	3.0992	0.940885	0.346764	0.961296
LOC114109768	9.36082	0.23245	0.480159	0.484111	0.628307	0.961296
LOC114109781	0.724672	1.44817	1.34883	1.07365	0.282981	0.961296
LOC114110186	0.322229	2.0466	2.86021	0.715544	0.474273	0.961296
LOC114110181	0.0726106	2.76501	3.10204	0.891352	0.37274	0.961296
LOC114110188	0.0726106	2.76501	3.10204	0.891352	0.37274	0.961296
LOC114110182	0.0380983	1.25167	3.09164	0.404855	0.685584	0.961296
LOC114110180	0.026404	1.468	3.09709	0.473993	0.635505	0.961296
LOC114110178	0.148491	2.09931	3.08973	0.679448	0.496854	0.961296
LOC114110184	0.549353	0.30877	1.41238	0.218617	0.826949	0.961296
LOC114110207	0.121291	0.595715	3.07896	0.193479	0.846584	0.961296
LOC114110221	0.356744	0.679951	2.02108	0.336429	0.736547	0.961296
LOC114110196	366.927	0.610798	0.477969	1.2779	0.201284	0.961296
LOC114110353	0.0230468	1.59042	3.10011	0.513021	0.607936	0.961296
LOC114110357	0.995345	-0.362205	1.22971	-0.294546	0.76834	0.961296
LOC114110358	0.995345	-0.362205	1.22971	-0.294546	0.76834	0.961296
LOC114110352	0.0113525	1.84068	3.10453	0.592901	0.553247	0.961296
LOC114110346	0.301911	0.892885	2.13206	0.41879	0.675369	0.961296
LOC114110371	2.58847	-0.743385	1.01155	-0.734896	0.462403	0.961296
LOC114110344	0.0230468	1.59042	3.10011	0.513021	0.607936	0.961296
LOC114110376	0.0457518	1.1106	3.08845	0.359599	0.719147	0.961296
LOC114110348	0.0343993	1.31881	3.09325	0.42635	0.669853	0.961296
LOC114110498	0.0460936	1.12633	3.08879	0.36465	0.715373	0.961296
LOC114110504	0.022705	1.54979	3.09935	0.500038	0.617048	0.961296
LOC114110499	0.0666035	2.73483	3.10264	0.881454	0.378072	0.961296
LOC114110503	0.0343993	1.31881	3.09325	0.42635	0.669853	0.961296
LOC114110497	1.17505	-0.668563	1.11065	-0.601954	0.547205	0.961296
LOC114110507	0.0571044	0.938772	3.08493	0.304308	0.760893	0.961296
LOC114110694	1.39869	0.35958	1.03378	0.347831	0.727967	0.961296
LOC114110687	0.0726106	2.76501	3.10204	0.891352	0.37274	0.961296
LOC114110685	0.0726106	2.76501	3.10204	0.891352	0.37274	0.961296
LOC114110683	0.753027	-0.755341	1.26394	-0.597609	0.550101	0.961296
LOC114110690	0.429996	0.67603	1.82441	0.370547	0.710975	0.961296
LOC114110693	0.0230468	1.59042	3.10011	0.513021	0.607936	0.961296
LOC114110689	0.0380983	1.25167	3.09164	0.404855	0.685584	0.961296
LOC114110688	0.37202	0.521239	2.0362	0.255986	0.797961	0.961296
LOC114110896	0.240653	0.471737	2.16722	0.217669	0.827687	0.961296
LOC114110886	1.8329	0.735976	1.09263	0.67358	0.500578	0.961296
LOC114111087	22.0012	0.33698	0.41206	0.817795	0.413474	0.961296
LOC114111091	0.0726106	2.76501	3.10204	0.891352	0.37274	0.961296
LOC114111090	0.251067	1.68289	2.13505	0.788219	0.430569	0.961296
LOC114111092	0.0230468	1.59042	3.10011	0.513021	0.607936	0.961296
LOC114111088	0.4055	0.269084	1.49484	0.180009	0.857146	0.961296
LOC114111095	0.259062	1.59786	2.51688	0.634856	0.525522	0.961296
LOC114111099	0.022705	1.54979	3.09935	0.500038	0.617048	0.961296
LOC114111086	0.0150515	1.74681	3.10279	0.562981	0.573448	0.961296
LOC114111802	0.0343993	1.31881	3.09325	0.42635	0.669853	0.961296
LOC114111864	0.292126	2.91599	3.0992	0.940885	0.346764	0.961296
LOC114111857	0.439809	1.33709	1.75397	0.762323	0.445868	0.961296
LOC114111858	0.439809	1.33709	1.75397	0.762323	0.445868	0.961296
LOC114111869	0.0113525	1.84068	3.10453	0.592901	0.553247	0.961296
LOC114111859	0.0230468	1.59042	3.10011	0.513021	0.607936	0.961296
LOC114111871	0.499336	-0.57744	1.71313	-0.337068	0.736066	0.961296
LOC114111868	0.0230468	1.59042	3.10011	0.513021	0.607936	0.961296
LOC114111863	0.087233	1.22469	3.09101	0.396209	0.691951	0.961296
LOC114111876	0.0150515	1.74681	3.10279	0.562981	0.573448	0.961296
LOC114111848	1.76652	1.77332	1.05104	1.68721	0.0915622	0.961296
LOC114111883	0.364245	1.94022	2.09456	0.926314	0.354283	0.961296
LOC114112052	0.186248	1.22967	2.30285	0.533977	0.593358	0.961296
LOC114112058	0.376189	2.39969	2.71669	0.883316	0.377066	0.961296
LOC114112067	0.0113525	1.84068	3.10453	0.592901	0.553247	0.961296
LOC114112132	0.0661551	1.59042	3.10011	0.513021	0.607936	0.961296
LOC114112135	169.037	-0.511905	0.62741	-0.815902	0.414556	0.961296
LOC114112145	0.411264	1.94491	2.76283	0.703958	0.481459	0.961296
LOC114112155	0.411264	1.94491	2.76283	0.703958	0.481459	0.961296
LOC114112159	0.399912	2.19698	2.71826	0.808229	0.418959	0.961296
LOC114112190	0.399912	2.19698	2.71826	0.808229	0.418959	0.961296
LOC114112215	0.303478	2.49544	2.87377	0.86835	0.385203	0.961296
LOC114112216	0.0343993	1.31881	3.09325	0.42635	0.669853	0.961296
LOC114112415	0.0113525	1.84068	3.10453	0.592901	0.553247	0.961296
LOC114112509	0.133207	3.05537	3.0968	0.986621	0.323829	0.961296
LOC114112565	172.224	-0.494065	0.63051	-0.783595	0.433278	0.961296
LOC114115976	0.552436	-0.308808	1.78553	-0.172951	0.86269	0.96331
LOC114111006	0.537384	-0.25553	1.80519	-0.141553	0.887433	0.966821
LOC114111420	0.658584	-0.191062	1.24631	-0.153302	0.87816	0.966821
LOC114111422	0.658584	-0.191062	1.24631	-0.153302	0.87816	0.966821
LOC114111412	1567.96	0.0478642	0.344114	0.139094	0.889376	0.966821
LOC114111395	1562.79	0.0428578	0.347652	0.123278	0.901887	0.966821
LOC114111073	0.294458	0.224493	1.8681	0.120172	0.904347	0.966821
LOC114113458	0.555335	0.236181	1.5933	0.148234	0.882158	0.966821
LOC114114274	0.268733	0.274075	2.1269	0.128861	0.897468	0.966821
LOC114114674	0.0989016	0.489741	3.07737	0.159143	0.873556	0.966821
LOC114115480	1.6397	0.164708	1.06454	0.154723	0.87704	0.966821
LOC114115966	0.157087	0.423731	2.97754	0.142309	0.886836	0.966821
LOC114116505	8.38443	0.0549646	0.459007	0.119747	0.904684	0.966821
LOC114117039	0.237054	0.327417	2.73686	0.119632	0.904774	0.966821
LOC114117027	0.110254	0.391897	3.07599	0.127405	0.89862	0.966821
LOC114117403	0.132985	0.460831	3.02629	0.152276	0.878969	0.966821
LOC114117691	0.206583	0.338514	2.68922	0.125878	0.899828	0.966821
LOC114118150	8.34125	-0.0535523	0.451416	-0.118632	0.905567	0.966821
LOC114108924	0.206583	0.338514	2.68922	0.125878	0.899828	0.966821
LOC114109197	346.372	-0.0574057	0.423947	-0.135408	0.892289	0.966821
LOC114110491	0.792955	0.194031	1.45315	0.133524	0.893779	0.966821
LOC114111808	0.286463	0.274365	1.84105	0.149026	0.881533	0.966821
LOC114111865	0.428527	0.1934	1.62689	0.118877	0.905373	0.966821
LOC114112242	0.658584	-0.191062	1.24631	-0.153302	0.87816	0.966821
LOC114112543	0.658584	-0.191062	1.24631	-0.153302	0.87816	0.966821
LOC114113306	0.134612	0.335912	3.02322	0.111111	0.911529	0.97141
LOC114111036	0.227616	-0.222831	2.19922	-0.101323	0.919294	0.974815
LOC114113313	0.137969	0.295694	2.9968	0.0986701	0.9214	0.974815
LOC114116743	0.227616	-0.222831	2.19922	-0.101323	0.919294	0.974815
LOC114110355	8.40747	0.045782	0.459966	0.0995333	0.920715	0.974815
LOC114111383	1629.87	0.0278745	0.329342	0.0846371	0.93255	0.975091
LOC114111385	1629.26	0.0282689	0.329108	0.0858957	0.931549	0.975091
LOC114111387	1629.26	0.0282689	0.329108	0.0858957	0.931549	0.975091
LOC114115133	0.150005	0.202196	2.40765	0.0839807	0.933072	0.975091
LOC114115131	9.34763	0.0860873	0.964656	0.0892415	0.92889	0.975091
LOC114115049	3.47552	-0.0630533	0.729766	-0.0864021	0.931147	0.975091
LOC114115963	45.025	0.0435714	0.520986	0.0836325	0.933349	0.975091
LOC114118785	0.156032	0.230039	2.8849	0.0797391	0.936445	0.976578
LOC114111391	1650.28	0.0211174	0.326852	0.0646084	0.948486	0.981475
LOC114111405	1650.25	0.0210188	0.326929	0.0642915	0.948738	0.981475
LOC114115037	0.350591	-0.107141	1.69637	-0.063159	0.94964	0.981475
LOC114115493	0.83142	0.104622	1.4916	0.0701407	0.944082	0.981475
LOC114115954	70.7582	0.0297223	0.485895	0.0611702	0.951224	0.981475
LOC114108918	0.214533	-0.130223	1.97586	-0.065907	0.947452	0.981475
LOC114111406	5.1835	0.0305864	0.569155	0.0537401	0.957142	0.985553
LOC114115488	0.821725	0.0637473	1.28474	0.0496188	0.960426	0.985553
LOC114117410	0.322487	0.0859233	1.79995	0.0477365	0.961926	0.985553
LOC114109785	0.322487	0.0859233	1.79995	0.0477365	0.961926	0.985553
LOC114111388	1675.58	0.0132084	0.32529	0.0406052	0.967611	0.98791
LOC114109164	382.082	-0.0164522	0.400677	-0.041061	0.967247	0.98791
LOC114111409	1676.1	0.0124804	0.325551	0.0383362	0.96942	0.98803
LOC114113314	0.190773	-0.0523757	2.76363	-0.0189517	0.98488	0.991672
LOC114114181	0.345534	-0.0400581	1.73939	-0.02303	0.981626	0.991672
LOC114117024	0.664987	-0.0250563	1.28632	-0.019479	0.984459	0.991672
LOC114117404	0.6599	-0.0369826	1.39245	-0.0265594	0.978811	0.991672
LOC114117394	0.175124	0.0745689	2.82526	0.0263937	0.978943	0.991672
LOC114108896	0.165399	0.074302	2.87219	0.0258694	0.979361	0.991672
LOC114110889	0.202839	-0.0399949	1.97913	-0.0202083	0.983877	0.991672
LOC114109447	0.779969	-0.0203668	1.27614	-0.0159596	0.987267	0.992364
LOC114115474	0.511851	-0.0144379	1.50595	-0.00958727	0.992351	0.995761
LOC114116499	0.572447	-0.00947799	1.52058	-0.00623316	0.995027	0.996733
LOC114111199	0.197171	0.0103606	3.07107	0.00337361	0.997308	0.997308
LOC114111240	0	NA	NA	NA	NA	NA
LOC114111163	0	NA	NA	NA	NA	NA
LOC114111188	0	NA	NA	NA	NA	NA
LOC114111142	0	NA	NA	NA	NA	NA
LOC114111150	0	NA	NA	NA	NA	NA
LOC114111035	0	NA	NA	NA	NA	NA
LOC114111239	0	NA	NA	NA	NA	NA
LOC114111224	0	NA	NA	NA	NA	NA
LOC114111005	0	NA	NA	NA	NA	NA
LOC114111027	0	NA	NA	NA	NA	NA
LOC114111198	0	NA	NA	NA	NA	NA
LOC114111064	0	NA	NA	NA	NA	NA
LOC114111077	0	NA	NA	NA	NA	NA
LOC114111122	0	NA	NA	NA	NA	NA
LOC114110978	0	NA	NA	NA	NA	NA
LOC114111078	0	NA	NA	NA	NA	NA
LOC114111194	0	NA	NA	NA	NA	NA
LOC114111184	0	NA	NA	NA	NA	NA
LOC114111182	0	NA	NA	NA	NA	NA
LOC114111229	0	NA	NA	NA	NA	NA
LOC114110975	0	NA	NA	NA	NA	NA
LOC114111192	0	NA	NA	NA	NA	NA
LOC114110993	0	NA	NA	NA	NA	NA
LOC114111178	0	NA	NA	NA	NA	NA
LOC114111212	0	NA	NA	NA	NA	NA
LOC114110880	0	NA	NA	NA	NA	NA
LOC114110869	0	NA	NA	NA	NA	NA
LOC114111429	0	NA	NA	NA	NA	NA
LOC114111165	0	NA	NA	NA	NA	NA
LOC114111057	0	NA	NA	NA	NA	NA
LOC114111058	0	NA	NA	NA	NA	NA
LOC114111060	0	NA	NA	NA	NA	NA
LOC114111223	0	NA	NA	NA	NA	NA
LOC114111151	0	NA	NA	NA	NA	NA
LOC114111232	0	NA	NA	NA	NA	NA
LOC114111074	0	NA	NA	NA	NA	NA
LOC114111180	0	NA	NA	NA	NA	NA
LOC114111161	0	NA	NA	NA	NA	NA
LOC114111171	0	NA	NA	NA	NA	NA
LOC114111145	0	NA	NA	NA	NA	NA
LOC114111242	0	NA	NA	NA	NA	NA
LOC114111209	0	NA	NA	NA	NA	NA
LOC114111083	0	NA	NA	NA	NA	NA
LOC114111025	0	NA	NA	NA	NA	NA
LOC114110980	0	NA	NA	NA	NA	NA
LOC114111111	0	NA	NA	NA	NA	NA
LOC114111156	0	NA	NA	NA	NA	NA
LOC114111238	0	NA	NA	NA	NA	NA
LOC114111072	0	NA	NA	NA	NA	NA
LOC114110992	0	NA	NA	NA	NA	NA
LOC114111221	0	NA	NA	NA	NA	NA
LOC114111152	0	NA	NA	NA	NA	NA
LOC114111185	0	NA	NA	NA	NA	NA
LOC114111173	0	NA	NA	NA	NA	NA
LOC114110989	0	NA	NA	NA	NA	NA
LOC114111084	0	NA	NA	NA	NA	NA
LOC114111032	0	NA	NA	NA	NA	NA
LOC114110945	0	NA	NA	NA	NA	NA
LOC114110990	0	NA	NA	NA	NA	NA
LOC114111216	0	NA	NA	NA	NA	NA
LOC114110996	0	NA	NA	NA	NA	NA
LOC114111234	0	NA	NA	NA	NA	NA
LOC114111148	0	NA	NA	NA	NA	NA
LOC114111214	0	NA	NA	NA	NA	NA
LOC114111146	0	NA	NA	NA	NA	NA
LOC114110994	0	NA	NA	NA	NA	NA
LOC114111227	0	NA	NA	NA	NA	NA
LOC114113324	0	NA	NA	NA	NA	NA
LOC114113301	0	NA	NA	NA	NA	NA
LOC114113307	0	NA	NA	NA	NA	NA
LOC114113427	0	NA	NA	NA	NA	NA
LOC114113287	0	NA	NA	NA	NA	NA
LOC114113359	0	NA	NA	NA	NA	NA
LOC114113333	0	NA	NA	NA	NA	NA
LOC114113463	0	NA	NA	NA	NA	NA
LOC114113294	0	NA	NA	NA	NA	NA
LOC114113351	0	NA	NA	NA	NA	NA
LOC114113289	0	NA	NA	NA	NA	NA
LOC114113327	0	NA	NA	NA	NA	NA
LOC114113347	0	NA	NA	NA	NA	NA
LOC114113276	0	NA	NA	NA	NA	NA
LOC114113323	0	NA	NA	NA	NA	NA
LOC114113466	0	NA	NA	NA	NA	NA
LOC114113321	0	NA	NA	NA	NA	NA
LOC114113340	0	NA	NA	NA	NA	NA
LOC114113337	0	NA	NA	NA	NA	NA
LOC114113338	0	NA	NA	NA	NA	NA
LOC114113357	0	NA	NA	NA	NA	NA
LOC114113318	0	NA	NA	NA	NA	NA
LOC114113311	0	NA	NA	NA	NA	NA
LOC114113343	0	NA	NA	NA	NA	NA
LOC114113298	0	NA	NA	NA	NA	NA
LOC114113342	0	NA	NA	NA	NA	NA
LOC114113319	0	NA	NA	NA	NA	NA
LOC114113312	0	NA	NA	NA	NA	NA
LOC114113467	0	NA	NA	NA	NA	NA
LOC114113304	0	NA	NA	NA	NA	NA
LOC114113277	0	NA	NA	NA	NA	NA
LOC114113317	0	NA	NA	NA	NA	NA
LOC114113330	0	NA	NA	NA	NA	NA
LOC114113356	0	NA	NA	NA	NA	NA
LOC114113339	0	NA	NA	NA	NA	NA
LOC114113297	0	NA	NA	NA	NA	NA
LOC114113425	0	NA	NA	NA	NA	NA
LOC114113326	0	NA	NA	NA	NA	NA
LOC114113295	0	NA	NA	NA	NA	NA
LOC114113322	0	NA	NA	NA	NA	NA
LOC114114151	0	NA	NA	NA	NA	NA
LOC114114294	0	NA	NA	NA	NA	NA
LOC114114202	0	NA	NA	NA	NA	NA
LOC114114179	0	NA	NA	NA	NA	NA
LOC114114284	0	NA	NA	NA	NA	NA
LOC114114188	0	NA	NA	NA	NA	NA
LOC114114209	0	NA	NA	NA	NA	NA
LOC114114206	0	NA	NA	NA	NA	NA
LOC114114140	0	NA	NA	NA	NA	NA
LOC114114199	0	NA	NA	NA	NA	NA
LOC114114171	0	NA	NA	NA	NA	NA
LOC114114184	0	NA	NA	NA	NA	NA
LOC114114185	0	NA	NA	NA	NA	NA
LOC114114158	0	NA	NA	NA	NA	NA
LOC114114189	0	NA	NA	NA	NA	NA
LOC114114175	0	NA	NA	NA	NA	NA
LOC114114195	0	NA	NA	NA	NA	NA
LOC114114276	0	NA	NA	NA	NA	NA
LOC114114144	0	NA	NA	NA	NA	NA
LOC114114297	0	NA	NA	NA	NA	NA
LOC114114157	0	NA	NA	NA	NA	NA
LOC114114283	0	NA	NA	NA	NA	NA
LOC114114191	0	NA	NA	NA	NA	NA
LOC114114200	0	NA	NA	NA	NA	NA
LOC114114182	0	NA	NA	NA	NA	NA
LOC114114152	0	NA	NA	NA	NA	NA
LOC114114183	0	NA	NA	NA	NA	NA
LOC114114150	0	NA	NA	NA	NA	NA
LOC114114201	0	NA	NA	NA	NA	NA
LOC114114178	0	NA	NA	NA	NA	NA
LOC114114300	0	NA	NA	NA	NA	NA
LOC114114192	0	NA	NA	NA	NA	NA
LOC114114301	0	NA	NA	NA	NA	NA
LOC114114174	0	NA	NA	NA	NA	NA
LOC114114166	0	NA	NA	NA	NA	NA
LOC114114205	0	NA	NA	NA	NA	NA
LOC114114167	0	NA	NA	NA	NA	NA
LOC114114173	0	NA	NA	NA	NA	NA
LOC114114637	0	NA	NA	NA	NA	NA
LOC114114689	0	NA	NA	NA	NA	NA
LOC114114690	0	NA	NA	NA	NA	NA
LOC114114683	0	NA	NA	NA	NA	NA
LOC114114684	0	NA	NA	NA	NA	NA
LOC114114657	0	NA	NA	NA	NA	NA
LOC114114669	0	NA	NA	NA	NA	NA
LOC114114691	0	NA	NA	NA	NA	NA
LOC114114670	0	NA	NA	NA	NA	NA
LOC114114692	0	NA	NA	NA	NA	NA
LOC114114668	0	NA	NA	NA	NA	NA
LOC114114665	0	NA	NA	NA	NA	NA
LOC114114638	0	NA	NA	NA	NA	NA
LOC114114667	0	NA	NA	NA	NA	NA
LOC114114635	0	NA	NA	NA	NA	NA
LOC114114687	0	NA	NA	NA	NA	NA
LOC114114676	0	NA	NA	NA	NA	NA
LOC114114686	0	NA	NA	NA	NA	NA
LOC114114640	0	NA	NA	NA	NA	NA
LOC114114634	0	NA	NA	NA	NA	NA
LOC114115122	0	NA	NA	NA	NA	NA
LOC114115053	0	NA	NA	NA	NA	NA
LOC114115057	0	NA	NA	NA	NA	NA
LOC114115070	0	NA	NA	NA	NA	NA
LOC114115055	0	NA	NA	NA	NA	NA
LOC114115054	0	NA	NA	NA	NA	NA
LOC114115123	0	NA	NA	NA	NA	NA
LOC114115097	0	NA	NA	NA	NA	NA
LOC114115041	0	NA	NA	NA	NA	NA
LOC114115039	0	NA	NA	NA	NA	NA
LOC114115044	0	NA	NA	NA	NA	NA
LOC114115043	0	NA	NA	NA	NA	NA
LOC114115066	0	NA	NA	NA	NA	NA
LOC114115127	0	NA	NA	NA	NA	NA
LOC114115058	0	NA	NA	NA	NA	NA
LOC114115050	0	NA	NA	NA	NA	NA
LOC114115124	0	NA	NA	NA	NA	NA
LOC114115052	0	NA	NA	NA	NA	NA
LOC114115130	0	NA	NA	NA	NA	NA
LOC114115065	0	NA	NA	NA	NA	NA
LOC114115056	0	NA	NA	NA	NA	NA
LOC114115125	0	NA	NA	NA	NA	NA
LOC114115040	0	NA	NA	NA	NA	NA
LOC114115059	0	NA	NA	NA	NA	NA
LOC114115498	0	NA	NA	NA	NA	NA
LOC114115472	0	NA	NA	NA	NA	NA
LOC114115446	0	NA	NA	NA	NA	NA
LOC114115477	0	NA	NA	NA	NA	NA
LOC114115496	0	NA	NA	NA	NA	NA
LOC114115435	0	NA	NA	NA	NA	NA
LOC114115438	0	NA	NA	NA	NA	NA
LOC114115470	0	NA	NA	NA	NA	NA
LOC114115491	0	NA	NA	NA	NA	NA
LOC114115494	0	NA	NA	NA	NA	NA
LOC114115489	0	NA	NA	NA	NA	NA
LOC114115492	0	NA	NA	NA	NA	NA
LOC114115482	0	NA	NA	NA	NA	NA
LOC114115476	0	NA	NA	NA	NA	NA
LOC114115503	0	NA	NA	NA	NA	NA
LOC114115473	0	NA	NA	NA	NA	NA
LOC114115442	0	NA	NA	NA	NA	NA
LOC114115469	0	NA	NA	NA	NA	NA
LOC114115436	0	NA	NA	NA	NA	NA
LOC114115495	0	NA	NA	NA	NA	NA
LOC114115433	0	NA	NA	NA	NA	NA
LOC114115499	0	NA	NA	NA	NA	NA
LOC114115471	0	NA	NA	NA	NA	NA
LOC114115439	0	NA	NA	NA	NA	NA
LOC114115437	0	NA	NA	NA	NA	NA
LOC114115432	0	NA	NA	NA	NA	NA
LOC114115475	0	NA	NA	NA	NA	NA
LOC114115906	0	NA	NA	NA	NA	NA
LOC114115915	0	NA	NA	NA	NA	NA
LOC114115912	0	NA	NA	NA	NA	NA
LOC114115907	0	NA	NA	NA	NA	NA
LOC114115968	0	NA	NA	NA	NA	NA
LOC114115985	0	NA	NA	NA	NA	NA
LOC114115908	0	NA	NA	NA	NA	NA
LOC114115910	0	NA	NA	NA	NA	NA
LOC114115986	0	NA	NA	NA	NA	NA
LOC114115923	0	NA	NA	NA	NA	NA
LOC114115995	0	NA	NA	NA	NA	NA
LOC114115924	0	NA	NA	NA	NA	NA
LOC114115974	0	NA	NA	NA	NA	NA
LOC114115914	0	NA	NA	NA	NA	NA
LOC114115973	0	NA	NA	NA	NA	NA
LOC114115972	0	NA	NA	NA	NA	NA
LOC114115987	0	NA	NA	NA	NA	NA
LOC114115919	0	NA	NA	NA	NA	NA
LOC114115909	0	NA	NA	NA	NA	NA
LOC114115970	0	NA	NA	NA	NA	NA
LOC114115971	0	NA	NA	NA	NA	NA
LOC114116262	0	NA	NA	NA	NA	NA
LOC114116271	0	NA	NA	NA	NA	NA
LOC114116272	0	NA	NA	NA	NA	NA
LOC114116242	0	NA	NA	NA	NA	NA
LOC114116257	0	NA	NA	NA	NA	NA
LOC114116250	0	NA	NA	NA	NA	NA
LOC114116251	0	NA	NA	NA	NA	NA
LOC114116256	0	NA	NA	NA	NA	NA
LOC114116264	0	NA	NA	NA	NA	NA
LOC114116280	0	NA	NA	NA	NA	NA
LOC114116263	0	NA	NA	NA	NA	NA
LOC114116259	0	NA	NA	NA	NA	NA
LOC114116276	0	NA	NA	NA	NA	NA
LOC114116277	0	NA	NA	NA	NA	NA
LOC114116253	0	NA	NA	NA	NA	NA
LOC114116255	0	NA	NA	NA	NA	NA
LOC114116252	0	NA	NA	NA	NA	NA
LOC114116268	0	NA	NA	NA	NA	NA
LOC114116275	0	NA	NA	NA	NA	NA
LOC114116508	0	NA	NA	NA	NA	NA
LOC114116502	0	NA	NA	NA	NA	NA
LOC114116520	0	NA	NA	NA	NA	NA
LOC114116500	0	NA	NA	NA	NA	NA
LOC114116522	0	NA	NA	NA	NA	NA
LOC114116514	0	NA	NA	NA	NA	NA
LOC114116503	0	NA	NA	NA	NA	NA
LOC114116510	0	NA	NA	NA	NA	NA
LOC114116519	0	NA	NA	NA	NA	NA
LOC114116515	0	NA	NA	NA	NA	NA
LOC114116507	0	NA	NA	NA	NA	NA
LOC114116512	0	NA	NA	NA	NA	NA
LOC114116529	0	NA	NA	NA	NA	NA
LOC114116530	0	NA	NA	NA	NA	NA
LOC114116521	0	NA	NA	NA	NA	NA
LOC114116524	0	NA	NA	NA	NA	NA
LOC114116509	0	NA	NA	NA	NA	NA
LOC114116527	0	NA	NA	NA	NA	NA
LOC114116504	0	NA	NA	NA	NA	NA
LOC114116517	0	NA	NA	NA	NA	NA
LOC114116528	0	NA	NA	NA	NA	NA
LOC114116737	0	NA	NA	NA	NA	NA
LOC114116754	0	NA	NA	NA	NA	NA
LOC114116736	0	NA	NA	NA	NA	NA
LOC114116745	0	NA	NA	NA	NA	NA
LOC114116741	0	NA	NA	NA	NA	NA
LOC114116733	0	NA	NA	NA	NA	NA
LOC114116730	0	NA	NA	NA	NA	NA
LOC114116753	0	NA	NA	NA	NA	NA
LOC114116744	0	NA	NA	NA	NA	NA
LOC114116747	0	NA	NA	NA	NA	NA
LOC114116742	0	NA	NA	NA	NA	NA
LOC114116735	0	NA	NA	NA	NA	NA
LOC114116734	0	NA	NA	NA	NA	NA
LOC114117037	0	NA	NA	NA	NA	NA
LOC114117137	0	NA	NA	NA	NA	NA
LOC114117138	0	NA	NA	NA	NA	NA
LOC114117033	0	NA	NA	NA	NA	NA
LOC114117042	0	NA	NA	NA	NA	NA
LOC114117034	0	NA	NA	NA	NA	NA
LOC114117044	0	NA	NA	NA	NA	NA
LOC114117046	0	NA	NA	NA	NA	NA
LOC114117036	0	NA	NA	NA	NA	NA
LOC114117035	0	NA	NA	NA	NA	NA
LOC114117040	0	NA	NA	NA	NA	NA
LOC114117045	0	NA	NA	NA	NA	NA
LOC114117028	0	NA	NA	NA	NA	NA
LOC114117409	0	NA	NA	NA	NA	NA
LOC114117379	0	NA	NA	NA	NA	NA
LOC114117397	0	NA	NA	NA	NA	NA
LOC114117407	0	NA	NA	NA	NA	NA
LOC114117393	0	NA	NA	NA	NA	NA
LOC114117413	0	NA	NA	NA	NA	NA
LOC114117408	0	NA	NA	NA	NA	NA
LOC114117411	0	NA	NA	NA	NA	NA
LOC114117399	0	NA	NA	NA	NA	NA
LOC114117415	0	NA	NA	NA	NA	NA
LOC114117406	0	NA	NA	NA	NA	NA
LOC114117417	0	NA	NA	NA	NA	NA
LOC114117694	0	NA	NA	NA	NA	NA
LOC114117692	0	NA	NA	NA	NA	NA
LOC114117687	0	NA	NA	NA	NA	NA
LOC114117702	0	NA	NA	NA	NA	NA
LOC114117672	0	NA	NA	NA	NA	NA
LOC114117675	0	NA	NA	NA	NA	NA
LOC114117673	0	NA	NA	NA	NA	NA
LOC114117674	0	NA	NA	NA	NA	NA
LOC114117700	0	NA	NA	NA	NA	NA
LOC114117709	0	NA	NA	NA	NA	NA
LOC114117695	0	NA	NA	NA	NA	NA
LOC114117711	0	NA	NA	NA	NA	NA
LOC114117704	0	NA	NA	NA	NA	NA
LOC114117701	0	NA	NA	NA	NA	NA
LOC114118158	0	NA	NA	NA	NA	NA
LOC114118153	0	NA	NA	NA	NA	NA
LOC114118160	0	NA	NA	NA	NA	NA
LOC114118140	0	NA	NA	NA	NA	NA
LOC114118142	0	NA	NA	NA	NA	NA
LOC114118165	0	NA	NA	NA	NA	NA
LOC114118149	0	NA	NA	NA	NA	NA
LOC114118159	0	NA	NA	NA	NA	NA
LOC114118170	0	NA	NA	NA	NA	NA
LOC114118157	0	NA	NA	NA	NA	NA
LOC114118154	0	NA	NA	NA	NA	NA
LOC114118164	0	NA	NA	NA	NA	NA
LOC114118132	0	NA	NA	NA	NA	NA
LOC114118155	0	NA	NA	NA	NA	NA
LOC114118161	0	NA	NA	NA	NA	NA
LOC114118162	0	NA	NA	NA	NA	NA
LOC114118143	0	NA	NA	NA	NA	NA
LOC114118148	0	NA	NA	NA	NA	NA
LOC114118167	0	NA	NA	NA	NA	NA
LOC114118598	0	NA	NA	NA	NA	NA
LOC114118616	0	NA	NA	NA	NA	NA
LOC114118588	0	NA	NA	NA	NA	NA
LOC114118620	0	NA	NA	NA	NA	NA
LOC114118603	0	NA	NA	NA	NA	NA
LOC114118607	0	NA	NA	NA	NA	NA
LOC114118618	0	NA	NA	NA	NA	NA
LOC114118611	0	NA	NA	NA	NA	NA
LOC114118617	0	NA	NA	NA	NA	NA
LOC114118619	0	NA	NA	NA	NA	NA
LOC114118786	0	NA	NA	NA	NA	NA
LOC114118797	0	NA	NA	NA	NA	NA
LOC114118788	0	NA	NA	NA	NA	NA
LOC114118783	0	NA	NA	NA	NA	NA
LOC114118784	0	NA	NA	NA	NA	NA
LOC114118794	0	NA	NA	NA	NA	NA
LOC114118795	0	NA	NA	NA	NA	NA
LOC114118804	0	NA	NA	NA	NA	NA
LOC114118805	0	NA	NA	NA	NA	NA
LOC114118802	0	NA	NA	NA	NA	NA
LOC114118789	0	NA	NA	NA	NA	NA
LOC114118791	0	NA	NA	NA	NA	NA
LOC114118801	0	NA	NA	NA	NA	NA
LOC114118790	0	NA	NA	NA	NA	NA
LOC114118806	0	NA	NA	NA	NA	NA
LOC114118808	0	NA	NA	NA	NA	NA
LOC114118809	0	NA	NA	NA	NA	NA
LOC114108905	0	NA	NA	NA	NA	NA
LOC114108931	0	NA	NA	NA	NA	NA
LOC114108920	0	NA	NA	NA	NA	NA
LOC114108926	0	NA	NA	NA	NA	NA
LOC114108876	0	NA	NA	NA	NA	NA
LOC114108929	0	NA	NA	NA	NA	NA
LOC114108932	0	NA	NA	NA	NA	NA
LOC114108913	0	NA	NA	NA	NA	NA
LOC114108927	0	NA	NA	NA	NA	NA
LOC114108904	0	NA	NA	NA	NA	NA
LOC114108908	0	NA	NA	NA	NA	NA
LOC114108909	0	NA	NA	NA	NA	NA
LOC114108907	0	NA	NA	NA	NA	NA
LOC114108910	0	NA	NA	NA	NA	NA
LOC114108919	0	NA	NA	NA	NA	NA
LOC114108912	0	NA	NA	NA	NA	NA
LOC114108923	0	NA	NA	NA	NA	NA
LOC114108934	0	NA	NA	NA	NA	NA
LOC114109270	0	NA	NA	NA	NA	NA
LOC114109265	0	NA	NA	NA	NA	NA
LOC114109289	0	NA	NA	NA	NA	NA
LOC114109285	0	NA	NA	NA	NA	NA
LOC114109267	0	NA	NA	NA	NA	NA
LOC114109275	0	NA	NA	NA	NA	NA
LOC114109271	0	NA	NA	NA	NA	NA
LOC114109283	0	NA	NA	NA	NA	NA
LOC114109284	0	NA	NA	NA	NA	NA
LOC114109138	0	NA	NA	NA	NA	NA
LOC114109249	0	NA	NA	NA	NA	NA
LOC114109268	0	NA	NA	NA	NA	NA
LOC114109287	0	NA	NA	NA	NA	NA
LOC114109282	0	NA	NA	NA	NA	NA
LOC114109269	0	NA	NA	NA	NA	NA
LOC114109290	0	NA	NA	NA	NA	NA
LOC114109482	0	NA	NA	NA	NA	NA
LOC114109472	0	NA	NA	NA	NA	NA
LOC114109460	0	NA	NA	NA	NA	NA
LOC114109469	0	NA	NA	NA	NA	NA
LOC114109468	0	NA	NA	NA	NA	NA
LOC114109462	0	NA	NA	NA	NA	NA
LOC114109465	0	NA	NA	NA	NA	NA
LOC114109467	0	NA	NA	NA	NA	NA
LOC114109477	0	NA	NA	NA	NA	NA
LOC114109478	0	NA	NA	NA	NA	NA
LOC114109454	0	NA	NA	NA	NA	NA
LOC114109473	0	NA	NA	NA	NA	NA
LOC114109452	0	NA	NA	NA	NA	NA
LOC114109456	0	NA	NA	NA	NA	NA
LOC114109480	0	NA	NA	NA	NA	NA
LOC114109743	0	NA	NA	NA	NA	NA
LOC114109750	0	NA	NA	NA	NA	NA
LOC114109751	0	NA	NA	NA	NA	NA
LOC114109760	0	NA	NA	NA	NA	NA
LOC114109779	0	NA	NA	NA	NA	NA
LOC114109801	0	NA	NA	NA	NA	NA
LOC114109791	0	NA	NA	NA	NA	NA
LOC114109746	0	NA	NA	NA	NA	NA
LOC114109802	0	NA	NA	NA	NA	NA
LOC114109757	0	NA	NA	NA	NA	NA
LOC114109741	0	NA	NA	NA	NA	NA
LOC114109774	0	NA	NA	NA	NA	NA
LOC114109753	0	NA	NA	NA	NA	NA
LOC114109754	0	NA	NA	NA	NA	NA
LOC114109745	0	NA	NA	NA	NA	NA
LOC114109798	0	NA	NA	NA	NA	NA
LOC114109744	0	NA	NA	NA	NA	NA
LOC114109803	0	NA	NA	NA	NA	NA
LOC114109736	0	NA	NA	NA	NA	NA
LOC114109758	0	NA	NA	NA	NA	NA
LOC114109737	0	NA	NA	NA	NA	NA
LOC114109799	0	NA	NA	NA	NA	NA
LOC114109790	0	NA	NA	NA	NA	NA
LOC114109788	0	NA	NA	NA	NA	NA
LOC114109800	0	NA	NA	NA	NA	NA
LOC114109796	0	NA	NA	NA	NA	NA
LOC114109808	0	NA	NA	NA	NA	NA
LOC114109748	0	NA	NA	NA	NA	NA
LOC114109776	0	NA	NA	NA	NA	NA
LOC114109740	0	NA	NA	NA	NA	NA
LOC114109775	0	NA	NA	NA	NA	NA
LOC114109777	0	NA	NA	NA	NA	NA
LOC114109752	0	NA	NA	NA	NA	NA
LOC114109778	0	NA	NA	NA	NA	NA
LOC114110179	0	NA	NA	NA	NA	NA
LOC114110183	0	NA	NA	NA	NA	NA
LOC114110177	0	NA	NA	NA	NA	NA
LOC114110192	0	NA	NA	NA	NA	NA
LOC114110185	0	NA	NA	NA	NA	NA
LOC114110218	0	NA	NA	NA	NA	NA
LOC114110189	0	NA	NA	NA	NA	NA
LOC114110190	0	NA	NA	NA	NA	NA
LOC114110193	0	NA	NA	NA	NA	NA
LOC114110345	0	NA	NA	NA	NA	NA
LOC114110347	0	NA	NA	NA	NA	NA
LOC114110351	0	NA	NA	NA	NA	NA
LOC114110377	0	NA	NA	NA	NA	NA
LOC114110366	0	NA	NA	NA	NA	NA
LOC114110350	0	NA	NA	NA	NA	NA
LOC114110515	0	NA	NA	NA	NA	NA
LOC114110502	0	NA	NA	NA	NA	NA
LOC114110511	0	NA	NA	NA	NA	NA
LOC114110512	0	NA	NA	NA	NA	NA
LOC114110510	0	NA	NA	NA	NA	NA
LOC114110509	0	NA	NA	NA	NA	NA
LOC114110516	0	NA	NA	NA	NA	NA
LOC114110500	0	NA	NA	NA	NA	NA
LOC114110508	0	NA	NA	NA	NA	NA
LOC114110496	0	NA	NA	NA	NA	NA
LOC114110505	0	NA	NA	NA	NA	NA
LOC114110506	0	NA	NA	NA	NA	NA
LOC114110501	0	NA	NA	NA	NA	NA
LOC114110513	0	NA	NA	NA	NA	NA
LOC114110681	0	NA	NA	NA	NA	NA
LOC114110698	0	NA	NA	NA	NA	NA
LOC114110682	0	NA	NA	NA	NA	NA
LOC114110695	0	NA	NA	NA	NA	NA
LOC114110684	0	NA	NA	NA	NA	NA
LOC114110692	0	NA	NA	NA	NA	NA
LOC114110686	0	NA	NA	NA	NA	NA
LOC114110696	0	NA	NA	NA	NA	NA
LOC114110691	0	NA	NA	NA	NA	NA
LOC114110905	0	NA	NA	NA	NA	NA
LOC114110894	0	NA	NA	NA	NA	NA
LOC114110892	0	NA	NA	NA	NA	NA
LOC114110903	0	NA	NA	NA	NA	NA
LOC114110887	0	NA	NA	NA	NA	NA
LOC114110895	0	NA	NA	NA	NA	NA
LOC114110899	0	NA	NA	NA	NA	NA
LOC114110898	0	NA	NA	NA	NA	NA
LOC114110901	0	NA	NA	NA	NA	NA
LOC114110885	0	NA	NA	NA	NA	NA
LOC114110904	0	NA	NA	NA	NA	NA
LOC114110890	0	NA	NA	NA	NA	NA
LOC114110906	0	NA	NA	NA	NA	NA
LOC114110884	0	NA	NA	NA	NA	NA
LOC114110893	0	NA	NA	NA	NA	NA
LOC114111105	0	NA	NA	NA	NA	NA
LOC114111097	0	NA	NA	NA	NA	NA
LOC114111096	0	NA	NA	NA	NA	NA
LOC114111114	0	NA	NA	NA	NA	NA
LOC114111093	0	NA	NA	NA	NA	NA
LOC114111098	0	NA	NA	NA	NA	NA
LOC114111104	0	NA	NA	NA	NA	NA
LOC114111860	0	NA	NA	NA	NA	NA
LOC114111861	0	NA	NA	NA	NA	NA
LOC114111884	0	NA	NA	NA	NA	NA
LOC114111879	0	NA	NA	NA	NA	NA
LOC114111787	0	NA	NA	NA	NA	NA
LOC114111791	0	NA	NA	NA	NA	NA
LOC114111885	0	NA	NA	NA	NA	NA
LOC114111789	0	NA	NA	NA	NA	NA
LOC114111887	0	NA	NA	NA	NA	NA
LOC114111796	0	NA	NA	NA	NA	NA
LOC114111862	0	NA	NA	NA	NA	NA
LOC114111856	0	NA	NA	NA	NA	NA
LOC114111806	0	NA	NA	NA	NA	NA
LOC114111889	0	NA	NA	NA	NA	NA
LOC114111881	0	NA	NA	NA	NA	NA
LOC114111804	0	NA	NA	NA	NA	NA
LOC114111803	0	NA	NA	NA	NA	NA
LOC114111878	0	NA	NA	NA	NA	NA
LOC114111873	0	NA	NA	NA	NA	NA
LOC114111798	0	NA	NA	NA	NA	NA
LOC114111880	0	NA	NA	NA	NA	NA
LOC114111853	0	NA	NA	NA	NA	NA
LOC114111872	0	NA	NA	NA	NA	NA
LOC114111870	0	NA	NA	NA	NA	NA
LOC114111854	0	NA	NA	NA	NA	NA
LOC114111807	0	NA	NA	NA	NA	NA
LOC114111790	0	NA	NA	NA	NA	NA
LOC114111795	0	NA	NA	NA	NA	NA
LOC114111882	0	NA	NA	NA	NA	NA
LOC114111886	0	NA	NA	NA	NA	NA
LOC114111891	0	NA	NA	NA	NA	NA
LOC114111875	0	NA	NA	NA	NA	NA
LOC114111867	0	NA	NA	NA	NA	NA
LOC114111786	0	NA	NA	NA	NA	NA
LOC114111890	0	NA	NA	NA	NA	NA
LOC114111793	0	NA	NA	NA	NA	NA
LOC114111794	0	NA	NA	NA	NA	NA
LOC114112090	0	NA	NA	NA	NA	NA
LOC114112417	0	NA	NA	NA	NA	NA
LOC114112420	0	NA	NA	NA	NA	NA
LOC114112464	0	NA	NA	NA	NA	NA
LOC114112478	0	NA	NA	NA	NA	NA
LOC114112481	0	NA	NA	NA	NA	NA
LOC114112510	0	NA	NA	NA	NA	NA
LOC114112508	0	NA	NA	NA	NA	NA
LOC114112705	0	NA	NA	NA	NA	NA

## Sheet: snoRNA
	baseMean	log2FoldChange	lfcSE	stat	pvalue	padj
LOC114111320	126.346	-1.43842	0.436502	-3.29533	0.00098307	0.0364782
LOC114111257	24.1773	-1.73557	0.479591	-3.61886	0.0002959	0.0364782
LOC114114220	211.946	-1.15043	0.344084	-3.34347	0.00082738	0.0364782				upregulated by T in males FDR<0.05, abs(log2FC)>0.5
LOC114116534	146.527	-1.19975	0.351443	-3.41377	0.0006407	0.0364782				downregulated by T in males FDR<0.05,abs(log2FC)<0.5
LOC114117047	250.504	-1.18234	0.351596	-3.36278	0.00077163	0.0364782
LOC114118110	12.2865	-2.08196	0.601087	-3.46366	0.00053288	0.0364782
LOC114118595	86.8343	-1.23788	0.380456	-3.25369	0.00113918	0.0364782
LOC114109226	63.9695	-1.04957	0.323153	-3.24789	0.00116265	0.0364782
LOC114111281	435.922	-1.3253	0.436579	-3.03566	0.00240012	0.0427688
LOC114111282	174.496	1.20378	0.395358	3.04478	0.00232852	0.0427688
LOC114113381	435.703	-1.32429	0.436658	-3.03278	0.0024231	0.0427688
LOC114113403	101.683	-1.26913	0.419567	-3.02485	0.00248755	0.0427688
LOC114114238	43.5497	-1.68693	0.554907	-3.04002	0.00236562	0.0427688
LOC114114239	43.5497	-1.68693	0.554907	-3.04002	0.00236562	0.0427688
LOC114109206	94.8037	-0.808532	0.268024	-3.01664	0.0025559	0.0427688
LOC114114258	46.9656	0.775284	0.265537	2.91969	0.00350382	0.0439092
LOC114117079	23.8886	-1.32839	0.448004	-2.96514	0.00302548	0.0439092
LOC114118597	182.642	-1.15507	0.386805	-2.98618	0.00282483	0.0439092
LOC114109217	83.7842	-0.838276	0.288573	-2.9049	0.00367368	0.0439092
LOC114110527	25.1005	-1.22916	0.41751	-2.94403	0.0032397	0.0439092
LOC114111112	27.5101	-1.18423	0.407501	-2.90609	0.00365979	0.0439092
LOC114111313	93.0963	-0.94389	0.330203	-2.85852	0.00425629	0.0452895
LOC114111312	24.1685	-1.53204	0.541637	-2.82853	0.00467626	0.0452895
LOC114118119	26.0023	-1.18678	0.419728	-2.8275	0.00469134	0.0452895
LOC114110217	27.2944	-1.25724	0.443323	-2.83594	0.00456909	0.0452895
LOC114111827	25.0759	-1.21014	0.423859	-2.85506	0.00430288	0.0452895
LOC114117658	26.1967	-1.26049	0.448723	-2.80906	0.00496866	0.0461901
LOC114114254	27.6389	-1.08095	0.408396	-2.64682	0.00812528	0.058703
LOC114114255	27.5554	-1.09569	0.409393	-2.67639	0.00744211	0.058703
LOC114114651	27.5554	-1.09569	0.409393	-2.67639	0.00744211	0.058703
LOC114117078	27.9823	-1.06403	0.406662	-2.6165	0.00888364	0.058703
LOC114117656	27.8274	-1.07308	0.409598	-2.61985	0.00879697	0.058703
LOC114117657	27.8274	-1.07308	0.409598	-2.61985	0.00879697	0.058703
LOC114118772	43.6461	0.998121	0.3782	2.63914	0.00831174	0.058703
LOC114109211	103.42	-0.684291	0.256752	-2.66518	0.00769473	0.058703
LOC114110216	89.4506	-1.33513	0.510301	-2.61636	0.00888731	0.058703
LOC114111812	72.6295	-1.01415	0.383425	-2.64497	0.00816972	0.058703
LOC114112592	86.6855	-1.43716	0.536649	-2.67803	0.00740562	0.058703
LOC114111821	16.5896	0.887259	0.346282	2.56225	0.0103997	0.0669317
LOC114114247	64.4267	0.728093	0.290339	2.50773	0.0121509	0.0719559
LOC114117650	50.7217	0.826923	0.329334	2.5109	0.0120425	0.0719559
LOC114117651	50.7217	0.826923	0.329334	2.5109	0.0120425	0.0719559
LOC114111819	647.505	-0.774168	0.309341	-2.50264	0.0123271	0.0719559
LOC114114650	237.903	0.973761	0.397052	2.45248	0.0141876	0.0809335
LOC114114231	35.6706	-1.00415	0.413072	-2.43093	0.0150602	0.0840023
LOC114111371	21.0714	-1.27554	0.544225	-2.34377	0.01909	0.0850671
LOC114113393	123.12	0.927943	0.385173	2.40916	0.0159892	0.0850671
LOC114113435	107.63	-0.959033	0.409433	-2.34235	0.019163	0.0850671
LOC114114236	58.4546	-1.11503	0.469434	-2.37526	0.0175368	0.0850671
LOC114115949	107.411	-0.96956	0.410595	-2.36136	0.0182083	0.0850671
LOC114116235	26.3968	-0.989167	0.413764	-2.39065	0.0168184	0.0850671
LOC114116285	142	-0.94938	0.404048	-2.34967	0.0187899	0.0850671
LOC114117099	107.693	-0.956448	0.409639	-2.33485	0.019551	0.0850671
LOC114118128	23.8509	0.900986	0.381663	2.36068	0.0182414	0.0850671
LOC114109488	35.5342	0.975709	0.410343	2.37779	0.0174167	0.0850671
LOC114110199	199.693	0.951949	0.408066	2.33283	0.0196569	0.0850671
LOC114110709	107.688	-0.960209	0.409624	-2.34412	0.0190718	0.0850671
LOC114110710	109.576	-0.950448	0.401365	-2.36804	0.0178827	0.0850671
LOC114118590	57.9985	-0.740666	0.318982	-2.32197	0.0202345	0.0860825
LOC114113436	106.944	-0.942755	0.411525	-2.29088	0.0219703	0.0914235
LOC114114280	53.3768	-1.08573	0.477386	-2.27432	0.0229469	0.0914235
LOC114117077	45.3928	-1.22384	0.535633	-2.28484	0.0223222	0.0914235
LOC114111115	118.179	-0.871302	0.382934	-2.27533	0.0228859	0.0914235
LOC114114646	18.0188	-1.09114	0.484086	-2.25401	0.0241954	0.0934315
LOC114117660	87.2498	-0.679743	0.301063	-2.25781	0.0239573	0.0934315
LOC114115071	37.4601	-1.28427	0.571652	-2.24659	0.0246662	0.0938064
LOC114114278	116.326	-0.861551	0.387706	-2.22218	0.0262713	0.0949166
LOC114116284	102.251	1.09168	0.489177	2.23166	0.0256376	0.0949166
LOC114118589	116.326	-0.861551	0.387706	-2.22218	0.0262713	0.0949166
LOC114109448	46.1032	0.578549	0.260697	2.21923	0.0264708	0.0949166
LOC114111253	76.0138	0.810811	0.377244	2.1493	0.0316107	0.0979379
LOC114111304	11.3757	-1.32813	0.611468	-2.17204	0.0298526	0.0979379
LOC114114224	71.4303	-0.927743	0.432759	-2.14379	0.0320501	0.0979379
LOC114114242	12.1333	-1.30824	0.617124	-2.1199	0.0340141	0.0979379
LOC114114237	63.1898	-0.923703	0.429109	-2.15261	0.0313495	0.0979379
LOC114114243	11.3757	-1.32813	0.611468	-2.17204	0.0298526	0.0979379
LOC114115090	33.9026	-0.536921	0.25275	-2.12432	0.0336437	0.0979379
LOC114115927	40.2761	-0.824876	0.389341	-2.11865	0.0341203	0.0979379
LOC114117064	63.9184	0.841667	0.394458	2.13373	0.0328649	0.0979379
LOC114117362	123.908	0.388083	0.177302	2.18882	0.02861	0.0979379
LOC114117376	150.897	0.918855	0.430905	2.13238	0.0329755	0.0979379
LOC114117661	2217.02	0.756329	0.357418	2.11609	0.0343368	0.0979379
LOC114109213	44.1408	0.896592	0.411381	2.17947	0.0292968	0.0979379
LOC114109762	44.4677	-0.845649	0.39438	-2.14425	0.0320131	0.0979379
LOC114110215	17.3696	-1.02296	0.479423	-2.13373	0.032865	0.0979379
LOC114110359	76.5164	0.778875	0.36531	2.1321	0.032999	0.0979379
LOC114110708	116.599	-0.846683	0.388583	-2.1789	0.029339	0.0979379
LOC114110868	64.1464	0.886925	0.403438	2.19842	0.0279194	0.0979379
LOC114117715	12.1811	-1.0717	0.51527	-2.07988	0.0375368	0.105862
LOC114109212	53.6057	0.676834	0.32742	2.06717	0.0387179	0.10798
LOC114111353	488.458	0.705797	0.347506	2.03103	0.0422516	0.115273
LOC114117065	51.7868	-0.690496	0.339437	-2.03424	0.0419276	0.115273
LOC114117714	12.2443	-1.04574	0.517694	-2.02001	0.0433828	0.117087
LOC114117648	162.718	-0.627687	0.315508	-1.98945	0.0466518	0.12457
LOC114110702	128.966	0.589113	0.297302	1.98153	0.047532	0.125585
LOC114114264	188.867	0.552142	0.281448	1.96179	0.0497869	0.130172
LOC114113389	85.6064	0.683465	0.350383	1.95062	0.051102	0.132233
LOC114118580	27.0973	0.761528	0.391694	1.94419	0.0518723	0.132857
LOC114117067	913.087	0.598881	0.309711	1.93368	0.0531531	0.134762
LOC114117649	169.657	-0.583626	0.302984	-1.92626	0.0540716	0.13572
LOC114111284	33.8654	-1.04163	0.545896	-1.90812	0.0563761	0.139116
LOC114114229	309.584	0.692934	0.363662	1.90544	0.0567235	0.139116
LOC114110195	20.8071	-1.05914	0.556669	-1.90264	0.0570876	0.139116
LOC114113382	123.183	0.630059	0.333641	1.88844	0.0589675	0.139631
LOC114117420	63.9677	0.727347	0.384686	1.89075	0.0586573	0.139631
LOC114110519	52.6335	0.566951	0.299974	1.89	0.0587577	0.139631
LOC114109254	14.0157	0.782026	0.417434	1.87341	0.0610118	0.141305
LOC114109255	14.0157	0.782026	0.417434	1.87341	0.0610118	0.141305
LOC114110194	243.032	0.630152	0.336824	1.87087	0.0613637	0.141305
LOC114110209	461.697	0.62598	0.336102	1.86247	0.0625366	0.142697
LOC114116491	39.067	0.70996	0.382808	1.85461	0.0636515	0.143933
LOC114114215	175.756	0.418003	0.226558	1.84501	0.0650356	0.144706
LOC114110205	24.5627	-0.606724	0.328981	-1.84425	0.0651466	0.144706
LOC114115089	44.037	-0.907113	0.49999	-1.81426	0.0696374	0.153324
LOC114109215	182.238	0.533953	0.297322	1.79588	0.0725138	0.158269
LOC114115944	11.659	0.806745	0.45333	1.7796	0.0751416	0.162591
LOC114109764	30.8529	0.672866	0.380252	1.76953	0.0768062	0.164772
LOC114117663	1727.22	0.575424	0.327473	1.75716	0.0788902	0.167809
LOC114117421	567.28	0.579523	0.330811	1.75182	0.0798041	0.168326
LOC114111291	48.1226	-0.563782	0.324827	-1.73564	0.0826274	0.171401
LOC114110520	61.569	-0.572261	0.329673	-1.73585	0.0825911	0.171401
LOC114117364	23.3411	0.54695	0.316823	1.72635	0.0842837	0.171994
LOC114117363	201.968	0.467598	0.270836	1.72649	0.0842585	0.171994
LOC114115081	127.957	-0.749649	0.4396	-1.7053	0.088139	0.17841
LOC114117368	40.0977	0.526061	0.309518	1.69961	0.0892034	0.178702
LOC114109245	40.8531	0.530788	0.312791	1.69694	0.0897072	0.178702
LOC114109492	57.1526	0.665713	0.395198	1.68451	0.0920839	0.180571
LOC114111814	29.0464	-1.65202	0.978977	-1.68749	0.0915084	0.180571
LOC114113431	28.3214	0.620015	0.371697	1.66807	0.0953025	0.184007
LOC114117669	57.8888	0.539759	0.323305	1.6695	0.0950179	0.184007
LOC114108894	21.6802	-0.601134	0.364605	-1.64873	0.0992034	0.190077
LOC114117365	29.0441	-0.543859	0.333319	-1.63165	0.102754	0.195388
LOC114114248	28.1211	-0.576776	0.354997	-1.62473	0.10422	0.196441
LOC114114259	104.121	-0.621207	0.383065	-1.62168	0.104873	0.196441
LOC114115930	63.9176	0.441116	0.273113	1.61514	0.106281	0.197603
LOC114111381	73.1159	0.609294	0.378357	1.61037	0.107317	0.198064
LOC114109253	47.3051	0.587691	0.365877	1.60625	0.108219	0.198269
LOC114113420	63.4676	-0.40643	0.258201	-1.57408	0.115468	0.210018
LOC114109204	55.4611	0.610563	0.396861	1.53848	0.123931	0.223789
LOC114109222	17.4485	0.660992	0.434292	1.522	0.12801	0.229503
LOC114114211	240.427	0.471799	0.318541	1.48112	0.138573	0.244943
LOC114110201	325.126	0.502605	0.339189	1.48178	0.138398	0.244943
LOC114117662	1417.69	0.4435	0.303317	1.46217	0.143695	0.250469
LOC114118175	184.267	-0.518961	0.354849	-1.46249	0.143608	0.250469
LOC114118632	14.5931	-0.701413	0.493646	-1.42088	0.155351	0.268918
LOC114118116	12.3291	0.672438	0.477046	1.40959	0.158662	0.272768
LOC114111283	174.403	0.422634	0.303707	1.39159	0.164048	0.280108
LOC114111289	14.8092	0.485848	0.359543	1.35129	0.176602	0.294405
LOC114117089	24.7373	-0.488306	0.36172	-1.34996	0.17703	0.294405
LOC114117062	30.0138	0.470491	0.346289	1.35866	0.174253	0.294405
LOC114117359	14.1307	0.613135	0.454275	1.3497	0.177112	0.294405
LOC114117367	81.791	0.713226	0.532944	1.33828	0.180807	0.298569
LOC114117127	59.0615	-0.411791	0.314262	-1.31034	0.19008	0.31183
LOC114110197	38.7443	0.463074	0.354948	1.30462	0.192021	0.312969
LOC114116498	17.4225	-0.592232	0.457247	-1.29521	0.195247	0.316174
LOC114114262	17.4701	0.421438	0.32669	1.29002	0.197043	0.316491
LOC114115466	36.6955	-0.45027	0.349759	-1.28737	0.197964	0.316491
LOC114115077	230.984	0.415245	0.324778	1.27855	0.201056	0.319399
LOC114118129	61.2188	0.49688	0.392589	1.26565	0.205638	0.324
LOC114118174	80.2104	0.348985	0.277067	1.25957	0.207825	0.324
LOC114118624	16.7011	-0.469298	0.372473	-1.25995	0.207688	0.324
LOC114110214	26.1487	-0.450604	0.363986	-1.23797	0.215727	0.334243
LOC114117128	60.14	-0.375107	0.309511	-1.21193	0.225538	0.347301
LOC114115926	23.2053	-0.409796	0.341695	-1.1993	0.23041	0.348391
LOC114115929	22.7981	-0.430421	0.357937	-1.20251	0.229168	0.348391
LOC114110204	22.7981	-0.430421	0.357937	-1.20251	0.229168	0.348391
LOC114118586	22.6167	0.401109	0.339148	1.1827	0.23693	0.356104
LOC114113394	32.9007	-0.346374	0.296608	-1.16778	0.242895	0.360666
LOC114114221	22.3102	-0.417342	0.358428	-1.16437	0.244276	0.360666
LOC114116762	52.8415	-0.295591	0.253832	-1.16451	0.244217	0.360666
LOC114110518	274.328	0.379155	0.326774	1.1603	0.245928	0.360982
LOC114115069	28.9843	-0.453986	0.392951	-1.15533	0.247957	0.361844
LOC114110200	132.023	0.37169	0.323104	1.15037	0.249991	0.362703
LOC114109250	165.02	0.357283	0.320043	1.11636	0.264268	0.381214
LOC114113415	16.1207	-0.376456	0.34816	-1.08127	0.279576	0.390975
LOC114114235	52.068	-0.27276	0.252681	-1.07947	0.28038	0.390975
LOC114116535	19.1822	-0.391676	0.361936	-1.08217	0.279177	0.390975
LOC114117091	21.1689	0.377754	0.345096	1.09464	0.273676	0.390975
LOC114117131	60.2128	-0.333569	0.308268	-1.08207	0.279219	0.390975
LOC114110701	13.8043	0.35203	0.323229	1.0891	0.276108	0.390975
LOC114113417	19.7911	0.381188	0.35486	1.07419	0.282737	0.392082
LOC114114232	117.28	0.224248	0.216097	1.03772	0.299401	0.41291
LOC114111244	263.997	0.176574	0.170823	1.03367	0.301292	0.413247
LOC114117664	17.7697	0.435729	0.444555	0.980147	0.327014	0.443678
LOC114117665	17.7697	0.435729	0.444555	0.980147	0.327014	0.443678
LOC114117101	194.956	0.202021	0.207766	0.972351	0.330876	0.446505
LOC114108878	31.0212	0.41332	0.435734	0.948562	0.342843	0.46018
LOC114118122	56.5228	0.350054	0.372358	0.940099	0.347167	0.463504
LOC114114216	21.6854	-0.315364	0.348576	-0.90472	0.365614	0.48555
LOC114109259	38.2844	-0.319011	0.354787	-0.899163	0.368566	0.486895
LOC114110203	63.813	0.28208	0.317819	0.88755	0.374783	0.492516
LOC114114279	29.2648	0.267062	0.302711	0.882235	0.37765	0.492691
LOC114109761	56.7447	-0.229604	0.260904	-0.880032	0.378842	0.492691
LOC114109210	21.3037	0.289773	0.331163	0.875016	0.381565	0.493674
LOC114109765	175.644	0.260624	0.306807	0.849473	0.395618	0.509232
LOC114117051	25.8026	-0.391881	0.464475	-0.843708	0.398833	0.51075
LOC114117129	55.6525	-0.243066	0.293268	-0.82882	0.407206	0.518826
LOC114108883	36.9481	0.288064	0.35095	0.820813	0.411753	0.51943
LOC114109483	19.9435	0.256942	0.313078	0.820697	0.411819	0.51943
LOC114117361	40.1599	-0.182671	0.242364	-0.753707	0.451025	0.560432
LOC114118126	23.2173	0.269968	0.35597	0.758401	0.448211	0.560432
LOC114111815	40.1599	-0.182671	0.242364	-0.753707	0.451025	0.560432
LOC114118625	40.128	-0.180213	0.242662	-0.742654	0.457691	0.565914
LOC114111265	36.1545	-0.19172	0.26084	-0.735011	0.462333	0.568353
LOC114111305	12.3574	-0.30176	0.412857	-0.730906	0.464836	0.568353
LOC114118623	34.9103	-0.269213	0.371553	-0.724562	0.468721	0.568353
LOC114110210	17.0202	0.262211	0.361209	0.725925	0.467885	0.568353
LOC114115456	15.7173	-0.278388	0.394218	-0.706177	0.480078	0.579325
LOC114110700	28.5613	-0.245522	0.360736	-0.680615	0.496115	0.595813
LOC114118581	19.2011	-0.250481	0.374299	-0.6692	0.503368	0.601644
LOC114114654	80.7129	-0.198628	0.306418	-0.648226	0.516839	0.6058
LOC114115086	26.162	0.228554	0.356389	0.641303	0.521326	0.6058
LOC114115928	121.076	0.161736	0.251057	0.644222	0.519432	0.6058
LOC114117126	86.4605	0.161223	0.245019	0.658003	0.510536	0.6058
LOC114117125	97.6855	-0.17428	0.269359	-0.647016	0.517621	0.6058
LOC114109218	23.0504	0.205299	0.315643	0.650415	0.515424	0.6058
LOC114109209	143.409	-0.127335	0.209801	-0.606934	0.543895	0.629113
LOC114117130	320.786	-0.167439	0.285395	-0.58669	0.557412	0.640677
LOC114109214	22.8414	0.185473	0.31741	0.584332	0.558997	0.640677
LOC114113416	13.7023	-0.187105	0.361044	-0.518234	0.604295	0.686326
LOC114114268	43.0551	0.129865	0.248907	0.521742	0.60185	0.686326
LOC114111288	68.4478	-0.109886	0.218106	-0.503822	0.614386	0.691529
LOC114115447	103.333	-0.156783	0.309366	-0.506788	0.612303	0.691529
LOC114117058	52.3232	0.113722	0.245241	0.463714	0.642852	0.720339
LOC114118112	82.1323	-0.0970855	0.22518	-0.431146	0.666362	0.743364
LOC114113388	151.186	-0.0931531	0.225949	-0.412274	0.680138	0.755375
LOC114114233	22.1856	0.13211	0.339873	0.388706	0.697494	0.767855
LOC114109221	28.5035	0.116674	0.297125	0.392678	0.694558	0.767855
LOC114116761	34.6698	0.131522	0.360861	0.364467	0.715509	0.784248
LOC114115098	33.709	0.108251	0.304876	0.355067	0.72254	0.788511
LOC114115459	62.3366	-0.164933	0.472155	-0.349319	0.72685	0.78978
LOC114117668	53.6077	0.129683	0.391885	0.330922	0.740704	0.800489
LOC114109205	72.4468	0.0878391	0.267987	0.327773	0.743083	0.800489
LOC114118596	3072.87	0.0619413	0.205268	0.301759	0.762836	0.805059
LOC114109176	366.25	-0.0659058	0.217255	-0.303357	0.761618	0.805059
LOC114109177	366.25	-0.0659058	0.217255	-0.303357	0.761618	0.805059
LOC114109487	11.9317	0.123609	0.389823	0.31709	0.751175	0.805059
LOC114110522	33.1097	-0.082779	0.274951	-0.301069	0.763362	0.805059
LOC114114212	76.4349	-0.0617874	0.211533	-0.292093	0.770215	0.808887
LOC114109179	366.629	-0.0625667	0.217464	-0.287711	0.773568	0.809024
LOC114115451	12.9047	-0.119344	0.460149	-0.25936	0.795358	0.82836
LOC114113387	12.0615	0.0923875	0.390314	0.236701	0.812889	0.84312
LOC114117050	128.807	0.0435657	0.280784	0.155157	0.876698	0.90556
LOC114118125	11.3575	0.0510533	0.354155	0.144155	0.885378	0.910778
LOC114111817	11.1808	0.0496631	0.459052	0.108186	0.913848	0.936228
LOC114116240	75.9767	-0.0246764	0.251708	-0.0980355	0.921904	0.940642
LOC114117088	66.2279	-0.0194462	0.245853	-0.0790967	0.936956	0.94829
LOC114118106	26.9834	0.0237478	0.293119	0.0810175	0.935428	0.94829
LOC114114261	21.5056	-0.015384	0.325238	-0.0473007	0.962274	0.970003
LOC114114647	11.5683	-0.006303	0.395451	-0.0159386	0.987283	0.987283
LOC114117087	13.1848	-0.0066367	0.39135	-0.0169584	0.98647	0.987283
LOC114111247	5.0641	-0.0658384	0.55459	-0.118715	0.905501	NA
LOC114111345	0	NA	NA	NA	NA	NA
LOC114111360	0	NA	NA	NA	NA	NA
LOC114111355	0.662642	-0.626577	1.38839	-0.451298	0.651775	NA
LOC114111252	0.32331	-1.42139	2.08876	-0.680493	0.496192	NA
LOC114111306	0.117312	0.0189844	3.10645	0.00611129	0.995124	NA
LOC114111296	0.128413	1.4823	3.11654	0.475625	0.634342	NA
LOC114111363	0.972056	-0.645658	1.22272	-0.52805	0.597465	NA
LOC114111249	2.63322	-0.26394	0.801932	-0.32913	0.742057	NA
LOC114111264	5.29224	0.184553	0.589425	0.313106	0.7542	NA
LOC114111279	0.190415	0.608536	2.88258	0.211108	0.832803	NA
LOC114111356	0	NA	NA	NA	NA	NA
LOC114111322	0.264754	-0.109278	2.28114	-0.0479049	0.961792	NA
LOC114111275	0	NA	NA	NA	NA	NA
LOC114111302	0.0319719	0.520518	3.11654	0.167018	0.867356	NA
LOC114111324	0	NA	NA	NA	NA	NA
LOC114111286	0	NA	NA	NA	NA	NA
LOC114111347	0.929275	-0.594768	1.47976	-0.401936	0.687731	NA
LOC114111276	0	NA	NA	NA	NA	NA
LOC114111366	0.697448	0.142919	1.33742	0.106862	0.914899	NA
LOC114111368	0.0583199	0.520518	3.11654	0.167018	0.867356	NA
LOC114111297	2.35262	-0.114695	0.944955	-0.121376	0.903393	NA
LOC114111293	0	NA	NA	NA	NA	NA
LOC114111255	0.208798	-0.492783	2.41507	-0.204045	0.838318	NA
LOC114111375	0	NA	NA	NA	NA	NA
LOC114111299	1.9462	-1.79365	0.99736	-1.79839	0.0721147	NA
LOC114111308	0	NA	NA	NA	NA	NA
LOC114111310	0	NA	NA	NA	NA	NA
LOC114111350	0	NA	NA	NA	NA	NA
LOC114111270	0.0853404	0.520518	3.11654	0.167018	0.867356	NA
LOC114111271	0.0319719	0.520518	3.11654	0.167018	0.867356	NA
LOC114111325	0	NA	NA	NA	NA	NA
LOC114111340	0	NA	NA	NA	NA	NA
LOC114111261	0	NA	NA	NA	NA	NA
LOC114113397	1.01834	-0.658137	1.19952	-0.548667	0.583234	NA
LOC114113376	0.0319719	0.520518	3.11654	0.167018	0.867356	NA
LOC114113404	0.0834976	1.4823	3.11654	0.475625	0.634342	NA
LOC114113442	9.37729	0.984554	0.450782	2.1841	0.0289549	NA
LOC114113444	0.0902918	0.0189845	3.10645	0.00611129	0.995124	NA
LOC114113443	9.37729	0.984554	0.450782	2.1841	0.0289549	NA
LOC114113432	0.753411	-1.84642	1.29625	-1.42443	0.154323	NA
LOC114113400	0.118506	0.520518	3.11654	0.167018	0.867356	NA
LOC114113372	0	NA	NA	NA	NA	NA
LOC114113414	0	NA	NA	NA	NA	NA
LOC114113399	1.67902	0.74545	0.975805	0.763933	0.444907	NA
LOC114113407	0	NA	NA	NA	NA	NA
LOC114113406	0.815278	-0.164471	1.25929	-0.130606	0.896087	NA
LOC114113438	1.04446	0.303448	1.20743	0.251316	0.80157	NA
LOC114113437	1.04446	0.303448	1.20743	0.251316	0.80157	NA
LOC114113440	1.04446	0.303448	1.20743	0.251316	0.80157	NA
LOC114113371	0	NA	NA	NA	NA	NA
LOC114113423	0	NA	NA	NA	NA	NA
LOC114113402	0	NA	NA	NA	NA	NA
LOC114113370	3.3746	-1.98961	0.877672	-2.26691	0.0233955	NA
LOC114113441	0	NA	NA	NA	NA	NA
LOC114113401	8.85283	-0.177857	0.473193	-0.375864	0.707018	NA
LOC114113392	0.0583199	0.520518	3.11654	0.167018	0.867356	NA
LOC114113433	0.67958	-0.325106	1.36531	-0.238119	0.811789	NA
LOC114113398	0	NA	NA	NA	NA	NA
LOC114113383	1.67529	0.295832	1.10998	0.266521	0.789838	NA
LOC114113434	5.74516	-1.06812	0.726297	-1.47064	0.141388	NA
LOC114113430	3.4533	-0.797445	0.650765	-1.22539	0.220427	NA
LOC114113422	0	NA	NA	NA	NA	NA
LOC114113421	0	NA	NA	NA	NA	NA
LOC114113373	3.06669	-0.700562	0.741401	-0.944917	0.344701	NA
LOC114113375	3.06669	-0.700562	0.741401	-0.944917	0.344701	NA
LOC114113412	0.172819	0.513139	2.54103	0.201941	0.839963	NA
LOC114113395	6.66221	-0.0681238	0.482679	-0.141137	0.887762	NA
LOC114113369	6.60571	0.272051	0.473981	0.57397	0.565988	NA
LOC114113418	0.0902918	0.0189845	3.10645	0.00611129	0.995124	NA
LOC114113386	5.5389	-0.287188	0.574064	-0.500271	0.616884	NA
LOC114113384	1.67529	0.295832	1.10998	0.266521	0.789838	NA
LOC114113385	1.67529	0.295832	1.10998	0.266521	0.789838	NA
LOC114113367	10.1277	-0.938948	0.629738	-1.49101	0.135958	NA
LOC114113368	6.46282	-1.17358	0.689881	-1.70114	0.088917	NA
LOC114113413	0	NA	NA	NA	NA	NA
LOC114113439	0.242586	-1.03743	2.24733	-0.46163	0.644346	NA
LOC114113411	0.0639438	0.111034	3.10834	0.0357213	0.971505	NA
LOC114114225	1.00804	-2.35219	1.29555	-1.81559	0.0694334	NA
LOC114114257	0.304865	0.295951	2.54916	0.116098	0.907575	NA
LOC114114226	7.12468	-0.744027	0.508346	-1.46362	0.143297	NA
LOC114114288	1.48765	-0.996229	1.08728	-0.916254	0.359534	NA
LOC114114217	0	NA	NA	NA	NA	NA
LOC114114223	0	NA	NA	NA	NA	NA
LOC114114222	0	NA	NA	NA	NA	NA
LOC114114267	0.0583199	0.520518	3.11654	0.167018	0.867356	NA
LOC114114230	0	NA	NA	NA	NA	NA
LOC114114263	0	NA	NA	NA	NA	NA
LOC114114266	0	NA	NA	NA	NA	NA
LOC114114227	0	NA	NA	NA	NA	NA
LOC114114249	1.75611	-0.999048	1.01527	-0.984024	0.325104	NA
LOC114114251	0.508179	-0.634645	1.82358	-0.348021	0.727825	NA
LOC114114244	3.16232	0.312482	0.665953	0.469226	0.638908	NA
LOC114114245	3.22064	0.407606	0.71212	0.572384	0.567062	NA
LOC114114219	0	NA	NA	NA	NA	NA
LOC114114240	2.38511	-1.90131	1.07954	-1.76122	0.0782017	NA
LOC114114241	0.231999	1.44233	2.33788	0.616939	0.537275	NA
LOC114114252	0	NA	NA	NA	NA	NA
LOC114114218	4.38809	0.208328	0.6359	0.327612	0.743205	NA
LOC114114250	0	NA	NA	NA	NA	NA
LOC114114234	6.92517	-1.81799	0.714523	-2.54434	0.0109485	NA
LOC114114246	0.0631609	1.4823	3.11654	0.475625	0.634342	NA
LOC114114265	1.58327	-0.293636	1.18921	-0.246917	0.804972	NA
LOC114114277	0.0583199	0.520518	3.11654	0.167018	0.867356	NA
LOC114114256	0	NA	NA	NA	NA	NA
LOC114114253	3.7992	-0.522761	0.627553	-0.833015	0.404836	NA
LOC114114643	0.0639438	0.111034	3.10834	0.0357213	0.971505	NA
LOC114114642	0.0639438	0.111034	3.10834	0.0357213	0.971505	NA
LOC114114641	0.237012	-0.135057	3.10351	-0.0435175	0.965289	NA
LOC114114644	0.114499	1.00141	3.11654	0.321322	0.747967	NA
LOC114114658	0.0631609	1.4823	3.11654	0.475625	0.634342	NA
LOC114114652	0	NA	NA	NA	NA	NA
LOC114114645	9.68666	0.863935	0.47206	1.83014	0.067229	NA
LOC114114649	0.336837	0.0647394	2.49268	0.0259718	0.97928	NA
LOC114114661	0	NA	NA	NA	NA	NA
LOC114114662	0.0959157	-0.175913	3.10278	-0.0566952	0.954788	NA
LOC114114648	0	NA	NA	NA	NA	NA
LOC114115093	0.031001	0.520518	3.11654	0.167018	0.867356	NA
LOC114115078	8.65963	0.416544	0.420606	0.990343	0.322006	NA
LOC114115084	0	NA	NA	NA	NA	NA
LOC114115075	0.790731	-0.345882	1.33108	-0.25985	0.794979	NA
LOC114115074	0.0583199	0.520518	3.11654	0.167018	0.867356	NA
LOC114115072	0.986245	-2.39722	1.59187	-1.50592	0.132089	NA
LOC114115091	1.92169	0.203889	0.86734	0.235074	0.814151	NA
LOC114115083	6.55288	0.00057975	0.507943	0.00114137	0.999089	NA
LOC114115082	8.52866	-1.24515	0.640244	-1.94481	0.0517982	NA
LOC114115099	0.0583199	0.520518	3.11654	0.167018	0.867356	NA
LOC114115073	0.0319719	0.520518	3.11654	0.167018	0.867356	NA
LOC114115080	0	NA	NA	NA	NA	NA
LOC114115079	2.78583	-1.7743	0.928234	-1.91148	0.055943	NA
LOC114115085	1.61632	-0.503536	1.25204	-0.402172	0.687558	NA
LOC114115092	0	NA	NA	NA	NA	NA
LOC114115100	2.07003	-1.72033	1.02564	-1.67732	0.0934791	NA
LOC114115117	0.652297	-0.709399	1.55797	-0.455337	0.648867	NA
LOC114115452	0.0714182	0.520518	3.11654	0.167018	0.867356	NA
LOC114115453	7.64752	0.574442	0.51679	1.11156	0.266328	NA
LOC114115450	2.57699	0.0642569	0.791995	0.081133	0.935336	NA
LOC114115455	0.985947	0.915871	1.24525	0.735492	0.46204	NA
LOC114115457	0	NA	NA	NA	NA	NA
LOC114115449	0.149507	0.0298964	3.09095	0.00967224	0.992283	NA
LOC114115448	8.78044	-0.613301	0.477219	-1.28516	0.198738	NA
LOC114115937	4.50638	-0.879421	0.600106	-1.46544	0.1428	NA
LOC114115936	1.00599	-1.13636	1.21452	-0.935648	0.349454	NA
LOC114115952	0.557888	0.387748	1.48549	0.261024	0.794074	NA
LOC114115945	0.867857	0.580847	1.24405	0.4669	0.640571	NA
LOC114115933	0	NA	NA	NA	NA	NA
LOC114115925	0.0629729	0.11999	3.10853	0.0386001	0.969209	NA
LOC114115940	0	NA	NA	NA	NA	NA
LOC114115934	0.360196	-1.53143	2.0659	-0.741293	0.458516	NA
LOC114115950	0	NA	NA	NA	NA	NA
LOC114115935	0.160384	1.00141	3.0182	0.331791	0.740047	NA
LOC114115941	0.125946	-0.388585	3.09923	-0.125381	0.900222	NA
LOC114115946	0	NA	NA	NA	NA	NA
LOC114115939	0.128413	1.4823	3.11654	0.475625	0.634342	NA
LOC114115951	0.0583199	0.520518	3.11654	0.167018	0.867356	NA
LOC114115938	0.240921	1.00142	2.64719	0.378294	0.705212	NA
LOC114115932	0.062002	0.129012	3.10872	0.0415001	0.966897	NA
LOC114115931	0.213145	1.00142	2.74964	0.3642	0.715709	NA
LOC114115953	0	NA	NA	NA	NA	NA
LOC114116281	0	NA	NA	NA	NA	NA
LOC114116236	0	NA	NA	NA	NA	NA
LOC114116239	2.5956	-0.456491	0.990756	-0.46075	0.644978	NA
LOC114116283	0	NA	NA	NA	NA	NA
LOC114116282	0.0629729	0.11999	3.10853	0.0386001	0.969209	NA
LOC114116237	5.33056	-2.45699	1.1169	-2.19983	0.0278193	NA
LOC114116238	10.0888	0.0276156	0.403615	0.0684206	0.945451	NA
LOC114116539	0	NA	NA	NA	NA	NA
LOC114116494	0	NA	NA	NA	NA	NA
LOC114116489	0.0319719	0.520518	3.11654	0.167018	0.867356	NA
LOC114116488	0	NA	NA	NA	NA	NA
LOC114116492	0	NA	NA	NA	NA	NA
LOC114116533	10.0638	-0.925021	0.627045	-1.47521	0.140157	NA
LOC114116495	0	NA	NA	NA	NA	NA
LOC114116537	0.285359	-0.143489	2.21426	-0.0648022	0.948331	NA
LOC114116536	1.72136	-0.35646	0.921408	-0.386865	0.698856	NA
LOC114116540	2.77455	-0.153629	0.733234	-0.209523	0.83404	NA
LOC114116493	0	NA	NA	NA	NA	NA
LOC114116763	4.38764	-1.70006	0.689755	-2.46474	0.0137115	NA
LOC114116768	1.74023	-0.233758	0.856367	-0.272965	0.78488	NA
LOC114116757	7.93462	-2.36418	0.711436	-3.3231	0.00089021	NA
LOC114116756	0.0959157	-0.175913	3.10278	-0.0566952	0.954788	NA
LOC114116765	1.29593	-0.0085392	1.20502	-0.0070863	0.994346	NA
LOC114116767	7.86327	0.0432426	0.500321	0.0864298	0.931125	NA
LOC114116764	0.817176	-0.633745	1.32277	-0.479105	0.631864	NA
LOC114116766	5.05754	-1.75697	1.04778	-1.67686	0.0935703	NA
LOC114117057	6.01241	0.0326637	0.513049	0.0636658	0.949236	NA
LOC114117059	2.65104	0.388207	0.927027	0.418766	0.675387	NA
LOC114117096	0	NA	NA	NA	NA	NA
LOC114117083	0	NA	NA	NA	NA	NA
LOC114117086	0	NA	NA	NA	NA	NA
LOC114117100	3.01756	-0.0677829	0.78496	-0.0863521	0.931187	NA
LOC114117070	9.71843	-0.212496	0.449547	-0.472689	0.636435	NA
LOC114117073	0.332579	-1.44057	1.81669	-0.792962	0.4278	NA
LOC114117072	9.71843	-0.212496	0.449547	-0.472689	0.636435	NA
LOC114117068	0.222238	0.667783	2.8336	0.235666	0.813692	NA
LOC114117090	0.0631609	1.4823	3.11654	0.475625	0.634342	NA
LOC114117092	0.117312	0.0189844	3.10645	0.00611129	0.995124	NA
LOC114117063	2.40448	0.240916	0.808602	0.297942	0.765748	NA
LOC114117085	8.09025	-1.29335	0.763161	-1.69473	0.0901273	NA
LOC114117084	7.68637	-0.44072	0.494105	-0.891956	0.372417	NA
LOC114117069	3.76495	0.0924184	0.646587	0.142933	0.886343	NA
LOC114117056	0	NA	NA	NA	NA	NA
LOC114117081	0.0583199	0.520518	3.11654	0.167018	0.867356	NA
LOC114117048	0.213145	1.00142	2.74964	0.3642	0.715709	NA
LOC114117061	4.66075	-0.744486	0.635327	-1.17181	0.241272	NA
LOC114117074	0	NA	NA	NA	NA	NA
LOC114117052	0	NA	NA	NA	NA	NA
LOC114117075	0.491408	1.29402	1.66261	0.778304	0.43639	NA
LOC114117066	6.42293	-0.355592	0.576285	-0.617041	0.537208	NA
LOC114117095	0.888431	-0.47764	1.33566	-0.357606	0.720638	NA
LOC114117132	0.121293	-0.306689	2.81287	-0.109031	0.913178	NA
LOC114117371	6.91744	-0.270454	0.528693	-0.511552	0.608964	NA
LOC114117366	0.648614	-1.08705	1.73705	-0.625802	0.531445	NA
LOC114117380	1.23449	-0.202629	1.15887	-0.17485	0.861198	NA
LOC114117370	0	NA	NA	NA	NA	NA
LOC114117377	0.0631609	1.4823	3.11654	0.475625	0.634342	NA
LOC114117360	0.270765	-0.261078	2.00606	-0.130144	0.896452	NA
LOC114117382	0	NA	NA	NA	NA	NA
LOC114117381	0	NA	NA	NA	NA	NA
LOC114117383	0	NA	NA	NA	NA	NA
LOC114117375	0	NA	NA	NA	NA	NA
LOC114117374	2.2451	2.31447	0.819931	2.82276	0.00476123	NA
LOC114117378	4.63508	0.11323	0.602053	0.188074	0.850819	NA
LOC114117369	0	NA	NA	NA	NA	NA
LOC114117372	0.122264	-0.313378	3.10043	-0.101076	0.91949	NA
LOC114117653	4.06105	-0.154559	0.621085	-0.248853	0.803474	NA
LOC114117654	3.22556	-1.89615	0.809888	-2.34125	0.0192191	NA
LOC114117719	0.0639438	0.111034	3.10834	0.0357213	0.971505	NA
LOC114117678	0.0639438	0.111034	3.10834	0.0357213	0.971505	NA
LOC114117720	0.0583199	0.520518	3.11654	0.167018	0.867356	NA
LOC114117718	0	NA	NA	NA	NA	NA
LOC114117652	0	NA	NA	NA	NA	NA
LOC114117712	0.292945	-1.18454	2.20488	-0.537239	0.591103	NA
LOC114117655	4.81977	-2.23131	0.862239	-2.58781	0.00965879	NA
LOC114117717	0.0319719	0.520518	3.11654	0.167018	0.867356	NA
LOC114117713	8.27092	-0.574895	0.61254	-0.938543	0.347966	NA
LOC114117716	3.33869	-0.500178	0.872454	-0.5733	0.566442	NA
LOC114117677	0.215267	-0.915686	2.33894	-0.391496	0.69543	NA
LOC114117666	0.0319719	0.520518	3.11654	0.167018	0.867356	NA
LOC114117647	0	NA	NA	NA	NA	NA
LOC114117667	0	NA	NA	NA	NA	NA
LOC114117645	0.11664	-0.135057	3.10351	-0.0435175	0.965289	NA
LOC114117659	0.272893	0.588897	2.57651	0.228564	0.819208	NA
LOC114118113	0	NA	NA	NA	NA	NA
LOC114118107	0	NA	NA	NA	NA	NA
LOC114118130	0	NA	NA	NA	NA	NA
LOC114118120	0.233128	-0.916998	2.35836	-0.388829	0.697403	NA
LOC114118115	2.97781	-0.686976	0.769151	-0.893162	0.371771	NA
LOC114118118	0.260324	0.374867	2.30861	0.162377	0.871009	NA
LOC114118117	0.128413	1.4823	3.11654	0.475625	0.634342	NA
LOC114118108	0.790059	-0.36265	1.33516	-0.271615	0.785918	NA
LOC114118114	0	NA	NA	NA	NA	NA
LOC114118123	8.04548	-1.12598	0.577654	-1.94923	0.0512685	NA
LOC114118111	2.90282	0.115946	0.72677	0.159537	0.873246	NA
LOC114118124	5.94192	-0.114909	0.569611	-0.201733	0.840125	NA
LOC114118127	9.55337	-0.961004	0.502222	-1.91351	0.0556833	NA
LOC114118121	5.13771	-0.0248613	0.639318	-0.0388872	0.96898	NA
LOC114118133	1.46863	-0.318945	1.01573	-0.314007	0.753516	NA
LOC114118630	0	NA	NA	NA	NA	NA
LOC114118631	0	NA	NA	NA	NA	NA
LOC114118583	1.6208	1.04849	1.06488	0.984606	0.324818	NA
LOC114118585	0	NA	NA	NA	NA	NA
LOC114118626	0.0629729	0.11999	3.10853	0.0386001	0.969209	NA
LOC114118582	0	NA	NA	NA	NA	NA
LOC114118594	0.0639438	0.111034	3.10834	0.0357213	0.971505	NA
LOC114118628	0.156759	-0.134274	3.07064	-0.0437283	0.965121	NA
LOC114118629	0.156759	-0.134274	3.07064	-0.0437283	0.965121	NA
LOC114118584	0	NA	NA	NA	NA	NA
LOC114118771	8.73413	-0.274675	0.596417	-0.460541	0.645128	NA
LOC114118770	0	NA	NA	NA	NA	NA
LOC114118769	6.40342	0.725523	0.690394	1.05088	0.293312	NA
LOC114108895	0.0583199	0.520518	3.11654	0.167018	0.867356	NA
LOC114108879	7.73737	0.406247	0.530214	0.766194	0.443561	NA
LOC114108882	1.74331	-0.269687	0.926835	-0.290976	0.77107	NA
LOC114108887	0.899829	0.430664	1.22457	0.351684	0.725075	NA
LOC114108880	0.213145	1.00142	2.74964	0.3642	0.715709	NA
LOC114108881	0.328225	-1.39671	2.12642	-0.656837	0.511286	NA
LOC114108886	0.0853404	0.520518	3.11654	0.167018	0.867356	NA
LOC114108885	1.80113	-0.104364	0.975876	-0.106944	0.914833	NA
LOC114109181	1.57208	-0.633327	0.918462	-0.689551	0.490477	NA
LOC114109191	0.336989	-0.466739	1.89424	-0.246398	0.805374	NA
LOC114109146	0	NA	NA	NA	NA	NA
LOC114109147	0	NA	NA	NA	NA	NA
LOC114109148	0	NA	NA	NA	NA	NA
LOC114109149	0	NA	NA	NA	NA	NA
LOC114109256	1.25364	-0.774526	1.06703	-0.725872	0.467917	NA
LOC114109182	1.57208	-0.633327	0.918462	-0.689551	0.490477	NA
LOC114109192	0.336989	-0.466739	1.89424	-0.246398	0.805374	NA
LOC114109150	0	NA	NA	NA	NA	NA
LOC114109180	0	NA	NA	NA	NA	NA
LOC114109201	0	NA	NA	NA	NA	NA
LOC114109194	0	NA	NA	NA	NA	NA
LOC114109188	1.47811	-0.4606	0.932095	-0.494155	0.621197	NA
LOC114109193	0.336989	-0.466739	1.89424	-0.246398	0.805374	NA
LOC114109173	0	NA	NA	NA	NA	NA
LOC114109151	0	NA	NA	NA	NA	NA
LOC114109152	0	NA	NA	NA	NA	NA
LOC114109154	0	NA	NA	NA	NA	NA
LOC114109155	0	NA	NA	NA	NA	NA
LOC114109156	0	NA	NA	NA	NA	NA
LOC114109157	0	NA	NA	NA	NA	NA
LOC114109187	0	NA	NA	NA	NA	NA
LOC114109158	0	NA	NA	NA	NA	NA
LOC114109159	0	NA	NA	NA	NA	NA
LOC114109160	0	NA	NA	NA	NA	NA
LOC114109161	0	NA	NA	NA	NA	NA
LOC114109162	0	NA	NA	NA	NA	NA
LOC114109189	0	NA	NA	NA	NA	NA
LOC114109163	0	NA	NA	NA	NA	NA
LOC114109185	0.0319719	0.520518	3.11654	0.167018	0.867356	NA
LOC114109165	0	NA	NA	NA	NA	NA
LOC114109166	0	NA	NA	NA	NA	NA
LOC114109183	0	NA	NA	NA	NA	NA
LOC114109167	0	NA	NA	NA	NA	NA
LOC114109168	0	NA	NA	NA	NA	NA
LOC114109169	0	NA	NA	NA	NA	NA
LOC114109170	0	NA	NA	NA	NA	NA
LOC114109171	0	NA	NA	NA	NA	NA
LOC114109172	0	NA	NA	NA	NA	NA
LOC114109178	0	NA	NA	NA	NA	NA
LOC114109174	0.271922	0.593681	2.23346	0.265812	0.790384	NA
LOC114109200	0.0319719	0.520518	3.11654	0.167018	0.867356	NA
LOC114109190	0.0583199	0.520518	3.11654	0.167018	0.867356	NA
LOC114109199	0	NA	NA	NA	NA	NA
LOC114109145	0	NA	NA	NA	NA	NA
LOC114109139	0	NA	NA	NA	NA	NA
LOC114109143	0	NA	NA	NA	NA	NA
LOC114109141	0	NA	NA	NA	NA	NA
LOC114109140	0	NA	NA	NA	NA	NA
LOC114109144	0	NA	NA	NA	NA	NA
LOC114109248	5.25646	1.55656	0.707307	2.20068	0.0277586	NA
LOC114109246	0	NA	NA	NA	NA	NA
LOC114109244	0.622744	0.736013	1.47978	0.497382	0.61892	NA
LOC114109203	0.0319719	0.520518	3.11654	0.167018	0.867356	NA
LOC114109252	0	NA	NA	NA	NA	NA
LOC114109235	0.170681	-0.135057	3.10351	-0.0435175	0.965289	NA
LOC114109228	0.0902918	0.0189845	3.10645	0.00611129	0.995124	NA
LOC114109236	0.128413	1.4823	3.11654	0.475625	0.634342	NA
LOC114109223	3.33737	1.09038	0.640754	1.70172	0.0888085	NA
LOC114109224	0.0319719	0.520518	3.11654	0.167018	0.867356	NA
LOC114109239	0.474091	0.308956	1.81707	0.17003	0.864986	NA
LOC114109231	3.94933	0.268313	0.659847	0.406629	0.684281	NA
LOC114109216	8.1958	-0.967977	0.535745	-1.80679	0.0707956	NA
LOC114109242	0.0319719	0.520518	3.11654	0.167018	0.867356	NA
LOC114109207	1.03492	0.812931	1.283	0.633617	0.526331	NA
LOC114109227	0.953691	-1.11495	1.15088	-0.968772	0.332659	NA
LOC114109225	3.51818	0.903171	0.621028	1.45432	0.145859	NA
LOC114109234	0.121481	1.00141	3.11654	0.321322	0.747967	NA
LOC114109233	0	NA	NA	NA	NA	NA
LOC114109232	0.0319719	0.520518	3.11654	0.167018	0.867356	NA
LOC114109237	0	NA	NA	NA	NA	NA
LOC114109238	6.40238	0.187311	0.535026	0.350096	0.726266	NA
LOC114109484	5.57401	-0.804291	0.618079	-1.30127	0.193164	NA
LOC114109485	5.34893	-0.237293	0.561956	-0.422262	0.672834	NA
LOC114109446	0.888431	-0.47764	1.33566	-0.357606	0.720638	NA
LOC114109486	0.0629729	0.11999	3.10853	0.0386001	0.969209	NA
LOC114109491	7.08193	0.720096	0.457673	1.57338	0.11563	NA
LOC114109490	0	NA	NA	NA	NA	NA
LOC114109766	0	NA	NA	NA	NA	NA
LOC114109763	0.0319719	0.520518	3.11654	0.167018	0.867356	NA
LOC114109767	7.15585	-1.71512	0.691449	-2.48047	0.0131208	NA
LOC114110220	7.86327	0.0432426	0.500321	0.0864298	0.931125	NA
LOC114110223	3.22164	-1.0383	0.811421	-1.27961	0.200682	NA
LOC114110212	5.8564	-0.0953282	0.531168	-0.179469	0.857569	NA
LOC114110211	6.24702	-1.44995	0.722808	-2.00599	0.0448572	NA
LOC114110219	3.29283	0.0827003	0.68609	0.120539	0.904057	NA
LOC114110202	0.170681	-0.135057	3.10351	-0.0435175	0.965289	NA
LOC114110213	0	NA	NA	NA	NA	NA
LOC114110206	6.53909	-0.702129	0.540761	-1.29841	0.194147	NA
LOC114110208	7.73101	0.604778	0.516291	1.17139	0.241442	NA
LOC114110198	8.92328	-0.685311	0.466243	-1.46986	0.1416	NA
LOC114110369	0.0951328	1.00141	3.11654	0.321322	0.747967	NA
LOC114110363	0.122693	1.4823	3.11654	0.475625	0.634342	NA
LOC114110368	6.82668	0.790881	0.530018	1.49218	0.135653	NA
LOC114110370	10.9206	0.00618107	0.365257	0.0169225	0.986498	NA
LOC114110364	0.568648	-0.245701	1.59434	-0.154109	0.877524	NA
LOC114110365	2.4224	0.483638	0.784887	0.616188	0.537771	NA
LOC114110374	8.06872	0.363123	0.411664	0.882087	0.37773	NA
LOC114110373	2.42591	-1.92954	0.949163	-2.03288	0.0420646	NA
LOC114110375	8.06872	0.363123	0.411664	0.882087	0.37773	NA
LOC114110523	0.35741	-1.42564	2.10354	-0.677733	0.497941	NA
LOC114110525	3.16232	0.312482	0.665953	0.469226	0.638908	NA
LOC114110521	0.031001	0.520518	3.11654	0.167018	0.867356	NA
LOC114110517	0.0853404	0.520518	3.11654	0.167018	0.867356	NA
LOC114110711	9.71412	-1.36817	0.688268	-1.98784	0.0468293	NA
LOC114110705	3.23263	-0.610622	0.734191	-0.831694	0.405582	NA
LOC114110704	2.70822	-0.628609	0.863134	-0.728287	0.466438	NA
LOC114110703	1.78577	0.899618	1.03271	0.871127	0.383685	NA
LOC114110706	1.14497	-1.42612	1.08765	-1.31119	0.189793	NA
LOC114110867	0	NA	NA	NA	NA	NA
LOC114110918	0.350987	1.95133	2.11032	0.92466	0.355143	NA
LOC114110915	6.49293	-0.631979	0.584392	-1.08143	0.279507	NA
LOC114110910	0	NA	NA	NA	NA	NA
LOC114110911	1.0011	1.85826	1.20234	1.54554	0.122215	NA
LOC114110917	0	NA	NA	NA	NA	NA
LOC114110916	3.86343	-1.14886	0.677407	-1.69597	0.0898907	NA
LOC114110914	0.917605	1.69015	1.22635	1.3782	0.168142	NA
LOC114110907	0.986245	-2.39722	1.59187	-1.50592	0.132089	NA
LOC114111107	0	NA	NA	NA	NA	NA
LOC114111116	0.0902918	0.0189845	3.10645	0.00611129	0.995124	NA
LOC114111113	0.185826	1.00141	2.87515	0.348299	0.727615	NA
LOC114111109	0	NA	NA	NA	NA	NA
LOC114111110	0.965478	-0.395398	1.1438	-0.345688	0.729577	NA
LOC114111108	0	NA	NA	NA	NA	NA
LOC114111845	0.0319719	0.520518	3.11654	0.167018	0.867356	NA
LOC114111834	0	NA	NA	NA	NA	NA
LOC114111813	0.031001	0.520518	3.11654	0.167018	0.867356	NA
LOC114111811	1.39457	-0.0623265	1.10569	-0.056369	0.955048	NA
LOC114111841	0	NA	NA	NA	NA	NA
LOC114111837	0.154825	1.4823	3.11654	0.475625	0.634342	NA
LOC114111820	0	NA	NA	NA	NA	NA
LOC114111835	10.5183	0.93573	0.50195	1.86419	0.0622955	NA
LOC114111828	0	NA	NA	NA	NA	NA
LOC114111836	0	NA	NA	NA	NA	NA
LOC114111826	0.157918	-0.591467	3.04022	-0.194548	0.845747	NA
LOC114111824	0.0319719	0.520518	3.11654	0.167018	0.867356	NA
LOC114111823	0	NA	NA	NA	NA	NA
LOC114111818	0	NA	NA	NA	NA	NA
LOC114111840	0	NA	NA	NA	NA	NA
LOC114111842	0.0319719	0.520518	3.11654	0.167018	0.867356	NA
LOC114111839	0.0319719	0.520518	3.11654	0.167018	0.867356	NA
LOC114111838	0	NA	NA	NA	NA	NA
LOC114111829	0.489317	1.55423	2.23291	0.696058	0.486393	NA
LOC114111847	0	NA	NA	NA	NA	NA
LOC114111846	0	NA	NA	NA	NA	NA
LOC114111843	0	NA	NA	NA	NA	NA
LOC114111832	0	NA	NA	NA	NA	NA
LOC114111831	0.670194	2.01962	1.53122	1.31897	0.187181	NA
LOC114111830	0	NA	NA	NA	NA	NA
LOC114111850	0.507853	0.592735	1.79589	0.33005	0.741362	NA
LOC114112061	0	NA	NA	NA	NA	NA
LOC114112062	0	NA	NA	NA	NA	NA
LOC114112063	0	NA	NA	NA	NA	NA
LOC114112064	0	NA	NA	NA	NA	NA
LOC114112095	0.208949	1.4823	3.11654	0.475625	0.634342	NA
LOC114112099	0.208949	1.4823	3.11654	0.475625	0.634342	NA
LOC114112102	0.208949	1.4823	3.11654	0.475625	0.634342	NA
LOC114112100	0.208949	1.4823	3.11654	0.475625	0.634342	NA
LOC114112101	0.208949	1.4823	3.11654	0.475625	0.634342	NA
LOC114112096	0.208949	1.4823	3.11654	0.475625	0.634342	NA
LOC114112098	0.208949	1.4823	3.11654	0.475625	0.634342	NA
LOC114112106	0.928943	-1.28087	1.30374	-0.982456	0.325875	NA
LOC114112511	0.0319719	0.520518	3.11654	0.167018	0.867356	NA
