# Supplementary material for: Developmental programming: adverse sexually dimorphic transcriptional programming of gestational testosterone excess in cardiac left ventricle of fetal sheep
Source: Sci Rep. 2023 Feb 15;13:2682. doi: 10.1038/s41598-023-29212-9 (PMC9932081; doi:10.1038/s41598-023-29212-9)
Supplement: Supplementary file 19 — Supplementary Table S12. [file 41598_2023_29212_MOESM19_ESM.xlsx]

## Sheet: lncRNA
	Gene1	Gene2	c_cor	c_pVal	t_cor	t_pVal	zScoreDiff	pValDiff	Classes
9	LOC114118448	LOC114110482	0.995924	2.49e-05	0.829102	0.0413134	-1.78984	0.0734804	+/+
13	LOC105604300	LOC114110482	0.998351	4.08e-06	0.907444	0.0124536	-1.38862	0.164949	+/+
15	LOC114113114	LOC106990331	0.932327	0.00671447	0.988563	0.000195461	1.10626	0.268614	+/+
18	LOC114110424	LOC114110482	0.99572	2.74e-05	0.945865	0.00431659	-1.04797	0.294653	+/+
25	LOC114110041	LOC114110482	0.988641	0.000192808	0.946096	0.0042802	-0.96683	0.333629	+/+
27	LOC106990331	LOC114110424	0.962785	0.00205171	0.834569	0.0387876	-0.954927	0.339615	+/+
28	LOC105607964	RPS28	0.953649	0.00317277	0.998016	5.9e-06	0.950453	0.341882	+/+
29	LOC101102683	LOC114110482	0.990798	0.000126629	0.95411	0.00311052	-0.944194	0.34507	+/+
30	LOC105607964	LOC114111513	0.955751	0.00289359	0.993483	6.36e-05	0.921375	0.356855	+/+
33	LOC105607964	LOC114110041	0.961594	0.00218423	0.991639	0.000104569	0.832834	0.404938	+/+
34	LOC114117981	LOC106990331	0.95571	0.00289897	0.837975	0.0372516	-0.832265	0.405259	+/+
36	LOC114117981	LOC114110482	0.992668	8.04e-05	0.962091	0.00212843	-0.824703	0.40954	+/+
39	LOC105607964	LOC106990331	0.962687	0.00206243	0.874711	0.0225626	-0.769836	0.441397	+/+
41	LOC105607964	LOC101102683	0.965433	0.00177165	0.995016	3.72e-05	0.767138	0.442999	+/+
43	LOC114117981	LOC114111513	0.966941	0.00162133	0.995102	3.59e-05	0.739365	0.459685	+/+
44	RPS28	LOC114110482	0.987419	0.000236436	0.960087	0.0023578	-0.715463	0.474323	+/+
47	LOC114113114	LOC114110482	0.893787	0.0163228	0.962937	0.00203499	0.666694	0.504968	+/+
48	LOC114113114	LOC105615954	0.940016	0.00528925	0.832284	0.0398341	-0.664621	0.506293	+/+
52	LOC106990331	LOC101102683	0.934127	0.00636598	0.823451	0.0440027	-0.639801	0.522302	+/+
57	LOC106990331	LOC114110482	0.970095	0.0013281	0.922096	0.00886712	-0.601419	0.547561	+/+
58	LOC114114829	LOC114117981	0.851841	0.0313004	0.94169	0.00500087	0.600063	0.548465	+/+
67	LOC114110482	LOC114111513	0.974665	0.000954629	0.943768	0.00465417	-0.497913	0.618545	+/+
68	LOC114114829	LOC114110482	0.884093	0.0193731	0.946387	0.00423445	0.492059	0.622677	+/+
69	LOC114117981	LOC105604300	0.987906	0.000218511	0.973569	0.00103865	-0.4832	0.628953	+/+
71	LOC114113114	RPS28	0.822278	0.044571	0.912609	0.0111221	0.464306	0.642429	+/+
79	LOC106990331	LOC114111513	0.911524	0.0113958	0.828564	0.0415662	-0.432239	0.665567	+/+
80	RPS28	LOC106990331	0.928768	0.00743036	0.866366	0.0255938	-0.405418	0.68517	+/+
81	LOC114110424	LOC114111513	0.981034	0.000536142	0.995827	2.61e-05	0.394716	0.693052	+/+
82	LOC105604300	LOC114111513	0.976596	0.000815187	0.987613	0.000229221	0.393003	0.694317	+/+
90	RPS28	LOC114117981	0.982323	0.000465963	0.995695	2.78e-05	0.351229	0.725416	+/+
92	LOC114118448	LOC106990331	0.96316	0.00201073	0.935775	0.00605479	-0.348971	0.727111	+/+
94	LOC114114829	LOC101102683	0.875096	0.0224273	0.927045	0.00778957	0.346007	0.729337	+/+
95	RPS28	LOC114110424	0.982675	0.000447644	0.993293	6.73e-05	0.338804	0.734757	+/+
96	LOC105607964	LOC114110482	0.982417	0.000461019	0.969977	0.00133858	-0.331505	0.740263	+/+
98	LOC114114829	RPS28	0.873346	0.0230459	0.92338	0.008581	0.323919	0.745999	+/+
100	LOC114113114	LOC105604300	0.89936	0.0146831	0.837305	0.0375512	-0.314478	0.753158	+/+
103	LOC114117981	LOC114110041	0.983713	0.000395734	0.995908	2.51e-05	0.300638	0.763691	+/+
105	LOC105607964	LOC114113114	0.951188	0.00351576	0.922122	0.00886133	-0.295273	0.767785	+/+
108	LOC114114829	LOC114110041	0.883617	0.0195291	0.925412	0.0081375	0.285888	0.774964	+/+
110	LOC105607964	LOC114114829	0.878627	0.0212031	0.921187	0.00907241	0.278136	0.780908	+/+
113	LOC114113114	LOC114118448	0.88271	0.0198286	0.921852	0.00892209	0.261248	0.793901	+/+
114	LOC114113114	LOC114111513	0.821858	0.0447752	0.879565	0.0208835	0.258821	0.795774	+/+
118	LOC114114829	LOC105604300	0.908305	0.0122264	0.865236	0.0260182	-0.249778	0.802759	+/+
128	LOC105607964	LOC114117981	0.986282	0.000280983	0.99463	4.32e-05	0.194729	0.845605	+/+
130	LOC114113114	LOC101102683	0.843739	0.0347185	0.881452	0.0202474	0.181543	0.855941	+/+
132	LOC114113114	LOC114110424	0.909837	0.0118275	0.883238	0.019654	-0.1669	0.867449	+/+
133	LOC105607964	LOC105604300	0.983897	0.000386889	0.979128	0.000648928	-0.160318	0.872631	+/+
134	LOC114113114	LOC114110041	0.833695	0.0391863	0.86702	0.0253497	0.147971	0.882365	+/+
135	LOC114110041	LOC114110424	0.987381	0.00023784	0.994869	3.94e-05	0.143238	0.886102	+/+
139	RPS28	LOC105604300	0.983207	0.000420662	0.979335	0.00063616	-0.12824	0.897959	+/+
142	RPS28	LOC114111513	0.988074	0.00021248	0.997036	1.32e-05	0.108431	0.913654	+/+
146	LOC105604969	C1QA	0.892918	0.0165859	0.905871	0.0128733	0.08313	0.933748	+/+
147	LOC114110041	LOC105604300	0.985775	0.000302087	0.987535	0.000232088	0.0814336	0.935097	+/+
148	LOC114117981	LOC101102683	0.988634	0.000193039	0.997039	1.31e-05	0.0788206	0.937175	+/+
149	LOC114113114	LOC114117981	0.906358	0.0127426	0.895929	0.0156825	-0.0680214	0.945769	+/+
150	LOC114114829	LOC114111513	0.914057	0.0107618	0.922708	0.00873019	0.0677276	0.946003	+/+
152	LOC114117981	LOC114110424	0.993927	5.52e-05	0.988884	0.000184665	-0.0651391	0.948063	+/+
155	LOC114114829	LOC114110424	0.896354	0.0155571	0.904574	0.0132247	0.0532502	0.957533	+/+
157	LOC101102683	LOC114110424	0.989187	0.000174734	0.996124	2.25e-05	0.0480895	0.961645	+/+
161	LOC101102683	LOC114111513	0.989654	0.000160005	0.996746	1.59e-05	0.0209346	0.983298	+/+
164	LOC101102683	LOC105604300	0.986942	0.00025466	0.986649	0.000266168	-0.0136527	0.989107	+/+
165	LOC106990331	LOC105615954	0.828645	0.0415279	0.826695	0.0424496	-0.00758649	0.993947	+/+

## Sheet: snoRNA
					SUPPLEMENTAL TABLE S12
	Gene1	Gene2	c_cor	c_pVal	t_cor	t_pVal	zScoreDiff	pValDiff	Classes
3	LOC114113381	LOC114116534	0.998565	3.09e-06	0.824502	0.0434968	-1.80764	0.0706619	+/+
4	LOC114111281	LOC114116534	0.998565	3.09e-06	0.825835	0.0428585	-1.80253	0.0714626	+/+
6	LOC114117079	LOC114109217	0.837612	0.0374138	0.991541	0.00010704	1.75572	0.0791368	+/+
8	LOC114117658	LOC114109206	0.851922	0.0312673	0.997477	9.54e-06	1.69448	0.0901751	+/+
9	LOC114117658	LOC114109226	0.853119	0.0307768	0.995408	3.16e-05	1.68911	0.0911983	+/+
10	LOC114109217	LOC114110217	0.834391	0.0388686	0.988607	0.00019397	1.68851	0.0913124	+/+
11	LOC114109217	LOC114110527	0.846572	0.0335044	0.98895	0.00018247	1.65652	0.0976157	+/+
13	LOC114109206	LOC114111827	0.861773	0.0273397	0.999006	1.48e-06	1.64907	0.0991332	+/+
14	LOC114117658	LOC114109217	0.82452	0.043488	0.987063	0.00024997	1.64897	0.0991536	+/+
15	LOC114118119	LOC114109206	0.862083	0.0272201	0.998705	2.51e-06	1.64759	0.0994362	+/+
16	LOC114109206	LOC114110217	0.862569	0.0270331	0.998499	3.38e-06	1.64527	0.0999141	+/+
17	LOC114117079	LOC114109206	0.862876	0.0269155	0.995732	2.73e-05	1.6438	0.100217	+/+
18	LOC114109226	LOC114110217	0.863231	0.0267795	0.997177	1.19e-05	1.6421	0.10057	+/+
19	LOC114118119	LOC114109226	0.8663	0.0256186	0.995195	3.46e-05	1.62719	0.103696	+/+
20	LOC114113381	LOC114114220	0.993677	5.98e-05	0.869769	0.0243359	-1.60996	0.107408	+/+
21	LOC114117079	LOC114109226	0.870535	0.0240566	0.995413	3.15e-05	1.60609	0.108254	+/+
22	LOC114111281	LOC114114220	0.993677	5.98e-05	0.870926	0.0239151	-1.60411	0.108689	+/+
23	LOC114109217	LOC114111827	0.837414	0.0375026	0.98712	0.00024776	1.60068	0.109448	+/+
24	LOC114109206	LOC114110527	0.871752	0.0236165	0.997647	8.3e-06	1.59991	0.109619	+/+
26	LOC114109226	LOC114111827	0.875062	0.0224391	0.993986	5.41e-05	1.58281	0.113464	+/+
27	LOC114118119	LOC114109217	0.834803	0.038681	0.986423	0.00027525	1.57879	0.114384	+/+
28	LOC114109226	LOC114110527	0.876108	0.0220731	0.99556	2.95e-05	1.57733	0.114721	+/+
31	LOC114113381	LOC114118595	0.989289	0.00017149	0.878336	0.0213029	-1.52318	0.127713	+/+
33	LOC114111281	LOC114118595	0.989289	0.00017149	0.879303	0.0209724	-1.51798	0.12902	+/+
43	LOC114109206	LOC114111112	0.902601	0.0137679	0.993198	6.92e-05	1.42141	0.155199	+/+
45	LOC114111313	LOC114114220	0.981761	0.00049596	0.834523	0.0388083	-1.39772	0.162196	+/+
48	LOC114111312	LOC114118595	0.986061	0.00029007	0.880093	0.0207045	-1.35144	0.176555	+/+
51	LOC114113403	LOC114116534	0.98592	0.00029596	0.883412	0.0195969	-1.32696	0.184523	+/+
54	LOC114118110	LOC114109217	0.908793	0.0120986	0.988289	0.00020492	1.28193	0.199866	+/+
55	LOC114113381	LOC114117047	0.996472	1.86e-05	0.922659	0.0087412	-1.27378	0.202743	+/+
56	LOC114111281	LOC114117047	0.996472	1.86e-05	0.923549	0.00854377	-1.26641	0.205368	+/+
58	LOC114111257	LOC114118597	0.928438	0.00749842	0.993832	5.69e-05	1.22438	0.220809	+/+
69	LOC114111313	LOC114118595	0.978487	0.00068927	0.868095	0.0249508	-1.14563	0.251947	+/+
70	LOC114111313	LOC114117047	0.984487	0.00035911	0.903978	0.0133876	-1.14166	0.253596	+/+
71	LOC114109226	LOC114111112	0.908395	0.0122028	0.985088	0.00033189	1.13578	0.256049	+/+
77	LOC114113403	LOC114118595	0.986599	0.00026819	0.921812	0.00893112	-1.10039	0.271163	+/+
78	LOC114111320	LOC114111312	0.998779	2.23e-06	0.941231	0.00507928	-1.09973	0.27145	+/+
82	LOC114114238	LOC114116534	0.909272	0.0119739	0.983807	0.00039121	1.07873	0.280706	+/+
83	LOC114114239	LOC114116534	0.909272	0.0119739	0.983807	0.00039121	1.07873	0.280706	+/+
87	LOC114111320	LOC114111257	0.882519	0.0198918	0.977784	0.00073487	1.0501	0.293672	+/+
89	LOC114109217	LOC114111112	0.880959	0.0204127	0.976565	0.00081739	1.0256	0.30508	+/+
91	LOC114118110	LOC114109206	0.916383	0.0101955	0.983438	0.00040918	1.01258	0.311261	+/+
96	LOC114111312	LOC114118597	0.990537	0.00013389	0.949988	0.00368919	-0.998155	0.318204	+/+
97	LOC114111257	LOC114113403	0.950189	0.00365987	0.993597	6.14e-05	0.995627	0.319431	+/+
101	LOC114111312	LOC114111257	0.880429	0.0205912	0.974422	0.00097297	0.974262	0.329926	+/+
104	LOC114111320	LOC114118595	0.982503	0.00045654	0.917436	0.00994384	-0.970562	0.331766	+/+
108	LOC114113403	LOC114114220	0.980627	0.00055931	0.911914	0.0112969	-0.949032	0.342604	+/+
116	LOC114111320	LOC114113381	0.972002	0.00116485	0.887478	0.0182795	-0.878648	0.379592	+/+
118	LOC114111320	LOC114111281	0.972002	0.00116485	0.888307	0.0180162	-0.873849	0.3822	+/+
124	LOC114113381	LOC114118597	0.984949	0.0003381	0.942236	0.00490865	-0.836906	0.402645	+/+
126	LOC114111281	LOC114118597	0.984949	0.0003381	0.942959	0.00478765	-0.828961	0.407127	+/+
129	LOC114114238	LOC114109206	0.823316	0.0440681	0.949664	0.00373684	0.809947	0.417971	+/+
130	LOC114114239	LOC114109206	0.823316	0.0440681	0.949664	0.00373684	0.809947	0.417971	+/+
131	LOC114111320	LOC114111313	0.971522	0.00120495	0.897438	0.015239	-0.808108	0.419028	+/+
146	LOC114111281	LOC114111313	0.9912	0.00011583	0.966738	0.00164109	-0.743159	0.457385	+/+
147	LOC114111313	LOC114113381	0.9912	0.00011583	0.966834	0.00163172	-0.741366	0.458471	+/+
152	LOC114114238	LOC114109217	0.826675	0.0424591	0.942793	0.00481542	0.716548	0.473653	+/+
153	LOC114114239	LOC114109217	0.826675	0.0424591	0.942793	0.00481542	0.716548	0.473653	+/+
155	LOC114111257	LOC114114238	0.952504	0.00333028	0.855316	0.0298859	-0.713388	0.475606	+/+
156	LOC114111257	LOC114114239	0.952504	0.00333028	0.855316	0.0298859	-0.713388	0.475606	+/+
159	LOC114113381	LOC114113403	0.983405	0.00041082	0.948476	0.00391362	-0.70465	0.481028	+/+
162	LOC114111281	LOC114113403	0.983405	0.00041082	0.948945	0.00384336	-0.698907	0.48461	+/+
168	LOC114111320	LOC114116534	0.968168	0.00150376	0.908101	0.0122802	-0.668236	0.503983	+/+
170	LOC114116534	LOC114118110	0.836838	0.0377608	0.940522	0.00520126	0.651591	0.514665	+/+
171	LOC114116534	LOC114117047	0.998827	2.06e-06	0.971328	0.00122135	-0.65081	0.515169	+/+
174	LOC114111312	LOC114114220	0.942826	0.00480983	0.844249	0.0344984	-0.645583	0.518549	+/+
177	LOC114116534	LOC114118597	0.982026	0.00048168	0.949936	0.00369681	-0.637297	0.523932	+/+
188	LOC114111257	LOC114114220	0.976556	0.00081802	0.938599	0.00553935	-0.601462	0.547532	+/+
189	LOC114113403	LOC114117047	0.985551	0.00031166	0.961898	0.00214996	-0.601112	0.547766	+/+
201	LOC114118597	LOC114118595	0.996875	1.46e-05	0.974599	0.00095962	-0.575612	0.564877	+/+
202	LOC114117079	LOC114118110	0.961542	0.00219014	0.984702	0.00034925	0.571707	0.567521	+/+
204	LOC114118110	LOC114109226	0.949915	0.00369996	0.979977	0.00059739	0.570807	0.56813	+/+
209	LOC114111257	LOC114116534	0.965276	0.00178773	0.91525	0.0104695	-0.562188	0.573988	+/+
212	LOC114111320	LOC114113403	0.961293	0.00221836	0.984232	0.00037098	0.557063	0.577485	+/+
217	LOC114114238	LOC114114220	0.931506	0.00687656	0.971602	0.00119823	0.551732	0.581132	+/+
218	LOC114114239	LOC114114220	0.931506	0.00687656	0.971602	0.00119823	0.551732	0.581132	+/+
222	LOC114117047	LOC114118597	0.975893	0.00086475	0.993493	6.34e-05	0.543204	0.586989	+/+
223	LOC114111313	LOC114111312	0.967568	0.00156071	0.986489	0.00027259	0.542075	0.587767	+/+
227	LOC114117658	LOC114118110	0.947713	0.00402936	0.977868	0.00072929	0.535887	0.592037	+/+
229	LOC114111320	LOC114118597	0.98794	0.0002173	0.971566	0.00120124	-0.530273	0.595922	+/+
235	LOC114111313	LOC114118597	0.971186	0.00123338	0.93416	0.00635958	-0.51766	0.604696	+/+
243	LOC114111312	LOC114113403	0.963877	0.00193371	0.983889	0.00038727	0.500641	0.616624	+/+
263	LOC114118110	LOC114110527	0.961585	0.00218524	0.981557	0.00050709	0.455538	0.648722	+/+
272	LOC114113403	LOC114114238	0.911213	0.0114748	0.828447	0.0416211	-0.430448	0.66687	+/+
273	LOC114113403	LOC114114239	0.911213	0.0114748	0.828447	0.0416211	-0.430448	0.66687	+/+
279	LOC114118119	LOC114118110	0.956247	0.0028296	0.977387	0.00076121	0.410779	0.681235	+/+
286	LOC114114238	LOC114109226	0.882557	0.0198794	0.936481	0.00592394	0.393664	0.693829	+/+
287	LOC114114239	LOC114109226	0.882557	0.0198794	0.936481	0.00592394	0.393664	0.693829	+/+
300	LOC114116534	LOC114110217	0.815258	0.0480417	0.894263	0.0161793	0.367797	0.713025	+/+
301	LOC114111312	LOC114117047	0.951806	0.00342805	0.914141	0.0107411	-0.365555	0.714697	+/+
305	LOC114109206	LOC114109226	0.982065	0.00047963	0.997154	1.21e-05	0.36019	0.718705	+/+
307	LOC114114238	LOC114118595	0.861009	0.0276351	0.91974	0.00940394	0.355304	0.722362	+/+
308	LOC114114239	LOC114118595	0.861009	0.0276351	0.91974	0.00940394	0.355304	0.722362	+/+
309	LOC114114238	LOC114117658	0.909281	0.0119715	0.948006	0.00398473	0.353168	0.723963	+/+
310	LOC114114239	LOC114117658	0.909281	0.0119715	0.948006	0.00398473	0.353168	0.723963	+/+
315	LOC114118110	LOC114110217	0.957421	0.00268088	0.975524	0.0008913	0.344683	0.730332	+/+
316	LOC114114238	LOC114118119	0.911438	0.0114175	0.947877	0.0040044	0.336182	0.736734	+/+
317	LOC114114239	LOC114118119	0.911438	0.0114175	0.947877	0.0040044	0.336182	0.736734	+/+
324	LOC114111257	LOC114113381	0.965209	0.00179456	0.942283	0.00490069	-0.317162	0.751121	+/+
325	LOC114111281	LOC114111257	0.965209	0.00179456	0.94286	0.00480418	-0.31083	0.75593	+/+
326	LOC114118110	LOC114111827	0.967401	0.00157673	0.979888	0.00060268	0.299623	0.764464	+/+
332	LOC114114238	LOC114110527	0.920396	0.00925293	0.949613	0.00374433	0.289301	0.772351	+/+
333	LOC114114239	LOC114110527	0.920396	0.00925293	0.949613	0.00374433	0.289301	0.772351	+/+
335	LOC114113403	LOC114118597	0.988994	0.00018103	0.982453	0.00045913	-0.287643	0.77362	+/+
336	LOC114116534	LOC114118595	0.983941	0.00038476	0.974733	0.0009496	-0.280411	0.779162	+/+
342	LOC114111313	LOC114111257	0.934494	0.00629603	0.957001	0.00273366	0.264867	0.791112	+/+
345	LOC114114238	LOC114117079	0.922678	0.00873679	0.949032	0.00383041	0.263557	0.792121	+/+
346	LOC114114239	LOC114117079	0.922678	0.00873679	0.949032	0.00383041	0.263557	0.792121	+/+
347	LOC114114238	LOC114118597	0.849074	0.032449	0.899136	0.0147472	0.263156	0.79243	+/+
348	LOC114114239	LOC114118597	0.849074	0.032449	0.899136	0.0147472	0.263156	0.79243	+/+
360	LOC114111320	LOC114114220	0.948189	0.0039571	0.92375	0.00849938	-0.244352	0.806958	+/+
366	LOC114114220	LOC114118110	0.870662	0.0240107	0.909592	0.0118909	0.231903	0.816613	+/+
380	LOC114111257	LOC114118595	0.939162	0.00543928	0.956318	0.00282049	0.20826	0.835026	+/+
381	LOC114117079	LOC114111112	0.9963	2.05e-05	0.986037	0.00029109	-0.205645	0.837068	+/+
384	LOC114111312	LOC114113381	0.969397	0.0013905	0.95801	0.00260767	-0.197256	0.843627	+/+
385	LOC114111281	LOC114111312	0.969397	0.0013905	0.958078	0.0025994	-0.196255	0.84441	+/+
387	LOC114114220	LOC114118119	0.814501	0.0484234	0.860579	0.0278024	0.19022	0.849137	+/+
388	LOC114114220	LOC114117658	0.818036	0.0466541	0.863109	0.0268262	0.189293	0.849863	+/+
392	LOC114114238	LOC114110217	0.921206	0.00906804	0.941212	0.00508245	0.185704	0.852677	+/+
393	LOC114114239	LOC114110217	0.921206	0.00906804	0.941212	0.00508245	0.185704	0.852677	+/+
397	LOC114114238	LOC114118110	0.970499	0.00129265	0.977874	0.00072889	0.17847	0.858354	+/+
398	LOC114114239	LOC114118110	0.970499	0.00129265	0.977874	0.00072889	0.17847	0.858354	+/+
400	LOC114114220	LOC114110527	0.825227	0.0431493	0.866024	0.0257219	0.176325	0.860039	+/+
404	LOC114114238	LOC114111827	0.928865	0.00741026	0.945351	0.00439809	0.166666	0.867633	+/+
405	LOC114114239	LOC114111827	0.928865	0.00741026	0.945351	0.00439809	0.166666	0.867633	+/+
406	LOC114114220	LOC114117079	0.827761	0.0419448	0.866036	0.0257173	0.166592	0.867691	+/+
412	LOC114111313	LOC114113403	0.9678	0.00153859	0.959066	0.00247909	-0.149686	0.881012	+/+
418	LOC114118110	LOC114111112	0.974861	0.00094001	0.969351	0.00139462	-0.123064	0.902056	+/+
424	LOC114114220	LOC114118595	0.97078	0.00126825	0.975487	0.00089399	0.10902	0.913187	+/+
426	LOC114114220	LOC114111827	0.831814	0.0400513	0.855635	0.0297574	0.10144	0.919201	+/+
428	LOC114117658	LOC114111112	0.992693	7.99e-05	0.988271	0.00020556	-0.0982125	0.921764	+/+
430	LOC114117047	LOC114118595	0.978596	0.00068229	0.97504	0.00092675	-0.0952333	0.92413	+/+
440	LOC114114220	LOC114117047	0.999365	6.06e-07	0.988555	0.00019572	-0.0830784	0.933789	+/+
442	LOC114114238	LOC114117047	0.926452	0.00791503	0.934628	0.00627065	0.0747531	0.940411	+/+
443	LOC114114239	LOC114117047	0.926452	0.00791503	0.934628	0.00627065	0.0747531	0.940411	+/+
447	LOC114111257	LOC114117047	0.975356	0.00090348	0.977824	0.00073223	0.0653664	0.947882	+/+
448	LOC114109226	LOC114109217	0.988893	0.00018438	0.996415	1.93e-05	0.0646588	0.948446	+/+
451	LOC114111320	LOC114117047	0.955687	0.00290196	0.959757	0.00239665	0.0602724	0.951939	+/+
452	LOC114114220	LOC114111112	0.822278	0.044571	0.837553	0.0374403	0.0601434	0.952041	+/+
462	LOC114110527	LOC114111112	0.997338	1.06e-05	0.989411	0.00016761	-0.0352508	0.97188	+/+
465	LOC114114238	LOC114111112	0.926788	0.00784379	0.930243	0.00712927	0.0307035	0.975506	+/+
466	LOC114114239	LOC114111112	0.926788	0.00784379	0.930243	0.00712927	0.0307035	0.975506	+/+
471	LOC114114220	LOC114110217	0.845894	0.0337931	0.84866	0.0326224	0.0120101	0.990418	+/+
473	LOC114117047	LOC114118110	0.861039	0.0276236	0.859277	0.0283113	-0.0082975	0.99338	+/+
474	LOC114114220	LOC114118597	0.968356	0.00148621	0.968582	0.0014651	0.00447248	0.996431	+/+
